# Supplementary material for: Black-box and surrogate optimization for tuning spiking neural models of striatum plasticity
Source: Front Neuroinform. 2022 Oct 20;16:1017222. doi: 10.3389/fninf.2022.1017222 (PMC9630480; doi:10.3389/fninf.2022.1017222)
Supplement: Supplementary file 1 [file Data_Sheet_1.ZIP]

Archive with 149 entries (138 files):
- SHARED_DATA_TuningSpiking/
- SHARED_DATA_TuningSpiking/DIRECT-GL/
- SHARED_DATA_TuningSpiking/DIRECT-GL/DIRECT_TIMES.txt
- SHARED_DATA_TuningSpiking/DIRECT-GL/MyDIRECT1.m
- SHARED_DATA_TuningSpiking/DIRECT-GL/resDIRECTgl_300_1.mat
- SHARED_DATA_TuningSpiking/DIRECT-GL/resDIRECTgl_600_1.mat
- SHARED_DATA_TuningSpiking/NC_NormObjFunc.m
- SHARED_DATA_TuningSpiking/NC_NormObjFunc.py
- SHARED_DATA_TuningSpiking/NC_SlimNormObjFunc.py
- SHARED_DATA_TuningSpiking/RBFOpt/
- SHARED_DATA_TuningSpiking/RBFOpt/300FE/
- SHARED_DATA_TuningSpiking/RBFOpt/300FE/Alv_RBF_300_1.txt
- SHARED_DATA_TuningSpiking/RBFOpt/300FE/Alv_RBF_300_10.txt
- SHARED_DATA_TuningSpiking/RBFOpt/300FE/Alv_RBF_300_11.txt
- SHARED_DATA_TuningSpiking/RBFOpt/300FE/Alv_RBF_300_12.txt
- SHARED_DATA_TuningSpiking/RBFOpt/300FE/Alv_RBF_300_13.txt
- SHARED_DATA_TuningSpiking/RBFOpt/300FE/Alv_RBF_300_14.txt
- SHARED_DATA_TuningSpiking/RBFOpt/300FE/Alv_RBF_300_15.txt
- SHARED_DATA_TuningSpiking/RBFOpt/300FE/Alv_RBF_300_16.txt
- SHARED_DATA_TuningSpiking/RBFOpt/300FE/Alv_RBF_300_17.txt
- SHARED_DATA_TuningSpiking/RBFOpt/300FE/Alv_RBF_300_18.txt
- SHARED_DATA_TuningSpiking/RBFOpt/300FE/Alv_RBF_300_19.txt
- SHARED_DATA_TuningSpiking/RBFOpt/300FE/Alv_RBF_300_2.txt
- SHARED_DATA_TuningSpiking/RBFOpt/300FE/Alv_RBF_300_20.txt
- SHARED_DATA_TuningSpiking/RBFOpt/300FE/Alv_RBF_300_3.txt
- SHARED_DATA_TuningSpiking/RBFOpt/300FE/Alv_RBF_300_4.txt
- SHARED_DATA_TuningSpiking/RBFOpt/300FE/Alv_RBF_300_5.txt
- SHARED_DATA_TuningSpiking/RBFOpt/300FE/Alv_RBF_300_6.txt
- SHARED_DATA_TuningSpiking/RBFOpt/300FE/Alv_RBF_300_7.txt
- SHARED_DATA_TuningSpiking/RBFOpt/300FE/Alv_RBF_300_8.txt
- SHARED_DATA_TuningSpiking/RBFOpt/300FE/Alv_RBF_300_9.txt
- SHARED_DATA_TuningSpiking/RBFOpt/300FE_Slim/
- SHARED_DATA_TuningSpiking/RBFOpt/300FE_Slim/RBF_Slm_300_1.txt
- SHARED_DATA_TuningSpiking/RBFOpt/300FE_Slim/RBF_Slm_300_10.txt
- SHARED_DATA_TuningSpiking/RBFOpt/300FE_Slim/RBF_Slm_300_11.txt
- SHARED_DATA_TuningSpiking/RBFOpt/300FE_Slim/RBF_Slm_300_12.txt
- SHARED_DATA_TuningSpiking/RBFOpt/300FE_Slim/RBF_Slm_300_13.txt
- SHARED_DATA_TuningSpiking/RBFOpt/300FE_Slim/RBF_Slm_300_14.txt
- SHARED_DATA_TuningSpiking/RBFOpt/300FE_Slim/RBF_Slm_300_15.txt
- SHARED_DATA_TuningSpiking/RBFOpt/300FE_Slim/RBF_Slm_300_16.txt
- SHARED_DATA_TuningSpiking/RBFOpt/300FE_Slim/RBF_Slm_300_17.txt
- SHARED_DATA_TuningSpiking/RBFOpt/300FE_Slim/RBF_Slm_300_18.txt
- SHARED_DATA_TuningSpiking/RBFOpt/300FE_Slim/RBF_Slm_300_19.txt
- SHARED_DATA_TuningSpiking/RBFOpt/300FE_Slim/RBF_Slm_300_2.txt
- SHARED_DATA_TuningSpiking/RBFOpt/300FE_Slim/RBF_Slm_300_20.txt
- SHARED_DATA_TuningSpiking/RBFOpt/300FE_Slim/RBF_Slm_300_3.txt
- SHARED_DATA_TuningSpiking/RBFOpt/300FE_Slim/RBF_Slm_300_4.txt
- SHARED_DATA_TuningSpiking/RBFOpt/300FE_Slim/RBF_Slm_300_5.txt
- SHARED_DATA_TuningSpiking/RBFOpt/300FE_Slim/RBF_Slm_300_6.txt
- SHARED_DATA_TuningSpiking/RBFOpt/300FE_Slim/RBF_Slm_300_7.txt
- SHARED_DATA_TuningSpiking/RBFOpt/300FE_Slim/RBF_Slm_300_8.txt
- SHARED_DATA_TuningSpiking/RBFOpt/300FE_Slim/RBF_Slm_300_9.txt
- SHARED_DATA_TuningSpiking/RBFOpt/600FE/
- SHARED_DATA_TuningSpiking/RBFOpt/600FE/Alv_RBF_600_1.txt
- SHARED_DATA_TuningSpiking/RBFOpt/600FE/Alv_RBF_600_10.txt
- SHARED_DATA_TuningSpiking/RBFOpt/600FE/Alv_RBF_600_11.txt
- SHARED_DATA_TuningSpiking/RBFOpt/600FE/Alv_RBF_600_12.txt
- SHARED_DATA_TuningSpiking/RBFOpt/600FE/Alv_RBF_600_13.txt
- SHARED_DATA_TuningSpiking/RBFOpt/600FE/Alv_RBF_600_14.txt
- SHARED_DATA_TuningSpiking/RBFOpt/600FE/Alv_RBF_600_15.txt
- SHARED_DATA_TuningSpiking/RBFOpt/600FE/Alv_RBF_600_16.txt
- SHARED_DATA_TuningSpiking/RBFOpt/600FE/Alv_RBF_600_17.txt
- SHARED_DATA_TuningSpiking/RBFOpt/600FE/Alv_RBF_600_18.txt
- SHARED_DATA_TuningSpiking/RBFOpt/600FE/Alv_RBF_600_19.txt
- SHARED_DATA_TuningSpiking/RBFOpt/600FE/Alv_RBF_600_2.txt
- SHARED_DATA_TuningSpiking/RBFOpt/600FE/Alv_RBF_600_20.txt
- SHARED_DATA_TuningSpiking/RBFOpt/600FE/Alv_RBF_600_3.txt
- SHARED_DATA_TuningSpiking/RBFOpt/600FE/Alv_RBF_600_4.txt
- SHARED_DATA_TuningSpiking/RBFOpt/600FE/Alv_RBF_600_5.txt
- SHARED_DATA_TuningSpiking/RBFOpt/600FE/Alv_RBF_600_6.txt
- SHARED_DATA_TuningSpiking/RBFOpt/600FE/Alv_RBF_600_7.txt
- SHARED_DATA_TuningSpiking/RBFOpt/600FE/Alv_RBF_600_8.txt
- SHARED_DATA_TuningSpiking/RBFOpt/600FE/Alv_RBF_600_9.txt
- SHARED_DATA_TuningSpiking/RBFOpt/600FE_Slim/
- SHARED_DATA_TuningSpiking/RBFOpt/600FE_Slim/NRBF_Slm_600_1.txt
- SHARED_DATA_TuningSpiking/RBFOpt/600FE_Slim/NRBF_Slm_600_10.txt
- SHARED_DATA_TuningSpiking/RBFOpt/600FE_Slim/NRBF_Slm_600_11.txt
- SHARED_DATA_TuningSpiking/RBFOpt/600FE_Slim/NRBF_Slm_600_12.txt
- SHARED_DATA_TuningSpiking/RBFOpt/600FE_Slim/NRBF_Slm_600_13.txt
- SHARED_DATA_TuningSpiking/RBFOpt/600FE_Slim/NRBF_Slm_600_14.txt
- SHARED_DATA_TuningSpiking/RBFOpt/600FE_Slim/NRBF_Slm_600_15.txt
- SHARED_DATA_TuningSpiking/RBFOpt/600FE_Slim/NRBF_Slm_600_16.txt
- SHARED_DATA_TuningSpiking/RBFOpt/600FE_Slim/NRBF_Slm_600_17.txt
- SHARED_DATA_TuningSpiking/RBFOpt/600FE_Slim/NRBF_Slm_600_18.txt
- SHARED_DATA_TuningSpiking/RBFOpt/600FE_Slim/NRBF_Slm_600_19.txt
- SHARED_DATA_TuningSpiking/RBFOpt/600FE_Slim/NRBF_Slm_600_2.txt
- SHARED_DATA_TuningSpiking/RBFOpt/600FE_Slim/NRBF_Slm_600_20.txt
- SHARED_DATA_TuningSpiking/RBFOpt/600FE_Slim/NRBF_Slm_600_3.txt
- SHARED_DATA_TuningSpiking/RBFOpt/600FE_Slim/NRBF_Slm_600_4.txt
- SHARED_DATA_TuningSpiking/RBFOpt/600FE_Slim/NRBF_Slm_600_5.txt
- SHARED_DATA_TuningSpiking/RBFOpt/600FE_Slim/NRBF_Slm_600_6.txt
- SHARED_DATA_TuningSpiking/RBFOpt/600FE_Slim/NRBF_Slm_600_7.txt
- SHARED_DATA_TuningSpiking/RBFOpt/600FE_Slim/NRBF_Slm_600_8.txt
- SHARED_DATA_TuningSpiking/RBFOpt/600FE_Slim/NRBF_Slm_600_9.txt
- SHARED_DATA_TuningSpiking/RBFOpt/PyScript1.py
- SHARED_DATA_TuningSpiking/RBFOpt/PySlim600_1.py
- SHARED_DATA_TuningSpiking/RBFOpt/log.txt
- SHARED_DATA_TuningSpiking/RandomSearch/
- SHARED_DATA_TuningSpiking/RandomSearch/LOG_300.txt
- SHARED_DATA_TuningSpiking/RandomSearch/LOG_600.txt
- SHARED_DATA_TuningSpiking/RandomSearch/MyScript1.m
- SHARED_DATA_TuningSpiking/RandomSearch/ParExplorer.m
- SHARED_DATA_TuningSpiking/RandomSearch/mixedDataset.mat
- SHARED_DATA_TuningSpiking/SurrogateOpt/
- SHARED_DATA_TuningSpiking/SurrogateOpt/300FE/
- SHARED_DATA_TuningSpiking/SurrogateOpt/300FE/Alv_MATSURR_300_1.mat
- SHARED_DATA_TuningSpiking/SurrogateOpt/300FE/Alv_MATSURR_300_10.mat
- SHARED_DATA_TuningSpiking/SurrogateOpt/300FE/Alv_MATSURR_300_11.mat
- SHARED_DATA_TuningSpiking/SurrogateOpt/300FE/Alv_MATSURR_300_12.mat
- SHARED_DATA_TuningSpiking/SurrogateOpt/300FE/Alv_MATSURR_300_13.mat
- SHARED_DATA_TuningSpiking/SurrogateOpt/300FE/Alv_MATSURR_300_14.mat
- SHARED_DATA_TuningSpiking/SurrogateOpt/300FE/Alv_MATSURR_300_15.mat
- SHARED_DATA_TuningSpiking/SurrogateOpt/300FE/Alv_MATSURR_300_16.mat
- SHARED_DATA_TuningSpiking/SurrogateOpt/300FE/Alv_MATSURR_300_17.mat
- SHARED_DATA_TuningSpiking/SurrogateOpt/300FE/Alv_MATSURR_300_18.mat
- SHARED_DATA_TuningSpiking/SurrogateOpt/300FE/Alv_MATSURR_300_19.mat
- SHARED_DATA_TuningSpiking/SurrogateOpt/300FE/Alv_MATSURR_300_2.mat
- SHARED_DATA_TuningSpiking/SurrogateOpt/300FE/Alv_MATSURR_300_20.mat
- SHARED_DATA_TuningSpiking/SurrogateOpt/300FE/Alv_MATSURR_300_3.mat
- SHARED_DATA_TuningSpiking/SurrogateOpt/300FE/Alv_MATSURR_300_4.mat
- SHARED_DATA_TuningSpiking/SurrogateOpt/300FE/Alv_MATSURR_300_5.mat
- SHARED_DATA_TuningSpiking/SurrogateOpt/300FE/Alv_MATSURR_300_6.mat
- SHARED_DATA_TuningSpiking/SurrogateOpt/300FE/Alv_MATSURR_300_7.mat
- SHARED_DATA_TuningSpiking/SurrogateOpt/300FE/Alv_MATSURR_300_8.mat
- SHARED_DATA_TuningSpiking/SurrogateOpt/300FE/Alv_MATSURR_300_9.mat
- SHARED_DATA_TuningSpiking/SurrogateOpt/600FE/
- SHARED_DATA_TuningSpiking/SurrogateOpt/600FE/Alv_MATSURR_600_1.mat
- SHARED_DATA_TuningSpiking/SurrogateOpt/600FE/Alv_MATSURR_600_10.mat
- SHARED_DATA_TuningSpiking/SurrogateOpt/600FE/Alv_MATSURR_600_11.mat
- SHARED_DATA_TuningSpiking/SurrogateOpt/600FE/Alv_MATSURR_600_12.mat
- SHARED_DATA_TuningSpiking/SurrogateOpt/600FE/Alv_MATSURR_600_13.mat
- SHARED_DATA_TuningSpiking/SurrogateOpt/600FE/Alv_MATSURR_600_14.mat
- SHARED_DATA_TuningSpiking/SurrogateOpt/600FE/Alv_MATSURR_600_15.mat
- SHARED_DATA_TuningSpiking/SurrogateOpt/600FE/Alv_MATSURR_600_16.mat
- SHARED_DATA_TuningSpiking/SurrogateOpt/600FE/Alv_MATSURR_600_17.mat
- SHARED_DATA_TuningSpiking/SurrogateOpt/600FE/Alv_MATSURR_600_18.mat
- SHARED_DATA_TuningSpiking/SurrogateOpt/600FE/Alv_MATSURR_600_19.mat
- SHARED_DATA_TuningSpiking/SurrogateOpt/600FE/Alv_MATSURR_600_2.mat
- SHARED_DATA_TuningSpiking/SurrogateOpt/600FE/Alv_MATSURR_600_20.mat
- SHARED_DATA_TuningSpiking/SurrogateOpt/600FE/Alv_MATSURR_600_3.mat
- SHARED_DATA_TuningSpiking/SurrogateOpt/600FE/Alv_MATSURR_600_4.mat
- SHARED_DATA_TuningSpiking/SurrogateOpt/600FE/Alv_MATSURR_600_5.mat
- SHARED_DATA_TuningSpiking/SurrogateOpt/600FE/Alv_MATSURR_600_6.mat
- SHARED_DATA_TuningSpiking/SurrogateOpt/600FE/Alv_MATSURR_600_7.mat
- SHARED_DATA_TuningSpiking/SurrogateOpt/600FE/Alv_MATSURR_600_8.mat
- SHARED_DATA_TuningSpiking/SurrogateOpt/600FE/Alv_MATSURR_600_9.mat
- SHARED_DATA_TuningSpiking/SurrogateOpt/MySurrog1.m
- SHARED_DATA_TuningSpiking/SurrogateOpt/log.txt
- SHARED_DATA_TuningSpiking/model_mat.py
