# Supplementary material for: Black-box and surrogate optimization for tuning spiking neural models of striatum plasticity
Source: Front Neuroinform. 2022 Oct 20;16:1017222. doi: 10.3389/fninf.2022.1017222 (PMC9630480; doi:10.3389/fninf.2022.1017222)
Supplement: Supplementary file 1 [file Data_Sheet_1.ZIP › SHARED_DATA_TuningSpiking/DIRECT-GL/DIRECT_TIMES.txt]

>> direct_gl_times_300 = [293313.19622, 298315.03802, 292771.52609, 299604.50318, 294346.85034, 295745.96393, 293466.94051, 293440.25011];

>> mean(direct_gl_times_300)
ans =   2.9513e+05

>> ans/3600
ans =   81.9793

============

>> % The DIRECT-GL implementation does not strictly honor the evaluation limits depending on its exploration scheme. 
>> In this context, for the limit of 600, it completes 539

>> direct_gl_times_600 = [369187.68846, 376021.72698, 368721.07886, 377903.49127, 374322.47248, 372391.90072, 369308.13343, 369376.71702];

>> mean(direct_gl_times_600)
ans = 3.7215e+05

>> ans/3600
ans = 103.3762
