# Supplementary material for: Black-box and surrogate optimization for tuning spiking neural models of striatum plasticity
Source: Front Neuroinform. 2022 Oct 20;16:1017222. doi: 10.3389/fninf.2022.1017222 (PMC9630480; doi:10.3389/fninf.2022.1017222)
Supplement: Supplementary file 1 [file Data_Sheet_1.ZIP › SHARED_DATA_TuningSpiking/DIRECT-GL/MyDIRECT1.m]

addpath('~/SOFTWARE/OPTIMIZERS/DIRECT/');

Problem.f = @(x) -NC_NormObjFunc(x);
bounds = [zeros(13, 1), ones(13, 1)];
opts.maxevals = 600;

rng(6001);

pool = parpool('local', 96);
pool.IdleTimeout = inf;
disp(['Using: ', num2str(pool.NumWorkers), ' threads']);

tA = tic;
[ret_minval, final_xatmin, history] = parallel_dDirect_GL(Problem, opts, bounds);
time = toc(tA);

save('resDIRECTgl_600_1', 'ret_minval', 'final_xatmin', 'history', 'time');
