# Supplementary material for: Black-box and surrogate optimization for tuning spiking neural models of striatum plasticity
Source: Front Neuroinform. 2022 Oct 20;16:1017222. doi: 10.3389/fninf.2022.1017222 (PMC9630480; doi:10.3389/fninf.2022.1017222)
Supplement: Supplementary file 1 [file Data_Sheet_1.ZIP › SHARED_DATA_TuningSpiking/NC_NormObjFunc.m]

function output = NC_NormObjFunc(x)
    % Context:
    t = getCurrentTask();
    if isempty(t)
        outputFilename = '/tmp/tmp.mat';
    else
        outputFilename = ['/tmp/tmp', num2str(t.ID), '.mat'];
    end
    seeds = [1, 2, 3, 4, 5]; % More than a common single seed for averaging
    stop_simulation_at = 500;
    n_outputs = 16;
    learning_protocol = 'HL_HL_LH_LH_LL';
    %----------------------
    % Parsing the input:
    max_weight = x(1)*(0.100 - 0.001) + 0.001; % [0, 1] * (max - min) + min
    syn_pre_inc = x(2)*(1.00E-05 - (-1.00E-05)) + (-1.00E-05);
    learning_rate = x(3)*(0.050 - 0.0005) + 0.0005;
    tau_thr = x(4)*(200.000 - 1.000) + 1.000;
    tar_fir_rat = x(5)*(2.000 - 0.010) + 0.010;
    k_plu_hig_d1 = x(6)*(1.000 - (-1.000)) + (-1.000);
    k_min_hig_d1 = x(7)*(1.000 - (-1.000)) + (-1.000);
    k_plu_low_d1 = x(8)*(1.000 - (-1.000)) + (-1.000);
    k_min_low_d1 = x(9)*(1.000 - (-1.000)) + (-1.000);
    k_plu_hig_d2 = x(10)*(1.000 - (-1.000)) + (-1.000);
    k_min_hig_d2 = x(11)*(1.000 - (-1.000)) + (-1.000);
    k_plu_low_d2 = x(12)*(1.000 - (-1.000)) + (-1.000);
    k_min_low_d2 = x(13)*(1.000 - (-1.000)) + (-1.000);
    %---------------------
    % Compose the external launch and evaluate:
    fitness = 0;
    baseCall = ['python3 model_mat.py save_results=%s seed=%d stop_simulation_at=%d n_outputs=%d learning_protocol=%s ', ...
        'max_weight=%.10f ', ...
        'syn_pre_inc=%.10f ', ...
        'learning_rate=%.10f ', ...
        'tau_thr=%.10f ', ...
        'tar_fir_rat=%.10f ', ...
        'k_plu_hig_d1=%.10f ', ...
        'k_min_hig_d1=%.10f ', ...
        'k_plu_low_d1=%.10f ', ...
        'k_min_low_d1=%.10f ', ...
        'k_plu_hig_d2=%.10f ', ...
        'k_min_hig_d2=%.10f ', ...
        'k_plu_low_d2=%.10f ', ...
        'k_min_low_d2=%.10f'];
    for i=seeds
        call = sprintf(baseCall, outputFilename, i, stop_simulation_at, n_outputs, learning_protocol, ...
            max_weight, syn_pre_inc, learning_rate, tau_thr, tar_fir_rat, k_plu_hig_d1, k_min_hig_d1, ...
            k_plu_low_d1, k_min_low_d1, k_plu_hig_d2, k_min_hig_d2, k_plu_low_d2, k_min_low_d2);
	[~, cmdout] = system(call);
        if exist(outputFilename, 'file')
                buffer = load(outputFilename, 'fitness');
                if ~isnan(buffer.fitness) % WARNING, IF ALL OF THEM ARE BAD, FITNESS WILL REMAIN AS 0
                        fitness = fitness + buffer.fitness; % BUT WE WANT TO MAXIMIZE
                end
                 [~, ~] = system(['rm ', outputFilename]); % Clean-up for the next!
        else
                disp('Warning. The following call did not result in an output file:');
                disp(call);
		disp(cmdout);
        end
    end
    output = fitness / length(seeds); % Computing the mean
end
