# Supplementary material for: Black-box and surrogate optimization for tuning spiking neural models of striatum plasticity
Source: Front Neuroinform. 2022 Oct 20;16:1017222. doi: 10.3389/fninf.2022.1017222 (PMC9630480; doi:10.3389/fninf.2022.1017222)
Supplement: Supplementary file 1 [file Data_Sheet_1.ZIP › SHARED_DATA_TuningSpiking/NC_SlimNormObjFunc.py]

import os
import scipy.io
from numpy import isnan

def NC_SlimNormObjFunc(x):
	# Context:
	outputFilename = '/tmp/tmp' + str(os.getpid()) + '.mat'
	seeds = [1]
	stop_simulation_at = 500
	n_outputs = 16
	learning_protocol = 'HL_HL_LH_LH_LL'
	#-----------------------
	# Parsing the input:
	max_weight = x[0]*(0.100 - 0.001) + 0.001; # [0, 1] * (max - min) + min
	syn_pre_inc = x[1]*(1.0e-5 - (-1.0e-5)) + (-1.0e-5);
	learning_rate = x[2]*(0.050 - 0.0005) + 0.0005;
	tau_thr = x[3]*(200.000 - 1.000) + 1.000;
	tar_fir_rat = x[4]*(2.000 - 0.010) + 0.010; 
	k_plu_hig_d1 = x[5]*(1.000 - (-1.000)) + (-1.000); 
	k_min_hig_d1 = x[6]*(1.000 - (-1.000)) + (-1.000);
	k_plu_low_d1 = x[7]*(1.000 - (-1.000)) + (-1.000);
	k_min_low_d1 = x[8]*(1.000 - (-1.000)) + (-1.000);
	k_plu_hig_d2 = x[9]*(1.000 - (-1.000)) + (-1.000);
	k_min_hig_d2 = x[10]*(1.000 - (-1.000)) + (-1.000);
	k_plu_low_d2 = x[11]*(1.000 - (-1.000)) + (-1.000);
	k_min_low_d2 = x[12]*(1.000 - (-1.000)) + (-1.000);
	#-----------------------
	# Compose the external launch and evaluate:
	fitness = 0
	baseCall = 'python3 model_mat.py save_results=%s seed=%d ' + \
        		'stop_simulation_at=%d ' + \
        		'n_outputs=%d ' + \
        		'learning_protocol=%s ' + \
        		'max_weight=%.10f ' + \
        		'syn_pre_inc=%.10f ' + \
        		'learning_rate=%.10f ' + \
        		'tau_thr=%.10f ' + \
        		'tar_fir_rat=%.10f ' + \
        		'k_plu_hig_d1=%.10f ' + \
        		'k_min_hig_d1=%.10f ' + \
        		'k_plu_low_d1=%.10f ' + \
        		'k_min_low_d1=%.10f ' + \
        		'k_plu_hig_d2=%.10f ' + \
        		'k_min_hig_d2=%.10f ' + \
        		'k_plu_low_d2=%.10f ' + \
        		'k_min_low_d2=%.10f'
	for i in seeds:
		call = baseCall % (outputFilename, i, stop_simulation_at, n_outputs, learning_protocol, \
            		max_weight, syn_pre_inc, learning_rate, tau_thr, tar_fir_rat, k_plu_hig_d1, \
            		k_min_hig_d1, k_plu_low_d1, k_min_low_d1, k_plu_hig_d2, k_min_hig_d2, \
            		k_plu_low_d2, k_min_low_d2)
		os.system(call + ' > /dev/null')
		if os.path.isfile(outputFilename):
			buffer = scipy.io.loadmat(outputFilename)
			tmp = buffer['fitness'][0, 0]
			if not isnan(tmp): # WARNING, IF ALL OF THEM ARE BAD, FITNESS WILL REMAIN AS 0
				fitness = fitness + tmp
			os.system('rm ' + outputFilename)
		else:
			print('The following call did not generate an output file: ' + call)
	return float( fitness / len(seeds))
