# Supplementary material for: Black-box and surrogate optimization for tuning spiking neural models of striatum plasticity
Source: Front Neuroinform. 2022 Oct 20;16:1017222. doi: 10.3389/fninf.2022.1017222 (PMC9630480; doi:10.3389/fninf.2022.1017222)
Supplement: Supplementary file 1 [file Data_Sheet_1.ZIP › SHARED_DATA_TuningSpiking/RBFOpt/300FE/Alv_RBF_300_1.txt]

  Iter  Cycle  Action             Objective value      Time      Gap
  ----  -----  ------             ---------------      ----      ---
     0      0  Initialization           -0.388445   3897.60   100.00  
     0      0  Initialization           -0.215248   3897.60   100.00  
     0      0  Initialization           -0.215248   3897.60   100.00  
     0      0  Initialization           -0.375096   3897.60   100.00  
     0      0  Initialization           -0.215248   3897.60   100.00  
     0      0  Initialization           -0.392367   3897.60   100.00  
     0      0  Initialization           -0.393074   3897.60   100.00 *
     0      0  Initialization           -0.392367   3897.60   100.00  
     0      0  Initialization           -0.215248   3897.60   100.00  
     0      0  Initialization           -0.164476   3897.60   100.00  
     0      0  Initialization           -0.350071   3897.60   100.00  
     0      0  Initialization           -0.215248   3897.60   100.00  
     0      0  Initialization           -0.375377   3897.60   100.00  
     0      0  Initialization           -0.215248   3897.60   100.00  
     0      0  Initialization           -0.348413   3897.60   100.00  
     1      3  Discarded                            3897.69
     1     16  GlobalStep               -0.390308   8841.20   100.00  
     2     16  GlobalStep               -0.392367   8857.25   100.00  
     3     16  GlobalStep               -0.391415   8865.48   100.00  
     4     16  GlobalStep               -0.392367   8870.50   100.00  
     5     16  GlobalStep               -0.392367   8881.53   100.00  
     6     16  GlobalStep               -0.392367   8888.95   100.00  
     7     17  GlobalStep               -0.390020   8894.47   100.00  
     8     17  LocalStep                -0.389361   8895.34   100.00  
     9     17  GlobalStep               -0.390329   8896.44   100.00  
    10     17  GlobalStep               -0.392367   8897.15   100.00  
    11     17  LocalStep                -0.390457   8899.26   100.00  
    12     17  GlobalStep               -0.389694   8917.51   100.00  
    13     18  GlobalStep               -0.392367   8919.42   100.00  
    14     18  GlobalStep               -0.390020   8920.07   100.00  
    15     18  GlobalStep               -0.390020   8920.37   100.00  
    16     18  GlobalStep               -0.392367   8921.08   100.00  
    17     18  GlobalStep               -0.390020   8921.48   100.00  
    18     18  GlobalStep               -0.391448   8924.30   100.00  
    19     19  GlobalStep               -0.392367   8927.81   100.00  
    20     19  GlobalStep               -0.392367   8928.49   100.00  
    21     19  GlobalStep               -0.389113   8930.11   100.00  
    22     19  GlobalStep               -0.390308   8934.22   100.00  
    23     19  RefinementStep           -0.392367   8934.53   100.00  
    24     19  LocalStep                -0.392367   8935.34   100.00  
    25     19  GlobalStep               -0.392367   8937.95   100.00  
    26     20  GlobalStep               -0.392367   8938.86   100.00  
    27     20  GlobalStep               -0.392367   8940.56   100.00  
    28     20  GlobalStep               -0.390020   8941.87   100.00  
    29     20  GlobalStep               -0.390020   8944.48   100.00  
    30     20  GlobalStep               -0.392563   8946.39   100.00  
    31     20  GlobalStep               -0.392367   8948.80   100.00  
    32     21  GlobalStep               -0.390213   8950.81   100.00  
    33     21  GlobalStep               -0.392751   8953.16   100.00  
    34     21  GlobalStep               -0.392367   8959.68   100.00  
    35     21  GlobalStep               -0.390761   8963.39   100.00  
    36     21  GlobalStep               -0.390020   8965.00   100.00  
    37     21  GlobalStep               -0.392367   8966.21   100.00  
    38     22  GlobalStep               -0.392367   8967.72   100.00  
    39     22  GlobalStep               -0.392367   8987.08   100.00  
    40     22  GlobalStep               -0.392367   8991.80   100.00  
    41     22  LocalStep                -0.392367   8991.90   100.00  
    42     22  GlobalStep               -0.392367   9017.08   100.00  
    43     22  GlobalStep               -0.392367   9034.03   100.00  
    44     23  GlobalStep               -0.392367   9049.18   100.00  
    45     23  GlobalStep               -0.392367   9054.07   100.00  
    46     23  LocalStep                -0.393269   9054.88   100.00 *
    47     23  GlobalStep               -0.392560   9085.47   100.00  
    48     23  GlobalStep               -0.381636   9090.69   100.00  
    49     23  GlobalStep               -0.361657   9114.87   100.00  
    50     24  LocalStep                -0.378040   9137.04   100.00  
    51     24  GlobalStep               -0.373056   9138.68   100.00  
    52     24  GlobalStep               -0.388519   9193.13   100.00  
    53     24  GlobalStep               -0.341065   9329.22   100.00  
    54     24  GlobalStep               -0.326807   9459.98   100.00  
    55     24  LocalStep                -0.357553   9474.43   100.00  
    56     25  GlobalStep               -0.337159   9611.71   100.00  
    57     25  LocalStep                -0.350284   9644.61   100.00  
    58     25  GlobalStep               -0.354661   9676.70   100.00  
    59     25  GlobalStep               -0.341523   9684.82   100.00  
    60     25  GlobalStep               -0.351978   9822.40   100.00  
    61     25  GlobalStep               -0.300896   9830.52   100.00  
    62     26  GlobalStep               -0.310443   9841.66   100.00  
    63     26  GlobalStep               -0.301130   9876.97   100.00  
    64     26  GlobalStep               -0.283709   9987.68   100.00  
    65     26  GlobalStep               -0.286471   9997.61   100.00  
    66     26  GlobalStep               -0.297220  10030.90   100.00  
    67     26  GlobalStep               -0.356848  10063.80   100.00  
    68     27  GlobalStep               -0.267717  10113.43   100.00  
    69     27  GlobalStep               -0.256112  10127.46   100.00  
    70     27  GlobalStep               -0.265030  10151.63   100.00  
    71     27  GlobalStep               -0.242696  10158.65   100.00  
    72     27  GlobalStep               -0.215248  10194.45   100.00  
    73     27  GlobalStep               -0.215248  10195.76   100.00  
    74     28  GlobalStep               -0.215248  10196.77   100.00  
    75     28  GlobalStep               -0.215248  10198.18   100.00  
    76     28  GlobalStep               -0.215248  10209.01   100.00  
    77     28  GlobalStep               -0.293458  10210.42   100.00  
    78     28  GlobalStep               -0.286846  10251.53   100.00  
    79     28  LocalStep                -0.236879  10285.22   100.00  
    80     29  GlobalStep               -0.263626  10333.66   100.00  
    81     29  LocalStep                -0.224609  10338.14   100.00  
    82     29  GlobalStep               -0.232032  10344.16   100.00  
    83     29  LocalStep                -0.238125  10353.38   100.00  
    84     29  GlobalStep               -0.230802  10368.93   100.00  
    85     29  GlobalStep               -0.234883  10379.96   100.00  
    86     30  LocalStep                -0.222769  10386.18   100.00  
    87     30  GlobalStep               -0.232483  10401.06   100.00  
    88     30  LocalStep                -0.229685  10417.51   100.00  
    89     30  LocalStep                -0.228351  10447.99   100.00  
    90     30  LocalStep                -0.232116  10458.63   100.00  
    91     30  GlobalStep               -0.227395  10464.25   100.00  
    92     31  GlobalStep               -0.216408  10470.07   100.00  
    93     31  GlobalStep               -0.213156  10514.81   100.00  
    94     31  GlobalStep               -0.224041  10599.43   100.00  
    95     31  GlobalStep               -0.224798  10611.07   100.00  
    96     31  LocalStep                -0.286598  10784.52   100.00  
    97     31  GlobalStep               -0.392367  14156.13   100.00  
    98     32  GlobalStep               -0.392367  14172.07   100.00  
    99     32  GlobalStep               -0.387525  14173.80   100.00  
   100     32  GlobalStep               -0.392367  14175.81   100.00  
   101     32  GlobalStep               -0.392367  14179.83   100.00  
   102     32  GlobalStep               -0.392367  14190.06   100.00  
   103     32  GlobalStep               -0.388579  14207.11   100.00  
   104     33  GlobalStep               -0.391567  14210.82   100.00  
   105     33  GlobalStep               -0.390273  14227.79   100.00  
   106     33  GlobalStep               -0.389349  14243.44   100.00  
   107     33  GlobalStep               -0.392367  14258.88   100.00  
   108     33  GlobalStep               -0.392367  14259.19   100.00  
   109     33  GlobalStep               -0.392367  14263.42   100.00  
   110     34  RefinementStep           -0.392367  14269.54   100.00  
   111     34  LocalStep                -0.388134  14278.98   100.00  
   112     34  GlobalStep               -0.392367  14284.55   100.00  
   113     34  GlobalStep               -0.392367  14310.92   100.00  
   114     34  LocalStep                -0.392367  14314.53   100.00  
   115     34  GlobalStep               -0.392367  14326.17   100.00  
   116     34  LocalStep                -0.392367  14326.57   100.00  
   117     35  GlobalStep               -0.392367  14334.00   100.00  
   118     35  GlobalStep               -0.390117  14339.06   100.00  
   119     35  GlobalStep               -0.392367  14339.66   100.00  
   120     35  GlobalStep               -0.392367  14342.48   100.00  
   121     35  GlobalStep               -0.389648  14344.89   100.00  
   122     35  LocalStep                -0.392367  14345.39   100.00  
   123     36  GlobalStep               -0.392606  14360.35   100.00  
   124     36  GlobalStep               -0.392367  14362.52   100.00  
   125     36  GlobalStep               -0.392367  14363.63   100.00  
   126     36  GlobalStep               -0.392367  14364.84   100.00  
   127     36  GlobalStep               -0.390711  14378.38   100.00  
   128     36  GlobalStep               -0.370759  14390.01   100.00  
   129     37  GlobalStep               -0.392367  14396.63   100.00  
   130     37  GlobalStep               -0.392367  14430.49   100.00  
   131     37  LocalStep                -0.392367  14433.80   100.00  
   132     37  LocalStep                -0.392367  14459.07   100.00  
   133     37  GlobalStep               -0.392367  14490.86   100.00  
   134     37  GlobalStep               -0.392367  14513.34   100.00  
   135     38  GlobalStep               -0.392367  14573.70   100.00  
   136     38  GlobalStep               -0.392367  14590.53   100.00  
   137     38  LocalStep                -0.351885  14736.21   100.00  
   138     38  GlobalStep               -0.392367  14842.29   100.00  
   139     38  GlobalStep               -0.314703  14878.80   100.00  
   140     38  GlobalStep               -0.392367  14888.93   100.00  
   141     39  LocalStep                -0.392367  14944.88   100.00  
   142     39  GlobalStep               -0.392367  15171.59   100.00  
   143     39  GlobalStep               -0.392367  15174.80   100.00  
   144     39  GlobalStep               -0.392367  15193.65   100.00  
   145     39  GlobalStep               -0.392367  15252.61   100.00  
   146     39  GlobalStep               -0.293274  15300.74   100.00  
   147     40  LocalStep                -0.392367  15302.85   100.00  
   148     40  GlobalStep               -0.392367  15344.98   100.00  
   149     40  GlobalStep               -0.392367  15434.32   100.00  
   150     40  GlobalStep               -0.393737  15506.51   100.00 *
   151     40  GlobalStep               -0.392367  15565.17   100.00  
   152     40  GlobalStep               -0.215248  15571.09   100.00  
   153     41  GlobalStep               -0.392367  15592.55   100.00  
   154     41  GlobalStep               -0.215248  15598.93   100.00  
   155     41  GlobalStep               -0.265934  15612.17   100.00  
   156     41  GlobalStep               -0.392367  15639.85   100.00  
   157     41  GlobalStep               -0.266619  15668.03   100.00  
   158     41  GlobalStep               -0.392367  15678.67   100.00  
   159     42  GlobalStep               -0.392367  15698.42   100.00  
   160     42  GlobalStep               -0.392367  15718.14   100.00  
   161     42  LocalStep                -0.392367  15723.06   100.00  
   162     42  GlobalStep               -0.215248  15737.40   100.00  
   163     42  GlobalStep               -0.392367  15738.81   100.00  
   164     42  GlobalStep               -0.392367  15739.32   100.00  
   165     43  GlobalStep               -0.392367  15797.78   100.00  
   166     43  GlobalStep               -0.392367  15807.39   100.00  
   167     43  GlobalStep               -0.388275  15811.10   100.00  
   168     43  GlobalStep               -0.392367  15853.22   100.00  
   169     43  GlobalStep               -0.392367  15858.84   100.00  
   170     43  GlobalStep               -0.258325  15869.09   100.00  
   171     44  GlobalStep               -0.392367  15876.71   100.00  
   172     44  LocalStep                -0.392367  15885.78   100.00  
   173     44  LocalStep                -0.228078  15894.40   100.00  
   174     44  LocalStep                -0.392367  15903.33   100.00  
   175     44  GlobalStep               -0.392367  15920.28   100.00  
   176     44  LocalStep                -0.392532  15924.60   100.00  
   177     45  GlobalStep               -0.392367  15927.61   100.00  
   178     45  GlobalStep               -0.392367  15961.16   100.00  
   179     45  GlobalStep               -0.392367  15967.69   100.00  
   180     45  GlobalStep               -0.392367  15985.76   100.00  
   181     45  GlobalStep               -0.392367  15996.20   100.00  
   182     45  GlobalStep               -0.392367  16046.05   100.00  
   183     46  GlobalStep               -0.392367  16051.27   100.00  
   184     46  GlobalStep               -0.392367  16073.94   100.00  
   185     46  GlobalStep               -0.215248  16113.65   100.00  
   186     46  GlobalStep               -0.392367  16188.85   100.00  
   187     46  GlobalStep               -0.392367  16263.35   100.00  
   188     46  GlobalStep               -0.215248  16352.28   100.00  
   189     47  GlobalStep               -0.215248  16358.10   100.00  
   190     47  GlobalStep               -0.295335  21132.02   100.00  
   191     47  LocalStep                -0.228369  21132.02   100.00  
   192     47  GlobalStep               -0.392367  21132.02   100.00  
   193     47  LocalStep                -0.336696  21132.02   100.00  
   194     47  GlobalStep               -0.381867  21132.02   100.00  
   195     47  GlobalStep               -0.392367  21132.02   100.00  
   196     47  GlobalStep               -0.392367  21132.02   100.00  
   197     47  GlobalStep               -0.392367  21132.02   100.00  
   198     47  GlobalStep               -0.392367  21132.02   100.00  
   199     47  LocalStep                -0.392024  21132.02   100.00  
   200     47  GlobalStep               -0.392367  21132.02   100.00  
   201     47  GlobalStep               -0.392367  21132.02   100.00  
   202     47  GlobalStep               -0.392367  21132.02   100.00  
   203     47  GlobalStep               -0.392367  21132.02   100.00  
   204     47  GlobalStep               -0.392367  21132.02   100.00  
   205     47  LocalStep                -0.392367  21132.02   100.00  
   206     47  RefinementStep           -0.389361  21132.02   100.00  
   207     47  GlobalStep               -0.392367  21132.02   100.00  
   208     47  GlobalStep               -0.392367  21132.02   100.00  
   209     47  GlobalStep               -0.392367  21132.02   100.00  
   210     47  GlobalStep               -0.392367  21132.02   100.00  
   211     47  GlobalStep               -0.392367  21132.02   100.00  
   212     47  LocalStep                -0.389474  21132.02   100.00  
   213     47  GlobalStep               -0.392367  21132.02   100.00  
   214     47  GlobalStep               -0.392367  21132.02   100.00  
   215     47  GlobalStep               -0.392367  21132.02   100.00  
   216     47  GlobalStep               -0.392367  21132.02   100.00  
   217     47  GlobalStep               -0.392367  21132.02   100.00  
   218     47  LocalStep                -0.392367  21132.02   100.00  
   219     47  GlobalStep               -0.392367  21132.02   100.00  
   220     47  GlobalStep               -0.392367  21132.02   100.00  
   221     47  GlobalStep               -0.392367  21132.02   100.00  
   222     47  GlobalStep               -0.392367  21132.02   100.00  
   223     47  GlobalStep               -0.392367  21132.02   100.00  
   224     47  LocalStep                -0.392367  21132.02   100.00  
   225     47  GlobalStep               -0.330574  21132.02   100.00  
   226     47  GlobalStep               -0.392367  21132.02   100.00  
   227     47  GlobalStep               -0.395201  21132.02   100.00 *
   228     47  GlobalStep               -0.392367  21132.02   100.00  
   229     47  GlobalStep               -0.392367  21132.02   100.00  
   230     47  LocalStep                -0.392367  21132.02   100.00  
   231     47  GlobalStep               -0.392367  21132.02   100.00  
   232     47  GlobalStep               -0.392367  21132.02   100.00  
   233     47  GlobalStep               -0.392367  21132.02   100.00  
   234     47  GlobalStep               -0.392367  21132.02   100.00  
   235     47  GlobalStep               -0.392367  21132.02   100.00  
   236     47  LocalStep                -0.392367  21132.02   100.00  
   237     47  GlobalStep               -0.392367  21132.02   100.00  
   238     47  GlobalStep               -0.317583  21132.02   100.00  
   239     47  GlobalStep               -0.392367  21132.02   100.00  
   240     47  GlobalStep               -0.392367  21132.02   100.00  
   241     47  GlobalStep               -0.392367  21132.02   100.00  
   242     47  LocalStep                -0.352308  21132.02   100.00  
   243     47  GlobalStep               -0.392367  21132.03   100.00  
   244     47  GlobalStep               -0.392367  21132.03   100.00  
   245     47  GlobalStep               -0.392367  21132.03   100.00  
   246     47  GlobalStep               -0.392367  21132.03   100.00  
   247     47  GlobalStep               -0.392367  21132.03   100.00  
   248     47  LocalStep                -0.392367  21132.03   100.00  
   249     47  GlobalStep               -0.393584  21132.03   100.00  
   250     47  GlobalStep               -0.392367  21132.03   100.00  
   251     47  GlobalStep               -0.392367  21132.03   100.00  
   252     47  GlobalStep               -0.392367  21132.03   100.00  
   253     47  GlobalStep               -0.392367  21132.03   100.00  
   254     47  LocalStep                -0.392367  21132.03   100.00  
   255     47  GlobalStep               -0.392367  21132.03   100.00  
   256     47  GlobalStep               -0.392367  21132.03   100.00  
   257     47  GlobalStep               -0.392367  21132.03   100.00  
   258     47  GlobalStep               -0.392367  21132.03   100.00  
   259     47  GlobalStep               -0.392367  21132.03   100.00  
   260     47  LocalStep                -0.392367  21132.03   100.00  
   261     47  GlobalStep               -0.392367  21132.03   100.00  
   262     47  GlobalStep               -0.392367  21132.03   100.00  
   263     47  GlobalStep               -0.392367  21132.03   100.00  
   264     47  GlobalStep               -0.392367  21132.03   100.00  
   265     47  GlobalStep               -0.392367  21132.03   100.00  
   266     47  LocalStep                -0.392367  21132.03   100.00  
   267     47  GlobalStep               -0.392367  21132.03   100.00  
   268     47  GlobalStep               -0.392367  21132.03   100.00  
   269     47  GlobalStep               -0.392367  21132.03   100.00  
   270     47  GlobalStep               -0.392367  21132.03   100.00  
   271     47  GlobalStep               -0.392367  21132.03   100.00  
   272     47  LocalStep                -0.392367  21132.03   100.00  
   273     47  GlobalStep               -0.392504  21132.03   100.00  
   274     47  GlobalStep               -0.392367  21132.03   100.00  
   275     47  GlobalStep               -0.390107  21132.03   100.00  
   276     47  GlobalStep               -0.392367  21132.03   100.00  
   277     47  GlobalStep               -0.392367  21132.03   100.00  
   278     47  LocalStep                -0.392367  21132.03   100.00  
   279     47  GlobalStep               -0.365927  21132.03   100.00  
   280     47  GlobalStep               -0.392367  21132.03   100.00  
   281     47  GlobalStep               -0.392367  21132.03   100.00  
   282     47  GlobalStep               -0.392367  21132.03   100.00  
   283     47  GlobalStep               -0.392367  21132.03   100.00  
   284     47  LocalStep                -0.392367  21132.03   100.00  
   285     47  GlobalStep               -0.392367  21132.03   100.00  
Summary: iters 286 evals 300 noisy_evals   0 cycles  47 opt_time 21132.03 tot_time 21132.03 obj        -0.395201 gap 100.00
Val: -0.3952012131
X: 

[0.6451865657 0.3871720099 0.9733416876 0.6910075937 0.9897645584
 0.9320607739 0.9819416132 0.941366666  0.9490494822 0.127187301
 0.2859786355 0.0487669522 0.911352371 ]


Itercount: 286
Evalcount: 300
Fast_evalcount: 0
