# Supplementary material for: Black-box and surrogate optimization for tuning spiking neural models of striatum plasticity
Source: Front Neuroinform. 2022 Oct 20;16:1017222. doi: 10.3389/fninf.2022.1017222 (PMC9630480; doi:10.3389/fninf.2022.1017222)
Supplement: Supplementary file 1 [file Data_Sheet_1.ZIP › SHARED_DATA_TuningSpiking/RBFOpt/300FE/Alv_RBF_300_10.txt]

  Iter  Cycle  Action             Objective value      Time      Gap
  ----  -----  ------             ---------------      ----      ---
     0      0  Initialization           -0.215248   3808.54   100.00  
     0      0  Initialization           -0.238720   3808.54   100.00  
     0      0  Initialization           -0.241251   3808.54   100.00  
     0      0  Initialization           -0.215248   3808.54   100.00  
     0      0  Initialization           -0.215248   3808.54   100.00  
     0      0  Initialization           -0.392367   3808.54   100.00  
     0      0  Initialization           -0.215248   3808.54   100.00  
     0      0  Initialization           -0.215248   3808.54   100.00  
     0      0  Initialization           -0.393130   3808.54   100.00 *
     0      0  Initialization           -0.215248   3808.54   100.00  
     0      0  Initialization           -0.392367   3808.54   100.00  
     0      0  Initialization           -0.389339   3808.54   100.00  
     0      0  Initialization           -0.392367   3808.54   100.00  
     0      0  Initialization           -0.392367   3808.54   100.00  
     0      0  Initialization           -0.348413   3808.54   100.00  
     1      3  Discarded                            3808.64
     1     16  RefinementStep           -0.393889   8137.46   100.00 *
     2     16  GlobalStep               -0.392367   8141.67   100.00  
     3     16  GlobalStep               -0.392367   8275.21   100.00  
     4     16  GlobalStep               -0.393074   8277.02   100.00  
     5     16  GlobalStep               -0.392328   8323.04   100.00  
     6     16  GlobalStep               -0.393388   8516.03   100.00  
     7     16  GlobalStep               -0.392367   8559.84   100.00  
     8     17  GlobalStep               -0.392367   8654.09   100.00  
     9     17  GlobalStep               -0.392328   8777.55   100.00  
    10     17  GlobalStep               -0.390353   9240.12   100.00  
    11     17  GlobalStep               -0.392367   9262.08   100.00  
    12     17  GlobalStep               -0.392367   9269.40   100.00  
    13     17  GlobalStep               -0.392367   9277.73   100.00  
    14     18  LocalStep                -0.392367   9284.35   100.00  
    15     18  GlobalStep               -0.392367   9289.08   100.00  
    16     18  GlobalStep               -0.392367   9289.48   100.00  
    17     18  LocalStep                -0.392367   9298.61   100.00  
    18     18  GlobalStep               -0.392367   9304.73   100.00  
    19     18  LocalStep                -0.392367   9312.85   100.00  
    20     19  GlobalStep               -0.392367   9321.98   100.00  
    21     19  GlobalStep               -0.392367   9325.26   100.00  
    22     19  GlobalStep               -0.392367   9327.37   100.00  
    23     19  GlobalStep               -0.392367   9331.08   100.00  
    24     19  GlobalStep               -0.391721   9338.80   100.00  
    25     19  LocalStep                -0.392367   9338.91   100.00  
    26     20  GlobalStep               -0.392367   9339.81   100.00  
    27     20  GlobalStep               -0.392367   9345.67   100.00  
    28     20  GlobalStep               -0.392367   9346.08   100.00  
    29     20  GlobalStep               -0.392367   9351.30   100.00  
    30     20  GlobalStep               -0.392367   9352.30   100.00  
    31     20  GlobalStep               -0.392367   9360.63   100.00  
    32     21  GlobalStep               -0.392367   9361.23   100.00  
    33     21  GlobalStep               -0.392367   9362.06   100.00  
    34     21  GlobalStep               -0.392367   9362.16   100.00  
    35     21  GlobalStep               -0.392367   9362.87   100.00  
    36     21  GlobalStep               -0.392367   9363.38   100.00  
    37     21  LocalStep                -0.392367   9364.79   100.00  
    38     22  GlobalStep               -0.392367   9365.59   100.00  
    39     22  LocalStep                -0.392367   9366.78   100.00  
    40     22  GlobalStep               -0.392367   9368.59   100.00  
    41     22  GlobalStep               -0.392367   9371.00   100.00  
    42     22  LocalStep                -0.392367   9372.51   100.00  
    43     22  LocalStep                -0.392367   9372.81   100.00  
    44     23  GlobalStep               -0.392367   9373.62   100.00  
    45     23  GlobalStep               -0.392367   9376.08   100.00  
    46     23  GlobalStep               -0.392367   9376.88   100.00  
    47     23  GlobalStep               -0.392367   9377.89   100.00  
    48     23  GlobalStep               -0.392367   9381.40   100.00  
    49     23  GlobalStep               -0.392367   9387.02   100.00  
    50     24  GlobalStep               -0.392367   9387.12   100.00  
    51     24  GlobalStep               -0.392367   9390.25   100.00  
    52     24  GlobalStep               -0.392367   9390.45   100.00  
    53     24  GlobalStep               -0.392367   9395.87   100.00  
    54     24  GlobalStep               -0.392367   9396.68   100.00  
    55     24  GlobalStep               -0.392367   9396.98   100.00  
    56     25  GlobalStep               -0.392367   9398.09   100.00  
    57     25  GlobalStep               -0.392367   9399.68   100.00  
    58     25  GlobalStep               -0.392367   9399.68   100.00  
    59     25  GlobalStep               -0.392367   9400.09   100.00  
    60     25  GlobalStep               -0.392367   9400.29   100.00  
    61     25  GlobalStep               -0.392367   9401.20   100.00  
    62     26  GlobalStep               -0.392367   9403.81   100.00  
    63     26  GlobalStep               -0.392367   9405.00   100.00  
    64     26  GlobalStep               -0.392367   9405.51   100.00  
    65     26  GlobalStep               -0.392367   9406.81   100.00  
    66     26  GlobalStep               -0.392367   9407.52   100.00  
    67     26  LocalStep                -0.392367   9410.23   100.00  
    68     27  GlobalStep               -0.392367   9413.14   100.00  
    69     27  GlobalStep               -0.392367   9415.14   100.00  
    70     27  GlobalStep               -0.392367   9418.76   100.00  
    71     27  LocalStep                -0.392367   9420.57   100.00  
    72     27  LocalStep                -0.392367   9428.39   100.00  
    73     27  GlobalStep               -0.392367   9431.01   100.00  
    74     28  GlobalStep               -0.392367   9435.22   100.00  
    75     28  LocalStep                -0.392367   9436.76   100.00  
    76     28  LocalStep                -0.392367   9437.87   100.00  
    77     28  GlobalStep               -0.392367   9438.28   100.00  
    78     28  GlobalStep               -0.392367   9440.69   100.00  
    79     28  GlobalStep               -0.392367   9450.92   100.00  
    80     29  GlobalStep               -0.392367   9452.03   100.00  
    81     29  LocalStep                -0.392367   9478.77   100.00  
    82     29  GlobalStep               -0.392367   9537.63   100.00  
    83     29  GlobalStep               -0.392367   9566.51   100.00  
    84     29  GlobalStep               -0.393837   9573.43   100.00  
    85     29  GlobalStep               -0.392367   9677.51   100.00  
    86     30  GlobalStep               -0.265264  10435.42   100.00  
    87     30  GlobalStep               -0.294803  10468.63   100.00  
    88     30  GlobalStep               -0.288154  10481.98   100.00  
    89     30  GlobalStep               -0.358247  10527.63   100.00  
    90     30  LocalStep                -0.215248  10576.06   100.00  
    91     30  GlobalStep               -0.365173  10586.19   100.00  
    92     31  LocalStep                -0.215248  10592.01   100.00  
    93     31  GlobalStep               -0.215248  10936.82   100.00  
    94     31  GlobalStep               -0.230597  10979.63   100.00  
    95     31  GlobalStep               -0.222266  11043.71   100.00  
    96     31  GlobalStep               -0.225094  11054.24   100.00  
    97     31  RefinementStep           -0.393130  12373.68   100.00  
    98     31  GlobalStep               -0.392367  13263.19   100.00  
    99     32  GlobalStep               -0.392367  13302.10   100.00  
   100     32  GlobalStep               -0.392367  13469.04   100.00  
   101     32  GlobalStep               -0.392367  13520.37   100.00  
   102     32  GlobalStep               -0.392367  13578.43   100.00  
   103     32  GlobalStep               -0.392367  13612.22   100.00  
   104     32  GlobalStep               -0.392367  13672.07   100.00  
   105     33  GlobalStep               -0.390704  13686.72   100.00  
   106     33  LocalStep                -0.392367  17633.85   100.00  
   107     33  GlobalStep               -0.392367  17633.85   100.00  
   108     33  GlobalStep               -0.392367  17633.86   100.00  
   109     33  GlobalStep               -0.392367  17633.86   100.00  
   110     33  GlobalStep               -0.392367  17633.86   100.00  
   111     33  GlobalStep               -0.215248  17633.86   100.00  
   112     33  LocalStep                -0.392367  17633.86   100.00  
   113     33  RefinementStep           -0.393889  17633.86   100.00  
   114     33  GlobalStep               -0.393876  17633.86   100.00  
   115     33  GlobalStep               -0.384263  17633.86   100.00  
   116     33  GlobalStep               -0.267602  17633.86   100.00  
   117     33  GlobalStep               -0.392367  17633.86   100.00  
   118     33  GlobalStep               -0.392367  17633.86   100.00  
   119     33  LocalStep                -0.392367  17633.86   100.00  
   120     33  GlobalStep               -0.392367  17633.86   100.00  
   121     33  GlobalStep               -0.392367  17633.86   100.00  
   122     33  GlobalStep               -0.392367  17633.86   100.00  
   123     33  GlobalStep               -0.390736  17633.86   100.00  
   124     33  GlobalStep               -0.392367  17633.86   100.00  
   125     33  LocalStep                -0.392367  17633.86   100.00  
   126     33  GlobalStep               -0.392328  17633.86   100.00  
   127     33  GlobalStep               -0.392045  17633.86   100.00  
   128     33  GlobalStep               -0.392367  17633.86   100.00  
   129     33  GlobalStep               -0.368893  17633.86   100.00  
   130     33  GlobalStep               -0.230743  17633.86   100.00  
   131     33  LocalStep                -0.392367  17633.86   100.00  
   132     33  GlobalStep               -0.393035  17633.86   100.00  
   133     33  GlobalStep               -0.392367  17633.86   100.00  
   134     33  GlobalStep               -0.392367  17633.86   100.00  
   135     33  GlobalStep               -0.392367  17633.86   100.00  
   136     33  GlobalStep               -0.392367  17633.86   100.00  
   137     33  LocalStep                -0.392367  17633.86   100.00  
   138     33  GlobalStep               -0.392367  17633.86   100.00  
   139     33  GlobalStep               -0.390905  17633.86   100.00  
   140     33  GlobalStep               -0.392367  17633.86   100.00  
   141     33  GlobalStep               -0.314235  17633.86   100.00  
   142     33  LocalStep                -0.392367  17633.86   100.00  
   143     33  GlobalStep               -0.392367  17633.86   100.00  
   144     33  GlobalStep               -0.392367  17633.86   100.00  
   145     33  GlobalStep               -0.392063  17633.86   100.00  
   146     33  GlobalStep               -0.392367  17633.86   100.00  
   147     33  GlobalStep               -0.392367  17633.86   100.00  
   148     33  LocalStep                -0.392367  17633.86   100.00  
   149     33  GlobalStep               -0.392367  17633.86   100.00  
   150     33  GlobalStep               -0.392367  17633.86   100.00  
   151     33  GlobalStep               -0.392367  17633.86   100.00  
   152     33  GlobalStep               -0.392367  17633.86   100.00  
   153     33  GlobalStep               -0.323461  17633.86   100.00  
   154     33  LocalStep                -0.392367  17633.86   100.00  
   155     33  GlobalStep               -0.392367  17633.86   100.00  
   156     33  GlobalStep               -0.392367  17633.86   100.00  
   157     33  GlobalStep               -0.393074  17633.86   100.00  
   158     33  GlobalStep               -0.392367  17633.86   100.00  
   159     33  GlobalStep               -0.344079  17633.86   100.00  
   160     33  LocalStep                -0.392367  17633.86   100.00  
   161     33  GlobalStep               -0.392367  17633.86   100.00  
   162     33  GlobalStep               -0.392367  17633.86   100.00  
   163     33  GlobalStep               -0.392367  17633.86   100.00  
   164     33  GlobalStep               -0.378335  17633.86   100.00  
   165     33  LocalStep                -0.392367  17633.86   100.00  
   166     33  GlobalStep               -0.392367  17633.86   100.00  
   167     33  GlobalStep               -0.392367  17633.86   100.00  
   168     33  GlobalStep               -0.387439  17633.86   100.00  
   169     33  GlobalStep               -0.392367  17633.86   100.00  
   170     33  GlobalStep               -0.392367  17633.87   100.00  
   171     33  LocalStep                -0.392367  17633.87   100.00  
   172     33  GlobalStep               -0.392367  17633.87   100.00  
   173     33  GlobalStep               -0.392367  17633.87   100.00  
   174     33  GlobalStep               -0.392367  17633.87   100.00  
   175     33  GlobalStep               -0.392367  17633.87   100.00  
   176     33  GlobalStep               -0.392367  17633.87   100.00  
   177     33  LocalStep                -0.392367  17633.87   100.00  
   178     33  GlobalStep               -0.392367  17633.87   100.00  
   179     33  GlobalStep               -0.392367  17633.87   100.00  
   180     33  GlobalStep               -0.392367  17633.87   100.00  
   181     33  LocalStep                -0.392367  17633.87   100.00  
   182     33  GlobalStep               -0.392367  17633.87   100.00  
   183     33  GlobalStep               -0.392367  17633.87   100.00  
   184     33  GlobalStep               -0.253176  17633.87   100.00  
   185     33  GlobalStep               -0.319186  17633.87   100.00  
   186     33  LocalStep                -0.392367  17633.87   100.00  
   187     33  GlobalStep               -0.392367  17633.87   100.00  
   188     33  GlobalStep               -0.392367  17633.87   100.00  
   189     33  GlobalStep               -0.392367  17633.87   100.00  
   190     33  GlobalStep               -0.392367  17633.87   100.00  
   191     33  GlobalStep               -0.231726  17633.87   100.00  
   192     33  LocalStep                -0.392367  17633.87   100.00  
   193     33  GlobalStep               -0.392367  17633.87   100.00  
   194     33  GlobalStep               -0.392367  17633.87   100.00  
   195     33  GlobalStep               -0.392367  17633.87   100.00  
   196     33  GlobalStep               -0.377190  17633.87   100.00  
   197     33  GlobalStep               -0.392367  17633.87   100.00  
   198     33  LocalStep                -0.392367  17633.87   100.00  
   199     33  GlobalStep               -0.392367  17633.87   100.00  
   200     33  GlobalStep               -0.387985  17633.87   100.00  
   201     33  Restart                             17633.87
   201     34  Initialization           -0.384306  21224.07   100.00  
   201     34  Initialization           -0.315886  21224.07   100.00  
   201     34  Initialization           -0.418534  21224.07   100.00 *
   201     34  Initialization           -0.319710  21224.07   100.00  
   201     34  Initialization           -0.248939  21224.07   100.00  
   201     34  Initialization           -0.215248  21224.07   100.00  
   201     34  Initialization           -0.215248  21224.07   100.00  
   201     34  Initialization           -0.215248  21224.07   100.00  
   201     34  Initialization           -0.219151  21224.07   100.00  
   201     34  Initialization           -0.243065  21224.07   100.00  
   201     34  Initialization           -0.215248  21224.07   100.00  
   201     34  Initialization           -0.215248  21224.07   100.00  
   201     34  Initialization           -0.392367  21224.07   100.00  
   201     34  Initialization           -0.392367  21224.07   100.00  
   201     34  Initialization           -0.348413  21224.07   100.00  
   202     37  Discarded                           21224.16
   202     46  RefinementStep           -0.375829  26165.01   100.00  
   203     46  GlobalStep               -0.392367  26165.01   100.00  
   204     46  GlobalStep               -0.392367  26165.01   100.00  
   205     46  GlobalStep               -0.351510  26165.01   100.00  
   206     46  GlobalStep               -0.361032  26165.01   100.00  
   207     46  GlobalStep               -0.365054  26165.01   100.00  
   208     46  GlobalStep               -0.392367  26165.02   100.00  
   209     46  GlobalStep               -0.350999  26165.02   100.00  
   210     46  GlobalStep               -0.250509  26165.02   100.00  
   211     46  GlobalStep               -0.391190  26165.02   100.00  
   212     46  GlobalStep               -0.392367  26165.02   100.00  
   213     46  GlobalStep               -0.391450  26165.02   100.00  
   214     46  GlobalStep               -0.249295  26165.02   100.00  
   215     46  GlobalStep               -0.392367  26165.02   100.00  
   216     46  GlobalStep               -0.392367  26165.02   100.00  
   217     46  LocalStep                -0.392367  26165.02   100.00  
   218     46  GlobalStep               -0.392367  26165.02   100.00  
   219     46  GlobalStep               -0.392367  26165.02   100.00  
   220     46  GlobalStep               -0.324185  26165.02   100.00  
   221     46  GlobalStep               -0.289657  26165.02   100.00  
   222     46  GlobalStep               -0.301979  26165.02   100.00  
   223     46  LocalStep                -0.226325  26165.02   100.00  
   224     46  LocalStep                -0.256796  26165.02   100.00  
   225     46  GlobalStep               -0.331304  26165.02   100.00  
   226     46  GlobalStep               -0.392367  26165.02   100.00  
   227     46  GlobalStep               -0.358312  26165.02   100.00  
   228     46  GlobalStep               -0.392367  26165.02   100.00  
   229     46  GlobalStep               -0.233234  26165.02   100.00  
   230     46  LocalStep                -0.392367  26165.02   100.00  
   231     46  LocalStep                -0.389274  26165.02   100.00  
   232     46  LocalStep                -0.227193  26165.02   100.00  
   233     46  GlobalStep               -0.392044  26165.02   100.00  
   234     46  GlobalStep               -0.392367  26165.02   100.00  
   235     46  GlobalStep               -0.291017  26165.02   100.00  
   236     46  GlobalStep               -0.323188  26165.02   100.00  
   237     46  GlobalStep               -0.334779  26165.02   100.00  
   238     46  LocalStep                -0.392367  26165.02   100.00  
   239     46  GlobalStep               -0.392367  26165.02   100.00  
   240     46  GlobalStep               -0.392367  26165.02   100.00  
   241     46  GlobalStep               -0.223099  26165.02   100.00  
   242     46  GlobalStep               -0.219747  26165.02   100.00  
   243     46  GlobalStep               -0.221513  26165.02   100.00  
   244     46  GlobalStep               -0.392367  26165.02   100.00  
   245     46  GlobalStep               -0.392367  26165.02   100.00  
   246     46  GlobalStep               -0.392367  26165.02   100.00  
   247     46  GlobalStep               -0.244398  26165.02   100.00  
   248     46  GlobalStep               -0.232605  26165.02   100.00  
   249     46  LocalStep                -0.389364  26165.02   100.00  
   250     46  GlobalStep               -0.215248  26165.02   100.00  
   251     46  GlobalStep               -0.392367  26165.02   100.00  
   252     46  GlobalStep               -0.266711  26165.02   100.00  
   253     46  GlobalStep               -0.215248  26165.02   100.00  
   254     46  GlobalStep               -0.282227  26165.02   100.00  
   255     46  LocalStep                -0.392367  26165.02   100.00  
   256     46  LocalStep                -0.392367  26165.02   100.00  
   257     46  GlobalStep               -0.392367  26165.02   100.00  
   258     46  GlobalStep               -0.392367  26165.02   100.00  
   259     46  GlobalStep               -0.389644  26165.02   100.00  
   260     46  GlobalStep               -0.392367  26165.02   100.00  
   261     46  GlobalStep               -0.268759  26165.02   100.00  
   262     46  LocalStep                -0.392367  26165.02   100.00  
   263     46  GlobalStep               -0.392367  26165.02   100.00  
   264     46  GlobalStep               -0.392367  26165.02   100.00  
   265     46  GlobalStep               -0.392367  26165.02   100.00  
   266     46  GlobalStep               -0.392585  26165.02   100.00  
   267     46  GlobalStep               -0.392367  26165.02   100.00  
   268     46  LocalStep                -0.392367  26165.02   100.00  
   269     46  GlobalStep               -0.392367  26165.02   100.00  
   270     46  GlobalStep               -0.392367  26165.02   100.00  
   271     46  GlobalStep               -0.215248  26165.02   100.00  
   272     46  GlobalStep               -0.215248  26165.02   100.00  
   273     46  GlobalStep               -0.390351  26165.02   100.00  
Summary: iters 274 evals 301 noisy_evals   0 cycles  46 opt_time 26165.02 tot_time 26165.02 obj        -0.418534 gap 100.00
Val: -0.4185344372
X: 

[0.2660538991 0.5007870355 0.2705948811 0.4164799325 0.9208715315
 0.1876546622 0.7583221617 0.9862957068 0.6034533445 0.9727497508
 0.5192582163 0.91229347   0.5291247934]


Itercount: 274
Evalcount: 301
Fast_evalcount: 0
