# Supplementary material for: Black-box and surrogate optimization for tuning spiking neural models of striatum plasticity
Source: Front Neuroinform. 2022 Oct 20;16:1017222. doi: 10.3389/fninf.2022.1017222 (PMC9630480; doi:10.3389/fninf.2022.1017222)
Supplement: Supplementary file 1 [file Data_Sheet_1.ZIP › SHARED_DATA_TuningSpiking/RBFOpt/300FE/Alv_RBF_300_11.txt]

  Iter  Cycle  Action             Objective value      Time      Gap
  ----  -----  ------             ---------------      ----      ---
     0      0  Initialization           -0.350357   3271.11   100.00  
     0      0  Initialization           -0.214772   3271.11   100.00  
     0      0  Initialization           -0.215248   3271.11   100.00  
     0      0  Initialization           -0.360841   3271.11   100.00  
     0      0  Initialization           -0.388111   3271.11   100.00  
     0      0  Initialization           -0.392367   3271.11   100.00  
     0      0  Initialization           -0.333711   3271.11   100.00  
     0      0  Initialization           -0.392367   3271.11   100.00  
     0      0  Initialization           -0.382719   3271.11   100.00  
     0      0  Initialization           -0.393270   3271.11   100.00 *
     0      0  Initialization           -0.215248   3271.11   100.00  
     0      0  Initialization           -0.392263   3271.11   100.00  
     0      0  Initialization           -0.215248   3271.11   100.00  
     0      0  Initialization           -0.215248   3271.11   100.00  
     0      0  Initialization           -0.348413   3271.11   100.00  
     1      3  Discarded                            3271.21
     1     16  GlobalStep               -0.392367   7704.10   100.00  
     2     16  GlobalStep               -0.392367   7813.24   100.00  
     3     16  GlobalStep               -0.389476   7855.86   100.00  
     4     16  GlobalStep               -0.391743   7907.19   100.00  
     5     16  GlobalStep               -0.389689   8157.54   100.00  
     6     16  LocalStep                -0.392367   8298.01   100.00  
     7     17  GlobalStep               -0.392367   8302.53   100.00  
     8     17  GlobalStep               -0.392367   8345.85   100.00  
     9     17  RefinementStep           -0.392367   8346.46   100.00  
    10     17  GlobalStep               -0.392367   8348.97   100.00  
    11     17  GlobalStep               -0.392367   8361.82   100.00  
    12     17  GlobalStep               -0.392367   8367.14   100.00  
    13     17  GlobalStep               -0.392367   8381.59   100.00  
    14     18  GlobalStep               -0.392367   8386.51   100.00  
    15     18  GlobalStep               -0.392367   8403.61   100.00  
    16     18  GlobalStep               -0.389398   8404.21   100.00  
    17     18  GlobalStep               -0.391409   8407.63   100.00  
    18     18  GlobalStep               -0.392044   8413.85   100.00  
    19     18  GlobalStep               -0.384877   8414.56   100.00  
    20     19  GlobalStep               -0.392367   8414.86   100.00  
    21     19  LocalStep                -0.389603   8415.87   100.00  
    22     19  GlobalStep               -0.392367   8416.77   100.00  
    23     19  GlobalStep               -0.392367   8417.68   100.00  
    24     19  GlobalStep               -0.392367   8421.30   100.00  
    25     19  GlobalStep               -0.392367   8431.63   100.00  
    26     20  GlobalStep               -0.392367   8433.74   100.00  
    27     20  LocalStep                -0.392367   8435.67   100.00  
    28     20  GlobalStep               -0.392367   8435.97   100.00  
    29     20  GlobalStep               -0.392367   8437.98   100.00  
    30     20  GlobalStep               -0.392367   8439.79   100.00  
    31     20  GlobalStep               -0.392367   8441.50   100.00  
    32     21  GlobalStep               -0.391199   8443.91   100.00  
    33     21  GlobalStep               -0.390414   8447.02   100.00  
    34     21  GlobalStep               -0.392367   8447.32   100.00  
    35     21  GlobalStep               -0.392415   8448.43   100.00  
    36     21  GlobalStep               -0.390934   8449.74   100.00  
    37     21  GlobalStep               -0.392367   8452.35   100.00  
    38     22  GlobalStep               -0.392367   8453.76   100.00  
    39     22  GlobalStep               -0.390167   8455.10   100.00  
    40     22  GlobalStep               -0.392367   8459.11   100.00  
    41     22  GlobalStep               -0.392367   8459.32   100.00  
    42     22  GlobalStep               -0.392482   8460.02   100.00  
    43     22  GlobalStep               -0.392367   8461.73   100.00  
    44     23  GlobalStep               -0.372252   8461.93   100.00  
    45     23  GlobalStep               -0.392367   8463.01   100.00  
    46     23  GlobalStep               -0.391019   8464.22   100.00  
    47     23  GlobalStep               -0.392367   8468.14   100.00  
    48     23  LocalStep                -0.392367   8473.76   100.00  
    49     23  GlobalStep               -0.392367   8475.06   100.00  
    50     24  GlobalStep               -0.393112   8479.68   100.00  
    51     24  LocalStep                -0.392367   8486.41   100.00  
    52     24  GlobalStep               -0.389138   8502.47   100.00  
    53     24  GlobalStep               -0.389888   8522.34   100.00  
    54     24  LocalStep                -0.392367   8526.86   100.00  
    55     24  LocalStep                -0.392367   8543.52   100.00  
    56     25  LocalStep                -0.359041   8547.53   100.00  
    57     25  GlobalStep               -0.389707   8554.32   100.00  
    58     25  LocalStep                -0.364007   8649.79   100.00  
    59     25  LocalStep                -0.332725   8697.53   100.00  
    60     25  GlobalStep               -0.393134   8772.24   100.00  
    61     25  GlobalStep               -0.382125   8788.89   100.00  
    62     26  GlobalStep               -0.368947   8850.36   100.00  
    63     26  GlobalStep               -0.358994   8904.87   100.00  
    64     26  GlobalStep               -0.333718   9139.13   100.00  
    65     26  GlobalStep               -0.375197   9161.59   100.00  
    66     26  GlobalStep               -0.316638   9166.11   100.00  
    67     26  LocalStep                -0.335913   9182.86   100.00  
    68     27  GlobalStep               -0.330775   9212.85   100.00  
    69     27  GlobalStep               -0.307230   9302.62   100.00  
    70     27  GlobalStep               -0.358391   9325.29   100.00  
    71     27  GlobalStep               -0.211271   9328.70   100.00  
    72     27  GlobalStep               -0.351249   9353.07   100.00  
    73     27  GlobalStep               -0.227939   9414.55   100.00  
    74     28  GlobalStep               -0.303220   9446.75   100.00  
    75     28  GlobalStep               -0.260366   9461.38   100.00  
    76     28  GlobalStep               -0.282020   9489.46   100.00  
    77     28  GlobalStep               -0.426426   9505.21   100.00 *
    78     28  GlobalStep               -0.471579   9524.26   100.00 *
    79     28  GlobalStep               -0.394312   9557.76   100.00  
    80     29  GlobalStep               -0.255220   9565.89   100.00  
    81     29  GlobalStep               -0.251873   9603.78   100.00  
    82     29  GlobalStep               -0.275201   9606.39   100.00  
    83     29  GlobalStep               -0.245965   9642.19   100.00  
    84     29  GlobalStep               -0.452400   9698.25   100.00  
    85     29  LocalStep                -0.267100   9721.62   100.00  
    86     30  LocalStep                -0.231880   9722.53   100.00  
    87     30  GlobalStep               -0.231335   9781.81   100.00  
    88     30  GlobalStep               -0.548504   9796.05   100.00 *
    89     30  GlobalStep               -0.215248  10146.95   100.00  
    90     30  LocalStep                -0.215248  10167.81   100.00  
    91     30  GlobalStep               -0.215248  10173.23   100.00  
    92     31  GlobalStep               -0.215248  10197.91   100.00  
    93     31  LocalStep                -0.216271  10222.39   100.00  
    94     31  GlobalStep               -0.215156  10268.32   100.00  
    95     31  GlobalStep               -0.215248  10314.85   100.00  
    96     31  LocalStep                -0.655479  10318.37   100.00 *
    97     31  GlobalStep               -0.392061  12510.16   100.00  
    98     32  GlobalStep               -0.389179  12569.75   100.00  
    99     32  GlobalStep               -0.392367  12661.94   100.00  
   100     32  GlobalStep               -0.388591  12724.72   100.00  
   101     32  GlobalStep               -0.389005  12729.03   100.00  
   102     32  GlobalStep               -0.392367  12911.83   100.00  
   103     32  GlobalStep               -0.392367  12986.79   100.00  
   104     33  GlobalStep               -0.393839  13043.00   100.00  
   105     33  GlobalStep               -0.392391  13045.70   100.00  
   106     33  GlobalStep               -0.389579  13073.08   100.00  
   107     33  RefinementStep           -0.392367  13084.62   100.00  
   108     33  GlobalStep               -0.392571  13092.85   100.00  
   109     33  GlobalStep               -0.392367  13113.61   100.00  
   110     33  LocalStep                -0.389551  13129.56   100.00  
   111     34  GlobalStep               -0.392367  13154.04   100.00  
   112     34  GlobalStep               -0.392367  13163.62   100.00  
   113     34  LocalStep                -0.392367  13164.84   100.00  
   114     34  GlobalStep               -0.392367  13165.85   100.00  
   115     34  GlobalStep               -0.392367  13178.69   100.00  
   116     34  GlobalStep               -0.392620  13196.86   100.00  
   117     35  GlobalStep               -0.392367  13198.77   100.00  
   118     35  GlobalStep               -0.392367  13207.60   100.00  
   119     35  GlobalStep               -0.392367  13208.32   100.00  
   120     35  GlobalStep               -0.390354  13210.03   100.00  
   121     35  GlobalStep               -0.392367  13211.64   100.00  
   122     35  GlobalStep               -0.389855  13215.97   100.00  
   123     36  GlobalStep               -0.392367  13240.95   100.00  
   124     36  GlobalStep               -0.389789  13251.40   100.00  
   125     36  GlobalStep               -0.322644  13255.43   100.00  
   126     36  LocalStep                -0.392367  13257.76   100.00  
   127     36  GlobalStep               -0.393960  13271.12   100.00  
   128     36  GlobalStep               -0.391755  13273.43   100.00  
   129     37  GlobalStep               -0.391928  13278.66   100.00  
   130     37  GlobalStep               -0.391454  13422.72   100.00  
   131     37  GlobalStep               -0.392367  13547.30   100.00  
   132     37  GlobalStep               -0.392477  13559.24   100.00  
   133     37  GlobalStep               -0.390153  13593.25   100.00  
   134     37  GlobalStep               -0.274481  13613.21   100.00  
   135     38  GlobalStep               -0.341318  13699.86   100.00  
   136     38  GlobalStep               -0.393112  13755.49   100.00  
   137     38  GlobalStep               -0.390735  13917.86   100.00  
   138     38  GlobalStep               -0.359895  13920.47   100.00  
   139     38  LocalStep                -0.392367  13952.47   100.00  
   140     38  LocalStep                -0.366982  13952.78   100.00  
   141     39  GlobalStep               -0.392367  13954.59   100.00  
   142     39  GlobalStep               -0.361574  13957.21   100.00  
   143     39  GlobalStep               -0.302366  14063.72   100.00  
   144     39  LocalStep                -0.215248  14149.17   100.00  
   145     39  GlobalStep               -0.394680  14198.12   100.00  
   146     39  GlobalStep               -0.278986  14289.10   100.00  
   147     40  GlobalStep               -0.286385  14383.37   100.00  
   148     40  GlobalStep               -0.392367  14389.77   100.00  
   149     40  GlobalStep               -0.247221  14425.18   100.00  
   150     40  GlobalStep               -0.475005  14426.99   100.00  
   151     40  GlobalStep               -0.392462  14439.03   100.00  
   152     40  GlobalStep               -0.215248  14446.66   100.00  
   153     41  GlobalStep               -0.267267  14448.38   100.00  
   154     41  LocalStep                -0.215248  14456.19   100.00  
   155     41  LocalStep                -0.215248  14472.85   100.00  
   156     41  GlobalStep               -0.247223  14488.40   100.00  
   157     41  LocalStep                -0.215248  14518.59   100.00  
   158     41  GlobalStep               -0.246331  14680.45   100.00  
   159     42  GlobalStep               -0.214884  14695.70   100.00  
   160     42  GlobalStep               -0.427238  14753.56   100.00  
   161     42  LocalStep                -0.222245  14769.11   100.00  
   162     42  GlobalStep               -0.392367  14778.47   100.00  
   163     42  GlobalStep               -0.387301  14794.53   100.00  
   164     42  GlobalStep               -0.224647  14841.27   100.00  
   165     43  GlobalStep               -0.215248  14878.89   100.00  
   166     43  GlobalStep               -0.215248  14903.21   100.00  
   167     43  GlobalStep               -0.304003  14911.14   100.00  
   168     43  GlobalStep               -0.339032  14933.61   100.00  
   169     43  LocalStep                -0.351706  14937.04   100.00  
   170     43  GlobalStep               -0.392533  14970.55   100.00  
   171     44  LocalStep                -0.224052  14995.94   100.00  
   172     44  GlobalStep               -0.390599  15008.39   100.00  
   173     44  GlobalStep               -0.389438  15011.32   100.00  
   174     44  GlobalStep               -0.282575  15045.44   100.00  
   175     44  GlobalStep               -0.215248  15045.86   100.00  
   176     44  GlobalStep               -0.393852  15177.73   100.00  
   177     45  LocalStep                -0.320320  15287.86   100.00  
   178     45  GlobalStep               -0.406541  15308.37   100.00  
   179     45  GlobalStep               -0.313951  15346.59   100.00  
   180     45  GlobalStep               -0.475498  15371.98   100.00  
   181     45  GlobalStep               -0.215753  15473.49   100.00  
   182     45  GlobalStep               -0.291344  15531.27   100.00  
   183     46  GlobalStep               -0.240597  15665.06   100.00  
   184     46  LocalStep                -0.215248  15697.77   100.00  
   185     46  GlobalStep               -0.484686  15947.53   100.00  
   186     46  GlobalStep               -0.472231  16041.10   100.00  
   187     46  GlobalStep               -0.625049  16107.40   100.00  
   188     46  GlobalStep               -0.553347  16139.20   100.00  
   189     47  GlobalStep               -0.263472  16154.26   100.00  
   190     47  LocalStep                -0.215124  20531.23   100.00  
   191     47  GlobalStep               -0.267369  20531.23   100.00  
   192     47  GlobalStep               -0.516758  20531.23   100.00  
   193     47  LocalStep                -0.389915  20531.23   100.00  
   194     47  GlobalStep               -0.296811  20531.23   100.00  
   195     47  GlobalStep               -0.494057  20531.23   100.00  
   196     47  GlobalStep               -0.346045  20531.23   100.00  
   197     47  GlobalStep               -0.494594  20531.23   100.00  
   198     47  GlobalStep               -0.388289  20531.23   100.00  
   199     47  LocalStep                -0.539978  20531.23   100.00  
   200     47  GlobalStep               -0.215248  20531.23   100.00  
   201     47  GlobalStep               -0.215248  20531.23   100.00  
   202     47  GlobalStep               -0.393244  20531.23   100.00  
   203     47  RefinementStep           -0.473620  20531.23   100.00  
   204     47  GlobalStep               -0.482804  20531.23   100.00  
   205     47  GlobalStep               -0.389990  20531.23   100.00  
   206     47  LocalStep                -0.525989  20531.23   100.00  
   207     47  GlobalStep               -0.392192  20531.23   100.00  
   208     47  GlobalStep               -0.392367  20531.23   100.00  
   209     47  GlobalStep               -0.390572  20531.23   100.00  
   210     47  GlobalStep               -0.389431  20531.24   100.00  
   211     47  GlobalStep               -0.403664  20531.24   100.00  
   212     47  LocalStep                -0.621318  20531.24   100.00  
   213     47  GlobalStep               -0.248273  20531.24   100.00  
   214     47  GlobalStep               -0.374757  20531.24   100.00  
   215     47  GlobalStep               -0.313134  20531.24   100.00  
   216     47  GlobalStep               -0.389508  20531.24   100.00  
   217     47  GlobalStep               -0.388623  20531.24   100.00  
   218     47  LocalStep                -0.388983  20531.24   100.00  
   219     47  GlobalStep               -0.392367  20531.24   100.00  
   220     47  GlobalStep               -0.366634  20531.24   100.00  
   221     47  GlobalStep               -0.392367  20531.24   100.00  
   222     47  GlobalStep               -0.389597  20531.24   100.00  
   223     47  GlobalStep               -0.388627  20531.24   100.00  
   224     47  LocalStep                -0.389438  20531.24   100.00  
   225     47  GlobalStep               -0.272744  20531.24   100.00  
   226     47  GlobalStep               -0.389844  20531.24   100.00  
   227     47  GlobalStep               -0.240443  20531.24   100.00  
   228     47  GlobalStep               -0.388627  20531.24   100.00  
   229     47  GlobalStep               -0.290239  20531.24   100.00  
   230     47  LocalStep                -0.215248  20531.24   100.00  
   231     47  GlobalStep               -0.221187  20531.24   100.00  
   232     47  GlobalStep               -0.219747  20531.24   100.00  
   233     47  GlobalStep               -0.460827  20531.24   100.00  
   234     47  GlobalStep               -0.376318  20531.24   100.00  
   235     47  GlobalStep               -0.274150  20531.24   100.00  
   236     47  GlobalStep               -0.302711  20531.24   100.00  
   237     47  GlobalStep               -0.392722  20531.24   100.00  
   238     47  LocalStep                -0.215248  20531.24   100.00  
   239     47  GlobalStep               -0.740180  20531.24   100.00 *
   240     47  GlobalStep               -0.653440  20531.24   100.00  
   241     47  GlobalStep               -0.394328  20531.24   100.00  
   242     47  LocalStep                -0.215248  20531.24   100.00  
   243     47  GlobalStep               -0.215248  20531.24   100.00  
   244     47  GlobalStep               -0.215248  20531.24   100.00  
   245     47  GlobalStep               -0.215248  20531.24   100.00  
   246     47  GlobalStep               -0.390020  20531.24   100.00  
   247     47  GlobalStep               -0.394409  20531.24   100.00  
   248     47  LocalStep                -0.215248  20531.24   100.00  
   249     47  GlobalStep               -0.215248  20531.24   100.00  
   250     47  GlobalStep               -0.215248  20531.24   100.00  
   251     47  GlobalStep               -0.392099  20531.24   100.00  
   252     47  GlobalStep               -0.414025  20531.24   100.00  
   253     47  GlobalStep               -0.389828  20531.24   100.00  
   254     47  LocalStep                -0.224526  20531.24   100.00  
   255     47  GlobalStep               -0.215248  20531.24   100.00  
   256     47  GlobalStep               -0.215248  20531.24   100.00  
   257     47  GlobalStep               -0.392789  20531.24   100.00  
   258     47  GlobalStep               -0.388442  20531.24   100.00  
   259     47  GlobalStep               -0.390441  20531.24   100.00  
   260     47  LocalStep                -0.215248  20531.24   100.00  
   261     47  GlobalStep               -0.224350  20531.24   100.00  
   262     47  GlobalStep               -0.389827  20531.24   100.00  
   263     47  GlobalStep               -0.389537  20531.24   100.00  
   264     47  GlobalStep               -0.409483  20531.24   100.00  
   265     47  GlobalStep               -0.248947  20531.24   100.00  
   266     47  LocalStep                -0.392367  20531.24   100.00  
   267     47  GlobalStep               -0.392367  20531.24   100.00  
   268     47  GlobalStep               -0.392367  20531.24   100.00  
   269     47  GlobalStep               -0.391312  20531.24   100.00  
   270     47  GlobalStep               -0.389234  20531.24   100.00  
   271     47  GlobalStep               -0.373058  20531.24   100.00  
   272     47  LocalStep                -0.215248  20531.24   100.00  
   273     47  GlobalStep               -0.392367  20531.24   100.00  
   274     47  GlobalStep               -0.392367  20531.24   100.00  
   275     47  GlobalStep               -0.389146  20531.24   100.00  
   276     47  GlobalStep               -0.406841  20531.24   100.00  
   277     47  GlobalStep               -0.388267  20531.24   100.00  
   278     47  LocalStep                -0.389012  20531.24   100.00  
   279     47  GlobalStep               -0.392367  20531.24   100.00  
   280     47  GlobalStep               -0.393327  20531.24   100.00  
   281     47  GlobalStep               -0.388627  20531.24   100.00  
   282     47  GlobalStep               -0.388310  20531.24   100.00  
   283     47  GlobalStep               -0.513268  20531.24   100.00  
   284     47  LocalStep                -0.389199  20531.24   100.00  
   285     47  GlobalStep               -0.392367  20531.24   100.00  
Summary: iters 286 evals 300 noisy_evals   0 cycles  47 opt_time 20531.25 tot_time 20531.24 obj        -0.740180 gap 100.00
Val: -0.7401799635
X: 

[0.881088023  0.9929104831 0.1211279548 0.1199314508 0.1475464775
 0.9169756194 0.1230724582 0.2557506914 0.5289319019 0.5067503889
 0.7021929332 0.4134921641 0.5246976979]


Itercount: 286
Evalcount: 300
Fast_evalcount: 0
