# Supplementary material for: Black-box and surrogate optimization for tuning spiking neural models of striatum plasticity
Source: Front Neuroinform. 2022 Oct 20;16:1017222. doi: 10.3389/fninf.2022.1017222 (PMC9630480; doi:10.3389/fninf.2022.1017222)
Supplement: Supplementary file 1 [file Data_Sheet_1.ZIP › SHARED_DATA_TuningSpiking/RBFOpt/300FE/Alv_RBF_300_12.txt]

  Iter  Cycle  Action             Objective value      Time      Gap
  ----  -----  ------             ---------------      ----      ---
     0      0  Initialization           -0.215248   3889.35   100.00  
     0      0  Initialization           -0.392367   3889.35   100.00  
     0      0  Initialization           -0.341748   3889.35   100.00  
     0      0  Initialization           -0.399665   3889.35   100.00 *
     0      0  Initialization           -0.308875   3889.35   100.00  
     0      0  Initialization           -0.289155   3889.35   100.00  
     0      0  Initialization           -0.215248   3889.35   100.00  
     0      0  Initialization           -0.385054   3889.35   100.00  
     0      0  Initialization           -0.285020   3889.35   100.00  
     0      0  Initialization           -0.215248   3889.35   100.00  
     0      0  Initialization           -0.328913   3889.35   100.00  
     0      0  Initialization           -0.392367   3889.35   100.00  
     0      0  Initialization           -0.215248   3889.35   100.00  
     0      0  Initialization           -0.215248   3889.35   100.00  
     0      0  Initialization           -0.348413   3889.35   100.00  
     1      3  Discarded                            3889.46
     1     16  GlobalStep               -0.392367   9201.60   100.00  
     2     16  GlobalStep               -0.392367   9235.30   100.00  
     3     16  GlobalStep               -0.392367   9244.43   100.00  
     4     16  GlobalStep               -0.392367   9251.45   100.00  
     5     16  GlobalStep               -0.392367   9275.01   100.00  
     6     16  GlobalStep               -0.392367   9293.26   100.00  
     7     17  GlobalStep               -0.390046   9295.77   100.00  
     8     17  GlobalStep               -0.392367   9304.05   100.00  
     9     17  LocalStep                -0.392367   9310.37   100.00  
    10     17  GlobalStep               -0.392367   9314.28   100.00  
    11     17  LocalStep                -0.392367   9315.39   100.00  
    12     17  LocalStep                -0.392367   9322.81   100.00  
    13     18  LocalStep                -0.392367   9324.02   100.00  
    14     18  GlobalStep               -0.392367   9328.55   100.00  
    15     18  LocalStep                -0.392367   9331.56   100.00  
    16     18  GlobalStep               -0.392367   9333.97   100.00  
    17     18  LocalStep                -0.392367   9337.79   100.00  
    18     18  LocalStep                -0.392367   9349.82   100.00  
    19     19  GlobalStep               -0.392367   9350.83   100.00  
    20     19  LocalStep                -0.392367   9353.32   100.00  
    21     19  LocalStep                -0.392367   9355.93   100.00  
    22     19  GlobalStep               -0.392367   9357.33   100.00  
    23     19  LocalStep                -0.392367   9366.26   100.00  
    24     19  GlobalStep               -0.392367   9366.56   100.00  
    25     20  GlobalStep               -0.388097   9367.27   100.00  
    26     20  GlobalStep               -0.392367   9369.33   100.00  
    27     20  LocalStep                -0.392367   9370.03   100.00  
    28     20  GlobalStep               -0.392367   9372.44   100.00  
    29     20  GlobalStep               -0.392367   9375.45   100.00  
    30     20  LocalStep                -0.392367   9375.56   100.00  
    31     21  GlobalStep               -0.392367   9375.66   100.00  
    32     21  GlobalStep               -0.392367   9376.58   100.00  
    33     21  GlobalStep               -0.392367   9379.19   100.00  
    34     21  LocalStep                -0.392367   9386.31   100.00  
    35     21  LocalStep                -0.392367   9391.23   100.00  
    36     21  GlobalStep               -0.392367   9393.94   100.00  
    37     22  GlobalStep               -0.392367   9394.24   100.00  
    38     22  GlobalStep               -0.392367   9397.45   100.00  
    39     22  GlobalStep               -0.392367   9400.16   100.00  
    40     22  GlobalStep               -0.392367   9403.07   100.00  
    41     22  GlobalStep               -0.390197   9405.88   100.00  
    42     22  GlobalStep               -0.392367   9412.00   100.00  
    43     23  GlobalStep               -0.392367   9415.71   100.00  
    44     23  GlobalStep               -0.392367   9417.89   100.00  
    45     23  GlobalStep               -0.392367   9418.60   100.00  
    46     23  GlobalStep               -0.392367   9423.71   100.00  
    47     23  GlobalStep               -0.392367   9428.23   100.00  
    48     23  GlobalStep               -0.392367   9428.23   100.00  
    49     24  GlobalStep               -0.392367   9433.55   100.00  
    50     24  GlobalStep               -0.392367   9437.10   100.00  
    51     24  GlobalStep               -0.392367   9441.42   100.00  
    52     24  GlobalStep               -0.392367   9456.36   100.00  
    53     24  GlobalStep               -0.392367   9463.89   100.00  
    54     24  GlobalStep               -0.392367   9503.69   100.00  
    55     25  GlobalStep               -0.392367   9511.22   100.00  
    56     25  GlobalStep               -0.392367   9512.33   100.00  
    57     25  GlobalStep               -0.391748   9517.35   100.00  
    58     25  GlobalStep               -0.392367   9517.45   100.00  
    59     25  GlobalStep               -0.392367   9518.76   100.00  
    60     25  GlobalStep               -0.392367   9520.77   100.00  
    61     26  GlobalStep               -0.392367   9523.68   100.00  
    62     26  GlobalStep               -0.388632   9532.01   100.00  
    63     26  GlobalStep               -0.392367   9534.42   100.00  
    64     26  LocalStep                -0.392367   9534.62   100.00  
    65     26  GlobalStep               -0.392367   9547.16   100.00  
    66     26  GlobalStep               -0.392367   9548.27   100.00  
    67     27  GlobalStep               -0.392367   9574.14   100.00  
    68     27  GlobalStep               -0.390699   9628.95   100.00  
    69     27  GlobalStep               -0.392367   9661.84   100.00  
    70     27  GlobalStep               -0.392367   9715.99   100.00  
    71     27  GlobalStep               -0.391259   9728.53   100.00  
    72     27  RefinementStep           -0.389680   9796.00   100.00  
    73     27  GlobalStep               -0.392367   9829.20   100.00  
    74     28  GlobalStep               -0.325630   9842.94   100.00  
    75     28  GlobalStep               -0.387407   9863.87   100.00  
    76     28  GlobalStep               -0.375979   9958.93   100.00  
    77     28  GlobalStep               -0.392367  10016.38   100.00  
    78     28  GlobalStep               -0.392367  10083.16   100.00  
    79     28  GlobalStep               -0.346811  10086.27   100.00  
    80     29  GlobalStep               -0.379357  10087.07   100.00  
    81     29  GlobalStep               -0.327107  10124.59   100.00  
    82     29  GlobalStep               -0.392057  10139.13   100.00  
    83     29  GlobalStep               -0.332582  10243.61   100.00  
    84     29  GlobalStep               -0.398114  10260.36   100.00  
    85     29  GlobalStep               -0.374222  10293.35   100.00  
    86     30  GlobalStep               -0.320940  10300.07   100.00  
    87     30  GlobalStep               -0.346804  10328.84   100.00  
    88     30  GlobalStep               -0.355487  10336.06   100.00  
    89     30  GlobalStep               -0.348833  10337.07   100.00  
    90     30  GlobalStep               -0.317504  10361.64   100.00  
    91     30  GlobalStep               -0.340725  10364.95   100.00  
    92     31  GlobalStep               -0.360377  10369.97   100.00  
    93     31  GlobalStep               -0.297611  10371.65   100.00  
    94     31  GlobalStep               -0.395085  10488.16   100.00  
    95     31  LocalStep                -0.215248  10530.38   100.00  
    96     31  GlobalStep               -0.235369  10739.63   100.00  
    97     31  LocalStep                -0.392367  13934.26   100.00  
    98     32  GlobalStep               -0.392367  14161.16   100.00  
    99     32  LocalStep                -0.392367  14244.44   100.00  
   100     32  GlobalStep               -0.392367  14269.51   100.00  
   101     32  GlobalStep               -0.392367  14296.99   100.00  
   102     32  GlobalStep               -0.392367  14310.03   100.00  
   103     32  GlobalStep               -0.392367  14319.27   100.00  
   104     33  GlobalStep               -0.392367  14330.00   100.00  
   105     33  LocalStep                -0.392367  17555.03   100.00  
   106     33  GlobalStep               -0.215248  17555.03   100.00  
   107     33  GlobalStep               -0.215248  17555.04   100.00  
   108     33  GlobalStep               -0.392367  17555.04   100.00  
   109     33  GlobalStep               -0.392367  17555.04   100.00  
   110     33  GlobalStep               -0.392367  17555.04   100.00  
   111     33  LocalStep                -0.215248  17555.04   100.00  
   112     33  GlobalStep               -0.392367  17555.04   100.00  
   113     33  GlobalStep               -0.215248  17555.04   100.00  
   114     33  GlobalStep               -0.391359  17555.04   100.00  
   115     33  GlobalStep               -0.215248  17555.04   100.00  
   116     33  GlobalStep               -0.392367  17555.04   100.00  
   117     33  LocalStep                -0.215248  17555.04   100.00  
   118     33  GlobalStep               -0.215248  17555.04   100.00  
   119     33  GlobalStep               -0.392460  17555.04   100.00  
   120     33  GlobalStep               -0.392367  17555.04   100.00  
   121     33  GlobalStep               -0.392367  17555.04   100.00  
   122     33  GlobalStep               -0.313431  17555.04   100.00  
   123     33  LocalStep                -0.216501  17555.04   100.00  
   124     33  GlobalStep               -0.215248  17555.04   100.00  
   125     33  GlobalStep               -0.215248  17555.04   100.00  
   126     33  GlobalStep               -0.392367  17555.04   100.00  
   127     33  GlobalStep               -0.336612  17555.04   100.00  
   128     33  GlobalStep               -0.392367  17555.04   100.00  
   129     33  LocalStep                -0.406755  17555.04   100.00 *
   130     33  GlobalStep               -0.215248  17555.04   100.00  
   131     33  GlobalStep               -0.215248  17555.04   100.00  
   132     33  GlobalStep               -0.392367  17555.04   100.00  
   133     33  GlobalStep               -0.392367  17555.04   100.00  
   134     33  GlobalStep               -0.392367  17555.04   100.00  
   135     33  LocalStep                -0.392367  17555.04   100.00  
   136     33  RefinementStep           -0.215248  17555.04   100.00  
   137     33  GlobalStep               -0.215248  17555.04   100.00  
   138     33  GlobalStep               -0.215248  17555.04   100.00  
   139     33  GlobalStep               -0.392153  17555.04   100.00  
   140     33  GlobalStep               -0.393317  17555.04   100.00  
   141     33  GlobalStep               -0.392367  17555.04   100.00  
   142     33  LocalStep                -0.389294  17555.04   100.00  
   143     33  GlobalStep               -0.215248  17555.04   100.00  
   144     33  GlobalStep               -0.389596  17555.04   100.00  
   145     33  GlobalStep               -0.392367  17555.04   100.00  
   146     33  GlobalStep               -0.392367  17555.04   100.00  
   147     33  GlobalStep               -0.392367  17555.04   100.00  
   148     33  LocalStep                -0.392367  17555.04   100.00  
   149     33  GlobalStep               -0.215248  17555.04   100.00  
   150     33  GlobalStep               -0.392367  17555.04   100.00  
   151     33  GlobalStep               -0.215248  17555.04   100.00  
   152     33  GlobalStep               -0.389615  17555.04   100.00  
   153     33  GlobalStep               -0.277967  17555.04   100.00  
   154     33  LocalStep                -0.392367  17555.04   100.00  
   155     33  GlobalStep               -0.215248  17555.04   100.00  
   156     33  GlobalStep               -0.335632  17555.04   100.00  
   157     33  GlobalStep               -0.392367  17555.04   100.00  
   158     33  GlobalStep               -0.215218  17555.04   100.00  
   159     33  GlobalStep               -0.384091  17555.04   100.00  
   160     33  LocalStep                -0.245780  17555.04   100.00  
   161     33  GlobalStep               -0.374315  17555.04   100.00  
   162     33  GlobalStep               -0.215248  17555.04   100.00  
   163     33  GlobalStep               -0.392367  17555.04   100.00  
   164     33  GlobalStep               -0.392367  17555.04   100.00  
   165     33  GlobalStep               -0.392367  17555.04   100.00  
   166     33  LocalStep                -0.246783  17555.04   100.00  
   167     33  GlobalStep               -0.215248  17555.04   100.00  
   168     33  GlobalStep               -0.393374  17555.04   100.00  
   169     33  GlobalStep               -0.392367  17555.04   100.00  
   170     33  GlobalStep               -0.392367  17555.04   100.00  
   171     33  GlobalStep               -0.392367  17555.04   100.00  
   172     33  LocalStep                -0.392367  17555.04   100.00  
   173     33  GlobalStep               -0.392367  17555.04   100.00  
   174     33  GlobalStep               -0.215248  17555.05   100.00  
   175     33  GlobalStep               -0.392367  17555.05   100.00  
   176     33  GlobalStep               -0.392367  17555.05   100.00  
   177     33  LocalStep                -0.392367  17555.05   100.00  
   178     33  GlobalStep               -0.392367  17555.05   100.00  
   179     33  GlobalStep               -0.392564  17555.05   100.00  
   180     33  GlobalStep               -0.392367  17555.05   100.00  
   181     33  GlobalStep               -0.392367  17555.05   100.00  
   182     33  GlobalStep               -0.215248  17555.05   100.00  
   183     33  GlobalStep               -0.392367  17555.05   100.00  
   184     33  GlobalStep               -0.392367  17555.05   100.00  
   185     33  GlobalStep               -0.392367  17555.05   100.00  
   186     33  LocalStep                -0.371513  17555.05   100.00  
   187     33  GlobalStep               -0.397432  17555.05   100.00  
   188     33  GlobalStep               -0.372015  17555.05   100.00  
   189     33  GlobalStep               -0.215248  17555.05   100.00  
   190     33  GlobalStep               -0.260326  17555.05   100.00  
   191     33  GlobalStep               -0.292203  17555.05   100.00  
   192     33  GlobalStep               -0.392367  17555.05   100.00  
   193     33  GlobalStep               -0.392159  17555.05   100.00  
   194     33  GlobalStep               -0.371434  17555.05   100.00  
   195     33  GlobalStep               -0.227865  17555.05   100.00  
   196     33  LocalStep                -0.215248  17555.05   100.00  
   197     33  GlobalStep               -0.285521  17555.05   100.00  
   198     33  GlobalStep               -0.392367  17555.05   100.00  
   199     33  GlobalStep               -0.215248  17555.05   100.00  
   200     48  RefinementStep           -0.392367  24083.15   100.00  
   201     48  LocalStep                -0.215248  24083.15   100.00  
   202     48  GlobalStep               -0.392367  24083.15   100.00  
   203     48  GlobalStep               -0.392367  24083.15   100.00  
   204     48  GlobalStep               -0.392367  24083.15   100.00  
   205     48  GlobalStep               -0.339886  24083.15   100.00  
   206     48  GlobalStep               -0.392367  24083.15   100.00  
   207     48  LocalStep                -0.392367  24083.15   100.00  
   208     48  GlobalStep               -0.392367  24083.15   100.00  
   209     48  GlobalStep               -0.392367  24083.15   100.00  
   210     48  GlobalStep               -0.392142  24083.15   100.00  
   211     48  GlobalStep               -0.392367  24083.15   100.00  
   212     48  GlobalStep               -0.392367  24083.15   100.00  
   213     48  LocalStep                -0.392367  24083.15   100.00  
   214     48  GlobalStep               -0.394172  24083.15   100.00  
   215     48  GlobalStep               -0.392367  24083.15   100.00  
   216     48  GlobalStep               -0.392367  24083.15   100.00  
   217     48  GlobalStep               -0.324680  24083.15   100.00  
   218     48  GlobalStep               -0.389663  24083.15   100.00  
   219     48  LocalStep                -0.392367  24083.15   100.00  
   220     48  GlobalStep               -0.392571  24083.15   100.00  
   221     48  GlobalStep               -0.392367  24083.15   100.00  
   222     48  GlobalStep               -0.392367  24083.15   100.00  
   223     48  GlobalStep               -0.392367  24083.15   100.00  
   224     48  GlobalStep               -0.392367  24083.15   100.00  
   225     48  LocalStep                -0.360035  24083.15   100.00  
   226     48  GlobalStep               -0.392367  24083.15   100.00  
   227     48  GlobalStep               -0.392367  24083.15   100.00  
   228     48  GlobalStep               -0.392367  24083.15   100.00  
   229     48  GlobalStep               -0.392367  24083.15   100.00  
   230     48  GlobalStep               -0.392367  24083.15   100.00  
   231     48  LocalStep                -0.392367  24083.15   100.00  
   232     48  GlobalStep               -0.392367  24083.15   100.00  
   233     48  GlobalStep               -0.392367  24083.15   100.00  
   234     48  GlobalStep               -0.392367  24083.15   100.00  
   235     48  GlobalStep               -0.392367  24083.15   100.00  
   236     48  GlobalStep               -0.389807  24083.15   100.00  
   237     48  LocalStep                -0.392367  24083.15   100.00  
   238     48  GlobalStep               -0.392367  24083.15   100.00  
   239     48  GlobalStep               -0.392367  24083.15   100.00  
   240     48  GlobalStep               -0.392367  24083.15   100.00  
   241     48  GlobalStep               -0.353755  24083.15   100.00  
   242     48  GlobalStep               -0.392200  24083.15   100.00  
   243     48  LocalStep                -0.389695  24083.15   100.00  
   244     48  GlobalStep               -0.410214  24083.15   100.00 *
   245     48  GlobalStep               -0.392367  24083.15   100.00  
   246     48  GlobalStep               -0.392367  24083.15   100.00  
   247     48  GlobalStep               -0.392367  24083.15   100.00  
   248     48  GlobalStep               -0.392367  24083.15   100.00  
   249     48  LocalStep                -0.393136  24083.15   100.00  
   250     48  GlobalStep               -0.392367  24083.15   100.00  
   251     48  GlobalStep               -0.392367  24083.15   100.00  
   252     48  GlobalStep               -0.392367  24083.15   100.00  
   253     48  GlobalStep               -0.392434  24083.15   100.00  
   254     48  GlobalStep               -0.160863  24083.15   100.00  
   255     48  LocalStep                -0.392367  24083.15   100.00  
   256     48  GlobalStep               -0.392367  24083.15   100.00  
   257     48  GlobalStep               -0.392367  24083.16   100.00  
   258     48  GlobalStep               -0.392367  24083.16   100.00  
   259     48  GlobalStep               -0.392367  24083.16   100.00  
   260     48  GlobalStep               -0.392367  24083.16   100.00  
   261     48  LocalStep                -0.392367  24083.16   100.00  
   262     48  GlobalStep               -0.392367  24083.16   100.00  
   263     48  GlobalStep               -0.392367  24083.16   100.00  
   264     48  GlobalStep               -0.392367  24083.16   100.00  
   265     48  GlobalStep               -0.391544  24083.16   100.00  
   266     48  GlobalStep               -0.347463  24083.16   100.00  
   267     48  LocalStep                -0.392367  24083.16   100.00  
   268     48  GlobalStep               -0.395140  24083.16   100.00  
   269     48  GlobalStep               -0.392367  24083.16   100.00  
   270     48  GlobalStep               -0.392367  24083.16   100.00  
   271     48  GlobalStep               -0.392367  24083.16   100.00  
   272     48  GlobalStep               -0.392367  24083.16   100.00  
   273     48  LocalStep                -0.215248  24083.16   100.00  
   274     48  GlobalStep               -0.392367  24083.16   100.00  
   275     48  GlobalStep               -0.392998  24083.16   100.00  
   276     48  GlobalStep               -0.392367  24083.16   100.00  
   277     48  GlobalStep               -0.392830  24083.16   100.00  
   278     48  GlobalStep               -0.388101  24083.16   100.00  
   279     48  LocalStep                -0.392367  24083.16   100.00  
   280     48  GlobalStep               -0.392367  24083.16   100.00  
   281     48  GlobalStep               -0.392367  24083.16   100.00  
   282     48  GlobalStep               -0.392367  24083.16   100.00  
   283     48  GlobalStep               -0.392367  24083.16   100.00  
   284     48  GlobalStep               -0.228600  24083.16   100.00  
   285     48  LocalStep                -0.392367  24083.16   100.00  
   286     48  GlobalStep               -0.392367  24083.16   100.00  
   287     48  GlobalStep               -0.392367  24083.16   100.00  
   288     48  GlobalStep               -0.392367  24083.16   100.00  
   289     48  GlobalStep               -0.317206  24083.16   100.00  
   290     48  GlobalStep               -0.215248  24083.16   100.00  
Summary: iters 291 evals 305 noisy_evals   0 cycles  48 opt_time 24083.16 tot_time 24083.16 obj        -0.410214 gap 100.00
Val: -0.4102138861
X: 

[0.9999389783 0.3336696993 0.4149041161 0.5163043822 0.9692036513
 0.8464473208 0.9924262979 0.9102114525 0.0057059697 0.3570106758
 0.9938766998 0.5004912941 0.7676019747]


Itercount: 291
Evalcount: 305
Fast_evalcount: 0
