# Supplementary material for: Black-box and surrogate optimization for tuning spiking neural models of striatum plasticity
Source: Front Neuroinform. 2022 Oct 20;16:1017222. doi: 10.3389/fninf.2022.1017222 (PMC9630480; doi:10.3389/fninf.2022.1017222)
Supplement: Supplementary file 1 [file Data_Sheet_1.ZIP › SHARED_DATA_TuningSpiking/RBFOpt/300FE/Alv_RBF_300_13.txt]

  Iter  Cycle  Action             Objective value      Time      Gap
  ----  -----  ------             ---------------      ----      ---
     0      0  Initialization           -0.392367   3468.75   100.00  
     0      0  Initialization           -0.243215   3468.75   100.00  
     0      0  Initialization           -0.391944   3468.75   100.00  
     0      0  Initialization           -0.215248   3468.75   100.00  
     0      0  Initialization           -0.392367   3468.75   100.00  
     0      0  Initialization           -0.385103   3468.75   100.00  
     0      0  Initialization           -0.278781   3468.75   100.00  
     0      0  Initialization           -0.259966   3468.75   100.00  
     0      0  Initialization           -0.384367   3468.75   100.00  
     0      0  Initialization           -0.305556   3468.75   100.00  
     0      0  Initialization           -0.214855   3468.75   100.00  
     0      0  Initialization           -0.389001   3468.75   100.00  
     0      0  Initialization           -0.394102   3468.75   100.00 *
     0      0  Initialization           -0.215248   3468.75   100.00  
     0      0  Initialization           -0.348413   3468.75   100.00  
     1      3  Discarded                            3468.85
     1     16  GlobalStep               -0.392367   9514.73   100.00  
     2     16  LocalStep                -0.392367   9537.40   100.00  
     3     16  GlobalStep               -0.392367   9561.16   100.00  
     4     16  LocalStep                -0.392367   9604.28   100.00  
     5     16  GlobalStep               -0.392367   9614.61   100.00  
     6     16  LocalStep                -0.392367   9633.36   100.00  
     7     17  LocalStep                -0.388304   9634.16   100.00  
     8     17  GlobalStep               -0.392367   9635.03   100.00  
     9     17  GlobalStep               -0.392367   9635.53   100.00  
    10     17  GlobalStep               -0.392367   9636.94   100.00  
    11     17  LocalStep                -0.390568   9638.85   100.00  
    12     17  LocalStep                -0.392367   9639.45   100.00  
    13     18  GlobalStep               -0.392367   9640.46   100.00  
    14     18  LocalStep                -0.392367   9646.84   100.00  
    15     18  GlobalStep               -0.392367   9647.94   100.00  
    16     18  GlobalStep               -0.392367   9651.35   100.00  
    17     18  GlobalStep               -0.389137   9651.76   100.00  
    18     18  GlobalStep               -0.392096   9653.26   100.00  
    19     19  GlobalStep               -0.392367   9654.67   100.00  
    20     19  GlobalStep               -0.392367   9662.48   100.00  
    21     19  GlobalStep               -0.392659   9662.98   100.00  
    22     19  GlobalStep               -0.392367   9663.39   100.00  
    23     19  LocalStep                -0.392367   9673.11   100.00  
    24     19  GlobalStep               -0.392367   9691.76   100.00  
    25     20  GlobalStep               -0.392367   9695.48   100.00  
    26     20  GlobalStep               -0.392367   9705.05   100.00  
    27     20  GlobalStep               -0.392367   9706.25   100.00  
    28     20  GlobalStep               -0.392367   9711.07   100.00  
    29     20  GlobalStep               -0.392367   9712.27   100.00  
    30     20  GlobalStep               -0.392367   9713.58   100.00  
    31     21  GlobalStep               -0.392367   9716.69   100.00  
    32     21  LocalStep                -0.392367   9730.24   100.00  
    33     21  GlobalStep               -0.392367   9735.26   100.00  
    34     21  LocalStep                -0.389001   9742.38   100.00  
    35     21  GlobalStep               -0.392367   9757.22   100.00  
    36     21  LocalStep                -0.380696   9763.94   100.00  
    37     22  GlobalStep               -0.392367   9777.58   100.00  
    38     22  LocalStep                -0.389001   9788.50   100.00  
    39     22  LocalStep                -0.392367   9788.80   100.00  
    40     22  GlobalStep               -0.390058   9806.95   100.00  
    41     22  GlobalStep               -0.384678   9808.76   100.00  
    42     22  GlobalStep               -0.392367   9811.87   100.00  
    43     23  GlobalStep               -0.392367   9813.08   100.00  
    44     23  GlobalStep               -0.392275   9825.97   100.00  
    45     23  GlobalStep               -0.392367   9831.79   100.00  
    46     23  GlobalStep               -0.392367   9843.83   100.00  
    47     23  LocalStep                -0.392367   9845.54   100.00  
    48     23  GlobalStep               -0.392367   9851.25   100.00  
    49     24  GlobalStep               -0.391387   9887.76   100.00  
    50     24  GlobalStep               -0.392367   9898.61   100.00  
    51     24  GlobalStep               -0.395732   9911.45   100.00 *
    52     24  GlobalStep               -0.392367   9920.08   100.00  
    53     24  GlobalStep               -0.392367   9938.83   100.00  
    54     24  GlobalStep               -0.392255   9966.21   100.00  
    55     25  GlobalStep               -0.392367   9987.19   100.00  
    56     25  LocalStep                -0.399112  10020.89   100.00 *
    57     25  GlobalStep               -0.385420  10107.52   100.00  
    58     25  GlobalStep               -0.331432  10119.35   100.00  
    59     25  GlobalStep               -0.382929  10190.64   100.00  
    60     25  LocalStep                -0.331832  10256.02   100.00  
    61     26  GlobalStep               -0.350577  10313.07   100.00  
    62     26  GlobalStep               -0.372883  10325.40   100.00  
    63     26  RefinementStep           -0.392367  10366.81   100.00  
    64     26  GlobalStep               -0.324987  10478.80   100.00  
    65     26  GlobalStep               -0.321709  10485.53   100.00  
    66     26  GlobalStep               -0.308253  10500.77   100.00  
    67     26  GlobalStep               -0.344986  10504.98   100.00  
    68     27  GlobalStep               -0.275378  10524.64   100.00  
    69     27  GlobalStep               -0.349569  10547.92   100.00  
    70     27  GlobalStep               -0.323070  10558.15   100.00  
    71     27  GlobalStep               -0.310725  10582.31   100.00  
    72     27  GlobalStep               -0.352151  10618.71   100.00  
    73     27  GlobalStep               -0.400377  10670.55   100.00 *
    74     28  GlobalStep               -0.249720  10779.44   100.00  
    75     28  GlobalStep               -0.215248  10785.29   100.00  
    76     28  GlobalStep               -0.215248  10829.82   100.00  
    77     28  GlobalStep               -0.215248  10830.92   100.00  
    78     28  GlobalStep               -0.215248  10831.53   100.00  
    79     28  GlobalStep               -0.215248  10858.20   100.00  
    80     29  GlobalStep               -0.215248  10868.04   100.00  
    81     29  GlobalStep               -0.215248  10878.42   100.00  
    82     29  GlobalStep               -0.218001  10899.28   100.00  
    83     29  GlobalStep               -0.245607  10911.52   100.00  
    84     29  GlobalStep               -0.221774  10985.82   100.00  
    85     29  GlobalStep               -0.225675  11064.64   100.00  
    86     30  GlobalStep               -0.268735  11078.08   100.00  
    87     30  GlobalStep               -0.214881  11134.57   100.00  
    88     30  GlobalStep               -0.215248  11137.89   100.00  
    89     30  GlobalStep               -0.215248  11181.21   100.00  
    90     30  GlobalStep               -0.215248  11221.72   100.00  
    91     30  GlobalStep               -0.215248  11243.18   100.00  
    92     31  GlobalStep               -0.220551  11293.22   100.00  
    93     31  GlobalStep               -0.215248  11333.11   100.00  
    94     31  GlobalStep               -0.215248  11365.50   100.00  
    95     31  GlobalStep               -0.215248  11383.65   100.00  
    96     31  GlobalStep               -0.215248  11488.73   100.00  
    97     31  GlobalStep               -0.388873  15353.13   100.00  
    98     32  GlobalStep               -0.392367  15441.46   100.00  
    99     32  GlobalStep               -0.380729  15460.45   100.00  
   100     32  GlobalStep               -0.392367  15566.84   100.00  
   101     32  GlobalStep               -0.392367  15574.56   100.00  
   102     32  GlobalStep               -0.392367  15604.55   100.00  
   103     32  GlobalStep               -0.392367  15614.18   100.00  
   104     33  LocalStep                -0.392367  15640.15   100.00  
   105     33  LocalStep                -0.392367  15673.99   100.00  
   106     33  GlobalStep               -0.392367  15674.30   100.00  
   107     33  GlobalStep               -0.392367  15675.41   100.00  
   108     33  GlobalStep               -0.392367  15691.16   100.00  
   109     33  LocalStep                -0.392367  15697.78   100.00  
   110     34  LocalStep                -0.392367  15711.32   100.00  
   111     34  GlobalStep               -0.389001  15713.26   100.00  
   112     34  GlobalStep               -0.392367  15744.65   100.00  
   113     34  GlobalStep               -0.391380  15790.68   100.00  
   114     34  GlobalStep               -0.392367  15803.71   100.00  
   115     34  GlobalStep               -0.392367  15807.63   100.00  
   116     35  GlobalStep               -0.392367  15823.68   100.00  
   117     35  GlobalStep               -0.393775  15835.07   100.00  
   118     35  GlobalStep               -0.392367  15848.52   100.00  
   119     35  GlobalStep               -0.393169  15851.35   100.00  
   120     35  LocalStep                -0.392367  15855.88   100.00  
   121     35  GlobalStep               -0.392367  15879.15   100.00  
   122     36  LocalStep                -0.392367  15879.75   100.00  
   123     36  LocalStep                -0.392367  15905.81   100.00  
   124     36  LocalStep                -0.399112  15950.65   100.00  
   125     36  GlobalStep               -0.392367  15960.38   100.00  
   126     36  GlobalStep               -0.392367  15972.83   100.00  
   127     36  GlobalStep               -0.392367  16087.75   100.00  
   128     37  GlobalStep               -0.392367  16157.55   100.00  
   129     37  GlobalStep               -0.392331  16185.40   100.00  
   130     37  GlobalStep               -0.098416  16229.02   100.00  
   131     37  LocalStep                -0.392045  16378.53   100.00  
   132     37  GlobalStep               -0.392367  16385.76   100.00  
   133     37  GlobalStep               -0.392367  16623.99   100.00  
   134     38  GlobalStep               -0.389001  16646.98   100.00  
   135     38  GlobalStep               -0.313482  16649.38   100.00  
   136     38  GlobalStep               -0.304805  16658.02   100.00  
   137     38  GlobalStep               -0.215248  16674.38   100.00  
   138     38  GlobalStep               -0.215248  16719.82   100.00  
   139     38  GlobalStep               -0.215248  16790.83   100.00  
   140     39  GlobalStep               -0.215248  16791.13   100.00  
   141     39  GlobalStep               -0.392367  16800.96   100.00  
   142     39  GlobalStep               -0.392367  16803.57   100.00  
   143     39  GlobalStep               -0.408739  16808.39   100.00 *
   144     39  GlobalStep               -0.406061  16823.54   100.00  
   145     39  GlobalStep               -0.392367  16840.89   100.00  
   146     40  GlobalStep               -0.392367  16865.56   100.00  
   147     40  GlobalStep               -0.215248  16869.35   100.00  
   148     40  GlobalStep               -0.215248  16874.87   100.00  
   149     40  RefinementStep           -0.401990  16884.91   100.00  
   150     40  GlobalStep               -0.392367  16886.72   100.00  
   151     40  GlobalStep               -0.392367  16886.82   100.00  
   152     40  GlobalStep               -0.215248  16887.84   100.00  
   153     41  GlobalStep               -0.215248  16889.36   100.00  
   154     41  GlobalStep               -0.392367  16892.19   100.00  
   155     41  LocalStep                -0.224583  16910.55   100.00  
   156     41  GlobalStep               -0.392367  16959.20   100.00  
   157     41  GlobalStep               -0.390110  16959.72   100.00  
   158     41  GlobalStep               -0.215248  16959.92   100.00  
   159     42  GlobalStep               -0.215248  16973.97   100.00  
   160     42  GlobalStep               -0.225239  16978.48   100.00  
   161     42  GlobalStep               -0.215248  17009.57   100.00  
   162     42  GlobalStep               -0.215248  17017.30   100.00  
   163     42  GlobalStep               -0.227250  17051.39   100.00  
   164     42  GlobalStep               -0.314473  17096.53   100.00  
   165     43  GlobalStep               -0.392367  17192.60   100.00  
   166     43  GlobalStep               -0.231211  17202.55   100.00  
   167     43  LocalStep                -0.342825  17232.33   100.00  
   168     43  GlobalStep               -0.392616  17236.05   100.00  
   169     43  GlobalStep               -0.388768  17339.52   100.00  
   170     43  GlobalStep               -0.392273  17350.47   100.00  
   171     44  GlobalStep               -0.392367  17377.65   100.00  
   172     44  GlobalStep               -0.392367  17472.48   100.00  
   173     44  GlobalStep               -0.215248  17483.61   100.00  
   174     44  GlobalStep               -0.215248  17558.63   100.00  
   175     44  GlobalStep               -0.215248  17559.53   100.00  
   176     44  LocalStep                -0.393012  17606.48   100.00  
   177     45  GlobalStep               -0.392367  17674.76   100.00  
   178     45  LocalStep                -0.215248  17726.61   100.00  
   179     45  GlobalStep               -0.215248  17749.17   100.00  
   180     45  LocalStep                -0.244749  17767.22   100.00  
   181     45  GlobalStep               -0.215248  17769.64   100.00  
   182     45  GlobalStep               -0.215248  17771.75   100.00  
   183     46  GlobalStep               -0.215248  17884.75   100.00  
   184     46  GlobalStep               -0.257807  17890.67   100.00  
   185     46  GlobalStep               -0.074703  18005.97   100.00  
   186     46  GlobalStep               -0.389518  18063.32   100.00  
   187     46  GlobalStep               -0.282997  18380.45   100.00  
   188     46  GlobalStep               -0.270757  18410.75   100.00  
   189     47  GlobalStep               -0.251799  18428.82   100.00  
   190     47  GlobalStep               -0.215248  23716.98   100.00  
   191     47  GlobalStep               -0.215248  23716.98   100.00  
   192     47  LocalStep                -0.274839  23716.98   100.00  
   193     47  LocalStep                -0.392367  23716.98   100.00  
   194     47  GlobalStep               -0.215248  23716.98   100.00  
   195     47  GlobalStep               -0.390053  23716.98   100.00  
   196     47  GlobalStep               -0.392367  23716.98   100.00  
   197     47  GlobalStep               -0.392367  23716.98   100.00  
   198     47  GlobalStep               -0.392367  23716.98   100.00  
   199     47  LocalStep                -0.392198  23716.98   100.00  
   200     47  GlobalStep               -0.392367  23716.98   100.00  
   201     47  GlobalStep               -0.374907  23716.98   100.00  
   202     47  GlobalStep               -0.392367  23716.98   100.00  
   203     47  GlobalStep               -0.392328  23716.98   100.00  
   204     47  GlobalStep               -0.392367  23716.98   100.00  
   205     47  LocalStep                -0.379769  23716.98   100.00  
   206     47  GlobalStep               -0.384056  23716.98   100.00  
   207     47  GlobalStep               -0.309273  23716.98   100.00  
   208     47  GlobalStep               -0.392367  23716.98   100.00  
   209     47  GlobalStep               -0.392367  23716.98   100.00  
   210     47  GlobalStep               -0.392148  23716.98   100.00  
   211     47  LocalStep                -0.215248  23716.98   100.00  
   212     47  GlobalStep               -0.392367  23716.98   100.00  
   213     47  GlobalStep               -0.215248  23716.98   100.00  
   214     47  GlobalStep               -0.384902  23716.98   100.00  
   215     47  GlobalStep               -0.392179  23716.98   100.00  
   216     47  GlobalStep               -0.399740  23716.98   100.00  
   217     47  LocalStep                -0.215248  23716.98   100.00  
   218     47  GlobalStep               -0.342276  23716.98   100.00  
   219     47  GlobalStep               -0.388453  23716.98   100.00  
   220     47  GlobalStep               -0.392367  23716.98   100.00  
   221     47  GlobalStep               -0.392367  23716.98   100.00  
   222     47  GlobalStep               -0.392367  23716.98   100.00  
   223     47  LocalStep                -0.391937  23716.98   100.00  
   224     47  GlobalStep               -0.392367  23716.98   100.00  
   225     47  GlobalStep               -0.216170  23716.98   100.00  
   226     47  GlobalStep               -0.392367  23716.98   100.00  
   227     47  GlobalStep               -0.392367  23716.98   100.00  
   228     47  GlobalStep               -0.392410  23716.98   100.00  
   229     47  LocalStep                -0.392367  23716.98   100.00  
   230     47  GlobalStep               -0.389195  23716.98   100.00  
   231     47  GlobalStep               -0.389236  23716.98   100.00  
   232     47  GlobalStep               -0.394409  23716.98   100.00  
   233     47  GlobalStep               -0.392367  23716.98   100.00  
   234     47  GlobalStep               -0.392367  23716.98   100.00  
   235     47  LocalStep                -0.392367  23716.98   100.00  
   236     47  GlobalStep               -0.392367  23716.98   100.00  
   237     47  GlobalStep               -0.392367  23716.98   100.00  
   238     47  GlobalStep               -0.392367  23716.98   100.00  
   239     47  GlobalStep               -0.392367  23716.98   100.00  
   240     47  GlobalStep               -0.392367  23716.98   100.00  
   241     47  LocalStep                -0.392367  23716.98   100.00  
   242     47  GlobalStep               -0.392367  23716.98   100.00  
   243     47  GlobalStep               -0.384727  23716.98   100.00  
   244     47  GlobalStep               -0.392367  23716.98   100.00  
   245     47  RefinementStep           -0.379471  23716.98   100.00  
   246     47  GlobalStep               -0.392367  23716.98   100.00  
   247     47  GlobalStep               -0.392367  23716.98   100.00  
   248     47  LocalStep                -0.251032  23716.98   100.00  
   249     47  GlobalStep               -0.393137  23716.98   100.00  
   250     47  GlobalStep               -0.389719  23716.98   100.00  
   251     47  GlobalStep               -0.384727  23716.98   100.00  
   252     47  GlobalStep               -0.392367  23716.99   100.00  
   253     47  GlobalStep               -0.392367  23716.99   100.00  
   254     47  LocalStep                -0.392367  23716.99   100.00  
   255     47  GlobalStep               -0.392367  23716.99   100.00  
   256     47  GlobalStep               -0.392367  23716.99   100.00  
   257     47  GlobalStep               -0.392367  23716.99   100.00  
   258     47  GlobalStep               -0.392367  23716.99   100.00  
   259     47  GlobalStep               -0.392340  23716.99   100.00  
   260     47  LocalStep                -0.388689  23716.99   100.00  
   261     47  GlobalStep               -0.392189  23716.99   100.00  
   262     47  GlobalStep               -0.392367  23716.99   100.00  
   263     47  GlobalStep               -0.392367  23716.99   100.00  
   264     47  GlobalStep               -0.392367  23716.99   100.00  
   265     47  GlobalStep               -0.392367  23716.99   100.00  
   266     47  LocalStep                -0.392367  23716.99   100.00  
   267     47  GlobalStep               -0.433894  23716.99   100.00 *
   268     47  GlobalStep               -0.395816  23716.99   100.00  
   269     47  GlobalStep               -0.326401  23716.99   100.00  
   270     47  GlobalStep               -0.392367  23716.99   100.00  
   271     47  GlobalStep               -0.392367  23716.99   100.00  
   272     47  LocalStep                -0.392367  23716.99   100.00  
   273     47  GlobalStep               -0.316942  23716.99   100.00  
   274     47  GlobalStep               -0.341137  23716.99   100.00  
   275     47  GlobalStep               -0.392278  23716.99   100.00  
   276     47  GlobalStep               -0.392367  23716.99   100.00  
   277     47  GlobalStep               -0.392367  23716.99   100.00  
   278     47  LocalStep                -0.392367  23716.99   100.00  
   279     47  GlobalStep               -0.392367  23716.99   100.00  
   280     47  GlobalStep               -0.392367  23716.99   100.00  
   281     47  GlobalStep               -0.392367  23716.99   100.00  
   282     47  GlobalStep               -0.392367  23716.99   100.00  
   283     47  GlobalStep               -0.392367  23716.99   100.00  
   284     47  LocalStep                -0.392367  23716.99   100.00  
   285     47  GlobalStep               -0.392367  23716.99   100.00  
Summary: iters 286 evals 300 noisy_evals   0 cycles  47 opt_time 23716.99 tot_time 23716.99 obj        -0.433894 gap 100.00
Val: -0.4338944104
X: 

[0.9816187392 0.9962271332 0.0320701242 0.028243995  0.6660926818
 0.897864653  0.8777894412 0.1448991951 0.1835967961 0.0466291326
 0.9429499494 0.96877895   0.0141177099]


Itercount: 286
Evalcount: 300
Fast_evalcount: 0
