# Supplementary material for: Black-box and surrogate optimization for tuning spiking neural models of striatum plasticity
Source: Front Neuroinform. 2022 Oct 20;16:1017222. doi: 10.3389/fninf.2022.1017222 (PMC9630480; doi:10.3389/fninf.2022.1017222)
Supplement: Supplementary file 1 [file Data_Sheet_1.ZIP › SHARED_DATA_TuningSpiking/RBFOpt/300FE/Alv_RBF_300_14.txt]

  Iter  Cycle  Action             Objective value      Time      Gap
  ----  -----  ------             ---------------      ----      ---
     0      0  Initialization           -0.388076   3495.70   100.00  
     0      0  Initialization           -0.219607   3495.70   100.00  
     0      0  Initialization           -0.215248   3495.70   100.00  
     0      0  Initialization           -0.215248   3495.70   100.00  
     0      0  Initialization           -0.215248   3495.70   100.00  
     0      0  Initialization           -0.392367   3495.70   100.00 *
     0      0  Initialization           -0.391846   3495.70   100.00  
     0      0  Initialization           -0.215248   3495.70   100.00  
     0      0  Initialization           -0.392367   3495.70   100.00  
     0      0  Initialization           -0.205680   3495.70   100.00  
     0      0  Initialization           -0.342445   3495.70   100.00  
     0      0  Initialization           -0.215248   3495.70   100.00  
     0      0  Initialization           -0.215248   3495.70   100.00  
     0      0  Initialization           -0.392367   3495.70   100.00  
     0      0  Initialization           -0.348413   3495.70   100.00  
     1      3  Discarded                            3495.80
     1     16  GlobalStep               -0.392367  10109.56   100.00  
     2     16  GlobalStep               -0.392367  10121.52   100.00  
     3     16  GlobalStep               -0.392367  10129.94   100.00  
     4     16  GlobalStep               -0.392367  10135.06   100.00  
     5     16  GlobalStep               -0.392367  10141.08   100.00  
     6     16  GlobalStep               -0.391665  10144.69   100.00  
     7     17  GlobalStep               -0.392584  10159.84   100.00 *
     8     17  GlobalStep               -0.392367  10171.14   100.00  
     9     17  GlobalStep               -0.392367  10186.38   100.00  
    10     17  GlobalStep               -0.392367  10189.09   100.00  
    11     17  GlobalStep               -0.392367  10193.51   100.00  
    12     17  GlobalStep               -0.392367  10197.82   100.00  
    13     18  LocalStep                -0.392367  10200.03   100.00  
    14     18  GlobalStep               -0.392367  10200.84   100.00  
    15     18  GlobalStep               -0.392367  10201.14   100.00  
    16     18  GlobalStep               -0.392367  10208.47   100.00  
    17     18  GlobalStep               -0.392367  10210.88   100.00  
    18     18  LocalStep                -0.393418  10211.38   100.00 *
    19     19  GlobalStep               -0.392367  10213.59   100.00  
    20     19  LocalStep                -0.392367  10214.38   100.00  
    21     19  GlobalStep               -0.392367  10214.38   100.00  
    22     19  GlobalStep               -0.392367  10215.49   100.00  
    23     19  GlobalStep               -0.392367  10217.30   100.00  
    24     19  LocalStep                -0.392367  10218.81   100.00  
    25     20  GlobalStep               -0.392367  10222.02   100.00  
    26     20  LocalStep                -0.392367  10222.78   100.00  
    27     20  GlobalStep               -0.392367  10224.89   100.00  
    28     20  LocalStep                -0.392367  10226.50   100.00  
    29     20  GlobalStep               -0.392367  10227.51   100.00  
    30     20  LocalStep                -0.392367  10227.81   100.00  
    31     21  GlobalStep               -0.392367  10227.92   100.00  
    32     21  GlobalStep               -0.392367  10228.73   100.00  
    33     21  RefinementStep           -0.392367  10230.15   100.00  
    34     21  GlobalStep               -0.392367  10230.95   100.00  
    35     21  GlobalStep               -0.392367  10232.26   100.00  
    36     21  GlobalStep               -0.392367  10236.78   100.00  
    37     21  LocalStep                -0.392367  10237.78   100.00  
    38     22  GlobalStep               -0.392367  10237.99   100.00  
    39     22  GlobalStep               -0.392367  10238.90   100.00  
    40     22  GlobalStep               -0.392367  10239.00   100.00  
    41     22  GlobalStep               -0.392367  10243.22   100.00  
    42     22  GlobalStep               -0.392367  10243.83   100.00  
    43     22  GlobalStep               -0.392367  10243.93   100.00  
    44     23  GlobalStep               -0.392367  10244.55   100.00  
    45     23  GlobalStep               -0.392367  10252.66   100.00  
    46     23  LocalStep                -0.392367  10256.88   100.00  
    47     23  GlobalStep               -0.392367  10265.21   100.00  
    48     23  GlobalStep               -0.392367  10267.42   100.00  
    49     23  GlobalStep               -0.392367  10271.74   100.00  
    50     24  GlobalStep               -0.392367  10279.26   100.00  
    51     24  GlobalStep               -0.392367  10280.71   100.00  
    52     24  LocalStep                -0.392373  10306.18   100.00  
    53     24  GlobalStep               -0.392367  10316.72   100.00  
    54     24  LocalStep                -0.392792  10319.53   100.00  
    55     24  GlobalStep               -0.390114  10344.60   100.00  
    56     25  GlobalStep               -0.392367  10371.48   100.00  
    57     25  GlobalStep               -0.380685  10489.89   100.00  
    58     25  GlobalStep               -0.390816  10495.01   100.00  
    59     25  GlobalStep               -0.382983  10601.71   100.00  
    60     25  GlobalStep               -0.360027  10622.37   100.00  
    61     25  GlobalStep               -0.165626  10647.14   100.00  
    62     26  LocalStep                -0.372731  10699.59   100.00  
    63     26  GlobalStep               -0.336117  10796.20   100.00  
    64     26  GlobalStep               -0.354356  10873.12   100.00  
    65     26  GlobalStep               -0.312055  10894.69   100.00  
    66     26  GlobalStep               -0.312351  10920.16   100.00  
    67     26  GlobalStep               -0.363014  10933.80   100.00  
    68     27  LocalStep                -0.323881  11005.10   100.00  
    69     27  GlobalStep               -0.332104  11064.75   100.00  
    70     27  GlobalStep               -0.298319  11081.80   100.00  
    71     27  GlobalStep               -0.388221  11091.63   100.00  
    72     27  GlobalStep               -0.383089  11178.98   100.00  
    73     27  GlobalStep               -0.358048  11274.25   100.00  
    74     28  GlobalStep               -0.357395  11286.59   100.00  
    75     28  GlobalStep               -0.293152  11290.38   100.00  
    76     28  GlobalStep               -0.281684  11325.88   100.00  
    77     28  GlobalStep               -0.312815  11330.90   100.00  
    78     28  GlobalStep               -0.271617  11350.86   100.00  
    79     28  GlobalStep               -0.289033  11357.18   100.00  
    80     29  GlobalStep               -0.313305  11357.99   100.00  
    81     29  GlobalStep               -0.273337  11412.31   100.00  
    82     29  GlobalStep               -0.263031  11417.44   100.00  
    83     29  GlobalStep               -0.284878  11432.89   100.00  
    84     29  GlobalStep               -0.257229  11442.22   100.00  
    85     29  GlobalStep               -0.266474  11479.73   100.00  
    86     30  GlobalStep               -0.239540  11501.30   100.00  
    87     30  LocalStep                -0.215248  11502.87   100.00  
    88     30  GlobalStep               -0.249232  11516.62   100.00  
    89     30  LocalStep                -0.242167  11524.95   100.00  
    90     30  GlobalStep               -0.245768  11540.50   100.00  
    91     30  GlobalStep               -0.250039  11556.25   100.00  
    92     31  GlobalStep               -0.236128  11571.30   100.00  
    93     31  GlobalStep               -0.229233  11655.63   100.00  
    94     31  LocalStep                -0.221549  11701.66   100.00  
    95     31  GlobalStep               -0.222567  11944.84   100.00  
    96     31  GlobalStep               -0.225566  12072.30   100.00  
    97     31  GlobalStep               -0.392367  16934.09   100.00  
    98     32  GlobalStep               -0.392367  16940.61   100.00  
    99     32  GlobalStep               -0.391100  16958.80   100.00  
   100     32  GlobalStep               -0.392367  16982.37   100.00  
   101     32  LocalStep                -0.392367  16984.58   100.00  
   102     32  LocalStep                -0.392367  16998.32   100.00  
   103     32  GlobalStep               -0.392367  17011.97   100.00  
   104     33  GlobalStep               -0.392367  17012.78   100.00  
   105     33  GlobalStep               -0.393196  17023.61   100.00  
   106     33  GlobalStep               -0.392367  17028.53   100.00  
   107     33  LocalStep                -0.392367  17039.16   100.00  
   108     33  GlobalStep               -0.393125  17039.77   100.00  
   109     33  GlobalStep               -0.392367  17050.30   100.00  
   110     34  RefinementStep           -0.394451  17052.62   100.00 *
   111     34  GlobalStep               -0.392241  17054.99   100.00  
   112     34  GlobalStep               -0.392367  17059.00   100.00  
   113     34  GlobalStep               -0.392632  17064.22   100.00  
   114     34  GlobalStep               -0.393786  17073.25   100.00  
   115     34  GlobalStep               -0.391790  17082.78   100.00  
   116     34  GlobalStep               -0.390119  17090.20   100.00  
   117     35  GlobalStep               -0.390350  17093.91   100.00  
   118     35  GlobalStep               -0.392367  17099.71   100.00  
   119     35  GlobalStep               -0.392790  17103.43   100.00  
   120     35  GlobalStep               -0.392367  17128.50   100.00  
   121     35  LocalStep                -0.392284  17133.62   100.00  
   122     35  GlobalStep               -0.392367  17134.53   100.00  
   123     36  LocalStep                -0.392857  17150.08   100.00  
   124     36  GlobalStep               -0.389721  17152.30   100.00  
   125     36  GlobalStep               -0.388113  17153.71   100.00  
   126     36  GlobalStep               -0.387755  17153.91   100.00  
   127     36  GlobalStep               -0.392367  17162.94   100.00  
   128     36  GlobalStep               -0.392246  17175.08   100.00  
   129     37  GlobalStep               -0.392447  17187.32   100.00  
   130     37  GlobalStep               -0.392367  17189.63   100.00  
   131     37  GlobalStep               -0.392367  17193.35   100.00  
   132     37  GlobalStep               -0.392367  17199.47   100.00  
   133     37  GlobalStep               -0.392367  17213.22   100.00  
   134     37  LocalStep                -0.392367  17235.28   100.00  
   135     38  GlobalStep               -0.392367  17243.21   100.00  
   136     38  LocalStep                -0.392367  17248.64   100.00  
   137     38  GlobalStep               -0.389552  17254.68   100.00  
   138     38  GlobalStep               -0.392367  17263.51   100.00  
   139     38  GlobalStep               -0.393087  17335.72   100.00  
   140     38  GlobalStep               -0.392367  17369.92   100.00  
   141     39  GlobalStep               -0.393789  17371.73   100.00  
   142     39  GlobalStep               -0.392367  17407.16   100.00  
   143     39  GlobalStep               -0.388766  17439.67   100.00  
   144     39  LocalStep                -0.366253  17442.78   100.00  
   145     39  GlobalStep               -0.393741  17466.46   100.00  
   146     39  LocalStep                -0.218761  17533.95   100.00  
   147     40  GlobalStep               -0.392367  17580.68   100.00  
   148     40  LocalStep                -0.392367  17631.48   100.00  
   149     40  GlobalStep               -0.388164  17692.77   100.00  
   150     40  GlobalStep               -0.392367  17760.37   100.00  
   151     40  GlobalStep               -0.388439  17778.73   100.00  
   152     40  GlobalStep               -0.392367  17817.26   100.00  
   153     41  GlobalStep               -0.366952  17835.12   100.00  
   154     41  GlobalStep               -0.347957  17860.47   100.00  
   155     41  GlobalStep               -0.392367  17963.88   100.00  
   156     41  GlobalStep               -0.310972  17971.71   100.00  
   157     41  GlobalStep               -0.389126  17994.09   100.00  
   158     41  GlobalStep               -0.376352  18015.26   100.00  
   159     42  GlobalStep               -0.303241  18020.39   100.00  
   160     42  GlobalStep               -0.391288  18071.45   100.00  
   161     42  GlobalStep               -0.387938  18106.16   100.00  
   162     42  LocalStep                -0.391640  18189.01   100.00  
   163     42  GlobalStep               -0.392367  18209.88   100.00  
   164     42  GlobalStep               -0.392992  18231.55   100.00  
   165     43  GlobalStep               -0.390400  18263.44   100.00  
   166     43  LocalStep                -0.389789  18285.30   100.00  
   167     43  GlobalStep               -0.392367  18285.82   100.00  
   168     43  GlobalStep               -0.241123  18288.34   100.00  
   169     43  GlobalStep               -0.292629  18303.20   100.00  
   170     43  GlobalStep               -0.258727  18303.71   100.00  
   171     44  GlobalStep               -0.392367  18311.64   100.00  
   172     44  GlobalStep               -0.392367  18315.38   100.00  
   173     44  GlobalStep               -0.392367  18341.07   100.00  
   174     44  GlobalStep               -0.392474  18348.60   100.00  
   175     44  GlobalStep               -0.317138  18357.34   100.00  
   176     44  GlobalStep               -0.305436  18390.94   100.00  
   177     45  LocalStep                -0.392367  18395.96   100.00  
   178     45  GlobalStep               -0.389363  18399.30   100.00  
   179     45  GlobalStep               -0.392367  18431.50   100.00  
   180     45  GlobalStep               -0.392571  18432.33   100.00  
   181     45  GlobalStep               -0.392367  18510.76   100.00  
   182     45  GlobalStep               -0.390502  18545.76   100.00  
   183     46  GlobalStep               -0.392367  18559.81   100.00  
   184     46  GlobalStep               -0.391678  18879.57   100.00  
   185     46  GlobalStep               -0.389458  19014.57   100.00  
   186     46  GlobalStep               -0.342884  19160.18   100.00  
   187     46  GlobalStep               -0.251798  19266.59   100.00  
   188     46  LocalStep                -0.320247  19418.32   100.00  
   189     47  GlobalStep               -0.215248  19509.68   100.00  
   190     47  LocalStep                -0.220340  25159.55   100.00  
   191     47  GlobalStep               -0.221177  25159.55   100.00  
   192     47  GlobalStep               -0.215248  25159.55   100.00  
   193     47  LocalStep                -0.215248  25159.55   100.00  
   194     47  GlobalStep               -0.392367  25159.55   100.00  
   195     47  GlobalStep               -0.394121  25159.55   100.00  
   196     47  GlobalStep               -0.392367  25159.55   100.00  
   197     47  GlobalStep               -0.392634  25159.55   100.00  
   198     47  GlobalStep               -0.390527  25159.55   100.00  
   199     47  LocalStep                -0.388443  25159.55   100.00  
   200     47  GlobalStep               -0.392367  25159.55   100.00  
   201     47  GlobalStep               -0.365558  25159.55   100.00  
   202     47  GlobalStep               -0.361401  25159.55   100.00  
   203     47  GlobalStep               -0.390182  25159.55   100.00  
   204     47  GlobalStep               -0.389406  25159.55   100.00  
   205     47  LocalStep                -0.392806  25159.56   100.00  
   206     47  RefinementStep           -0.392453  25159.56   100.00  
   207     47  GlobalStep               -0.392367  25159.56   100.00  
   208     47  GlobalStep               -0.392367  25159.56   100.00  
   209     47  GlobalStep               -0.392367  25159.56   100.00  
   210     47  GlobalStep               -0.392367  25159.56   100.00  
   211     47  GlobalStep               -0.392303  25159.56   100.00  
   212     47  LocalStep                -0.392539  25159.56   100.00  
   213     47  GlobalStep               -0.318932  25159.56   100.00  
   214     47  GlobalStep               -0.392367  25159.56   100.00  
   215     47  GlobalStep               -0.392367  25159.56   100.00  
   216     47  GlobalStep               -0.392367  25159.56   100.00  
   217     47  GlobalStep               -0.391982  25159.56   100.00  
   218     47  LocalStep                -0.339295  25159.56   100.00  
   219     47  GlobalStep               -0.392367  25159.56   100.00  
   220     47  GlobalStep               -0.392367  25159.56   100.00  
   221     47  GlobalStep               -0.392367  25159.56   100.00  
   222     47  GlobalStep               -0.392367  25159.56   100.00  
   223     47  GlobalStep               -0.392655  25159.56   100.00  
   224     47  LocalStep                -0.392367  25159.56   100.00  
   225     47  GlobalStep               -0.392367  25159.56   100.00  
   226     47  GlobalStep               -0.392367  25159.56   100.00  
   227     47  GlobalStep               -0.392367  25159.56   100.00  
   228     47  GlobalStep               -0.392497  25159.56   100.00  
   229     47  GlobalStep               -0.390847  25159.56   100.00  
   230     47  LocalStep                -0.390193  25159.56   100.00  
   231     47  GlobalStep               -0.392367  25159.56   100.00  
   232     47  GlobalStep               -0.351319  25159.56   100.00  
   233     47  GlobalStep               -0.392367  25159.56   100.00  
   234     47  GlobalStep               -0.393126  25159.56   100.00  
   235     47  GlobalStep               -0.390445  25159.56   100.00  
   236     47  LocalStep                -0.392564  25159.56   100.00  
   237     47  GlobalStep               -0.215774  25159.56   100.00  
   238     47  GlobalStep               -0.392367  25159.56   100.00  
   239     47  GlobalStep               -0.392367  25159.56   100.00  
   240     47  GlobalStep               -0.393769  25159.56   100.00  
   241     47  GlobalStep               -0.391655  25159.56   100.00  
   242     47  LocalStep                -0.391352  25159.56   100.00  
   243     47  GlobalStep               -0.392367  25159.56   100.00  
   244     47  GlobalStep               -0.392367  25159.56   100.00  
   245     47  GlobalStep               -0.392367  25159.56   100.00  
   246     47  GlobalStep               -0.392191  25159.56   100.00  
   247     47  GlobalStep               -0.390695  25159.56   100.00  
   248     47  LocalStep                -0.391904  25159.56   100.00  
   249     47  GlobalStep               -0.392367  25159.56   100.00  
   250     47  GlobalStep               -0.392367  25159.56   100.00  
   251     47  GlobalStep               -0.392367  25159.56   100.00  
   252     47  GlobalStep               -0.393189  25159.56   100.00  
   253     47  GlobalStep               -0.392397  25159.56   100.00  
   254     47  LocalStep                -0.392367  25159.56   100.00  
   255     47  GlobalStep               -0.392367  25159.56   100.00  
   256     47  GlobalStep               -0.392367  25159.56   100.00  
   257     47  GlobalStep               -0.392367  25159.56   100.00  
   258     47  GlobalStep               -0.392572  25159.56   100.00  
   259     47  GlobalStep               -0.393106  25159.56   100.00  
   260     47  LocalStep                -0.392328  25159.56   100.00  
   261     47  GlobalStep               -0.392367  25159.56   100.00  
   262     47  GlobalStep               -0.391858  25159.56   100.00  
   263     47  GlobalStep               -0.392367  25159.56   100.00  
   264     47  GlobalStep               -0.392455  25159.56   100.00  
   265     47  GlobalStep               -0.392578  25159.56   100.00  
   266     47  LocalStep                -0.392367  25159.56   100.00  
   267     47  GlobalStep               -0.392367  25159.56   100.00  
   268     47  GlobalStep               -0.392367  25159.56   100.00  
   269     47  GlobalStep               -0.392367  25159.56   100.00  
   270     47  GlobalStep               -0.391735  25159.56   100.00  
   271     47  GlobalStep               -0.391354  25159.56   100.00  
   272     47  LocalStep                -0.392684  25159.56   100.00  
   273     47  GlobalStep               -0.215248  25159.56   100.00  
   274     47  GlobalStep               -0.369606  25159.56   100.00  
   275     47  GlobalStep               -0.392367  25159.56   100.00  
   276     47  GlobalStep               -0.392023  25159.56   100.00  
   277     47  GlobalStep               -0.393394  25159.56   100.00  
   278     47  LocalStep                -0.392367  25159.56   100.00  
   279     47  GlobalStep               -0.392367  25159.56   100.00  
   280     47  GlobalStep               -0.392367  25159.56   100.00  
   281     47  GlobalStep               -0.392367  25159.56   100.00  
   282     47  GlobalStep               -0.392750  25159.56   100.00  
   283     47  GlobalStep               -0.392938  25159.56   100.00  
   284     47  LocalStep                -0.392367  25159.56   100.00  
   285     47  GlobalStep               -0.393225  25159.56   100.00  
Summary: iters 286 evals 300 noisy_evals   0 cycles  47 opt_time 25159.57 tot_time 25159.56 obj        -0.394451 gap 100.00
Val: -0.3944510370
X: 

[0.6674286608 1.           0.           0.           0.3052950874
 1.           0.570064915  1.           0.7971709709 0.6625028267
 0.498903835  0.3674300866 0.333642918 ]


Itercount: 286
Evalcount: 300
Fast_evalcount: 0
