# Supplementary material for: Black-box and surrogate optimization for tuning spiking neural models of striatum plasticity
Source: Front Neuroinform. 2022 Oct 20;16:1017222. doi: 10.3389/fninf.2022.1017222 (PMC9630480; doi:10.3389/fninf.2022.1017222)
Supplement: Supplementary file 1 [file Data_Sheet_1.ZIP › SHARED_DATA_TuningSpiking/RBFOpt/300FE/Alv_RBF_300_15.txt]

  Iter  Cycle  Action             Objective value      Time      Gap
  ----  -----  ------             ---------------      ----      ---
     0      0  Initialization           -0.392367   3728.00   100.00  
     0      0  Initialization           -0.238474   3728.00   100.00  
     0      0  Initialization           -0.215248   3728.00   100.00  
     0      0  Initialization           -0.215248   3728.00   100.00  
     0      0  Initialization           -0.284194   3728.00   100.00  
     0      0  Initialization           -0.215248   3728.00   100.00  
     0      0  Initialization           -0.393074   3728.00   100.00 *
     0      0  Initialization           -0.392367   3728.00   100.00  
     0      0  Initialization           -0.322782   3728.00   100.00  
     0      0  Initialization           -0.215248   3728.00   100.00  
     0      0  Initialization           -0.215248   3728.00   100.00  
     0      0  Initialization           -0.215248   3728.00   100.00  
     0      0  Initialization           -0.252666   3728.00   100.00  
     0      0  Initialization           -0.218972   3728.00   100.00  
     0      0  Initialization           -0.348413   3728.00   100.00  
     0     15  GlobalStep               -0.392367   9622.54   100.00  
     1     16  GlobalStep               -0.392367   9627.86   100.00  
     2     16  GlobalStep               -0.392367   9676.51   100.00  
     3     16  GlobalStep               -0.392367   9692.66   100.00  
     4     16  GlobalStep               -0.392367   9695.97   100.00  
     5     16  GlobalStep               -0.392367   9715.53   100.00  
     6     16  GlobalStep               -0.392367   9716.53   100.00  
     7     17  GlobalStep               -0.392367   9726.97   100.00  
     8     17  GlobalStep               -0.392367   9735.03   100.00  
     9     17  LocalStep                -0.392367   9735.13   100.00  
    10     17  GlobalStep               -0.392367   9740.75   100.00  
    11     17  GlobalStep               -0.389553   9746.27   100.00  
    12     17  GlobalStep               -0.392367   9747.88   100.00  
    13     18  GlobalStep               -0.392367   9748.69   100.00  
    14     18  LocalStep                -0.392367   9748.69   100.00  
    15     18  GlobalStep               -0.392367   9751.13   100.00  
    16     18  GlobalStep               -0.392367   9755.15   100.00  
    17     18  GlobalStep               -0.392367   9758.46   100.00  
    18     18  LocalStep                -0.388547   9758.76   100.00  
    19     19  LocalStep                -0.392367   9762.67   100.00  
    20     19  GlobalStep               -0.392367   9763.36   100.00  
    21     19  GlobalStep               -0.392367   9771.30   100.00  
    22     19  GlobalStep               -0.392367   9779.32   100.00  
    23     19  LocalStep                -0.392367   9782.94   100.00  
    24     19  GlobalStep               -0.392367   9793.07   100.00  
    25     20  GlobalStep               -0.392367   9793.98   100.00  
    26     20  GlobalStep               -0.392367   9802.01   100.00  
    27     20  GlobalStep               -0.392367   9804.82   100.00  
    28     20  GlobalStep               -0.392367   9805.73   100.00  
    29     20  LocalStep                -0.392367   9807.74   100.00  
    30     20  GlobalStep               -0.391428   9809.24   100.00  
    31     21  GlobalStep               -0.376216   9812.46   100.00  
    32     21  LocalStep                -0.392367   9813.69   100.00  
    33     21  GlobalStep               -0.383321   9833.25   100.00  
    34     21  GlobalStep               -0.392367   9839.87   100.00  
    35     21  LocalStep                -0.392367   9847.90   100.00  
    36     21  LocalStep                -0.392367   9857.63   100.00  
    37     22  GlobalStep               -0.393074   9869.77   100.00  
    38     22  LocalStep                -0.392367   9879.48   100.00  
    39     22  GlobalStep               -0.393764   9893.32   100.00 *
    40     22  GlobalStep               -0.395754   9935.95   100.00 *
    41     22  GlobalStep               -0.359411   9960.62   100.00  
    42     22  GlobalStep               -0.394089   9996.42   100.00  
    43     23  LocalStep                -0.392033  10001.84   100.00  
    44     23  GlobalStep               -0.368191  10033.62   100.00  
    45     23  GlobalStep               -0.392052  10124.38   100.00  
    46     23  GlobalStep               -0.393365  10125.49   100.00  
    47     23  RefinementStep           -0.393604  10157.08   100.00  
    48     23  GlobalStep               -0.375513  10173.13   100.00  
    49     23  LocalStep                -0.392367  10211.94   100.00  
    50     24  GlobalStep               -0.392524  10223.68   100.00  
    51     24  GlobalStep               -0.393097  10245.10   100.00  
    52     24  GlobalStep               -0.393074  10253.33   100.00  
    53     24  GlobalStep               -0.359973  10261.16   100.00  
    54     24  GlobalStep               -0.393074  10265.67   100.00  
    55     24  GlobalStep               -0.324345  10357.53   100.00  
    56     25  GlobalStep               -0.393081  10426.12   100.00  
    57     25  LocalStep                -0.395317  10444.81   100.00  
    58     25  GlobalStep               -0.335431  10486.13   100.00  
    59     25  GlobalStep               -0.314636  10538.88   100.00  
    60     25  GlobalStep               -0.318606  10680.78   100.00  
    61     25  GlobalStep               -0.291940  10742.96   100.00  
    62     26  GlobalStep               -0.393601  10754.09   100.00  
    63     26  GlobalStep               -0.349664  10771.78   100.00  
    64     26  GlobalStep               -0.389156  10779.30   100.00  
    65     26  GlobalStep               -0.318927  10877.78   100.00  
    66     26  GlobalStep               -0.278059  10883.40   100.00  
    67     26  GlobalStep               -0.314407  10907.37   100.00  
    68     27  GlobalStep               -0.215248  10959.12   100.00  
    69     27  LocalStep                -0.215248  10979.17   100.00  
    70     27  GlobalStep               -0.215248  10981.48   100.00  
    71     27  GlobalStep               -0.215248  10986.19   100.00  
    72     27  GlobalStep               -0.215248  10992.21   100.00  
    73     27  GlobalStep               -0.292057  11011.87   100.00  
    74     28  GlobalStep               -0.382274  11017.39   100.00  
    75     28  GlobalStep               -0.248125  11090.57   100.00  
    76     28  GlobalStep               -0.234119  11192.06   100.00  
    77     28  GlobalStep               -0.374989  11194.57   100.00  
    78     28  GlobalStep               -0.266081  11401.04   100.00  
    79     28  GlobalStep               -0.251142  11431.83   100.00  
    80     29  GlobalStep               -0.301655  11433.64   100.00  
    81     29  GlobalStep               -0.231439  11452.25   100.00  
    82     29  GlobalStep               -0.217297  11452.56   100.00  
    83     29  GlobalStep               -0.237972  11459.58   100.00  
    84     29  GlobalStep               -0.215248  11472.32   100.00  
    85     29  GlobalStep               -0.238730  11497.40   100.00  
    86     30  GlobalStep               -0.323255  11503.02   100.00  
    87     30  GlobalStep               -0.216219  11509.98   100.00  
    88     30  GlobalStep               -0.215248  11511.29   100.00  
    89     30  GlobalStep               -0.215248  11522.33   100.00  
    90     30  GlobalStep               -0.216361  11527.64   100.00  
    91     30  GlobalStep               -0.218106  11537.58   100.00  
    92     31  GlobalStep               -0.215248  11539.40   100.00  
    93     31  GlobalStep               -0.215248  11580.56   100.00  
    94     31  GlobalStep               -0.221916  11638.42   100.00  
    95     31  LocalStep                -0.215248  11853.12   100.00  
    96     31  GlobalStep               -0.393074  15133.79   100.00  
    97     31  GlobalStep               -0.380219  15445.06   100.00  
    98     32  GlobalStep               -0.392367  15775.07   100.00  
    99     32  LocalStep                -0.392367  15873.72   100.00  
   100     32  GlobalStep               -0.392367  15885.65   100.00  
   101     32  GlobalStep               -0.392367  15932.68   100.00  
   102     32  GlobalStep               -0.391743  15996.06   100.00  
   103     32  GlobalStep               -0.392367  16047.61   100.00  
   104     33  GlobalStep               -0.392367  16061.86   100.00  
   105     33  GlobalStep               -0.392367  16078.67   100.00  
   106     33  GlobalStep               -0.393666  16097.53   100.00  
   107     33  GlobalStep               -0.392367  16110.56   100.00  
   108     33  LocalStep                -0.392367  16114.28   100.00  
   109     33  LocalStep                -0.392367  16120.40   100.00  
   110     34  GlobalStep               -0.378399  16120.91   100.00  
   111     34  LocalStep                -0.392367  16132.38   100.00  
   112     34  GlobalStep               -0.392367  16134.80   100.00  
   113     34  GlobalStep               -0.393074  16135.50   100.00  
   114     34  GlobalStep               -0.392367  16151.55   100.00  
   115     34  LocalStep                -0.392367  16162.39   100.00  
   116     35  GlobalStep               -0.392367  16185.25   100.00  
   117     35  GlobalStep               -0.392367  16205.66   100.00  
   118     35  GlobalStep               -0.392355  16223.21   100.00  
   119     35  GlobalStep               -0.392006  16225.62   100.00  
   120     35  GlobalStep               -0.403262  16257.61   100.00 *
   121     35  GlobalStep               -0.392367  16277.67   100.00  
   122     36  GlobalStep               -0.392367  16334.03   100.00  
   123     36  GlobalStep               -0.392367  16354.90   100.00  
   124     36  LocalStep                -0.392367  16356.61   100.00  
   125     36  GlobalStep               -0.392367  16377.27   100.00  
   126     36  GlobalStep               -0.392367  16386.10   100.00  
   127     36  GlobalStep               -0.384207  16387.12   100.00  
   128     37  LocalStep                -0.392367  16416.21   100.00  
   129     37  GlobalStep               -0.392367  16486.67   100.00  
   130     37  GlobalStep               -0.392367  16493.00   100.00  
   131     37  GlobalStep               -0.392367  16574.83   100.00  
   132     37  GlobalStep               -0.392367  16589.67   100.00  
   133     37  GlobalStep               -0.369699  16591.38   100.00  
   134     38  GlobalStep               -0.392367  16592.89   100.00  
   135     38  RefinementStep           -0.390641  16609.44   100.00  
   136     38  GlobalStep               -0.367837  16626.90   100.00  
   137     38  GlobalStep               -0.392367  16692.78   100.00  
   138     38  LocalStep                -0.392367  16698.30   100.00  
   139     38  GlobalStep               -0.392367  16811.72   100.00  
   140     38  GlobalStep               -0.392367  16855.35   100.00  
   141     39  GlobalStep               -0.331787  16924.24   100.00  
   142     39  GlobalStep               -0.342966  16938.20   100.00  
   143     39  GlobalStep               -0.349143  16963.88   100.00  
   144     39  GlobalStep               -0.392367  16965.69   100.00  
   145     39  GlobalStep               -0.392367  17062.26   100.00  
   146     39  GlobalStep               -0.272865  17108.39   100.00  
   147     40  GlobalStep               -0.268570  17108.60   100.00  
   148     40  LocalStep                -0.392367  17130.60   100.00  
   149     40  GlobalStep               -0.392367  17137.22   100.00  
   150     40  GlobalStep               -0.389666  17169.92   100.00  
   151     40  GlobalStep               -0.392367  17190.98   100.00  
   152     40  GlobalStep               -0.392367  17228.39   100.00  
   153     41  GlobalStep               -0.362464  17253.27   100.00  
   154     41  LocalStep                -0.245624  17305.49   100.00  
   155     41  GlobalStep               -0.215248  17333.67   100.00  
   156     41  GlobalStep               -0.215248  17334.18   100.00  
   157     41  LocalStep                -0.215248  17335.79   100.00  
   158     41  GlobalStep               -0.392367  17338.50   100.00  
   159     42  GlobalStep               -0.392367  17381.63   100.00  
   160     42  GlobalStep               -0.392367  17384.51   100.00  
   161     42  LocalStep                -0.392367  17401.07   100.00  
   162     42  GlobalStep               -0.392367  17414.61   100.00  
   163     42  GlobalStep               -0.347656  17422.24   100.00  
   164     42  LocalStep                -0.392581  17476.69   100.00  
   165     43  GlobalStep               -0.250847  17570.86   100.00  
   166     43  GlobalStep               -0.392367  17576.69   100.00  
   167     43  GlobalStep               -0.392367  17586.12   100.00  
   168     43  GlobalStep               -0.328477  17690.34   100.00  
   169     43  GlobalStep               -0.392367  17698.07   100.00  
   170     43  LocalStep                -0.392585  17808.79   100.00  
   171     44  GlobalStep               -0.407899  17816.12   100.00 *
   172     44  GlobalStep               -0.392367  17837.94   100.00  
   173     44  GlobalStep               -0.392367  17890.60   100.00  
   174     44  GlobalStep               -0.392367  17894.01   100.00  
   175     44  GlobalStep               -0.392367  17897.33   100.00  
   176     44  GlobalStep               -0.392367  17918.29   100.00  
   177     45  GlobalStep               -0.392367  17931.14   100.00  
   178     45  GlobalStep               -0.391008  17950.61   100.00  
   179     45  GlobalStep               -0.392367  17960.44   100.00  
   180     45  GlobalStep               -0.392367  17992.03   100.00  
   181     45  GlobalStep               -0.393781  18018.82   100.00  
   182     45  GlobalStep               -0.392367  18081.00   100.00  
   183     46  LocalStep                -0.374421  18131.65   100.00  
   184     46  GlobalStep               -0.344672  18161.58   100.00  
   185     46  GlobalStep               -0.392367  18234.88   100.00  
   186     46  GlobalStep               -0.333390  18548.45   100.00  
   187     46  GlobalStep               -0.215248  18662.28   100.00  
   188     46  GlobalStep               -0.221265  18750.13   100.00  
   189     47  GlobalStep               -0.360602  24172.63   100.00  
   190     47  GlobalStep               -0.215248  24172.63   100.00  
   191     47  LocalStep                -0.215248  24172.63   100.00  
   192     47  GlobalStep               -0.392367  24172.63   100.00  
   193     47  LocalStep                -0.392367  24172.63   100.00  
   194     47  GlobalStep               -0.392367  24172.63   100.00  
   195     47  GlobalStep               -0.392367  24172.63   100.00  
   196     47  GlobalStep               -0.392367  24172.63   100.00  
   197     47  GlobalStep               -0.392367  24172.63   100.00  
   198     47  GlobalStep               -0.392367  24172.63   100.00  
   199     47  LocalStep                -0.392367  24172.63   100.00  
   200     47  GlobalStep               -0.392367  24172.63   100.00  
   201     47  GlobalStep               -0.392120  24172.63   100.00  
   202     47  GlobalStep               -0.392367  24172.63   100.00  
   203     47  GlobalStep               -0.392367  24172.63   100.00  
   204     47  GlobalStep               -0.394468  24172.63   100.00  
   205     47  LocalStep                -0.222399  24172.63   100.00  
   206     47  GlobalStep               -0.392367  24172.63   100.00  
   207     47  GlobalStep               -0.392367  24172.63   100.00  
   208     47  GlobalStep               -0.392367  24172.63   100.00  
   209     47  GlobalStep               -0.392367  24172.63   100.00  
   210     47  GlobalStep               -0.392367  24172.63   100.00  
   211     47  LocalStep                -0.215248  24172.63   100.00  
   212     47  GlobalStep               -0.319766  24172.63   100.00  
   213     47  GlobalStep               -0.392367  24172.63   100.00  
   214     47  GlobalStep               -0.392367  24172.63   100.00  
   215     47  GlobalStep               -0.393141  24172.63   100.00  
   216     47  GlobalStep               -0.391531  24172.63   100.00  
   217     47  LocalStep                -0.358699  24172.63   100.00  
   218     47  GlobalStep               -0.392367  24172.63   100.00  
   219     47  GlobalStep               -0.392367  24172.63   100.00  
   220     47  GlobalStep               -0.392367  24172.63   100.00  
   221     47  GlobalStep               -0.392879  24172.63   100.00  
   222     47  GlobalStep               -0.390568  24172.63   100.00  
   223     47  LocalStep                -0.367771  24172.63   100.00  
   224     47  GlobalStep               -0.392367  24172.63   100.00  
   225     47  GlobalStep               -0.392367  24172.64   100.00  
   226     47  GlobalStep               -0.392367  24172.64   100.00  
   227     47  GlobalStep               -0.390735  24172.64   100.00  
   228     47  GlobalStep               -0.390406  24172.64   100.00  
   229     47  LocalStep                -0.392328  24172.64   100.00  
   230     47  GlobalStep               -0.392726  24172.64   100.00  
   231     47  RefinementStep           -0.397755  24172.64   100.00  
   232     47  GlobalStep               -0.302954  24172.64   100.00  
   233     47  GlobalStep               -0.392367  24172.64   100.00  
   234     47  GlobalStep               -0.389509  24172.64   100.00  
   235     47  GlobalStep               -0.388707  24172.64   100.00  
   236     47  LocalStep                -0.392367  24172.64   100.00  
   237     47  GlobalStep               -0.392367  24172.64   100.00  
   238     47  GlobalStep               -0.392367  24172.64   100.00  
   239     47  GlobalStep               -0.392367  24172.64   100.00  
   240     47  GlobalStep               -0.392158  24172.64   100.00  
   241     47  GlobalStep               -0.389618  24172.64   100.00  
   242     47  LocalStep                -0.392367  24172.64   100.00  
   243     47  GlobalStep               -0.392367  24172.64   100.00  
   244     47  GlobalStep               -0.449887  24172.64   100.00 *
   245     47  GlobalStep               -0.392367  24172.64   100.00  
   246     47  GlobalStep               -0.392752  24172.64   100.00  
   247     47  GlobalStep               -0.392222  24172.64   100.00  
   248     47  LocalStep                -0.393521  24172.64   100.00  
   249     47  GlobalStep               -0.392367  24172.64   100.00  
   250     47  GlobalStep               -0.392367  24172.64   100.00  
   251     47  GlobalStep               -0.392367  24172.64   100.00  
   252     47  GlobalStep               -0.391961  24172.64   100.00  
   253     47  GlobalStep               -0.391045  24172.64   100.00  
   254     47  LocalStep                -0.392367  24172.64   100.00  
   255     47  GlobalStep               -0.392367  24172.64   100.00  
   256     47  GlobalStep               -0.392367  24172.64   100.00  
   257     47  GlobalStep               -0.392367  24172.64   100.00  
   258     47  GlobalStep               -0.391835  24172.64   100.00  
   259     47  GlobalStep               -0.392646  24172.64   100.00  
   260     47  LocalStep                -0.393074  24172.64   100.00  
   261     47  GlobalStep               -0.385969  24172.64   100.00  
   262     47  GlobalStep               -0.392367  24172.64   100.00  
   263     47  GlobalStep               -0.392367  24172.64   100.00  
   264     47  GlobalStep               -0.393813  24172.64   100.00  
   265     47  GlobalStep               -0.246711  24172.64   100.00  
   266     47  LocalStep                -0.392367  24172.64   100.00  
   267     47  GlobalStep               -0.392367  24172.64   100.00  
   268     47  GlobalStep               -0.392367  24172.64   100.00  
   269     47  GlobalStep               -0.392367  24172.64   100.00  
   270     47  GlobalStep               -0.392367  24172.64   100.00  
   271     47  GlobalStep               -0.392367  24172.64   100.00  
   272     47  LocalStep                -0.392367  24172.64   100.00  
   273     47  GlobalStep               -0.381008  24172.64   100.00  
   274     47  GlobalStep               -0.374345  24172.64   100.00  
   275     47  GlobalStep               -0.392367  24172.64   100.00  
   276     47  GlobalStep               -0.392367  24172.64   100.00  
   277     47  GlobalStep               -0.398189  24172.64   100.00  
   278     47  LocalStep                -0.392367  24172.64   100.00  
   279     47  GlobalStep               -0.392367  24172.64   100.00  
   280     47  GlobalStep               -0.392367  24172.64   100.00  
   281     47  GlobalStep               -0.392367  24172.64   100.00  
   282     47  GlobalStep               -0.392367  24172.64   100.00  
   283     47  GlobalStep               -0.393117  24172.64   100.00  
   284     47  LocalStep                -0.338811  24172.64   100.00  
Summary: iters 285 evals 300 noisy_evals   0 cycles  47 opt_time 24172.64 tot_time 24172.64 obj        -0.449887 gap 100.00
Val: -0.4498867532
X: 

[0.9993488302 0.9970117728 0.065778445  0.942917828  0.8185248311
 0.9967601213 0.9453269847 0.1433537643 0.2552317489 0.393269018
 0.9242554432 0.0167532363 0.0338244535]


Itercount: 285
Evalcount: 300
Fast_evalcount: 0
