# Supplementary material for: Black-box and surrogate optimization for tuning spiking neural models of striatum plasticity
Source: Front Neuroinform. 2022 Oct 20;16:1017222. doi: 10.3389/fninf.2022.1017222 (PMC9630480; doi:10.3389/fninf.2022.1017222)
Supplement: Supplementary file 1 [file Data_Sheet_1.ZIP › SHARED_DATA_TuningSpiking/RBFOpt/300FE/Alv_RBF_300_16.txt]

  Iter  Cycle  Action             Objective value      Time      Gap
  ----  -----  ------             ---------------      ----      ---
     0      0  Initialization           -0.392367   3529.82   100.00  
     0      0  Initialization           -0.392367   3529.82   100.00  
     0      0  Initialization           -0.392367   3529.82   100.00  
     0      0  Initialization           -0.252786   3529.82   100.00  
     0      0  Initialization           -0.215248   3529.82   100.00  
     0      0  Initialization           -0.215248   3529.82   100.00  
     0      0  Initialization           -0.392606   3529.82   100.00 *
     0      0  Initialization           -0.215248   3529.82   100.00  
     0      0  Initialization           -0.215248   3529.82   100.00  
     0      0  Initialization           -0.215248   3529.82   100.00  
     0      0  Initialization           -0.215248   3529.82   100.00  
     0      0  Initialization           -0.219025   3529.82   100.00  
     0      0  Initialization           -0.215248   3529.82   100.00  
     0      0  Initialization           -0.392078   3529.82   100.00  
     0      0  Initialization           -0.348413   3529.82   100.00  
     1      3  Discarded                            3529.92
     1     16  GlobalStep               -0.392367   8735.59   100.00  
     2     16  GlobalStep               -0.392367   8748.94   100.00  
     3     16  GlobalStep               -0.392367   8775.71   100.00  
     4     16  GlobalStep               -0.392367   8783.03   100.00  
     5     16  GlobalStep               -0.392367   8793.56   100.00  
     6     16  GlobalStep               -0.392367   8795.07   100.00  
     7     17  GlobalStep               -0.392367   8818.53   100.00  
     8     17  GlobalStep               -0.392367   8820.50   100.00  
     9     17  GlobalStep               -0.392367   8823.41   100.00  
    10     17  GlobalStep               -0.392367   8824.21   100.00  
    11     17  LocalStep                -0.392367   8827.72   100.00  
    12     17  LocalStep                -0.392367   8833.94   100.00  
    13     18  LocalStep                -0.392367   8836.05   100.00  
    14     18  LocalStep                -0.392367   8837.83   100.00  
    15     18  LocalStep                -0.392367   8843.45   100.00  
    16     18  GlobalStep               -0.392367   8844.85   100.00  
    17     18  GlobalStep               -0.392367   8845.26   100.00  
    18     18  GlobalStep               -0.392367   8846.46   100.00  
    19     19  GlobalStep               -0.392367   8846.97   100.00  
    20     19  GlobalStep               -0.392367   8848.77   100.00  
    21     19  GlobalStep               -0.392367   8849.67   100.00  
    22     19  LocalStep                -0.392367   8857.89   100.00  
    23     19  GlobalStep               -0.392367   8864.11   100.00  
    24     19  GlobalStep               -0.392367   8867.93   100.00  
    25     20  GlobalStep               -0.392563   8871.34   100.00  
    26     20  GlobalStep               -0.392367   8873.90   100.00  
    27     20  GlobalStep               -0.392367   8874.91   100.00  
    28     20  LocalStep                -0.392367   8879.02   100.00  
    29     20  GlobalStep               -0.392367   8883.53   100.00  
    30     20  LocalStep                -0.392367   8884.94   100.00  
    31     21  GlobalStep               -0.392606   8885.14   100.00  
    32     21  GlobalStep               -0.392367   8886.18   100.00  
    33     21  GlobalStep               -0.392367   8888.59   100.00  
    34     21  GlobalStep               -0.392367   8890.70   100.00  
    35     21  GlobalStep               -0.392367   8892.01   100.00  
    36     21  GlobalStep               -0.392367   8892.71   100.00  
    37     22  GlobalStep               -0.392367   8893.82   100.00  
    38     22  GlobalStep               -0.392367   8894.86   100.00  
    39     22  GlobalStep               -0.392367   8894.86   100.00  
    40     22  GlobalStep               -0.392367   8896.07   100.00  
    41     22  GlobalStep               -0.392367   8897.18   100.00  
    42     22  GlobalStep               -0.392367   8899.59   100.00  
    43     23  RefinementStep           -0.392367   8902.50   100.00  
    44     23  GlobalStep               -0.392367   8906.79   100.00  
    45     23  GlobalStep               -0.392367   8911.57   100.00  
    46     23  GlobalStep               -0.392367   8914.48   100.00  
    47     23  GlobalStep               -0.392367   8915.89   100.00  
    48     23  GlobalStep               -0.392367   8916.10   100.00  
    49     23  GlobalStep               -0.392367   8917.20   100.00  
    50     24  GlobalStep               -0.392367   8917.61   100.00  
    51     24  GlobalStep               -0.392367   8918.68   100.00  
    52     24  GlobalStep               -0.388426   8920.79   100.00  
    53     24  GlobalStep               -0.394130   8920.99   100.00 *
    54     24  GlobalStep               -0.392367   8922.20   100.00  
    55     24  GlobalStep               -0.392367   8923.00   100.00  
    56     25  LocalStep                -0.392367   8924.41   100.00  
    57     25  GlobalStep               -0.393313   8925.58   100.00  
    58     25  GlobalStep               -0.392367   8927.19   100.00  
    59     25  GlobalStep               -0.392969   8928.50   100.00  
    60     25  GlobalStep               -0.392367   8928.50   100.00  
    61     25  GlobalStep               -0.392367   8929.02   100.00  
    62     26  GlobalStep               -0.392367   8929.23   100.00  
    63     26  GlobalStep               -0.393218   8931.26   100.00  
    64     26  GlobalStep               -0.393169   8931.76   100.00  
    65     26  LocalStep                -0.392367   8940.99   100.00  
    66     26  LocalStep                -0.392367   8944.31   100.00  
    67     26  GlobalStep               -0.393197   8957.95   100.00  
    68     27  LocalStep                -0.392367   8962.06   100.00  
    69     27  LocalStep                -0.392367   8962.06   100.00  
    70     27  GlobalStep               -0.392367   8972.41   100.00  
    71     27  GlobalStep               -0.392367   8975.32   100.00  
    72     27  LocalStep                -0.392367   8980.24   100.00  
    73     27  LocalStep                -0.392367   8985.56   100.00  
    74     28  GlobalStep               -0.389535   8998.00   100.00  
    75     28  GlobalStep               -0.392367   9005.31   100.00  
    76     28  GlobalStep               -0.392367   9008.22   100.00  
    77     28  GlobalStep               -0.387708   9054.34   100.00  
    78     28  GlobalStep               -0.392367   9137.56   100.00  
    79     28  GlobalStep               -0.363623   9138.67   100.00  
    80     29  GlobalStep               -0.357719   9139.27   100.00  
    81     29  GlobalStep               -0.371561   9145.03   100.00  
    82     29  GlobalStep               -0.392367   9148.94   100.00  
    83     29  GlobalStep               -0.392367   9411.52   100.00  
    84     29  GlobalStep               -0.391993   9429.37   100.00  
    85     29  GlobalStep               -0.388469   9752.61   100.00  
    86     30  GlobalStep               -0.387383   9804.75   100.00  
    87     30  GlobalStep               -0.358297   9982.20   100.00  
    88     30  GlobalStep               -0.287769  10035.85   100.00  
    89     30  GlobalStep               -0.271849  10045.48   100.00  
    90     30  GlobalStep               -0.215248  10115.57   100.00  
    91     30  LocalStep                -0.215248  10141.64   100.00  
    92     31  GlobalStep               -0.268600  10223.75   100.00  
    93     31  GlobalStep               -0.220701  10256.51   100.00  
    94     31  GlobalStep               -0.214557  10258.32   100.00  
    95     31  GlobalStep               -0.645752  10501.74   100.00 *
    96     31  GlobalStep               -0.757063  10752.28   100.00 *
    97     31  LocalStep                -0.392367  13974.34   100.00  
    98     32  GlobalStep               -0.392367  14019.86   100.00  
    99     32  GlobalStep               -0.392367  14028.84   100.00  
   100     32  GlobalStep               -0.392367  14036.37   100.00  
   101     32  GlobalStep               -0.392367  14061.44   100.00  
   102     32  GlobalStep               -0.392367  14067.96   100.00  
   103     32  LocalStep                -0.392367  14069.27   100.00  
   104     33  GlobalStep               -0.392367  14076.19   100.00  
   105     33  GlobalStep               -0.392367  14085.09   100.00  
   106     33  GlobalStep               -0.392367  14090.20   100.00  
   107     33  GlobalStep               -0.392367  14098.23   100.00  
   108     33  GlobalStep               -0.392367  14099.33   100.00  
   109     33  LocalStep                -0.392367  14102.55   100.00  
   110     34  GlobalStep               -0.392367  14112.88   100.00  
   111     34  GlobalStep               -0.392367  14118.95   100.00  
   112     34  GlobalStep               -0.392367  14126.07   100.00  
   113     34  GlobalStep               -0.392606  14132.90   100.00  
   114     34  GlobalStep               -0.392367  14138.61   100.00  
   115     34  GlobalStep               -0.392802  14138.92   100.00  
   116     35  GlobalStep               -0.392367  14139.23   100.00  
   117     35  GlobalStep               -0.392367  14141.30   100.00  
   118     35  GlobalStep               -0.392367  14145.72   100.00  
   119     35  GlobalStep               -0.392367  14153.55   100.00  
   120     35  GlobalStep               -0.392367  14154.25   100.00  
   121     35  GlobalStep               -0.392367  14160.48   100.00  
   122     36  GlobalStep               -0.392367  14161.28   100.00  
   123     36  GlobalStep               -0.392367  14166.66   100.00  
   124     36  GlobalStep               -0.392367  14173.78   100.00  
   125     36  GlobalStep               -0.392367  14181.60   100.00  
   126     36  GlobalStep               -0.392367  14183.61   100.00  
   127     36  GlobalStep               -0.392367  14184.42   100.00  
   128     37  GlobalStep               -0.394119  14186.83   100.00  
   129     37  LocalStep                -0.392367  14190.66   100.00  
   130     37  GlobalStep               -0.392367  14191.77   100.00  
   131     37  GlobalStep               -0.392367  14193.27   100.00  
   132     37  GlobalStep               -0.392367  14196.19   100.00  
   133     37  GlobalStep               -0.392367  14197.20   100.00  
   134     38  GlobalStep               -0.389641  14200.21   100.00  
   135     38  GlobalStep               -0.393850  14202.66   100.00  
   136     38  GlobalStep               -0.392367  14202.66   100.00  
   137     38  GlobalStep               -0.393192  14217.61   100.00  
   138     38  GlobalStep               -0.392367  14225.23   100.00  
   139     38  GlobalStep               -0.392367  14225.84   100.00  
   140     39  GlobalStep               -0.392367  14227.05   100.00  
   141     39  LocalStep                -0.392367  14230.11   100.00  
   142     39  RefinementStep           -0.392802  14231.52   100.00  
   143     39  GlobalStep               -0.391690  14232.13   100.00  
   144     39  GlobalStep               -0.392367  14233.74   100.00  
   145     39  LocalStep                -0.392367  14235.14   100.00  
   146     39  LocalStep                -0.392367  14238.36   100.00  
   147     40  LocalStep                -0.392367  14243.98   100.00  
   148     40  LocalStep                -0.392367  14246.75   100.00  
   149     40  LocalStep                -0.392367  14248.76   100.00  
   150     40  GlobalStep               -0.392367  14254.28   100.00  
   151     40  LocalStep                -0.392367  14254.99   100.00  
   152     40  GlobalStep               -0.392367  14265.02   100.00  
   153     41  GlobalStep               -0.392746  14268.85   100.00  
   154     41  GlobalStep               -0.393169  14276.58   100.00  
   155     41  GlobalStep               -0.392367  14281.20   100.00  
   156     41  LocalStep                -0.392367  14286.63   100.00  
   157     41  GlobalStep               -0.393169  14291.45   100.00  
   158     41  GlobalStep               -0.392228  14307.90   100.00  
   159     42  GlobalStep               -0.392367  14321.76   100.00  
   160     42  GlobalStep               -0.390042  14328.01   100.00  
   161     42  GlobalStep               -0.392367  14330.52   100.00  
   162     42  GlobalStep               -0.392367  14370.65   100.00  
   163     42  GlobalStep               -0.392367  14372.66   100.00  
   164     42  GlobalStep               -0.392367  14395.33   100.00  
   165     43  LocalStep                -0.392367  14423.22   100.00  
   166     43  GlobalStep               -0.392917  14505.02   100.00  
   167     43  GlobalStep               -0.392367  14578.33   100.00  
   168     43  GlobalStep               -0.392367  14587.16   100.00  
   169     43  GlobalStep               -0.393525  14611.14   100.00  
   170     43  GlobalStep               -0.137388  14624.08   100.00  
   171     44  LocalStep                -0.392367  14878.71   100.00  
   172     44  GlobalStep               -0.344826  14929.75   100.00  
   173     44  GlobalStep               -0.373274  14990.18   100.00  
   174     44  GlobalStep               -0.286169  15081.55   100.00  
   175     44  GlobalStep               -0.393169  15104.62   100.00  
   176     44  GlobalStep               -0.392367  15142.43   100.00  
   177     45  GlobalStep               -0.382400  15175.75   100.00  
   178     45  GlobalStep               -0.392367  15246.46   100.00  
   179     45  GlobalStep               -0.392367  15255.30   100.00  
   180     45  GlobalStep               -0.381363  15268.37   100.00  
   181     45  GlobalStep               -0.253864  15288.86   100.00  
   182     45  GlobalStep               -0.242625  15300.32   100.00  
   183     46  GlobalStep               -0.299570  15344.39   100.00  
   184     46  GlobalStep               -0.241777  15384.30   100.00  
   185     46  GlobalStep               -0.392367  15425.94   100.00  
   186     46  GlobalStep               -0.261423  15553.54   100.00  
   187     46  GlobalStep               -0.228523  15554.48   100.00  
   188     46  LocalStep                -0.395975  15774.67   100.00  
   189     47  GlobalStep               -0.271077  16385.52   100.00  
   190     47  GlobalStep               -0.521870  21220.66   100.00  
   191     47  GlobalStep               -0.215248  21220.66   100.00  
   192     47  GlobalStep               -0.255466  21220.66   100.00  
   193     47  LocalStep                -0.434768  21220.66   100.00  
   194     47  GlobalStep               -0.215248  21220.66   100.00  
   195     47  GlobalStep               -0.216106  21220.66   100.00  
   196     47  GlobalStep               -0.403529  21220.66   100.00  
   197     47  GlobalStep               -0.388979  21220.66   100.00  
   198     47  GlobalStep               -0.395515  21220.66   100.00  
   199     47  LocalStep                -0.389427  21220.66   100.00  
   200     47  GlobalStep               -0.318278  21220.66   100.00  
   201     47  GlobalStep               -0.390215  21220.66   100.00  
   202     47  GlobalStep               -0.392656  21220.66   100.00  
   203     47  GlobalStep               -0.386523  21220.66   100.00  
   204     47  GlobalStep               -0.435295  21220.66   100.00  
   205     47  LocalStep                -0.561846  21220.66   100.00  
   206     47  GlobalStep               -0.388985  21220.66   100.00  
   207     47  GlobalStep               -0.334222  21220.66   100.00  
   208     47  GlobalStep               -0.393752  21220.66   100.00  
   209     47  GlobalStep               -0.265916  21220.66   100.00  
   210     47  GlobalStep               -0.380019  21220.66   100.00  
   211     47  LocalStep                -0.379085  21220.66   100.00  
   212     47  GlobalStep               -0.222869  21220.66   100.00  
   213     47  GlobalStep               -0.224573  21220.66   100.00  
   214     47  GlobalStep               -0.405668  21220.66   100.00  
   215     47  GlobalStep               -0.371024  21220.66   100.00  
   216     47  GlobalStep               -0.326867  21220.66   100.00  
   217     47  LocalStep                -0.392367  21220.66   100.00  
   218     47  GlobalStep               -0.392367  21220.66   100.00  
   219     47  GlobalStep               -0.232570  21220.66   100.00  
   220     47  GlobalStep               -0.787113  21220.66   100.00 *
   221     47  GlobalStep               -0.565098  21220.66   100.00  
   222     47  GlobalStep               -0.434834  21220.67   100.00  
   223     47  LocalStep                -0.215248  21220.67   100.00  
   224     47  GlobalStep               -0.369544  21220.67   100.00  
   225     47  GlobalStep               -0.240546  21220.67   100.00  
   226     47  GlobalStep               -0.387943  21220.67   100.00  
   227     47  GlobalStep               -0.687415  21220.67   100.00  
   228     47  GlobalStep               -0.254401  21220.67   100.00  
   229     47  LocalStep                -0.286578  21220.67   100.00  
   230     47  GlobalStep               -0.310056  21220.67   100.00  
   231     47  GlobalStep               -0.433835  21220.67   100.00  
   232     47  GlobalStep               -0.329192  21220.67   100.00  
   233     47  GlobalStep               -0.332886  21220.67   100.00  
   234     47  GlobalStep               -0.417677  21220.67   100.00  
   235     47  LocalStep                -0.346236  21220.67   100.00  
   236     47  GlobalStep               -0.215248  21220.67   100.00  
   237     47  GlobalStep               -0.215248  21220.67   100.00  
   238     47  RefinementStep           -0.759717  21220.67   100.00  
   239     47  GlobalStep               -0.389945  21220.67   100.00  
   240     47  GlobalStep               -0.360339  21220.67   100.00  
   241     47  GlobalStep               -0.253663  21220.67   100.00  
   242     47  LocalStep                -0.215248  21220.67   100.00  
   243     47  GlobalStep               -0.221604  21220.67   100.00  
   244     47  GlobalStep               -0.389349  21220.67   100.00  
   245     47  GlobalStep               -0.413993  21220.67   100.00  
   246     47  GlobalStep               -0.371474  21220.67   100.00  
   247     47  GlobalStep               -0.264223  21220.67   100.00  
   248     47  LocalStep                -0.215248  21220.67   100.00  
   249     47  GlobalStep               -0.251737  21220.67   100.00  
   250     47  GlobalStep               -0.392367  21220.67   100.00  
   251     47  GlobalStep               -0.467763  21220.67   100.00  
   252     47  GlobalStep               -0.247706  21220.67   100.00  
   253     47  GlobalStep               -0.273092  21220.67   100.00  
   254     47  LocalStep                -0.215248  21220.67   100.00  
   255     47  GlobalStep               -0.430068  21220.67   100.00  
   256     47  GlobalStep               -0.215248  21220.67   100.00  
   257     47  GlobalStep               -0.215248  21220.67   100.00  
   258     47  GlobalStep               -0.510424  21220.67   100.00  
   259     47  GlobalStep               -0.386652  21220.67   100.00  
   260     47  LocalStep                -0.215248  21220.67   100.00  
   261     47  GlobalStep               -0.252744  21220.67   100.00  
   262     47  GlobalStep               -0.351452  21220.67   100.00  
   263     47  GlobalStep               -0.215248  21220.67   100.00  
   264     47  GlobalStep               -0.269714  21220.67   100.00  
   265     47  GlobalStep               -0.412030  21220.67   100.00  
   266     47  LocalStep                -0.215248  21220.67   100.00  
   267     47  GlobalStep               -0.245384  21220.67   100.00  
   268     47  GlobalStep               -0.215248  21220.67   100.00  
   269     47  GlobalStep               -0.402182  21220.67   100.00  
   270     47  GlobalStep               -0.532295  21220.67   100.00  
   271     47  GlobalStep               -0.614460  21220.67   100.00  
   272     47  LocalStep                -0.269555  21220.67   100.00  
   273     47  GlobalStep               -0.383540  21220.67   100.00  
   274     47  GlobalStep               -0.215248  21220.67   100.00  
   275     47  GlobalStep               -0.370800  21220.67   100.00  
   276     47  GlobalStep               -0.308138  21220.67   100.00  
   277     47  GlobalStep               -0.278644  21220.67   100.00  
   278     47  LocalStep                -0.215248  21220.67   100.00  
   279     47  GlobalStep               -0.392367  21220.67   100.00  
   280     47  GlobalStep               -0.215248  21220.67   100.00  
   281     47  GlobalStep               -0.385064  21220.67   100.00  
   282     47  GlobalStep               -0.362893  21220.67   100.00  
   283     47  GlobalStep               -0.375583  21220.67   100.00  
   284     47  LocalStep                -0.246815  21220.67   100.00  
   285     47  GlobalStep               -0.215248  21220.67   100.00  
Summary: iters 286 evals 300 noisy_evals   0 cycles  47 opt_time 21220.67 tot_time 21220.67 obj        -0.787113 gap 100.00
Val: -0.7871128409
X: 

[0.983808032  0.9677013155 0.0653591591 0.4785782054 0.013197193
 0.9273247196 0.0823246591 0.0168563637 0.6351289032 0.5439832706
 0.995814437  0.9915713878 0.0126529054]


Itercount: 286
Evalcount: 300
Fast_evalcount: 0
