# Supplementary material for: Black-box and surrogate optimization for tuning spiking neural models of striatum plasticity
Source: Front Neuroinform. 2022 Oct 20;16:1017222. doi: 10.3389/fninf.2022.1017222 (PMC9630480; doi:10.3389/fninf.2022.1017222)
Supplement: Supplementary file 1 [file Data_Sheet_1.ZIP › SHARED_DATA_TuningSpiking/RBFOpt/300FE/Alv_RBF_300_17.txt]

  Iter  Cycle  Action             Objective value      Time      Gap
  ----  -----  ------             ---------------      ----      ---
     0      0  Initialization           -0.268107   3994.94   100.00  
     0      0  Initialization           -0.215248   3994.94   100.00  
     0      0  Initialization           -0.390229   3994.94   100.00  
     0      0  Initialization           -0.228833   3994.94   100.00  
     0      0  Initialization           -0.390825   3994.94   100.00  
     0      0  Initialization           -0.393876   3994.94   100.00 *
     0      0  Initialization           -0.215248   3994.94   100.00  
     0      0  Initialization           -0.383378   3994.94   100.00  
     0      0  Initialization           -0.215248   3994.94   100.00  
     0      0  Initialization           -0.215248   3994.94   100.00  
     0      0  Initialization           -0.223389   3994.94   100.00  
     0      0  Initialization           -0.377099   3994.94   100.00  
     0      0  Initialization           -0.215248   3994.94   100.00  
     0      0  Initialization           -0.392367   3994.94   100.00  
     0      0  Initialization           -0.348413   3994.94   100.00  
     1      3  Discarded                            3995.04
     1     16  GlobalStep               -0.393130   8394.36   100.00  
     2     16  GlobalStep               -0.392367   9116.13   100.00  
     3     16  LocalStep                -0.392367   9122.75   100.00  
     4     16  GlobalStep               -0.392367   9135.99   100.00  
     5     16  RefinementStep           -0.393074   9163.86   100.00  
     6     16  GlobalStep               -0.392367   9179.40   100.00  
     7     16  GlobalStep               -0.392367   9185.62   100.00  
     8     17  GlobalStep               -0.392367   9199.36   100.00  
     9     17  GlobalStep               -0.392367   9205.90   100.00  
    10     17  GlobalStep               -0.392367   9210.72   100.00  
    11     17  GlobalStep               -0.392367   9212.93   100.00  
    12     17  LocalStep                -0.392367   9214.93   100.00  
    13     17  GlobalStep               -0.392367   9214.93   100.00  
    14     18  GlobalStep               -0.392367   9215.24   100.00  
    15     18  LocalStep                -0.391818   9216.04   100.00  
    16     18  GlobalStep               -0.392367   9216.55   100.00  
    17     18  GlobalStep               -0.392367   9217.76   100.00  
    18     18  GlobalStep               -0.392367   9218.76   100.00  
    19     18  GlobalStep               -0.394194   9221.37   100.00 *
    20     19  GlobalStep               -0.392367   9221.57   100.00  
    21     19  GlobalStep               -0.392367   9222.76   100.00  
    22     19  GlobalStep               -0.392367   9231.89   100.00  
    23     19  GlobalStep               -0.392367   9233.40   100.00  
    24     19  LocalStep                -0.392367   9234.81   100.00  
    25     19  GlobalStep               -0.392367   9235.91   100.00  
    26     20  GlobalStep               -0.392367   9237.52   100.00  
    27     20  GlobalStep               -0.392367   9239.08   100.00  
    28     20  LocalStep                -0.392367   9246.40   100.00  
    29     20  GlobalStep               -0.392367   9246.71   100.00  
    30     20  GlobalStep               -0.392367   9251.82   100.00  
    31     20  LocalStep                -0.392367   9257.54   100.00  
    32     21  LocalStep                -0.392367   9260.15   100.00  
    33     21  GlobalStep               -0.392367   9261.30   100.00  
    34     21  GlobalStep               -0.387841   9262.80   100.00  
    35     21  GlobalStep               -0.392367   9264.31   100.00  
    36     21  GlobalStep               -0.392367   9265.82   100.00  
    37     21  LocalStep                -0.392367   9267.23   100.00  
    38     22  GlobalStep               -0.392367   9270.14   100.00  
    39     22  GlobalStep               -0.392367   9284.97   100.00  
    40     22  GlobalStep               -0.392367   9286.28   100.00  
    41     22  GlobalStep               -0.392367   9286.38   100.00  
    42     22  LocalStep                -0.392367   9287.29   100.00  
    43     22  GlobalStep               -0.392367   9287.90   100.00  
    44     23  GlobalStep               -0.392367   9288.00   100.00  
    45     23  GlobalStep               -0.392367   9288.99   100.00  
    46     23  GlobalStep               -0.392367   9290.40   100.00  
    47     23  GlobalStep               -0.392367   9294.91   100.00  
    48     23  GlobalStep               -0.392367   9297.52   100.00  
    49     23  LocalStep                -0.392367   9297.73   100.00  
    50     24  GlobalStep               -0.392367   9301.04   100.00  
    51     24  GlobalStep               -0.392367   9304.02   100.00  
    52     24  GlobalStep               -0.392367   9304.02   100.00  
    53     24  GlobalStep               -0.392367   9306.33   100.00  
    54     24  GlobalStep               -0.392367   9306.64   100.00  
    55     24  GlobalStep               -0.392367   9309.65   100.00  
    56     25  LocalStep                -0.392367   9312.06   100.00  
    57     25  GlobalStep               -0.392367   9313.23   100.00  
    58     25  GlobalStep               -0.389071   9313.23   100.00  
    59     25  GlobalStep               -0.392367   9320.85   100.00  
    60     25  GlobalStep               -0.392367   9334.40   100.00  
    61     25  GlobalStep               -0.392367   9341.22   100.00  
    62     26  GlobalStep               -0.392367   9347.64   100.00  
    63     26  GlobalStep               -0.392367   9365.66   100.00  
    64     26  LocalStep                -0.392367   9369.27   100.00  
    65     26  GlobalStep               -0.389542   9375.29   100.00  
    66     26  GlobalStep               -0.392367   9383.01   100.00  
    67     26  GlobalStep               -0.392367   9426.34   100.00  
    68     27  GlobalStep               -0.392367   9427.24   100.00  
    69     27  GlobalStep               -0.392367   9688.27   100.00  
    70     27  LocalStep                -0.253546   9990.31   100.00  
    71     27  GlobalStep               -0.324271  10035.64   100.00  
    72     27  LocalStep                -0.218761  10176.64   100.00  
    73     27  GlobalStep               -0.329193  10278.83   100.00  
    74     28  GlobalStep               -0.270787  10359.27   100.00  
    75     28  LocalStep                -0.303263  10360.69   100.00  
    76     28  GlobalStep               -0.399930  10372.53   100.00 *
    77     28  GlobalStep               -0.286268  10381.26   100.00  
    78     28  GlobalStep               -0.257195  10417.36   100.00  
    79     28  GlobalStep               -0.215248  10434.81   100.00  
    80     29  GlobalStep               -0.215248  10435.22   100.00  
    81     29  GlobalStep               -0.215248  10453.02   100.00  
    82     29  GlobalStep               -0.279646  10455.83   100.00  
    83     29  GlobalStep               -0.215248  10462.35   100.00  
    84     29  GlobalStep               -0.215248  10466.97   100.00  
    85     29  GlobalStep               -0.215248  10477.30   100.00  
    86     30  GlobalStep               -0.215248  10485.53   100.00  
    87     30  GlobalStep               -0.279117  10495.41   100.00  
    88     30  GlobalStep               -0.293795  10505.55   100.00  
    89     30  GlobalStep               -0.237776  10537.24   100.00  
    90     30  GlobalStep               -0.221219  10576.45   100.00  
    91     30  LocalStep                -0.215248  10662.49   100.00  
    92     31  GlobalStep               -0.219210  10817.51   100.00  
    93     31  GlobalStep               -0.213374  10863.89   100.00  
    94     31  GlobalStep               -0.215248  10954.74   100.00  
    95     31  GlobalStep               -0.215248  11104.28   100.00  
    96     31  GlobalStep               -0.215248  11285.59   100.00  
    97     31  GlobalStep               -0.392367  13568.39   100.00  
    98     32  GlobalStep               -0.392367  13973.48   100.00  
    99     32  GlobalStep               -0.392367  14136.86   100.00  
   100     32  GlobalStep               -0.392367  14167.76   100.00  
   101     32  GlobalStep               -0.392367  14173.37   100.00  
   102     32  GlobalStep               -0.389812  14183.21   100.00  
   103     32  GlobalStep               -0.392367  14184.01   100.00  
   104     33  GlobalStep               -0.392367  14199.66   100.00  
   105     33  GlobalStep               -0.392367  14206.42   100.00  
   106     33  GlobalStep               -0.392367  14216.65   100.00  
   107     33  GlobalStep               -0.392367  14220.16   100.00  
   108     33  LocalStep                -0.392367  14233.90   100.00  
   109     33  LocalStep                -0.392367  14238.72   100.00  
   110     34  GlobalStep               -0.392367  14244.04   100.00  
   111     34  GlobalStep               -0.392367  14245.99   100.00  
   112     34  RefinementStep           -0.393876  14253.62   100.00  
   113     34  GlobalStep               -0.392367  14268.77   100.00  
   114     34  GlobalStep               -0.392367  14271.88   100.00  
   115     34  GlobalStep               -0.392367  14273.29   100.00  
   116     34  GlobalStep               -0.392367  14282.72   100.00  
   117     35  LocalStep                -0.392367  14290.14   100.00  
   118     35  GlobalStep               -0.392367  14292.23   100.00  
   119     35  GlobalStep               -0.392367  14292.44   100.00  
   120     35  GlobalStep               -0.392367  14292.95   100.00  
   121     35  GlobalStep               -0.392367  14305.50   100.00  
   122     35  GlobalStep               -0.392367  14317.24   100.00  
   123     36  GlobalStep               -0.392367  14317.95   100.00  
   124     36  LocalStep                -0.392367  14332.04   100.00  
   125     36  GlobalStep               -0.392367  14333.47   100.00  
   126     36  GlobalStep               -0.392367  14338.89   100.00  
   127     36  GlobalStep               -0.392367  14345.63   100.00  
   128     36  LocalStep                -0.392342  14348.75   100.00  
   129     37  GlobalStep               -0.392367  14351.96   100.00  
   130     37  GlobalStep               -0.392433  14375.12   100.00  
   131     37  LocalStep                -0.392367  14376.24   100.00  
   132     37  GlobalStep               -0.392367  14386.48   100.00  
   133     37  GlobalStep               -0.392367  14395.11   100.00  
   134     37  GlobalStep               -0.393003  14428.51   100.00  
   135     38  GlobalStep               -0.392367  14453.99   100.00  
   136     38  GlobalStep               -0.392367  14456.51   100.00  
   137     38  GlobalStep               -0.392826  14467.05   100.00  
   138     38  GlobalStep               -0.392244  14515.89   100.00  
   139     38  GlobalStep               -0.383127  14623.40   100.00  
   140     38  GlobalStep               -0.347430  14724.39   100.00  
   141     39  GlobalStep               -0.215248  14772.74   100.00  
   142     39  GlobalStep               -0.343270  14886.16   100.00  
   143     39  GlobalStep               -0.392367  14966.60   100.00  
   144     39  LocalStep                -0.381738  15029.68   100.00  
   145     39  GlobalStep               -0.318304  15045.13   100.00  
   146     39  GlobalStep               -0.392367  15081.54   100.00  
   147     40  GlobalStep               -0.363895  15139.31   100.00  
   148     40  GlobalStep               -0.392367  15194.16   100.00  
   149     40  GlobalStep               -0.328778  15287.00   100.00  
   150     40  GlobalStep               -0.391871  15358.91   100.00  
   151     40  GlobalStep               -0.392367  15409.15   100.00  
   152     40  GlobalStep               -0.331181  15433.83   100.00  
   153     41  LocalStep                -0.392367  15445.88   100.00  
   154     41  LocalStep                -0.392367  15457.65   100.00  
   155     41  GlobalStep               -0.392367  15465.98   100.00  
   156     41  GlobalStep               -0.392367  15467.29   100.00  
   157     41  GlobalStep               -0.215248  15478.33   100.00  
   158     41  GlobalStep               -0.392367  15491.90   100.00  
   159     42  GlobalStep               -0.392367  15498.32   100.00  
   160     42  GlobalStep               -0.392367  15534.72   100.00  
   161     42  GlobalStep               -0.215248  15556.69   100.00  
   162     42  GlobalStep               -0.215248  15557.90   100.00  
   163     42  LocalStep                -0.215248  15562.32   100.00  
   164     42  GlobalStep               -0.215248  15573.16   100.00  
   165     43  GlobalStep               -0.215248  15582.19   100.00  
   166     43  GlobalStep               -0.215248  15594.65   100.00  
   167     43  LocalStep                -0.215248  15596.17   100.00  
   168     43  GlobalStep               -0.215248  15612.73   100.00  
   169     43  GlobalStep               -0.288893  15613.03   100.00  
   170     43  GlobalStep               -0.215248  15621.67   100.00  
   171     44  GlobalStep               -0.215248  15624.19   100.00  
   172     44  LocalStep                -0.246683  15770.66   100.00  
   173     44  GlobalStep               -0.215248  15799.05   100.00  
   174     44  LocalStep                -0.215248  15816.00   100.00  
   175     44  GlobalStep               -0.392367  15868.65   100.00  
   176     44  GlobalStep               -0.392367  15894.53   100.00  
   177     45  LocalStep                -0.222726  15898.27   100.00  
   178     45  GlobalStep               -0.392367  15922.81   100.00  
   179     45  GlobalStep               -0.215248  16089.78   100.00  
   180     45  GlobalStep               -0.215248  16101.14   100.00  
   181     45  GlobalStep               -0.376228  16172.37   100.00  
   182     45  GlobalStep               -0.308441  16472.13   100.00  
   183     46  GlobalStep               -0.215248  16529.60   100.00  
   184     46  GlobalStep               -0.402182  16562.11   100.00 *
   185     46  GlobalStep               -0.193367  16720.26   100.00  
   186     46  GlobalStep               -0.215248  16753.76   100.00  
   187     46  GlobalStep               -0.371952  16789.97   100.00  
   188     46  GlobalStep               -0.397049  16792.39   100.00  
   189     47  GlobalStep               -0.391655  16971.19   100.00  
   190     47  GlobalStep               -0.394542  21578.03   100.00  
   191     47  LocalStep                -0.216400  21578.03   100.00  
   192     47  GlobalStep               -0.215248  21578.03   100.00  
   193     47  LocalStep                -0.215248  21578.03   100.00  
   194     47  GlobalStep               -0.392367  21578.03   100.00  
   195     47  GlobalStep               -0.392367  21578.03   100.00  
   196     47  GlobalStep               -0.392367  21578.03   100.00  
   197     47  GlobalStep               -0.392367  21578.03   100.00  
   198     47  GlobalStep               -0.409745  21578.03   100.00 *
   199     47  LocalStep                -0.215248  21578.03   100.00  
   200     47  GlobalStep               -0.392367  21578.03   100.00  
   201     47  GlobalStep               -0.252263  21578.03   100.00  
   202     47  GlobalStep               -0.393619  21578.03   100.00  
   203     47  GlobalStep               -0.389487  21578.03   100.00  
   204     47  GlobalStep               -0.392806  21578.03   100.00  
   205     47  LocalStep                -0.220340  21578.03   100.00  
   206     47  GlobalStep               -0.392367  21578.03   100.00  
   207     47  GlobalStep               -0.251799  21578.03   100.00  
   208     47  RefinementStep           -0.388183  21578.03   100.00  
   209     47  GlobalStep               -0.392367  21578.03   100.00  
   210     47  GlobalStep               -0.393161  21578.03   100.00  
   211     47  GlobalStep               -0.412464  21578.03   100.00 *
   212     47  LocalStep                -0.215248  21578.03   100.00  
   213     47  GlobalStep               -0.215248  21578.03   100.00  
   214     47  GlobalStep               -0.392367  21578.03   100.00  
   215     47  GlobalStep               -0.392367  21578.03   100.00  
   216     47  GlobalStep               -0.410737  21578.03   100.00  
   217     47  GlobalStep               -0.423307  21578.03   100.00 *
   218     47  LocalStep                -0.392367  21578.03   100.00  
   219     47  GlobalStep               -0.392367  21578.03   100.00  
   220     47  GlobalStep               -0.392367  21578.03   100.00  
   221     47  GlobalStep               -0.392367  21578.03   100.00  
   222     47  GlobalStep               -0.392367  21578.03   100.00  
   223     47  GlobalStep               -0.392694  21578.03   100.00  
   224     47  LocalStep                -0.215248  21578.03   100.00  
   225     47  GlobalStep               -0.387981  21578.03   100.00  
   226     47  GlobalStep               -0.215248  21578.03   100.00  
   227     47  GlobalStep               -0.392367  21578.03   100.00  
   228     47  GlobalStep               -0.396839  21578.03   100.00  
   229     47  GlobalStep               -0.392367  21578.03   100.00  
   230     47  LocalStep                -0.215248  21578.03   100.00  
   231     47  GlobalStep               -0.251799  21578.03   100.00  
   232     47  GlobalStep               -0.251799  21578.03   100.00  
   233     47  GlobalStep               -0.392367  21578.03   100.00  
   234     47  GlobalStep               -0.404822  21578.03   100.00  
   235     47  GlobalStep               -0.395216  21578.03   100.00  
   236     47  LocalStep                -0.232451  21578.03   100.00  
   237     47  GlobalStep               -0.214745  21578.03   100.00  
   238     47  GlobalStep               -0.356874  21578.03   100.00  
   239     47  GlobalStep               -0.215248  21578.03   100.00  
   240     47  GlobalStep               -0.307212  21578.03   100.00  
   241     47  GlobalStep               -0.397863  21578.03   100.00  
   242     47  LocalStep                -0.339345  21578.03   100.00  
   243     47  GlobalStep               -0.392367  21578.03   100.00  
   244     47  GlobalStep               -0.392367  21578.03   100.00  
   245     47  GlobalStep               -0.392367  21578.03   100.00  
   246     47  GlobalStep               -0.408478  21578.03   100.00  
   247     47  GlobalStep               -0.391672  21578.03   100.00  
   248     47  LocalStep                -0.344864  21578.03   100.00  
   249     47  GlobalStep               -0.387104  21578.03   100.00  
   250     47  GlobalStep               -0.342557  21578.03   100.00  
   251     47  GlobalStep               -0.215248  21578.03   100.00  
   252     47  GlobalStep               -0.421568  21578.03   100.00  
   253     47  GlobalStep               -0.396023  21578.03   100.00  
   254     47  LocalStep                -0.391383  21578.03   100.00  
   255     47  GlobalStep               -0.389345  21578.03   100.00  
   256     47  GlobalStep               -0.392367  21578.03   100.00  
   257     47  GlobalStep               -0.392367  21578.03   100.00  
   258     47  GlobalStep               -0.397531  21578.03   100.00  
   259     47  GlobalStep               -0.403381  21578.03   100.00  
   260     47  LocalStep                -0.392228  21578.03   100.00  
   261     47  GlobalStep               -0.392367  21578.03   100.00  
   262     47  GlobalStep               -0.392367  21578.03   100.00  
   263     47  GlobalStep               -0.382713  21578.03   100.00  
   264     47  GlobalStep               -0.392636  21578.03   100.00  
   265     47  GlobalStep               -0.401848  21578.03   100.00  
   266     47  LocalStep                -0.392751  21578.03   100.00  
   267     47  GlobalStep               -0.392367  21578.03   100.00  
   268     47  GlobalStep               -0.392367  21578.03   100.00  
   269     47  GlobalStep               -0.392367  21578.03   100.00  
   270     47  GlobalStep               -0.378286  21578.03   100.00  
   271     47  GlobalStep               -0.362013  21578.03   100.00  
   272     47  LocalStep                -0.392367  21578.03   100.00  
   273     47  GlobalStep               -0.215248  21578.04   100.00  
   274     47  GlobalStep               -0.389675  21578.04   100.00  
   275     47  GlobalStep               -0.392367  21578.04   100.00  
   276     47  GlobalStep               -0.392367  21578.04   100.00  
   277     47  GlobalStep               -0.403049  21578.04   100.00  
   278     47  LocalStep                -0.251799  21578.04   100.00  
   279     47  GlobalStep               -0.257791  21578.04   100.00  
   280     47  GlobalStep               -0.087105  21578.04   100.00  
   281     47  GlobalStep               -0.392367  21578.04   100.00  
   282     47  GlobalStep               -0.392367  21578.04   100.00  
   283     47  GlobalStep               -0.392367  21578.04   100.00  
   284     47  LocalStep                -0.392367  21578.04   100.00  
   285     47  GlobalStep               -0.392367  21578.04   100.00  
Summary: iters 286 evals 300 noisy_evals   0 cycles  47 opt_time 21578.04 tot_time 21578.04 obj        -0.423307 gap 100.00
Val: -0.4233069686
X: 

[0.9067962464 0.0126084146 0.0015842522 0.3447138409 0.9943389334
 0.7843169172 0.7684964558 0.9808971753 0.0146710271 0.9994880814
 0.1157334837 0.9993896094 0.7652281687]


Itercount: 286
Evalcount: 300
Fast_evalcount: 0
