# Supplementary material for: Black-box and surrogate optimization for tuning spiking neural models of striatum plasticity
Source: Front Neuroinform. 2022 Oct 20;16:1017222. doi: 10.3389/fninf.2022.1017222 (PMC9630480; doi:10.3389/fninf.2022.1017222)
Supplement: Supplementary file 1 [file Data_Sheet_1.ZIP › SHARED_DATA_TuningSpiking/RBFOpt/300FE/Alv_RBF_300_18.txt]

  Iter  Cycle  Action             Objective value      Time      Gap
  ----  -----  ------             ---------------      ----      ---
     0      0  Initialization           -0.392367   3666.20   100.00 *
     0      0  Initialization           -0.215248   3666.20   100.00  
     0      0  Initialization           -0.225653   3666.20   100.00  
     0      0  Initialization           -0.387926   3666.20   100.00  
     0      0  Initialization           -0.215248   3666.20   100.00  
     0      0  Initialization           -0.392367   3666.20   100.00  
     0      0  Initialization           -0.392367   3666.20   100.00  
     0      0  Initialization           -0.215248   3666.20   100.00  
     0      0  Initialization           -0.232195   3666.20   100.00  
     0      0  Initialization           -0.215248   3666.20   100.00  
     0      0  Initialization           -0.215248   3666.20   100.00  
     0      0  Initialization           -0.215248   3666.20   100.00  
     0      0  Initialization           -0.219085   3666.20   100.00  
     0      0  Initialization           -0.218994   3666.20   100.00  
     0      0  Initialization           -0.348413   3666.20   100.00  
     0     15  LocalStep                -0.392367   9109.35   100.00  
     1     16  LocalStep                -0.392367   9136.12   100.00  
     2     16  LocalStep                -0.392367   9140.64   100.00  
     3     16  GlobalStep               -0.392367   9153.48   100.00  
     4     16  GlobalStep               -0.392367   9153.58   100.00  
     5     16  LocalStep                -0.392367   9160.30   100.00  
     6     16  GlobalStep               -0.392367   9166.32   100.00  
     7     17  GlobalStep               -0.389810   9175.05   100.00  
     8     17  GlobalStep               -0.392367   9175.79   100.00  
     9     17  GlobalStep               -0.392367   9177.90   100.00  
    10     17  GlobalStep               -0.392367   9185.02   100.00  
    11     17  GlobalStep               -0.392367   9185.12   100.00  
    12     17  GlobalStep               -0.392367   9189.93   100.00  
    13     18  LocalStep                -0.392367   9190.03   100.00  
    14     18  GlobalStep               -0.392367   9192.48   100.00  
    15     18  RefinementStep           -0.392367   9194.59   100.00  
    16     18  GlobalStep               -0.392367   9196.29   100.00  
    17     18  GlobalStep               -0.392367   9196.90   100.00  
    18     18  GlobalStep               -0.392367   9200.31   100.00  
    19     18  GlobalStep               -0.392367   9200.61   100.00  
    20     19  GlobalStep               -0.392367   9202.22   100.00  
    21     19  LocalStep                -0.392735   9205.14   100.00 *
    22     19  GlobalStep               -0.392367   9205.34   100.00  
    23     19  GlobalStep               -0.392367   9206.75   100.00  
    24     19  GlobalStep               -0.392367   9206.85   100.00  
    25     19  GlobalStep               -0.392367   9206.95   100.00  
    26     20  GlobalStep               -0.386601   9208.56   100.00  
    27     20  GlobalStep               -0.392367   9209.34   100.00  
    28     20  GlobalStep               -0.392367   9209.85   100.00  
    29     20  GlobalStep               -0.392367   9210.15   100.00  
    30     20  GlobalStep               -0.392367   9212.16   100.00  
    31     20  GlobalStep               -0.392367   9212.57   100.00  
    32     21  GlobalStep               -0.392367   9213.27   100.00  
    33     21  GlobalStep               -0.392367   9215.72   100.00  
    34     21  GlobalStep               -0.392367   9216.83   100.00  
    35     21  GlobalStep               -0.392367   9217.03   100.00  
    36     21  GlobalStep               -0.392367   9218.14   100.00  
    37     21  GlobalStep               -0.392367   9218.54   100.00  
    38     22  GlobalStep               -0.392367   9220.55   100.00  
    39     22  GlobalStep               -0.392367   9221.47   100.00  
    40     22  GlobalStep               -0.392367   9224.30   100.00  
    41     22  GlobalStep               -0.392367   9224.71   100.00  
    42     22  GlobalStep               -0.392367   9225.72   100.00  
    43     22  GlobalStep               -0.392367   9229.63   100.00  
    44     23  GlobalStep               -0.392367   9231.64   100.00  
    45     23  LocalStep                -0.392367   9239.33   100.00  
    46     23  GlobalStep               -0.392367   9239.73   100.00  
    47     23  GlobalStep               -0.392367   9241.64   100.00  
    48     23  GlobalStep               -0.392367   9246.15   100.00  
    49     23  GlobalStep               -0.392367   9246.96   100.00  
    50     24  GlobalStep               -0.392367   9255.58   100.00  
    51     24  GlobalStep               -0.388071   9257.02   100.00  
    52     24  GlobalStep               -0.392367   9257.33   100.00  
    53     24  GlobalStep               -0.392367   9257.73   100.00  
    54     24  GlobalStep               -0.392367   9259.64   100.00  
    55     24  GlobalStep               -0.392367   9260.05   100.00  
    56     25  GlobalStep               -0.392367   9260.45   100.00  
    57     25  GlobalStep               -0.392367   9261.60   100.00  
    58     25  GlobalStep               -0.392367   9261.90   100.00  
    59     25  GlobalStep               -0.392367   9263.71   100.00  
    60     25  GlobalStep               -0.392367   9265.32   100.00  
    61     25  GlobalStep               -0.392367   9273.24   100.00  
    62     26  GlobalStep               -0.392367   9281.17   100.00  
    63     26  GlobalStep               -0.393340   9283.98   100.00 *
    64     26  LocalStep                -0.388753   9284.99   100.00  
    65     26  GlobalStep               -0.392367   9287.20   100.00  
    66     26  GlobalStep               -0.392367   9310.46   100.00  
    67     26  GlobalStep               -0.392367   9311.97   100.00  
    68     27  LocalStep                -0.391767   9322.10   100.00  
    69     27  LocalStep                -0.389224   9324.42   100.00  
    70     27  GlobalStep               -0.386740   9342.57   100.00  
    71     27  GlobalStep               -0.392367   9346.99   100.00  
    72     27  GlobalStep               -0.389816   9359.92   100.00  
    73     27  GlobalStep               -0.386555   9435.42   100.00  
    74     28  GlobalStep               -0.392121   9515.32   100.00  
    75     28  GlobalStep               -0.349833   9520.31   100.00  
    76     28  LocalStep                -0.365927   9558.71   100.00  
    77     28  LocalStep                -0.365759   9728.44   100.00  
    78     28  GlobalStep               -0.392461   9779.57   100.00  
    79     28  GlobalStep               -0.351871   9835.12   100.00  
    80     29  LocalStep                -0.342186   9864.79   100.00  
    81     29  GlobalStep               -0.354582   9943.29   100.00  
    82     29  GlobalStep               -0.329886  10009.06   100.00  
    83     29  GlobalStep               -0.315968  10032.82   100.00  
    84     29  GlobalStep               -0.349028  10282.86   100.00  
    85     29  GlobalStep               -0.273564  10286.37   100.00  
    86     30  GlobalStep               -0.287549  10326.48   100.00  
    87     30  GlobalStep               -0.214764  10459.08   100.00  
    88     30  LocalStep                -0.215248  10472.32   100.00  
    89     30  GlobalStep               -0.272612  10478.74   100.00  
    90     30  GlobalStep               -0.215248  10478.74   100.00  
    91     30  GlobalStep               -0.483252  10485.06   100.00 *
    92     31  GlobalStep               -0.216039  10509.33   100.00  
    93     31  GlobalStep               -0.224016  10519.91   100.00  
    94     31  LocalStep                -0.220024  10952.20   100.00  
    95     31  GlobalStep               -0.215360  11029.30   100.00  
    96     31  GlobalStep               -0.392367  14697.61   100.00  
    97     31  GlobalStep               -0.392367  14719.02   100.00  
    98     32  GlobalStep               -0.392367  14725.24   100.00  
    99     32  GlobalStep               -0.392367  14730.21   100.00  
   100     32  GlobalStep               -0.392367  14738.34   100.00  
   101     32  LocalStep                -0.392367  14740.95   100.00  
   102     32  GlobalStep               -0.392367  14745.17   100.00  
   103     32  GlobalStep               -0.392367  14751.29   100.00  
   104     33  GlobalStep               -0.392367  14759.92   100.00  
   105     33  LocalStep                -0.392367  14779.54   100.00  
   106     33  GlobalStep               -0.392367  14780.45   100.00  
   107     33  GlobalStep               -0.392367  14784.46   100.00  
   108     33  GlobalStep               -0.392367  14787.88   100.00  
   109     33  GlobalStep               -0.389893  14797.61   100.00  
   110     34  LocalStep                -0.392367  14799.12   100.00  
   111     34  GlobalStep               -0.392367  14801.14   100.00  
   112     34  GlobalStep               -0.392367  14801.14   100.00  
   113     34  GlobalStep               -0.392367  14801.65   100.00  
   114     34  GlobalStep               -0.391411  14803.16   100.00  
   115     34  GlobalStep               -0.392367  14804.27   100.00  
   116     35  GlobalStep               -0.393074  14804.87   100.00  
   117     35  GlobalStep               -0.392367  14806.93   100.00  
   118     35  GlobalStep               -0.392367  14808.04   100.00  
   119     35  LocalStep                -0.392367  14809.95   100.00  
   120     35  GlobalStep               -0.392367  14813.87   100.00  
   121     35  GlobalStep               -0.392367  14815.08   100.00  
   122     36  GlobalStep               -0.392367  14815.48   100.00  
   123     36  RefinementStep           -0.392367  14817.76   100.00  
   124     36  GlobalStep               -0.389556  14822.68   100.00  
   125     36  GlobalStep               -0.392367  14823.09   100.00  
   126     36  LocalStep                -0.392367  14824.00   100.00  
   127     36  LocalStep                -0.392367  14830.22   100.00  
   128     36  GlobalStep               -0.392367  14830.62   100.00  
   129     37  GlobalStep               -0.392367  14832.03   100.00  
   130     37  GlobalStep               -0.392367  14834.34   100.00  
   131     37  GlobalStep               -0.392367  14834.34   100.00  
   132     37  GlobalStep               -0.392367  14837.35   100.00  
   133     37  GlobalStep               -0.392367  14838.96   100.00  
   134     37  LocalStep                -0.392367  14844.18   100.00  
   135     38  LocalStep                -0.392367  14850.71   100.00  
   136     38  GlobalStep               -0.392367  14853.15   100.00  
   137     38  LocalStep                -0.392367  14853.15   100.00  
   138     38  GlobalStep               -0.392585  14856.37   100.00  
   139     38  GlobalStep               -0.392367  14857.08   100.00  
   140     38  GlobalStep               -0.392367  14858.19   100.00  
   141     39  GlobalStep               -0.392367  14875.44   100.00  
   142     39  GlobalStep               -0.392367  14878.01   100.00  
   143     39  GlobalStep               -0.392367  14879.93   100.00  
   144     39  GlobalStep               -0.387663  14886.95   100.00  
   145     39  GlobalStep               -0.392367  14903.30   100.00  
   146     39  GlobalStep               -0.392367  14909.92   100.00  
   147     40  LocalStep                -0.392367  14915.14   100.00  
   148     40  GlobalStep               -0.392367  14917.83   100.00  
   149     40  GlobalStep               -0.392367  14918.54   100.00  
   150     40  GlobalStep               -0.392367  14921.25   100.00  
   151     40  GlobalStep               -0.393547  14923.06   100.00  
   152     40  GlobalStep               -0.392367  14924.07   100.00  
   153     41  GlobalStep               -0.392367  14943.53   100.00  
   154     41  GlobalStep               -0.392367  14946.36   100.00  
   155     41  GlobalStep               -0.384994  14946.36   100.00  
   156     41  GlobalStep               -0.392367  14950.19   100.00  
   157     41  GlobalStep               -0.392367  14950.19   100.00  
   158     41  GlobalStep               -0.390926  14954.01   100.00  
   159     42  GlobalStep               -0.392367  14955.72   100.00  
   160     42  LocalStep                -0.392367  14963.35   100.00  
   161     42  GlobalStep               -0.392367  14964.76   100.00  
   162     42  GlobalStep               -0.375259  14982.62   100.00  
   163     42  GlobalStep               -0.392367  14987.13   100.00  
   164     42  LocalStep                -0.390378  15020.73   100.00  
   165     43  GlobalStep               -0.391938  15030.87   100.00  
   166     43  GlobalStep               -0.392367  15168.82   100.00  
   167     43  GlobalStep               -0.392367  15220.06   100.00  
   168     43  GlobalStep               -0.380412  15278.22   100.00  
   169     43  GlobalStep               -0.392049  15322.86   100.00  
   170     43  GlobalStep               -0.373594  15445.90   100.00  
   171     44  GlobalStep               -0.392367  15486.53   100.00  
   172     44  GlobalStep               -0.393400  15516.88   100.00  
   173     44  GlobalStep               -0.392367  15577.34   100.00  
   174     44  GlobalStep               -0.392367  15604.52   100.00  
   175     44  LocalStep                -0.384127  15636.41   100.00  
   176     44  GlobalStep               -0.392367  15703.51   100.00  
   177     45  GlobalStep               -0.392349  15770.20   100.00  
   178     45  LocalStep                -0.392367  15836.79   100.00  
   179     45  GlobalStep               -0.392367  15850.73   100.00  
   180     45  GlobalStep               -0.392367  15856.26   100.00  
   181     45  GlobalStep               -0.270732  15859.18   100.00  
   182     45  GlobalStep               -0.317939  15904.92   100.00  
   183     46  GlobalStep               -0.392367  15907.55   100.00  
   184     46  LocalStep                -0.264586  16008.83   100.00  
   185     46  GlobalStep               -0.247391  16040.12   100.00  
   186     46  GlobalStep               -0.342749  16137.00   100.00  
   187     46  GlobalStep               -0.215248  16193.45   100.00  
   188     46  LocalStep                -0.215248  16477.82   100.00  
   189     47  GlobalStep               -0.334670  21393.04   100.00  
   190     47  GlobalStep               -0.469620  21393.04   100.00  
   191     47  GlobalStep               -0.409333  21393.04   100.00  
   192     47  GlobalStep               -0.413195  21393.04   100.00  
   193     47  LocalStep                -0.220340  21393.04   100.00  
   194     47  GlobalStep               -0.215248  21393.04   100.00  
   195     47  GlobalStep               -0.391829  21393.04   100.00  
   196     47  GlobalStep               -0.292441  21393.04   100.00  
   197     47  GlobalStep               -0.416716  21393.04   100.00  
   198     47  GlobalStep               -0.462400  21393.04   100.00  
   199     47  LocalStep                -0.338013  21393.04   100.00  
   200     47  GlobalStep               -0.268888  21393.04   100.00  
   201     47  GlobalStep               -0.344583  21393.04   100.00  
   202     47  GlobalStep               -0.392447  21393.04   100.00  
   203     47  GlobalStep               -0.456085  21393.04   100.00  
   204     47  GlobalStep               -0.476045  21393.04   100.00  
   205     47  LocalStep                -0.387600  21393.04   100.00  
   206     47  GlobalStep               -0.392367  21393.04   100.00  
   207     47  GlobalStep               -0.392367  21393.04   100.00  
   208     47  GlobalStep               -0.392367  21393.04   100.00  
   209     47  GlobalStep               -0.435972  21393.04   100.00  
   210     47  GlobalStep               -0.452799  21393.04   100.00  
   211     47  LocalStep                -0.217123  21393.04   100.00  
   212     47  GlobalStep               -0.392367  21393.04   100.00  
   213     47  GlobalStep               -0.392367  21393.04   100.00  
   214     47  GlobalStep               -0.294386  21393.04   100.00  
   215     47  GlobalStep               -0.433336  21393.04   100.00  
   216     47  GlobalStep               -0.434829  21393.04   100.00  
   217     47  LocalStep                -0.228341  21393.04   100.00  
   218     47  GlobalStep               -0.228536  21393.04   100.00  
   219     47  RefinementStep           -0.453776  21393.04   100.00  
   220     47  GlobalStep               -0.392367  21393.04   100.00  
   221     47  GlobalStep               -0.392367  21393.04   100.00  
   222     47  GlobalStep               -0.504600  21393.04   100.00 *
   223     47  GlobalStep               -0.500829  21393.04   100.00  
   224     47  LocalStep                -0.386861  21393.04   100.00  
   225     47  GlobalStep               -0.392367  21393.04   100.00  
   226     47  GlobalStep               -0.392367  21393.04   100.00  
   227     47  GlobalStep               -0.327201  21393.04   100.00  
   228     47  GlobalStep               -0.427892  21393.04   100.00  
   229     47  GlobalStep               -0.310766  21393.04   100.00  
   230     47  LocalStep                -0.215248  21393.04   100.00  
   231     47  GlobalStep               -0.216640  21393.04   100.00  
   232     47  GlobalStep               -0.392367  21393.04   100.00  
   233     47  GlobalStep               -0.239137  21393.04   100.00  
   234     47  GlobalStep               -0.406016  21393.04   100.00  
   235     47  GlobalStep               -0.493443  21393.04   100.00  
   236     47  LocalStep                -0.392367  21393.04   100.00  
   237     47  GlobalStep               -0.214573  21393.04   100.00  
   238     47  GlobalStep               -0.215248  21393.04   100.00  
   239     47  GlobalStep               -0.358781  21393.04   100.00  
   240     47  GlobalStep               -0.351981  21393.04   100.00  
   241     47  GlobalStep               -0.500885  21393.04   100.00  
   242     47  LocalStep                -0.392367  21393.04   100.00  
   243     47  GlobalStep               -0.214671  21393.04   100.00  
   244     47  GlobalStep               -0.214704  21393.04   100.00  
   245     47  GlobalStep               -0.387767  21393.04   100.00  
   246     47  GlobalStep               -0.484606  21393.04   100.00  
   247     47  GlobalStep               -0.334644  21393.04   100.00  
   248     47  LocalStep                -0.217909  21393.04   100.00  
   249     47  GlobalStep               -0.392781  21393.04   100.00  
   250     47  GlobalStep               -0.215248  21393.04   100.00  
   251     47  GlobalStep               -0.215248  21393.04   100.00  
   252     47  GlobalStep               -0.296636  21393.04   100.00  
   253     47  GlobalStep               -0.397892  21393.04   100.00  
   254     47  LocalStep                -0.215248  21393.04   100.00  
   255     47  GlobalStep               -0.255979  21393.04   100.00  
   256     47  GlobalStep               -0.248355  21393.04   100.00  
   257     47  GlobalStep               -0.278461  21393.04   100.00  
   258     47  GlobalStep               -0.476663  21393.04   100.00  
   259     47  GlobalStep               -0.473298  21393.04   100.00  
   260     47  LocalStep                -0.220340  21393.04   100.00  
   261     47  GlobalStep               -0.389902  21393.04   100.00  
   262     47  GlobalStep               -0.294847  21393.04   100.00  
   263     47  GlobalStep               -0.292911  21393.04   100.00  
   264     47  GlobalStep               -0.483615  21393.04   100.00  
   265     47  GlobalStep               -0.369447  21393.04   100.00  
   266     47  LocalStep                -0.230240  21393.04   100.00  
   267     47  GlobalStep               -0.387842  21393.04   100.00  
   268     47  GlobalStep               -0.392367  21393.04   100.00  
   269     47  GlobalStep               -0.263471  21393.04   100.00  
   270     47  GlobalStep               -0.512691  21393.04   100.00 *
   271     47  GlobalStep               -0.326927  21393.04   100.00  
   272     47  LocalStep                -0.230667  21393.04   100.00  
   273     47  GlobalStep               -0.295694  21393.04   100.00  
   274     47  GlobalStep               -0.388076  21393.04   100.00  
   275     47  GlobalStep               -0.376537  21393.04   100.00  
   276     47  GlobalStep               -0.479848  21393.04   100.00  
   277     47  GlobalStep               -0.401253  21393.04   100.00  
   278     47  LocalStep                -0.215248  21393.04   100.00  
   279     47  GlobalStep               -0.391947  21393.05   100.00  
   280     47  GlobalStep               -0.392367  21393.05   100.00  
   281     47  GlobalStep               -0.376450  21393.05   100.00  
   282     47  GlobalStep               -0.422055  21393.05   100.00  
   283     47  GlobalStep               -0.285777  21393.05   100.00  
   284     47  LocalStep                -0.215794  21393.05   100.00  
Summary: iters 285 evals 300 noisy_evals   0 cycles  47 opt_time 21393.05 tot_time 21393.05 obj        -0.512691 gap 100.00
Val: -0.5126914163
X: 

[0.9991168005 0.8213393575 0.0076138913 0.0914230152 0.9869285588
 0.9795232839 0.998624489  0.1578376312 0.0014197642 0.055080265
 0.100229924  0.8475801176 0.151483611 ]


Itercount: 285
Evalcount: 300
Fast_evalcount: 0
