# Supplementary material for: Black-box and surrogate optimization for tuning spiking neural models of striatum plasticity
Source: Front Neuroinform. 2022 Oct 20;16:1017222. doi: 10.3389/fninf.2022.1017222 (PMC9630480; doi:10.3389/fninf.2022.1017222)
Supplement: Supplementary file 1 [file Data_Sheet_1.ZIP › SHARED_DATA_TuningSpiking/RBFOpt/300FE/Alv_RBF_300_19.txt]

  Iter  Cycle  Action             Objective value      Time      Gap
  ----  -----  ------             ---------------      ----      ---
     0      0  Initialization           -0.392367  10678.82   100.00  
     0      0  Initialization           -0.215248  10678.82   100.00  
     0      0  Initialization           -0.392367  10678.82   100.00  
     0      0  Initialization           -0.392566  10678.82   100.00 *
     0      0  Initialization           -0.276526  10678.82   100.00  
     0      0  Initialization           -0.215248  10678.82   100.00  
     0      0  Initialization           -0.215248  10678.82   100.00  
     0      0  Initialization           -0.356444  10678.82   100.00  
     0      0  Initialization           -0.215248  10678.82   100.00  
     0      0  Initialization           -0.223301  10678.82   100.00  
     0      0  Initialization           -0.218610  10678.82   100.00  
     0      0  Initialization           -0.392367  10678.82   100.00  
     0      0  Initialization           -0.215248  10678.82   100.00  
     0      0  Initialization           -0.245739  10678.82   100.00  
     0      0  Initialization           -0.348413  10678.82   100.00  
     1      3  Discarded                           10678.92
     1     16  GlobalStep               -0.392367  14812.08   100.00  
     2     16  LocalStep                -0.392367  14825.63   100.00  
     3     16  LocalStep                -0.392367  14829.34   100.00  
     4     16  GlobalStep               -0.392367  14829.54   100.00  
     5     16  GlobalStep               -0.392367  14863.14   100.00  
     6     16  GlobalStep               -0.392367  14866.35   100.00  
     7     17  GlobalStep               -0.392367  14867.26   100.00  
     8     17  GlobalStep               -0.392367  14873.33   100.00  
     9     17  GlobalStep               -0.392367  14874.34   100.00  
    10     17  GlobalStep               -0.392367  14876.25   100.00  
    11     17  GlobalStep               -0.392367  14879.16   100.00  
    12     17  GlobalStep               -0.392367  14880.66   100.00  
    13     18  LocalStep                -0.392367  14890.79   100.00  
    14     18  GlobalStep               -0.392367  14902.75   100.00  
    15     18  GlobalStep               -0.392367  14905.25   100.00  
    16     18  GlobalStep               -0.392367  14906.36   100.00  
    17     18  LocalStep                -0.392367  14907.07   100.00  
    18     18  GlobalStep               -0.392367  14909.78   100.00  
    19     19  GlobalStep               -0.392367  14909.88   100.00  
    20     19  GlobalStep               -0.392367  14910.57   100.00  
    21     19  GlobalStep               -0.392367  14911.48   100.00  
    22     19  GlobalStep               -0.392367  14913.59   100.00  
    23     19  GlobalStep               -0.392367  14918.61   100.00  
    24     19  GlobalStep               -0.392367  14923.33   100.00  
    25     20  GlobalStep               -0.392367  14925.63   100.00  
    26     20  GlobalStep               -0.392367  14928.29   100.00  
    27     20  RefinementStep           -0.393571  14932.70   100.00 *
    28     20  GlobalStep               -0.392367  14935.91   100.00  
    29     20  GlobalStep               -0.392367  14938.62   100.00  
    30     20  GlobalStep               -0.392367  14939.63   100.00  
    31     20  GlobalStep               -0.392367  14959.08   100.00  
    32     21  GlobalStep               -0.392367  14974.92   100.00  
    33     21  GlobalStep               -0.369030  14975.81   100.00  
    34     21  LocalStep                -0.392367  15076.88   100.00  
    35     21  GlobalStep               -0.391596  15081.39   100.00  
    36     21  GlobalStep               -0.263122  15506.38   100.00  
    37     21  GlobalStep               -0.386444  15655.16   100.00  
    38     22  GlobalStep               -0.245142  15684.74   100.00  
    39     22  GlobalStep               -0.360331  15717.01   100.00  
    40     22  LocalStep                -0.272517  16386.01   100.00  
    41     22  GlobalStep               -0.284149  16406.16   100.00  
    42     22  GlobalStep               -0.392367  16700.93   100.00  
    43     22  GlobalStep               -0.217988  16822.24   100.00  
    44     23  GlobalStep               -0.392367  17415.13   100.00  
    45     23  GlobalStep               -0.392367  17441.56   100.00  
    46     23  GlobalStep               -0.392367  17453.20   100.00  
    47     23  GlobalStep               -0.384577  17467.34   100.00  
    48     23  LocalStep                -0.392367  17467.44   100.00  
    49     23  GlobalStep               -0.392367  17485.09   100.00  
    50     24  GlobalStep               -0.392367  17491.31   100.00  
    51     24  GlobalStep               -0.392367  17528.78   100.00  
    52     24  GlobalStep               -0.392367  17540.51   100.00  
    53     24  GlobalStep               -0.392367  17616.81   100.00  
    54     24  LocalStep                -0.392367  18164.32   100.00  
    55     24  LocalStep                -0.392367  18999.85   100.00  
    56     25  GlobalStep               -0.392367  19029.14   100.00  
    57     25  GlobalStep               -0.392367  19070.76   100.00  
    58     25  GlobalStep               -0.392367  19100.73   100.00  
    59     25  GlobalStep               -0.392367  19103.54   100.00  
    60     25  GlobalStep               -0.392367  19111.67   100.00  
    61     25  GlobalStep               -0.392367  19120.90   100.00  
    62     26  GlobalStep               -0.392367  19127.82   100.00  
    63     26  GlobalStep               -0.392367  19129.06   100.00  
    64     26  LocalStep                -0.392367  19132.57   100.00  
    65     26  GlobalStep               -0.392367  19138.29   100.00  
    66     26  GlobalStep               -0.392367  19142.30   100.00  
    67     26  GlobalStep               -0.392367  19149.32   100.00  
    68     27  LocalStep                -0.392084  19149.83   100.00  
    69     27  GlobalStep               -0.392367  19151.11   100.00  
    70     27  GlobalStep               -0.392367  19155.52   100.00  
    71     27  GlobalStep               -0.392367  19162.04   100.00  
    72     27  GlobalStep               -0.392367  19170.87   100.00  
    73     27  GlobalStep               -0.392367  19173.78   100.00  
    74     28  GlobalStep               -0.392367  19175.79   100.00  
    75     28  LocalStep                -0.392044  19177.18   100.00  
    76     28  GlobalStep               -0.392367  19183.40   100.00  
    77     28  LocalStep                -0.392367  19184.31   100.00  
    78     28  GlobalStep               -0.392367  19195.74   100.00  
    79     28  GlobalStep               -0.392367  19203.67   100.00  
    80     29  GlobalStep               -0.392367  19284.07   100.00  
    81     29  GlobalStep               -0.377872  19291.23   100.00  
    82     29  GlobalStep               -0.390121  19301.06   100.00  
    83     29  GlobalStep               -0.392367  19744.19   100.00  
    84     29  GlobalStep               -0.392367  19900.49   100.00  
    85     29  LocalStep                -0.392367  19974.48   100.00  
    86     30  RefinementStep           -0.273233  20043.26   100.00  
    87     30  GlobalStep               -0.392367  20045.08   100.00  
    88     30  GlobalStep               -0.392778  20081.25   100.00  
    89     30  GlobalStep               -0.363400  20200.66   100.00  
    90     30  LocalStep                -0.257452  20235.17   100.00  
    91     30  GlobalStep               -0.201944  20401.70   100.00  
    92     30  GlobalStep               -0.223381  20647.73   100.00  
    93     31  GlobalStep               -0.392367  20651.45   100.00  
    94     31  GlobalStep               -0.392367  20655.43   100.00  
    95     31  GlobalStep               -0.392367  20931.13   100.00  
    96     31  LocalStep                -0.392367  21125.23   100.00  
    97     31  GlobalStep               -0.392367  21592.40   100.00  
    98     31  GlobalStep               -0.392367  21601.23   100.00  
    99     32  GlobalStep               -0.392367  21674.72   100.00  
   100     32  GlobalStep               -0.392367  21678.76   100.00  
   101     32  GlobalStep               -0.392367  21902.95   100.00  
   102     32  GlobalStep               -0.392367  22479.59   100.00  
   103     32  GlobalStep               -0.390351  23091.33   100.00  
   104     32  LocalStep                -0.392367  23232.51   100.00  
   105     33  LocalStep                -0.392367  23347.31   100.00  
   106     33  GlobalStep               -0.391248  23349.18   100.00  
   107     33  GlobalStep               -0.392367  23350.09   100.00  
   108     33  GlobalStep               -0.392367  23357.41   100.00  
   109     33  GlobalStep               -0.392367  23361.73   100.00  
   110     33  GlobalStep               -0.392367  23373.66   100.00  
   111     34  GlobalStep               -0.392367  23391.81   100.00  
   112     34  GlobalStep               -0.392367  23399.79   100.00  
   113     34  GlobalStep               -0.392367  23416.23   100.00  
   114     34  GlobalStep               -0.392367  23438.39   100.00  
   115     34  LocalStep                -0.392367  23442.50   100.00  
   116     34  GlobalStep               -0.392367  23446.32   100.00  
   117     35  GlobalStep               -0.392367  23451.04   100.00  
   118     35  GlobalStep               -0.389396  23453.14   100.00  
   119     35  GlobalStep               -0.392367  23453.65   100.00  
   120     35  GlobalStep               -0.392367  23455.76   100.00  
   121     35  GlobalStep               -0.383676  23468.50   100.00  
   122     35  GlobalStep               -0.392367  23487.85   100.00  
   123     36  GlobalStep               -0.392367  23489.08   100.00  
   124     36  GlobalStep               -0.392367  23491.30   100.00  
   125     36  GlobalStep               -0.392367  23496.12   100.00  
   126     36  GlobalStep               -0.392367  23538.13   100.00  
   127     36  LocalStep                -0.392367  23566.11   100.00  
   128     36  GlobalStep               -0.380463  23616.54   100.00  
   129     37  GlobalStep               -0.392367  24015.75   100.00  
   130     37  GlobalStep               -0.392367  24181.45   100.00  
   131     37  LocalStep                -0.392367  24223.86   100.00  
   132     37  GlobalStep               -0.392367  24237.30   100.00  
   133     37  RefinementStep           -0.392367  24340.56   100.00  
   134     37  GlobalStep               -0.392858  24371.45   100.00  
   135     37  GlobalStep               -0.366525  24394.11   100.00  
   136     38  GlobalStep               -0.392367  24430.02   100.00  
   137     38  GlobalStep               -0.392367  24491.13   100.00  
   138     38  GlobalStep               -0.392367  24512.19   100.00  
   139     38  GlobalStep               -0.143421  24540.46   100.00  
   140     38  GlobalStep               -0.392367  24724.14   100.00  
   141     38  GlobalStep               -0.215248  24862.00   100.00  
   142     39  GlobalStep               -0.392367  24868.03   100.00  
   143     39  GlobalStep               -0.392367  24992.82   100.00  
   144     39  GlobalStep               -0.392367  25001.95   100.00  
   145     39  LocalStep                -0.392367  25005.06   100.00  
   146     39  GlobalStep               -0.392367  25074.65   100.00  
   147     39  GlobalStep               -0.392367  25118.76   100.00  
   148     40  GlobalStep               -0.392367  25444.10   100.00  
   149     40  LocalStep                -0.392367  25776.99   100.00  
   150     40  GlobalStep               -0.392367  25914.24   100.00  
   151     40  GlobalStep               -0.392367  26016.70   100.00  
   152     40  GlobalStep               -0.392367  26145.94   100.00  
   153     40  GlobalStep               -0.392367  26686.84   100.00  
   154     41  GlobalStep               -0.392367  27152.65   100.00  
   155     41  GlobalStep               -0.392367  27302.10   100.00  
   156     41  GlobalStep               -0.392367  27394.84   100.00  
   157     41  GlobalStep               -0.392367  27449.69   100.00  
   158     41  GlobalStep               -0.392367  27507.04   100.00  
   159     41  LocalStep                -0.392367  27537.93   100.00  
   160     42  GlobalStep               -0.392367  27587.77   100.00  
   161     42  GlobalStep               -0.392367  27601.36   100.00  
   162     42  GlobalStep               -0.392367  27636.96   100.00  
   163     42  LocalStep                -0.392367  27639.37   100.00  
   164     42  GlobalStep               -0.392367  27649.30   100.00  
   165     42  GlobalStep               -0.392367  27652.01   100.00  
   166     43  GlobalStep               -0.392367  27654.52   100.00  
   167     43  LocalStep                -0.392367  27673.52   100.00  
   168     43  GlobalStep               -0.392367  27675.93   100.00  
   169     43  GlobalStep               -0.392367  27699.81   100.00  
   170     43  GlobalStep               -0.392367  27715.36   100.00  
   171     43  GlobalStep               -0.392367  27731.31   100.00  
   172     44  GlobalStep               -0.392367  27740.04   100.00  
   173     44  GlobalStep               -0.392367  27759.52   100.00  
   174     44  GlobalStep               -0.392367  27764.14   100.00  
   175     44  GlobalStep               -0.392367  27776.07   100.00  
   176     44  LocalStep                -0.392367  27793.52   100.00  
   177     44  GlobalStep               -0.212980  27796.54   100.00  
   178     45  GlobalStep               -0.392367  27826.12   100.00  
   179     45  GlobalStep               -0.392367  27839.87   100.00  
   180     45  GlobalStep               -0.392367  27847.60   100.00  
   181     45  GlobalStep               -0.392367  27891.02   100.00  
   182     45  LocalStep                -0.392367  27916.59   100.00  
   183     45  GlobalStep               -0.392367  27936.25   100.00  
   184     46  LocalStep                -0.392367  27960.32   100.00  
   185     46  GlobalStep               -0.392367  27963.81   100.00  
   186     46  GlobalStep               -0.392367  27980.76   100.00  
   187     46  GlobalStep               -0.392367  27982.07   100.00  
   188     46  GlobalStep               -0.392367  27989.70   100.00  
   189     46  GlobalStep               -0.392367  28002.64   100.00  
   190     47  GlobalStep               -0.392367  37327.77   100.00  
   191     47  GlobalStep               -0.392367  37327.77   100.00  
   192     47  GlobalStep               -0.392367  37327.77   100.00  
   193     47  LocalStep                -0.392367  37327.77   100.00  
   194     47  LocalStep                -0.392367  37327.77   100.00  
   195     47  GlobalStep               -0.392135  37327.77   100.00  
   196     47  GlobalStep               -0.392367  37327.77   100.00  
   197     47  GlobalStep               -0.392367  37327.77   100.00  
   198     47  LocalStep                -0.392367  37327.77   100.00  
   199     47  GlobalStep               -0.392367  37327.77   100.00  
   200     47  GlobalStep               -0.392367  37327.77   100.00  
   201     47  GlobalStep               -0.392367  37327.77   100.00  
   202     47  GlobalStep               -0.392367  37327.77   100.00  
   203     47  GlobalStep               -0.330186  37327.77   100.00  
   204     47  GlobalStep               -0.352509  37327.77   100.00  
   205     47  LocalStep                -0.392367  37327.77   100.00  
   206     47  GlobalStep               -0.304547  37327.77   100.00  
   207     47  LocalStep                -0.392367  37327.77   100.00  
   208     47  GlobalStep               -0.392367  37327.77   100.00  
   209     47  GlobalStep               -0.392367  37327.77   100.00  
   210     47  GlobalStep               -0.159113  37327.77   100.00  
   211     47  GlobalStep               -0.392367  37327.77   100.00  
   212     47  LocalStep                -0.392367  37327.77   100.00  
   213     47  GlobalStep               -0.392367  37327.77   100.00  
   214     47  GlobalStep               -0.392367  37327.77   100.00  
   215     47  GlobalStep               -0.392367  37327.77   100.00  
   216     47  LocalStep                -0.392367  37327.77   100.00  
   217     47  GlobalStep               -0.392367  37327.77   100.00  
   218     47  GlobalStep               -0.392367  37327.77   100.00  
   219     47  GlobalStep               -0.392367  37327.77   100.00  
   220     47  GlobalStep               -0.392367  37327.77   100.00  
   221     47  LocalStep                -0.392367  37327.77   100.00  
   222     47  GlobalStep               -0.392367  37327.77   100.00  
   223     47  GlobalStep               -0.392367  37327.77   100.00  
   224     47  GlobalStep               -0.392367  37327.77   100.00  
   225     47  GlobalStep               -0.323840  37327.77   100.00  
   226     47  GlobalStep               -0.284167  37327.77   100.00  
   227     47  GlobalStep               -0.392367  37327.77   100.00  
   228     47  GlobalStep               -0.392367  37327.77   100.00  
   229     47  RefinementStep           -0.392367  37327.77   100.00  
   230     47  GlobalStep               -0.392367  37327.77   100.00  
   231     47  LocalStep                -0.392367  37327.77   100.00  
   232     47  GlobalStep               -0.335594  37327.77   100.00  
   233     47  GlobalStep               -0.326587  37327.77   100.00  
   234     47  GlobalStep               -0.392367  37327.77   100.00  
   235     47  GlobalStep               -0.392367  37327.77   100.00  
   236     47  GlobalStep               -0.392367  37327.77   100.00  
   237     47  LocalStep                -0.392367  37327.77   100.00  
   238     47  GlobalStep               -0.392367  37327.77   100.00  
   239     47  GlobalStep               -0.392367  37327.77   100.00  
   240     47  GlobalStep               -0.392367  37327.77   100.00  
   241     47  GlobalStep               -0.392367  37327.77   100.00  
   242     47  GlobalStep               -0.392367  37327.77   100.00  
   243     47  LocalStep                -0.392367  37327.77   100.00  
   244     47  GlobalStep               -0.392367  37327.77   100.00  
   245     47  GlobalStep               -0.392367  37327.77   100.00  
   246     47  GlobalStep               -0.392367  37327.77   100.00  
   247     47  GlobalStep               -0.392367  37327.77   100.00  
   248     47  GlobalStep               -0.392367  37327.77   100.00  
   249     47  LocalStep                -0.392367  37327.77   100.00  
   250     47  GlobalStep               -0.393074  37327.77   100.00  
   251     47  GlobalStep               -0.392367  37327.77   100.00  
   252     47  GlobalStep               -0.392367  37327.77   100.00  
   253     47  GlobalStep               -0.392367  37327.77   100.00  
   254     47  GlobalStep               -0.392367  37327.77   100.00  
   255     47  LocalStep                -0.392367  37327.77   100.00  
   256     47  GlobalStep               -0.276320  37327.77   100.00  
   257     47  GlobalStep               -0.392367  37327.77   100.00  
   258     47  GlobalStep               -0.392367  37327.77   100.00  
   259     47  GlobalStep               -0.392367  37327.77   100.00  
   260     47  GlobalStep               -0.392367  37327.78   100.00  
   261     47  LocalStep                -0.392367  37327.78   100.00  
   262     47  GlobalStep               -0.293812  37327.78   100.00  
   263     47  GlobalStep               -0.390489  37327.78   100.00  
   264     47  GlobalStep               -0.388750  37327.78   100.00  
   265     47  GlobalStep               -0.392944  37327.78   100.00  
   266     47  GlobalStep               -0.392367  37327.78   100.00  
   267     47  LocalStep                -0.392367  37327.78   100.00  
   268     47  GlobalStep               -0.390113  37327.78   100.00  
   269     47  GlobalStep               -0.392367  37327.78   100.00  
   270     47  GlobalStep               -0.392367  37327.78   100.00  
   271     47  GlobalStep               -0.392367  37327.78   100.00  
   272     47  GlobalStep               -0.392367  37327.78   100.00  
   273     47  LocalStep                -0.392367  37327.78   100.00  
   274     47  GlobalStep               -0.392367  37327.78   100.00  
   275     47  GlobalStep               -0.392367  37327.78   100.00  
   276     47  GlobalStep               -0.392367  37327.78   100.00  
   277     47  GlobalStep               -0.392367  37327.78   100.00  
   278     47  GlobalStep               -0.392367  37327.78   100.00  
   279     47  LocalStep                -0.392367  37327.78   100.00  
   280     47  GlobalStep               -0.392367  37327.78   100.00  
   281     47  GlobalStep               -0.392367  37327.78   100.00  
   282     47  GlobalStep               -0.392367  37327.78   100.00  
   283     47  GlobalStep               -0.392367  37327.78   100.00  
   284     47  GlobalStep               -0.392367  37327.78   100.00  
   285     47  LocalStep                -0.392367  37327.78   100.00  
Summary: iters 286 evals 300 noisy_evals   0 cycles  47 opt_time 37327.78 tot_time 37327.78 obj        -0.393571 gap 100.00
Val: -0.3935708299
X: 

[0.7358554314 0.7073071024 0.8247657618 1.           0.2135834138
 0.6376833901 0.1215121499 0.9343544824 0.5748657183 0.3632476893
 0.6484273348 0.1874692555 0.8868921852]


Itercount: 286
Evalcount: 300
Fast_evalcount: 0
