# Supplementary material for: Black-box and surrogate optimization for tuning spiking neural models of striatum plasticity
Source: Front Neuroinform. 2022 Oct 20;16:1017222. doi: 10.3389/fninf.2022.1017222 (PMC9630480; doi:10.3389/fninf.2022.1017222)
Supplement: Supplementary file 1 [file Data_Sheet_1.ZIP › SHARED_DATA_TuningSpiking/RBFOpt/300FE/Alv_RBF_300_2.txt]

  Iter  Cycle  Action             Objective value      Time      Gap
  ----  -----  ------             ---------------      ----      ---
     0      0  Initialization           -0.215248   3753.73   100.00  
     0      0  Initialization           -0.237246   3753.73   100.00  
     0      0  Initialization           -0.215248   3753.73   100.00  
     0      0  Initialization           -0.215248   3753.73   100.00  
     0      0  Initialization           -0.468418   3753.73   100.00 *
     0      0  Initialization           -0.389148   3753.73   100.00  
     0      0  Initialization           -0.213233   3753.73   100.00  
     0      0  Initialization           -0.392367   3753.73   100.00  
     0      0  Initialization           -0.229241   3753.73   100.00  
     0      0  Initialization           -0.391160   3753.73   100.00  
     0      0  Initialization           -0.325013   3753.73   100.00  
     0      0  Initialization           -0.222884   3753.73   100.00  
     0      0  Initialization           -0.353077   3753.73   100.00  
     0      0  Initialization           -0.215248   3753.73   100.00  
     0      0  Initialization           -0.348413   3753.73   100.00  
     0     15  GlobalStep               -0.392367   9287.07   100.00  
     1     16  GlobalStep               -0.392367   9361.57   100.00  
     2     16  GlobalStep               -0.392367   9371.83   100.00  
     3     16  GlobalStep               -0.392367   9374.74   100.00  
     4     16  GlobalStep               -0.391094   9401.12   100.00  
     5     16  GlobalStep               -0.392367   9565.76   100.00  
     6     16  GlobalStep               -0.390894   9605.87   100.00  
     7     17  GlobalStep               -0.392367   9608.48   100.00  
     8     17  GlobalStep               -0.387906   9696.54   100.00  
     9     17  GlobalStep               -0.400978   9841.54   100.00  
    10     17  GlobalStep               -0.401359   9885.16   100.00  
    11     17  GlobalStep               -0.408671   9893.88   100.00  
    12     17  GlobalStep               -0.412519   9986.84   100.00  
    13     18  GlobalStep               -0.301888  10033.87   100.00  
    14     18  GlobalStep               -0.400052  10062.19   100.00  
    15     18  GlobalStep               -0.405486  10090.39   100.00  
    16     18  GlobalStep               -0.416123  10170.60   100.00  
    17     18  GlobalStep               -0.331257  10195.97   100.00  
    18     18  LocalStep                -0.337074  10234.38   100.00  
    19     19  GlobalStep               -0.387047  10243.81   100.00  
    20     19  GlobalStep               -0.361085  10268.60   100.00  
    21     19  GlobalStep               -0.324267  10291.49   100.00  
    22     19  GlobalStep               -0.415930  10301.02   100.00  
    23     19  GlobalStep               -0.414867  10302.13   100.00  
    24     19  GlobalStep               -0.289912  10347.49   100.00  
    25     20  GlobalStep               -0.287246  10350.61   100.00  
    26     20  GlobalStep               -0.415770  10352.42   100.00  
    27     20  GlobalStep               -0.395230  10355.45   100.00  
    28     20  GlobalStep               -0.397459  10377.42   100.00  
    29     20  GlobalStep               -0.306494  10381.93   100.00  
    30     20  GlobalStep               -0.376343  10396.78   100.00  
    31     21  GlobalStep               -0.359448  10397.49   100.00  
    32     21  GlobalStep               -0.376014  10400.46   100.00  
    33     21  LocalStep                -0.216501  10423.33   100.00  
    34     21  GlobalStep               -0.299140  10470.07   100.00  
    35     21  GlobalStep               -0.294393  10473.49   100.00  
    36     21  GlobalStep               -0.320400  10476.80   100.00  
    37     22  GlobalStep               -0.355932  10481.22   100.00  
    38     22  GlobalStep               -0.310085  10489.78   100.00  
    39     22  GlobalStep               -0.343872  10504.02   100.00  
    40     22  GlobalStep               -0.406226  10523.68   100.00  
    41     22  GlobalStep               -0.400340  10524.68   100.00  
    42     22  GlobalStep               -0.308411  10532.21   100.00  
    43     23  GlobalStep               -0.297928  10534.52   100.00  
    44     23  GlobalStep               -0.420517  10541.63   100.00  
    45     23  LocalStep                -0.278551  10542.34   100.00  
    46     23  GlobalStep               -0.294635  10543.25   100.00  
    47     23  GlobalStep               -0.288068  10547.36   100.00  
    48     23  GlobalStep               -0.305159  10549.27   100.00  
    49     24  LocalStep                -0.283867  10550.58   100.00  
    50     24  GlobalStep               -0.289554  10569.28   100.00  
    51     24  GlobalStep               -0.284966  10574.60   100.00  
    52     24  GlobalStep               -0.255382  10577.21   100.00  
    53     24  GlobalStep               -0.277268  10578.41   100.00  
    54     24  GlobalStep               -0.312249  10581.22   100.00  
    55     25  GlobalStep               -0.280408  10582.23   100.00  
    56     25  GlobalStep               -0.270530  10586.07   100.00  
    57     25  GlobalStep               -0.277112  10586.98   100.00  
    58     25  GlobalStep               -0.251151  10587.68   100.00  
    59     25  GlobalStep               -0.269777  10606.05   100.00  
    60     25  GlobalStep               -0.237746  10611.98   100.00  
    61     26  GlobalStep               -0.460045  10627.03   100.00  
    62     26  GlobalStep               -0.229512  10632.57   100.00  
    63     26  GlobalStep               -0.249709  10638.59   100.00  
    64     26  LocalStep                -0.215248  10645.91   100.00  
    65     26  GlobalStep               -0.274102  10648.82   100.00  
    66     26  GlobalStep               -0.215248  10674.40   100.00  
    67     27  GlobalStep               -0.256820  10680.11   100.00  
    68     27  RefinementStep           -0.240340  10698.47   100.00  
    69     27  LocalStep                -0.252799  10704.09   100.00  
    70     27  LocalStep                -0.262171  10714.32   100.00  
    71     27  GlobalStep               -0.250413  10721.85   100.00  
    72     27  LocalStep                -0.275995  10728.47   100.00  
    73     27  LocalStep                -0.270450  10733.38   100.00  
    74     28  LocalStep                -0.254975  10735.29   100.00  
    75     28  GlobalStep               -0.251014  10746.65   100.00  
    76     28  LocalStep                -0.265577  10747.66   100.00  
    77     28  LocalStep                -0.512863  10763.41   100.00 *
    78     28  GlobalStep               -0.229301  10763.51   100.00  
    79     28  GlobalStep               -0.292025  10769.23   100.00  
    80     29  LocalStep                -0.256426  10772.24   100.00  
    81     29  GlobalStep               -0.263859  10776.74   100.00  
    82     29  GlobalStep               -0.442331  10777.95   100.00  
    83     29  GlobalStep               -0.433506  10792.09   100.00  
    84     29  GlobalStep               -0.335353  10798.81   100.00  
    85     29  GlobalStep               -0.427441  10804.13   100.00  
    86     30  GlobalStep               -0.548911  10865.70   100.00 *
    87     30  GlobalStep               -0.646545  10889.89   100.00 *
    88     30  GlobalStep               -0.525691  10986.19   100.00  
    89     30  GlobalStep               -0.226747  11049.31   100.00  
    90     30  GlobalStep               -0.227041  11060.35   100.00  
    91     30  GlobalStep               -0.215248  11100.08   100.00  
    92     31  LocalStep                -0.215248  11157.08   100.00  
    93     31  GlobalStep               -0.223786  11186.78   100.00  
    94     31  LocalStep                -0.217386  11225.51   100.00  
    95     31  GlobalStep               -0.217649  11256.91   100.00  
    96     31  GlobalStep               -0.392367  14923.55   100.00  
    97     31  GlobalStep               -0.382418  14972.79   100.00  
    98     32  GlobalStep               -0.392367  15136.45   100.00  
    99     32  GlobalStep               -0.377831  15138.24   100.00  
   100     32  LocalStep                -0.340619  15224.88   100.00  
   101     32  GlobalStep               -0.392367  15447.49   100.00  
   102     32  GlobalStep               -0.385335  15520.79   100.00  
   103     32  GlobalStep               -0.389493  15623.69   100.00  
   104     33  GlobalStep               -0.116663  15842.60   100.00  
   105     33  GlobalStep               -0.393578  15866.66   100.00  
   106     33  GlobalStep               -0.375147  15984.78   100.00  
   107     33  GlobalStep               -0.264951  16025.60   100.00  
   108     33  LocalStep                -0.341978  16034.83   100.00  
   109     33  LocalStep                -0.246414  16066.82   100.00  
   110     34  GlobalStep               -0.220966  16080.46   100.00  
   111     34  GlobalStep               -0.390119  16114.21   100.00  
   112     34  GlobalStep               -0.264791  16162.59   100.00  
   113     34  GlobalStep               -0.392367  16457.44   100.00  
   114     34  GlobalStep               -0.373196  16475.20   100.00  
   115     34  LocalStep                -0.215248  16477.71   100.00  
   116     35  GlobalStep               -0.380996  16495.46   100.00  
   117     35  GlobalStep               -0.383843  16522.32   100.00  
   118     35  GlobalStep               -0.392367  16539.88   100.00  
   119     35  GlobalStep               -0.226852  16584.00   100.00  
   120     35  GlobalStep               -0.271363  16634.64   100.00  
   121     35  GlobalStep               -0.248553  16663.43   100.00  
   122     36  LocalStep                -0.383582  16834.80   100.00  
   123     36  GlobalStep               -0.215248  16901.71   100.00  
   124     36  GlobalStep               -0.311038  16909.13   100.00  
   125     36  GlobalStep               -0.268756  16928.70   100.00  
   126     36  GlobalStep               -0.248562  16980.37   100.00  
   127     36  GlobalStep               -0.408183  17013.99   100.00  
   128     37  LocalStep                -0.327222  17014.30   100.00  
   129     37  GlobalStep               -0.267356  17024.91   100.00  
   130     37  GlobalStep               -0.265240  17025.12   100.00  
   131     37  GlobalStep               -0.264859  17042.88   100.00  
   132     37  GlobalStep               -0.342030  17063.25   100.00  
   133     37  LocalStep                -0.266622  17080.91   100.00  
   134     38  GlobalStep               -0.245964  17105.89   100.00  
   135     38  GlobalStep               -0.226948  17143.77   100.00  
   136     38  GlobalStep               -0.250378  17225.05   100.00  
   137     38  LocalStep                -0.215248  17237.70   100.00  
   138     38  GlobalStep               -0.215248  17245.83   100.00  
   139     38  GlobalStep               -0.215248  17259.38   100.00  
   140     39  GlobalStep               -0.213375  17268.02   100.00  
   141     39  GlobalStep               -0.233289  17285.88   100.00  
   142     39  LocalStep                -0.232296  17289.30   100.00  
   143     39  GlobalStep               -0.217317  17319.40   100.00  
   144     39  GlobalStep               -0.215248  17325.33   100.00  
   145     39  GlobalStep               -0.256649  17357.84   100.00  
   146     40  LocalStep                -0.215248  17367.28   100.00  
   147     40  LocalStep                -0.271512  17379.66   100.00  
   148     40  GlobalStep               -0.300450  17388.09   100.00  
   149     40  GlobalStep               -0.229063  17400.93   100.00  
   150     40  GlobalStep               -0.229112  17411.57   100.00  
   151     40  GlobalStep               -0.275882  17418.60   100.00  
   152     41  GlobalStep               -0.236542  17474.67   100.00  
   153     41  GlobalStep               -0.254088  17484.89   100.00  
   154     41  GlobalStep               -0.336998  17490.61   100.00  
   155     41  GlobalStep               -0.214141  17491.02   100.00  
   156     41  LocalStep                -0.326284  17495.94   100.00  
   157     41  GlobalStep               -0.215248  17562.14   100.00  
   158     42  RefinementStep           -0.381760  17562.34   100.00  
   159     42  GlobalStep               -0.236615  17565.29   100.00  
   160     42  GlobalStep               -0.265383  17591.03   100.00  
   161     42  GlobalStep               -0.258394  17616.41   100.00  
   162     42  GlobalStep               -0.316134  17636.37   100.00  
   163     42  GlobalStep               -0.215248  17651.32   100.00  
   164     42  GlobalStep               -0.223888  17669.28   100.00  
   165     43  GlobalStep               -0.212244  17688.54   100.00  
   166     43  GlobalStep               -0.216297  17692.21   100.00  
   167     43  GlobalStep               -0.263542  17693.42   100.00  
   168     43  GlobalStep               -0.241566  17716.49   100.00  
   169     43  GlobalStep               -0.239006  17718.30   100.00  
   170     43  GlobalStep               -0.235327  17731.95   100.00  
   171     44  LocalStep                -0.222013  17743.09   100.00  
   172     44  GlobalStep               -0.249811  17769.91   100.00  
   173     44  GlobalStep               -0.215248  17773.82   100.00  
   174     44  GlobalStep               -0.214720  17789.79   100.00  
   175     44  GlobalStep               -0.215248  17800.83   100.00  
   176     44  LocalStep                -0.243928  17806.55   100.00  
   177     45  GlobalStep               -0.308592  17809.56   100.00  
   178     45  GlobalStep               -0.216988  17817.50   100.00  
   179     45  GlobalStep               -0.253735  17818.11   100.00  
   180     45  GlobalStep               -0.591944  17837.97   100.00  
   181     45  GlobalStep               -0.470047  17867.88   100.00  
   182     45  GlobalStep               -0.215248  17953.63   100.00  
   183     46  GlobalStep               -0.280763  17964.07   100.00  
   184     46  AdjLocalStep             -0.608334  17992.62   100.00  
   185     46  GlobalStep               -0.515337  17996.26   100.00  
   186     46  LocalStep                -0.215248  18031.46   100.00  
   187     46  GlobalStep               -0.215248  18062.36   100.00  
   188     46  GlobalStep               -0.613394  18089.04   100.00  
   189     47  GlobalStep               -0.215248  24566.51   100.00  
   190     47  GlobalStep               -0.215248  24566.51   100.00  
   191     47  GlobalStep               -0.574595  24566.51   100.00  
   192     47  GlobalStep               -0.392367  24566.51   100.00  
   193     47  LocalStep                -0.347772  24566.51   100.00  
   194     47  GlobalStep               -0.392367  24566.51   100.00  
   195     47  GlobalStep               -0.392380  24566.51   100.00  
   196     47  GlobalStep               -0.392367  24566.52   100.00  
   197     47  GlobalStep               -0.392367  24566.52   100.00  
   198     47  GlobalStep               -0.392749  24566.52   100.00  
   199     47  LocalStep                -0.637540  24566.52   100.00  
   200     47  GlobalStep               -0.372714  24566.52   100.00  
   201     47  GlobalStep               -0.215248  24566.52   100.00  
   202     47  GlobalStep               -0.215248  24566.52   100.00  
   203     47  GlobalStep               -0.390869  24566.52   100.00  
   204     47  GlobalStep               -0.392367  24566.52   100.00  
   205     47  LocalStep                -0.215248  24566.52   100.00  
   206     47  GlobalStep               -0.392483  24566.52   100.00  
   207     47  GlobalStep               -0.795245  24566.52   100.00 *
   208     47  GlobalStep               -0.277566  24566.52   100.00  
   209     47  GlobalStep               -0.392367  24566.52   100.00  
   210     47  GlobalStep               -0.391391  24566.52   100.00  
   211     47  LocalStep                -0.275700  24566.52   100.00  
   212     47  GlobalStep               -0.492952  24566.52   100.00  
   213     47  GlobalStep               -0.256088  24566.52   100.00  
   214     47  GlobalStep               -0.219236  24566.52   100.00  
   215     47  GlobalStep               -0.391629  24566.52   100.00  
   216     47  GlobalStep               -0.670466  24566.52   100.00  
   217     47  LocalStep                -0.236138  24566.52   100.00  
   218     47  GlobalStep               -0.215248  24566.52   100.00  
   219     47  GlobalStep               -0.215900  24566.52   100.00  
   220     47  GlobalStep               -0.263117  24566.52   100.00  
   221     47  GlobalStep               -0.385699  24566.52   100.00  
   222     47  GlobalStep               -0.423392  24566.52   100.00  
   223     47  LocalStep                -0.499766  24566.52   100.00  
   224     47  GlobalStep               -0.461275  24566.52   100.00  
   225     47  GlobalStep               -0.220065  24566.52   100.00  
   226     47  GlobalStep               -0.248081  24566.52   100.00  
   227     47  GlobalStep               -0.392367  24566.52   100.00  
   228     47  GlobalStep               -0.392034  24566.52   100.00  
   229     47  LocalStep                -0.390281  24566.52   100.00  
   230     47  GlobalStep               -0.392367  24566.52   100.00  
   231     47  GlobalStep               -0.391466  24566.52   100.00  
   232     47  GlobalStep               -0.256834  24566.52   100.00  
   233     47  GlobalStep               -0.454660  24566.52   100.00  
   234     47  GlobalStep               -0.437517  24566.52   100.00  
   235     47  LocalStep                -0.215248  24566.52   100.00  
   236     47  GlobalStep               -0.229576  24566.52   100.00  
   237     47  GlobalStep               -0.222061  24566.52   100.00  
   238     47  GlobalStep               -0.215248  24566.52   100.00  
   239     47  GlobalStep               -0.388759  24566.52   100.00  
   240     47  GlobalStep               -0.392367  24566.52   100.00  
   241     47  LocalStep                -0.215248  24566.52   100.00  
   242     47  GlobalStep               -0.392367  24566.52   100.00  
   243     47  GlobalStep               -0.220488  24566.52   100.00  
   244     47  GlobalStep               -0.220675  24566.52   100.00  
   245     47  GlobalStep               -0.392555  24566.52   100.00  
   246     47  GlobalStep               -0.551670  24566.52   100.00  
   247     47  LocalStep                -0.465760  24566.52   100.00  
   248     47  GlobalStep               -0.215248  24566.52   100.00  
   249     47  GlobalStep               -0.215248  24566.52   100.00  
   250     47  GlobalStep               -0.215248  24566.52   100.00  
   251     47  GlobalStep               -0.632653  24566.52   100.00  
   252     47  GlobalStep               -0.414977  24566.52   100.00  
   253     47  LocalStep                -0.392367  24566.52   100.00  
   254     47  RefinementStep           -0.633457  24566.52   100.00  
   255     47  GlobalStep               -0.392367  24566.52   100.00  
   256     47  GlobalStep               -0.467385  24566.52   100.00  
   257     47  GlobalStep               -0.215972  24566.52   100.00  
   258     47  GlobalStep               -0.392391  24566.52   100.00  
   259     47  GlobalStep               -0.389884  24566.52   100.00  
   260     47  LocalStep                -0.240732  24566.52   100.00  
   261     47  GlobalStep               -0.392367  24566.52   100.00  
   262     47  GlobalStep               -0.392367  24566.52   100.00  
   263     47  GlobalStep               -0.392367  24566.52   100.00  
   264     47  GlobalStep               -0.388518  24566.52   100.00  
   265     47  GlobalStep               -0.392367  24566.52   100.00  
   266     47  LocalStep                -0.251667  24566.52   100.00  
   267     47  GlobalStep               -0.392367  24566.52   100.00  
   268     47  GlobalStep               -0.392367  24566.52   100.00  
   269     47  GlobalStep               -0.215248  24566.52   100.00  
   270     47  GlobalStep               -0.390404  24566.52   100.00  
   271     47  GlobalStep               -0.468472  24566.52   100.00  
   272     47  LocalStep                -0.388256  24566.52   100.00  
   273     47  GlobalStep               -0.392367  24566.52   100.00  
   274     47  GlobalStep               -0.337432  24566.52   100.00  
   275     47  GlobalStep               -0.631014  24566.52   100.00  
   276     47  GlobalStep               -0.391378  24566.52   100.00  
   277     47  GlobalStep               -0.392367  24566.52   100.00  
   278     47  LocalStep                -0.215248  24566.52   100.00  
   279     47  GlobalStep               -0.392367  24566.52   100.00  
   280     47  GlobalStep               -0.345684  24566.52   100.00  
   281     47  GlobalStep               -0.215248  24566.52   100.00  
   282     47  GlobalStep               -0.392367  24566.52   100.00  
   283     47  GlobalStep               -0.392367  24566.52   100.00  
   284     47  LocalStep                -0.392367  24566.52   100.00  
Summary: iters 285 evals 300 noisy_evals   0 cycles  47 opt_time 24566.53 tot_time 24566.52 obj        -0.795245 gap 100.00
Val: -0.7952449782
X: 

[0.1658310615 0.9221950871 0.0318507878 0.872959597  0.9971957358
 0.9429462371 0.054607969  0.0671021374 0.0791968757 0.0741166535
 0.996970431  0.0840578435 0.092938207 ]


Itercount: 285
Evalcount: 300
Fast_evalcount: 0
