# Supplementary material for: Black-box and surrogate optimization for tuning spiking neural models of striatum plasticity
Source: Front Neuroinform. 2022 Oct 20;16:1017222. doi: 10.3389/fninf.2022.1017222 (PMC9630480; doi:10.3389/fninf.2022.1017222)
Supplement: Supplementary file 1 [file Data_Sheet_1.ZIP › SHARED_DATA_TuningSpiking/RBFOpt/300FE/Alv_RBF_300_20.txt]

  Iter  Cycle  Action             Objective value      Time      Gap
  ----  -----  ------             ---------------      ----      ---
     0      0  Initialization           -0.215248   3436.83   100.00  
     0      0  Initialization           -0.392367   3436.83   100.00 *
     0      0  Initialization           -0.219681   3436.83   100.00  
     0      0  Initialization           -0.215248   3436.83   100.00  
     0      0  Initialization           -0.215248   3436.83   100.00  
     0      0  Initialization           -0.211675   3436.83   100.00  
     0      0  Initialization           -0.392367   3436.83   100.00  
     0      0  Initialization           -0.386187   3436.83   100.00  
     0      0  Initialization           -0.358380   3436.83   100.00  
     0      0  Initialization           -0.392333   3436.83   100.00  
     0      0  Initialization           -0.389292   3436.83   100.00  
     0      0  Initialization           -0.215248   3436.83   100.00  
     0      0  Initialization           -0.392367   3436.83   100.00  
     0      0  Initialization           -0.392367   3436.83   100.00  
     0      0  Initialization           -0.348413   3436.83   100.00  
     0     15  LocalStep                -0.392367   8711.38   100.00  
     1     16  GlobalStep               -0.392367   8739.75   100.00  
     2     16  GlobalStep               -0.392367   8741.27   100.00  
     3     16  GlobalStep               -0.392367   8749.39   100.00  
     4     16  GlobalStep               -0.392367   8752.90   100.00  
     5     16  LocalStep                -0.392585   8756.61   100.00 *
     6     16  GlobalStep               -0.392367   8768.05   100.00  
     7     17  GlobalStep               -0.392367   8768.55   100.00  
     8     17  GlobalStep               -0.392367   8772.03   100.00  
     9     17  LocalStep                -0.392367   8775.85   100.00  
    10     17  GlobalStep               -0.392367   8777.55   100.00  
    11     17  LocalStep                -0.392367   8785.48   100.00  
    12     17  LocalStep                -0.392367   8785.98   100.00  
    13     18  GlobalStep               -0.392367   8800.62   100.00  
    14     18  LocalStep                -0.392624   8801.24   100.00 *
    15     18  LocalStep                -0.393242   8803.95   100.00 *
    16     18  GlobalStep               -0.392367   8805.26   100.00  
    17     18  GlobalStep               -0.392367   8805.97   100.00  
    18     18  GlobalStep               -0.392367   8806.67   100.00  
    19     19  GlobalStep               -0.392367   8807.58   100.00  
    20     19  GlobalStep               -0.392367   8810.16   100.00  
    21     19  LocalStep                -0.392367   8826.30   100.00  
    22     19  GlobalStep               -0.392367   8826.91   100.00  
    23     19  GlobalStep               -0.392367   8827.71   100.00  
    24     19  GlobalStep               -0.392367   8829.42   100.00  
    25     20  GlobalStep               -0.392367   8830.73   100.00  
    26     20  GlobalStep               -0.392367   8831.51   100.00  
    27     20  GlobalStep               -0.392367   8834.83   100.00  
    28     20  LocalStep                -0.392367   8839.54   100.00  
    29     20  GlobalStep               -0.392367   8841.85   100.00  
    30     20  GlobalStep               -0.392367   8849.17   100.00  
    31     21  GlobalStep               -0.392367   8850.08   100.00  
    32     21  GlobalStep               -0.392367   8853.90   100.00  
    33     21  GlobalStep               -0.392367   8854.81   100.00  
    34     21  GlobalStep               -0.392367   8857.01   100.00  
    35     21  GlobalStep               -0.392367   8857.62   100.00  
    36     21  GlobalStep               -0.392367   8857.72   100.00  
    37     22  GlobalStep               -0.392367   8859.83   100.00  
    38     22  GlobalStep               -0.392367   8861.11   100.00  
    39     22  GlobalStep               -0.392367   8861.51   100.00  
    40     22  GlobalStep               -0.392367   8863.32   100.00  
    41     22  GlobalStep               -0.392367   8865.53   100.00  
    42     22  GlobalStep               -0.392367   8866.24   100.00  
    43     23  LocalStep                -0.392836   8867.54   100.00  
    44     23  GlobalStep               -0.392367   8868.50   100.00  
    45     23  GlobalStep               -0.392367   8868.50   100.00  
    46     23  GlobalStep               -0.392367   8869.00   100.00  
    47     23  GlobalStep               -0.392367   8870.51   100.00  
    48     23  GlobalStep               -0.392367   8873.82   100.00  
    49     24  GlobalStep               -0.392367   8875.23   100.00  
    50     24  GlobalStep               -0.392367   8878.66   100.00  
    51     24  GlobalStep               -0.392367   8881.97   100.00  
    52     24  GlobalStep               -0.392367   8882.98   100.00  
    53     24  GlobalStep               -0.392367   8886.09   100.00  
    54     24  RefinementStep           -0.392367   8893.51   100.00  
    56     24  Discarded                            8893.62
    57     24  Discarded                            8893.73
    58     24  Discarded                            8893.83
    59     24  Discarded                            8893.93
    60     24  Discarded                            8894.04
    61     24  Discarded                            8894.14
    62     24  Discarded                            8894.24
    63     24  Discarded                            8894.34
    64     24  Discarded                            8894.45
    65     24  Discarded                            8894.55
    66     24  Discarded                            8894.65
    67     24  Discarded                            8894.75
    68     24  Discarded                            8894.85
    69     24  Discarded                            8894.96
    70     24  Discarded                            8895.06
    71     24  Discarded                            8895.16
    72     24  Discarded                            8895.26
    73     24  Discarded                            8895.37
    74     24  Discarded                            8895.47
    75     24  Discarded                            8895.57
    76     24  Discarded                            8895.67
    77     24  Discarded                            8895.78
    78     24  Discarded                            8895.88
    79     24  Discarded                            8895.98
    80     24  Discarded                            8896.08
    81     24  Discarded                            8896.18
    82     24  Discarded                            8896.29
    82     25  GlobalStep               -0.392367   8896.99   100.00  
    83     25  GlobalStep               -0.392367   8902.81   100.00  
    85     25  Discarded                            8902.91
    85     25  GlobalStep               -0.392367   8904.92   100.00  
    86     25  GlobalStep               -0.392367   8905.53   100.00  
    87     25  GlobalStep               -0.392367   8929.80   100.00  
    88     25  GlobalStep               -0.392367   8940.13   100.00  
    89     25  GlobalStep               -0.392644   8978.64   100.00  
    90     26  GlobalStep               -0.370247   9006.11   100.00  
    91     26  GlobalStep               -0.393677   9044.32   100.00 *
    92     26  GlobalStep               -0.365927   9170.25   100.00  
    93     26  GlobalStep               -0.381684   9186.70   100.00  
    94     26  LocalStep                -0.347768   9192.42   100.00  
    95     26  GlobalStep               -0.385390   9204.35   100.00  
    96     27  GlobalStep               -0.362302   9211.38   100.00  
    97     27  GlobalStep               -0.361166   9219.42   100.00  
    98     27  GlobalStep               -0.367495   9244.99   100.00  
    99     27  GlobalStep               -0.341253   9458.36   100.00  
   100     27  LocalStep                -0.386127   9460.07   100.00  
   101     27  LocalStep                -0.340392   9513.92   100.00  
   102     28  GlobalStep               -0.335048   9638.35   100.00  
   103     28  GlobalStep               -0.320173   9643.84   100.00  
   104     28  GlobalStep               -0.329426   9687.39   100.00  
   105     28  GlobalStep               -0.304485   9705.05   100.00  
   106     28  GlobalStep               -0.302705   9760.24   100.00  
   107     28  GlobalStep               -0.317933   9831.14   100.00  
   108     29  GlobalStep               -0.274882   9844.28   100.00  
   109     29  GlobalStep               -0.382138   9873.87   100.00  
   110     29  GlobalStep               -0.281568   9959.80   100.00  
   111     29  GlobalStep               -0.248975   9968.03   100.00  
   112     29  GlobalStep               -0.276383   9976.66   100.00  
   113     29  GlobalStep               -0.270839   9979.87   100.00  
   114     30  GlobalStep               -0.215248  10037.13   100.00  
   115     30  GlobalStep               -0.245730  10040.28   100.00  
   116     30  LocalStep                -0.215248  10046.81   100.00  
   117     30  GlobalStep               -0.215248  10071.28   100.00  
   118     30  LocalStep                -0.259362  10098.35   100.00  
   119     30  GlobalStep               -0.219322  10429.14   100.00  
   120     31  GlobalStep               -0.214016  10436.16   100.00  
   121     31  GlobalStep               -0.215248  10442.62   100.00  
   122     31  GlobalStep               -0.221573  10453.85   100.00  
   123     31  GlobalStep               -0.215248  10578.88   100.00  
   124     31  LocalStep                -0.392367  13021.83   100.00  
   125     31  LocalStep                -0.392367  13292.15   100.00  
   126     32  GlobalStep               -0.391392  13712.68   100.00  
   127     32  GlobalStep               -0.392367  13726.53   100.00  
   128     32  GlobalStep               -0.392367  13897.37   100.00  
   129     32  GlobalStep               -0.392367  13916.83   100.00  
   130     32  GlobalStep               -0.392367  13933.18   100.00  
   131     32  GlobalStep               -0.392367  13940.00   100.00  
   132     33  LocalStep                -0.392367  13964.67   100.00  
   133     33  LocalStep                -0.392367  13978.85   100.00  
   134     33  LocalStep                -0.392367  13985.88   100.00  
   135     33  GlobalStep               -0.392086  13994.91   100.00  
   136     33  LocalStep                -0.392367  14019.57   100.00  
   137     33  GlobalStep               -0.392367  14026.20   100.00  
   138     34  GlobalStep               -0.392367  14038.83   100.00  
   139     34  GlobalStep               -0.392367  14041.63   100.00  
   140     34  GlobalStep               -0.389322  14042.33   100.00  
   141     34  GlobalStep               -0.392367  14043.34   100.00  
   142     34  GlobalStep               -0.392367  14044.65   100.00  
   143     34  GlobalStep               -0.392367  14051.77   100.00  
   144     35  GlobalStep               -0.389131  14053.68   100.00  
   145     35  GlobalStep               -0.392367  14055.74   100.00  
   146     35  GlobalStep               -0.390409  14056.55   100.00  
   147     35  GlobalStep               -0.391801  14057.46   100.00  
   148     35  GlobalStep               -0.392367  14059.37   100.00  
   149     35  GlobalStep               -0.392367  14063.58   100.00  
   150     36  GlobalStep               -0.392367  14066.90   100.00  
   151     36  GlobalStep               -0.390129  14070.97   100.00  
   152     36  RefinementStep           -0.391442  14079.10   100.00  
   153     36  GlobalStep               -0.392367  14088.13   100.00  
   154     36  GlobalStep               -0.392367  14095.65   100.00  
   155     36  LocalStep                -0.392367  14114.21   100.00  
   156     36  GlobalStep               -0.392367  14150.22   100.00  
   157     37  GlobalStep               -0.391681  14151.43   100.00  
   158     37  LocalStep                -0.392367  14167.74   100.00  
   159     37  LocalStep                -0.388151  14170.26   100.00  
   160     37  GlobalStep               -0.392367  14177.68   100.00  
   161     37  GlobalStep               -0.392367  14196.14   100.00  
   162     37  GlobalStep               -0.392367  14204.97   100.00  
   163     38  GlobalStep               -0.392367  14205.08   100.00  
   164     38  GlobalStep               -0.392367  14223.02   100.00  
   165     38  GlobalStep               -0.392367  14234.85   100.00  
   166     38  GlobalStep               -0.392367  14259.33   100.00  
   167     38  GlobalStep               -0.392367  14391.58   100.00  
   168     38  GlobalStep               -0.392367  14401.41   100.00  
   169     39  GlobalStep               -0.344400  14422.88   100.00  
   170     39  LocalStep                -0.392367  14450.07   100.00  
   171     39  GlobalStep               -0.390938  14453.80   100.00  
   172     39  GlobalStep               -0.391775  14456.02   100.00  
   173     39  LocalStep                -0.392367  14489.02   100.00  
   174     39  GlobalStep               -0.392367  14510.08   100.00  
   175     40  GlobalStep               -0.392367  14556.72   100.00  
   176     40  GlobalStep               -0.392367  14756.79   100.00  
   177     40  GlobalStep               -0.283538  14758.00   100.00  
   178     40  GlobalStep               -0.392367  14759.21   100.00  
   179     40  GlobalStep               -0.388147  14775.56   100.00  
   180     40  LocalStep                -0.392367  14817.71   100.00  
   181     41  GlobalStep               -0.392367  14946.77   100.00  
   182     41  GlobalStep               -0.392233  14974.96   100.00  
   183     41  GlobalStep               -0.410907  14977.47   100.00 *
   184     41  GlobalStep               -0.392367  15043.17   100.00  
   185     41  GlobalStep               -0.390256  15079.28   100.00  
   186     41  GlobalStep               -0.391441  15084.92   100.00  
   187     42  GlobalStep               -0.269694  15177.48   100.00  
   188     42  GlobalStep               -0.348786  15196.99   100.00  
   189     42  GlobalStep               -0.215248  15206.33   100.00  
   190     42  GlobalStep               -0.392367  15248.69   100.00  
   191     42  GlobalStep               -0.392116  15252.60   100.00  
   192     42  GlobalStep               -0.392367  15270.08   100.00  
   193     43  GlobalStep               -0.392367  15279.02   100.00  
   194     43  LocalStep                -0.387081  15284.05   100.00  
   195     43  GlobalStep               -0.392367  15314.44   100.00  
   196     43  GlobalStep               -0.391912  15330.19   100.00  
   197     43  GlobalStep               -0.382592  15366.91   100.00  
   198     43  LocalStep                -0.215248  15368.82   100.00  
   199     44  GlobalStep               -0.396196  15372.66   100.00  
   200     44  GlobalStep               -0.215248  15394.26   100.00  
   201     44  GlobalStep               -0.391112  15442.40   100.00  
   202     44  GlobalStep               -0.215248  15442.92   100.00  
   203     44  GlobalStep               -0.215248  15447.06   100.00  
   204     44  GlobalStep               -0.215248  15459.21   100.00  
   205     45  GlobalStep               -0.286284  15490.80   100.00  
   206     45  GlobalStep               -0.215248  15557.14   100.00  
   207     45  LocalStep                -0.392367  15663.74   100.00  
   208     45  GlobalStep               -0.392367  15756.20   100.00  
   209     45  GlobalStep               -0.392367  15829.82   100.00  
   210     45  GlobalStep               -0.591415  15884.37   100.00 *
   211     46  GlobalStep               -0.215248  15885.19   100.00  
   212     46  GlobalStep               -0.215248  15931.73   100.00  
   213     46  GlobalStep               -0.392367  15960.62   100.00  
   214     46  GlobalStep               -0.220509  15977.79   100.00  
   215     46  GlobalStep               -0.215248  16048.19   100.00  
   216     46  GlobalStep               -0.215248  16228.67   100.00  
   217     47  LocalStep                -0.226990  21298.56   100.00  
   218     47  GlobalStep               -0.215248  21298.56   100.00  
   219     47  GlobalStep               -0.215248  21298.57   100.00  
   220     47  GlobalStep               -0.392560  21298.57   100.00  
   221     47  LocalStep                -0.392367  21298.57   100.00  
   222     47  GlobalStep               -0.392367  21298.57   100.00  
   223     47  GlobalStep               -0.392367  21298.57   100.00  
   224     47  GlobalStep               -0.392367  21298.57   100.00  
   225     47  GlobalStep               -0.391010  21298.57   100.00  
   226     47  GlobalStep               -0.392624  21298.57   100.00  
   227     47  LocalStep                -0.392367  21298.57   100.00  
   228     47  GlobalStep               -0.392439  21298.57   100.00  
   229     47  GlobalStep               -0.381639  21298.57   100.00  
   230     47  GlobalStep               -0.392367  21298.57   100.00  
   231     47  GlobalStep               -0.392556  21298.57   100.00  
   232     47  GlobalStep               -0.392101  21298.57   100.00  
   233     47  LocalStep                -0.392367  21298.57   100.00  
   234     47  GlobalStep               -0.252789  21298.57   100.00  
   235     47  GlobalStep               -0.392367  21298.57   100.00  
   236     47  GlobalStep               -0.392367  21298.57   100.00  
   237     47  GlobalStep               -0.390676  21298.57   100.00  
   238     47  GlobalStep               -0.392367  21298.57   100.00  
   239     47  LocalStep                -0.392367  21298.57   100.00  
   240     47  GlobalStep               -0.389001  21298.57   100.00  
   241     47  GlobalStep               -0.392367  21298.57   100.00  
   242     47  GlobalStep               -0.392367  21298.57   100.00  
   243     47  GlobalStep               -0.391384  21298.57   100.00  
   244     47  GlobalStep               -0.393072  21298.57   100.00  
   245     47  LocalStep                -0.392367  21298.57   100.00  
   246     47  GlobalStep               -0.392367  21298.57   100.00  
   247     47  GlobalStep               -0.392367  21298.57   100.00  
   248     47  RefinementStep           -0.377148  21298.57   100.00  
   249     47  GlobalStep               -0.392367  21298.57   100.00  
   250     47  GlobalStep               -0.391273  21298.57   100.00  
   251     47  GlobalStep               -0.391664  21298.57   100.00  
   252     47  LocalStep                -0.364955  21298.57   100.00  
   253     47  GlobalStep               -0.392367  21298.57   100.00  
   254     47  GlobalStep               -0.351243  21298.57   100.00  
   255     47  GlobalStep               -0.392367  21298.57   100.00  
   256     47  GlobalStep               -0.392367  21298.57   100.00  
   257     47  GlobalStep               -0.389019  21298.57   100.00  
   258     47  LocalStep                -0.392367  21298.57   100.00  
   259     47  GlobalStep               -0.392367  21298.57   100.00  
   260     47  GlobalStep               -0.392367  21298.57   100.00  
   261     47  GlobalStep               -0.392367  21298.57   100.00  
   262     47  GlobalStep               -0.391559  21298.57   100.00  
   263     47  GlobalStep               -0.393417  21298.57   100.00  
   264     47  LocalStep                -0.392367  21298.57   100.00  
   265     47  GlobalStep               -0.215248  21298.57   100.00  
   266     47  GlobalStep               -0.392367  21298.57   100.00  
   267     47  GlobalStep               -0.393198  21298.57   100.00  
   268     47  GlobalStep               -0.391111  21298.57   100.00  
   269     47  GlobalStep               -0.392064  21298.57   100.00  
   270     47  LocalStep                -0.392367  21298.57   100.00  
   271     47  GlobalStep               -0.316370  21298.57   100.00  
   272     47  GlobalStep               -0.376818  21298.57   100.00  
   273     47  GlobalStep               -0.392367  21298.57   100.00  
   274     47  GlobalStep               -0.392416  21298.57   100.00  
   275     47  GlobalStep               -0.391971  21298.57   100.00  
   276     47  LocalStep                -0.392367  21298.57   100.00  
   277     47  GlobalStep               -0.215248  21298.57   100.00  
   278     47  GlobalStep               -0.367879  21298.57   100.00  
   279     47  GlobalStep               -0.396747  21298.57   100.00  
   280     47  GlobalStep               -0.392088  21298.57   100.00  
   281     47  GlobalStep               -0.387935  21298.57   100.00  
   282     47  LocalStep                -0.392367  21298.57   100.00  
   283     47  GlobalStep               -0.288997  21298.57   100.00  
   284     47  GlobalStep               -0.392367  21298.57   100.00  
   285     47  GlobalStep               -0.215248  21298.57   100.00  
   286     47  GlobalStep               -0.392577  21298.57   100.00  
   287     47  GlobalStep               -0.388355  21298.57   100.00  
   288     47  LocalStep                -0.392158  21298.57   100.00  
   289     47  GlobalStep               -0.392367  21298.57   100.00  
   290     47  GlobalStep               -0.304991  21298.57   100.00  
   291     47  GlobalStep               -0.392367  21298.57   100.00  
   292     47  GlobalStep               -0.391969  21298.57   100.00  
   293     47  GlobalStep               -0.388137  21298.57   100.00  
   294     47  LocalStep                -0.396585  21298.57   100.00  
   295     47  GlobalStep               -0.215248  21298.57   100.00  
   296     47  GlobalStep               -0.392367  21298.57   100.00  
   297     47  GlobalStep               -0.215248  21298.57   100.00  
   298     47  GlobalStep               -0.392698  21298.57   100.00  
   299     47  GlobalStep               -0.397384  21298.57   100.00  
   300     47  LocalStep                -0.392367  21298.57   100.00  
   301     47  GlobalStep               -0.392367  21298.57   100.00  
   302     47  GlobalStep               -0.392367  21298.57   100.00  
   303     47  GlobalStep               -0.392367  21298.57   100.00  
   304     47  GlobalStep               -0.393146  21298.57   100.00  
   305     47  GlobalStep               -0.392415  21298.57   100.00  
   306     47  AdjLocalStep             -0.598117  21298.57   100.00 *
   307     47  GlobalStep               -0.392367  21298.57   100.00  
   308     47  GlobalStep               -0.200662  21298.57   100.00  
   309     47  GlobalStep               -0.392367  21298.57   100.00  
   310     47  GlobalStep               -0.490485  21298.57   100.00  
   311     47  GlobalStep               -0.598692  21298.57   100.00 *
   312     47  LocalStep                -0.529968  21298.57   100.00  
Summary: iters 313 evals 300 noisy_evals   0 cycles  47 opt_time 21298.58 tot_time 21298.58 obj        -0.598692 gap 100.00
Val: -0.5986923622
X: 

[9.9969570669e-01 9.9783603000e-01 4.9662907392e-02 1.2787683500e-01
 9.5197005198e-01 9.4759595054e-01 2.8577066760e-02 7.0803151881e-04
 6.7564216024e-01 3.5729982615e-02 6.5841902639e-04 1.7051920546e-01
 1.5099613205e-02]


Itercount: 313
Evalcount: 300
Fast_evalcount: 0
