# Supplementary material for: Black-box and surrogate optimization for tuning spiking neural models of striatum plasticity
Source: Front Neuroinform. 2022 Oct 20;16:1017222. doi: 10.3389/fninf.2022.1017222 (PMC9630480; doi:10.3389/fninf.2022.1017222)
Supplement: Supplementary file 1 [file Data_Sheet_1.ZIP › SHARED_DATA_TuningSpiking/RBFOpt/300FE/Alv_RBF_300_3.txt]

  Iter  Cycle  Action             Objective value      Time      Gap
  ----  -----  ------             ---------------      ----      ---
     0      0  Initialization           -0.392367   3980.17   100.00  
     0      0  Initialization           -0.221768   3980.17   100.00  
     0      0  Initialization           -0.203813   3980.17   100.00  
     0      0  Initialization           -0.344862   3980.17   100.00  
     0      0  Initialization           -0.252546   3980.17   100.00  
     0      0  Initialization           -0.393301   3980.17   100.00 *
     0      0  Initialization           -0.215248   3980.17   100.00  
     0      0  Initialization           -0.286643   3980.17   100.00  
     0      0  Initialization           -0.215248   3980.17   100.00  
     0      0  Initialization           -0.392367   3980.17   100.00  
     0      0  Initialization           -0.387200   3980.17   100.00  
     0      0  Initialization           -0.392367   3980.17   100.00  
     0      0  Initialization           -0.218038   3980.17   100.00  
     0      0  Initialization           -0.215248   3980.17   100.00  
     0      0  Initialization           -0.348413   3980.17   100.00  
     1      3  Discarded                            3980.27
     1     16  GlobalStep               -0.392367   9349.90   100.00  
     2     16  GlobalStep               -0.391723   9351.82   100.00  
     3     16  LocalStep                -0.392367   9357.14   100.00  
     4     16  LocalStep                -0.392367   9364.16   100.00  
     5     16  LocalStep                -0.392367   9376.90   100.00  
     6     16  GlobalStep               -0.392367   9378.70   100.00  
     7     17  GlobalStep               -0.392367   9383.22   100.00  
     8     17  GlobalStep               -0.392367   9391.39   100.00  
     9     17  LocalStep                -0.393074   9392.60   100.00  
    10     17  LocalStep                -0.392367   9392.60   100.00  
    11     17  GlobalStep               -0.387738   9397.32   100.00  
    12     17  GlobalStep               -0.392367   9401.53   100.00  
    13     18  GlobalStep               -0.392183   9402.84   100.00  
    14     18  LocalStep                -0.392367   9408.48   100.00  
    15     18  GlobalStep               -0.392367   9409.18   100.00  
    16     18  GlobalStep               -0.392367   9417.01   100.00  
    17     18  GlobalStep               -0.390068   9417.51   100.00  
    18     18  GlobalStep               -0.391953   9418.82   100.00  
    19     19  GlobalStep               -0.392267   9420.13   100.00  
    20     19  GlobalStep               -0.392367   9420.82   100.00  
    21     19  GlobalStep               -0.392367   9427.35   100.00  
    22     19  GlobalStep               -0.392367   9430.76   100.00  
    23     19  GlobalStep               -0.392367   9430.96   100.00  
    24     19  GlobalStep               -0.392367   9431.97   100.00  
    25     20  GlobalStep               -0.392367   9434.58   100.00  
    26     20  GlobalStep               -0.392367   9435.34   100.00  
    27     20  GlobalStep               -0.392367   9436.65   100.00  
    28     20  GlobalStep               -0.392367   9440.66   100.00  
    29     20  GlobalStep               -0.391135   9442.87   100.00  
    30     20  GlobalStep               -0.392367   9444.18   100.00  
    31     21  GlobalStep               -0.392367   9445.18   100.00  
    32     21  GlobalStep               -0.391625   9446.01   100.00  
    33     21  GlobalStep               -0.392367   9446.21   100.00  
    34     21  LocalStep                -0.392367   9446.52   100.00  
    35     21  GlobalStep               -0.392367   9447.22   100.00  
    36     21  LocalStep                -0.392367   9448.63   100.00  
    37     22  GlobalStep               -0.392367   9451.44   100.00  
    38     22  GlobalStep               -0.392367   9452.34   100.00  
    39     22  GlobalStep               -0.392367   9452.34   100.00  
    40     22  GlobalStep               -0.392367   9452.34   100.00  
    41     22  LocalStep                -0.392367   9459.89   100.00  
    42     22  GlobalStep               -0.392367   9460.39   100.00  
    43     23  GlobalStep               -0.392367   9466.82   100.00  
    44     23  GlobalStep               -0.392367   9467.81   100.00  
    45     23  GlobalStep               -0.392367   9467.81   100.00  
    46     23  GlobalStep               -0.392367   9471.74   100.00  
    47     23  GlobalStep               -0.392367   9473.35   100.00  
    48     23  GlobalStep               -0.392367   9477.56   100.00  
    49     24  GlobalStep               -0.392367   9479.37   100.00  
    50     24  GlobalStep               -0.392367   9481.61   100.00  
    51     24  GlobalStep               -0.392367   9487.93   100.00  
    52     24  LocalStep                -0.390937   9487.93   100.00  
    53     24  LocalStep                -0.392367   9494.05   100.00  
    54     24  GlobalStep               -0.392367   9509.60   100.00  
    55     25  GlobalStep               -0.392367   9511.40   100.00  
    56     25  GlobalStep               -0.392367   9512.81   100.00  
    57     25  LocalStep                -0.392367   9524.64   100.00  
    58     25  GlobalStep               -0.392367   9543.90   100.00  
    59     25  GlobalStep               -0.387753   9544.80   100.00  
    60     25  GlobalStep               -0.392367   9549.82   100.00  
    61     26  GlobalStep               -0.392367   9553.24   100.00  
    62     26  GlobalStep               -0.391501   9564.47   100.00  
    63     26  GlobalStep               -0.392367   9593.05   100.00  
    64     26  GlobalStep               -0.392875   9598.87   100.00  
    65     26  GlobalStep               -0.392367   9603.88   100.00  
    66     26  GlobalStep               -0.392367   9604.99   100.00  
    67     27  GlobalStep               -0.392367   9608.80   100.00  
    68     27  GlobalStep               -0.392367   9613.48   100.00  
    69     27  GlobalStep               -0.392367   9613.89   100.00  
    70     27  GlobalStep               -0.392367   9632.14   100.00  
    71     27  GlobalStep               -0.388093   9634.56   100.00  
    72     27  LocalStep                -0.392367   9668.65   100.00  
    73     28  LocalStep                -0.392367   9671.86   100.00  
    74     28  GlobalStep               -0.367955   9805.60   100.00  
    75     28  GlobalStep               -0.380488   9896.35   100.00  
    76     28  GlobalStep               -0.387647   9943.58   100.00  
    77     28  GlobalStep               -0.349812   9948.10   100.00  
    78     28  GlobalStep               -0.363922   9986.30   100.00  
    79     29  GlobalStep               -0.351694  10030.73   100.00  
    80     29  RefinementStep           -0.405881  10054.74   100.00 *
    81     29  GlobalStep               -0.375498  10189.80   100.00  
    82     29  GlobalStep               -0.304112  10263.71   100.00  
    83     29  GlobalStep               -0.245187  10277.25   100.00  
    84     29  GlobalStep               -0.266142  10280.26   100.00  
    85     29  GlobalStep               -0.300946  10285.88   100.00  
    86     30  GlobalStep               -0.215248  10297.22   100.00  
    87     30  GlobalStep               -0.266625  10309.58   100.00  
    88     30  GlobalStep               -0.294723  10331.55   100.00  
    89     30  GlobalStep               -0.297753  10393.92   100.00  
    90     30  GlobalStep               -0.282944  10417.99   100.00  
    91     30  GlobalStep               -0.316381  10440.95   100.00  
    92     31  GlobalStep               -0.294484  10601.20   100.00  
    93     31  GlobalStep               -0.215248  10634.14   100.00  
    94     31  GlobalStep               -0.215248  10641.57   100.00  
    95     31  LocalStep                -0.215248  10653.71   100.00  
    96     31  LocalStep                -0.215248  10653.71   100.00  
    97     31  LocalStep                -0.392367  13632.87   100.00  
    98     32  GlobalStep               -0.392367  14494.88   100.00  
    99     32  GlobalStep               -0.392367  14554.97   100.00  
   100     32  LocalStep                -0.392367  14560.19   100.00  
   101     32  GlobalStep               -0.392367  14569.42   100.00  
   102     32  GlobalStep               -0.392367  14576.54   100.00  
   103     32  GlobalStep               -0.392367  14598.41   100.00  
   104     33  GlobalStep               -0.392367  14600.92   100.00  
   105     33  GlobalStep               -0.392367  14612.39   100.00  
   106     33  GlobalStep               -0.392367  14618.21   100.00  
   107     33  GlobalStep               -0.392367  14629.35   100.00  
   108     33  GlobalStep               -0.392367  14638.78   100.00  
   109     33  GlobalStep               -0.392367  14650.32   100.00  
   110     34  GlobalStep               -0.392367  14651.73   100.00  
   111     34  GlobalStep               -0.392367  14653.69   100.00  
   112     34  GlobalStep               -0.392367  14655.41   100.00  
   113     34  LocalStep                -0.392367  14666.14   100.00  
   114     34  LocalStep                -0.392367  14669.76   100.00  
   115     34  GlobalStep               -0.392554  14671.87   100.00  
   116     35  GlobalStep               -0.392763  14673.68   100.00  
   117     35  GlobalStep               -0.389869  14687.08   100.00  
   118     35  GlobalStep               -0.392367  14695.41   100.00  
   119     35  GlobalStep               -0.392367  14701.75   100.00  
   120     35  LocalStep                -0.392367  14710.79   100.00  
   121     35  GlobalStep               -0.392367  14717.32   100.00  
   122     36  LocalStep                -0.392367  14722.43   100.00  
   123     36  GlobalStep               -0.392367  14737.65   100.00  
   124     36  LocalStep                -0.392367  14742.67   100.00  
   125     36  GlobalStep               -0.392367  14760.23   100.00  
   126     36  GlobalStep               -0.392367  14777.89   100.00  
   127     36  LocalStep                -0.392367  14782.51   100.00  
   128     37  GlobalStep               -0.392367  14783.11   100.00  
   129     37  GlobalStep               -0.392367  14790.19   100.00  
   130     37  GlobalStep               -0.392367  14795.91   100.00  
   131     37  GlobalStep               -0.392998  14809.26   100.00  
   132     37  GlobalStep               -0.392367  14812.77   100.00  
   133     37  GlobalStep               -0.392367  14821.60   100.00  
   134     38  GlobalStep               -0.392367  14823.21   100.00  
   135     38  GlobalStep               -0.392367  14834.63   100.00  
   136     38  GlobalStep               -0.392367  14863.23   100.00  
   137     38  GlobalStep               -0.392367  14863.33   100.00  
   138     38  GlobalStep               -0.385309  14866.85   100.00  
   139     38  GlobalStep               -0.392367  14868.06   100.00  
   140     39  GlobalStep               -0.402182  14889.43   100.00  
   141     39  GlobalStep               -0.392367  14903.46   100.00  
   142     39  LocalStep                -0.392367  14912.60   100.00  
   143     39  GlobalStep               -0.354518  15013.29   100.00  
   144     39  GlobalStep               -0.392367  15040.17   100.00  
   145     39  GlobalStep               -0.392367  15072.46   100.00  
   146     40  LocalStep                -0.392367  15086.71   100.00  
   147     40  RefinementStep           -0.392367  15114.64   100.00  
   148     40  LocalStep                -0.392367  15142.55   100.00  
   149     40  GlobalStep               -0.392367  15187.49   100.00  
   150     40  GlobalStep               -0.389001  15252.59   100.00  
   151     40  GlobalStep               -0.393433  15266.14   100.00  
   152     40  GlobalStep               -0.164343  15268.25   100.00  
   153     41  GlobalStep               -0.388840  15324.22   100.00  
   154     41  GlobalStep               -0.381454  15330.66   100.00  
   155     41  GlobalStep               -0.392640  15355.44   100.00  
   156     41  GlobalStep               -0.351793  15401.37   100.00  
   157     41  GlobalStep               -0.301251  15402.08   100.00  
   158     41  GlobalStep               -0.392367  15408.22   100.00  
   159     42  GlobalStep               -0.392367  15413.35   100.00  
   160     42  GlobalStep               -0.392367  15429.97   100.00  
   161     42  GlobalStep               -0.392367  15433.40   100.00  
   162     42  LocalStep                -0.392367  15454.48   100.00  
   163     42  GlobalStep               -0.288404  15567.93   100.00  
   164     42  GlobalStep               -0.272611  15609.47   100.00  
   165     43  GlobalStep               -0.404434  15675.47   100.00  
   166     43  GlobalStep               -0.392367  15690.63   100.00  
   167     43  GlobalStep               -0.392367  15721.02   100.00  
   168     43  GlobalStep               -0.392367  15756.54   100.00  
   169     43  GlobalStep               -0.312761  15768.58   100.00  
   170     43  GlobalStep               -0.392367  15780.13   100.00  
   171     44  GlobalStep               -0.215248  15799.29   100.00  
   172     44  GlobalStep               -0.215248  15803.55   100.00  
   173     44  GlobalStep               -0.286707  15810.08   100.00  
   174     44  LocalStep                -0.215248  15848.91   100.00  
   175     44  GlobalStep               -0.244684  15852.54   100.00  
   176     44  LocalStep                -0.215248  15853.15   100.00  
   177     45  GlobalStep               -0.215248  15858.99   100.00  
   178     45  GlobalStep               -0.215248  15872.05   100.00  
   179     45  GlobalStep               -0.215248  15878.57   100.00  
   180     45  GlobalStep               -0.215248  15905.38   100.00  
   181     45  GlobalStep               -0.340883  15913.02   100.00  
   182     45  GlobalStep               -0.386271  15955.14   100.00  
   183     46  GlobalStep               -0.428164  15955.55   100.00 *
   184     46  GlobalStep               -0.356595  15959.03   100.00  
   185     46  GlobalStep               -0.394046  15981.31   100.00  
   186     46  GlobalStep               -0.215248  16022.53   100.00  
   187     46  GlobalStep               -0.412411  16243.26   100.00  
   188     46  GlobalStep               -0.389404  16384.57   100.00  
   189     47  GlobalStep               -0.293103  16633.90   100.00  
   190     47  GlobalStep               -0.215248  21745.78   100.00  
   191     47  LocalStep                -0.215248  21745.78   100.00  
   192     47  GlobalStep               -0.215248  21745.78   100.00  
   193     47  LocalStep                -0.215248  21745.78   100.00  
   194     47  GlobalStep               -0.215248  21745.78   100.00  
   195     47  GlobalStep               -0.392367  21745.78   100.00  
   196     47  GlobalStep               -0.392367  21745.78   100.00  
   197     47  GlobalStep               -0.215248  21745.78   100.00  
   198     47  GlobalStep               -0.389001  21745.78   100.00  
   199     47  LocalStep                -0.392367  21745.78   100.00  
   200     47  GlobalStep               -0.215248  21745.78   100.00  
   201     47  GlobalStep               -0.215248  21745.78   100.00  
   202     47  GlobalStep               -0.392063  21745.78   100.00  
   203     47  GlobalStep               -0.392367  21745.78   100.00  
   204     47  GlobalStep               -0.215248  21745.78   100.00  
   205     47  LocalStep                -0.214384  21745.78   100.00  
   206     47  GlobalStep               -0.335635  21745.78   100.00  
   207     47  GlobalStep               -0.215248  21745.78   100.00  
   208     47  GlobalStep               -0.392367  21745.78   100.00  
   209     47  GlobalStep               -0.392538  21745.78   100.00  
   210     47  GlobalStep               -0.393310  21745.78   100.00  
   211     47  LocalStep                -0.215248  21745.78   100.00  
   212     47  GlobalStep               -0.392367  21745.78   100.00  
   213     47  GlobalStep               -0.392367  21745.78   100.00  
   214     47  GlobalStep               -0.392367  21745.78   100.00  
   215     47  GlobalStep               -0.407239  21745.78   100.00  
   216     47  GlobalStep               -0.215248  21745.78   100.00  
   217     47  LocalStep                -0.392112  21745.78   100.00  
   218     47  GlobalStep               -0.393695  21745.79   100.00  
   219     47  GlobalStep               -0.392367  21745.79   100.00  
   220     47  GlobalStep               -0.392367  21745.79   100.00  
   221     47  GlobalStep               -0.293434  21745.79   100.00  
   222     47  GlobalStep               -0.215248  21745.79   100.00  
   223     47  LocalStep                -0.215248  21745.79   100.00  
   224     47  GlobalStep               -0.392367  21745.79   100.00  
   225     47  GlobalStep               -0.337017  21745.79   100.00  
   226     47  GlobalStep               -0.392367  21745.79   100.00  
   227     47  GlobalStep               -0.385054  21745.79   100.00  
   228     47  GlobalStep               -0.215248  21745.79   100.00  
   229     47  LocalStep                -0.351230  21745.79   100.00  
   230     47  GlobalStep               -0.392367  21745.79   100.00  
   231     47  GlobalStep               -0.392351  21745.79   100.00  
   232     47  GlobalStep               -0.392367  21745.79   100.00  
   233     47  GlobalStep               -0.392367  21745.79   100.00  
   234     47  GlobalStep               -0.392367  21745.79   100.00  
   235     47  LocalStep                -0.269885  21745.79   100.00  
   236     47  GlobalStep               -0.288257  21745.79   100.00  
   237     47  GlobalStep               -0.402090  21745.79   100.00  
   238     47  GlobalStep               -0.221322  21745.79   100.00  
   239     47  GlobalStep               -0.398780  21745.79   100.00  
   240     47  GlobalStep               -0.215248  21745.79   100.00  
   241     47  LocalStep                -0.215248  21745.79   100.00  
   242     47  GlobalStep               -0.239996  21745.79   100.00  
   243     47  RefinementStep           -0.393525  21745.79   100.00  
   244     47  GlobalStep               -0.392367  21745.79   100.00  
   245     47  GlobalStep               -0.414464  21745.79   100.00  
   246     47  GlobalStep               -0.393018  21745.79   100.00  
   247     47  GlobalStep               -0.392367  21745.79   100.00  
   248     47  LocalStep                -0.215248  21745.79   100.00  
   249     47  GlobalStep               -0.380094  21745.79   100.00  
   250     47  GlobalStep               -0.373341  21745.79   100.00  
   251     47  GlobalStep               -0.230233  21745.79   100.00  
   252     47  GlobalStep               -0.392367  21745.79   100.00  
   253     47  GlobalStep               -0.215248  21745.79   100.00  
   254     47  LocalStep                -0.215248  21745.79   100.00  
   255     47  GlobalStep               -0.215248  21745.79   100.00  
   256     47  GlobalStep               -0.400573  21745.79   100.00  
   257     47  GlobalStep               -0.268981  21745.79   100.00  
   258     47  GlobalStep               -0.392367  21745.79   100.00  
   259     47  GlobalStep               -0.392367  21745.79   100.00  
   260     47  LocalStep                -0.392367  21745.79   100.00  
   261     47  GlobalStep               -0.215248  21745.79   100.00  
   262     47  GlobalStep               -0.215248  21745.79   100.00  
   263     47  GlobalStep               -0.311516  21745.79   100.00  
   264     47  GlobalStep               -0.390693  21745.79   100.00  
   265     47  GlobalStep               -0.215248  21745.79   100.00  
   266     47  LocalStep                -0.215248  21745.79   100.00  
   267     47  GlobalStep               -0.215248  21745.79   100.00  
   268     47  GlobalStep               -0.215248  21745.79   100.00  
   269     47  GlobalStep               -0.391924  21745.79   100.00  
   270     47  GlobalStep               -0.389001  21745.79   100.00  
   271     47  GlobalStep               -0.392367  21745.79   100.00  
   272     47  LocalStep                -0.215248  21745.79   100.00  
   273     47  GlobalStep               -0.346526  21745.79   100.00  
   274     47  GlobalStep               -0.215248  21745.79   100.00  
   275     47  GlobalStep               -0.341162  21745.79   100.00  
   276     47  GlobalStep               -0.392367  21745.79   100.00  
   277     47  GlobalStep               -0.392367  21745.79   100.00  
   278     47  LocalStep                -0.215248  21745.79   100.00  
   279     47  GlobalStep               -0.392367  21745.79   100.00  
   280     47  GlobalStep               -0.384126  21745.79   100.00  
   281     47  GlobalStep               -0.392367  21745.79   100.00  
   282     47  GlobalStep               -0.418615  21745.79   100.00  
   283     47  GlobalStep               -0.392367  21745.79   100.00  
   284     47  LocalStep                -0.215248  21745.79   100.00  
   285     47  GlobalStep               -0.387853  21745.79   100.00  
Summary: iters 286 evals 300 noisy_evals   0 cycles  47 opt_time 21745.79 tot_time 21745.79 obj        -0.428164 gap 100.00
Val: -0.4281642600
X: 

[0.9287297549 0.9887518137 0.0335066676 0.9447332945 0.9498616771
 0.970013764  0.9762122823 0.0288178205 0.3131725506 0.1497653528
 0.9974201306 0.1206169537 0.6902856109]


Itercount: 286
Evalcount: 300
Fast_evalcount: 0
