# Supplementary material for: Black-box and surrogate optimization for tuning spiking neural models of striatum plasticity
Source: Front Neuroinform. 2022 Oct 20;16:1017222. doi: 10.3389/fninf.2022.1017222 (PMC9630480; doi:10.3389/fninf.2022.1017222)
Supplement: Supplementary file 1 [file Data_Sheet_1.ZIP › SHARED_DATA_TuningSpiking/RBFOpt/300FE/Alv_RBF_300_4.txt]

  Iter  Cycle  Action             Objective value      Time      Gap
  ----  -----  ------             ---------------      ----      ---
     0      0  Initialization           -0.232981   3482.10   100.00  
     0      0  Initialization           -0.215248   3482.10   100.00  
     0      0  Initialization           -0.215248   3482.10   100.00  
     0      0  Initialization           -0.215248   3482.10   100.00  
     0      0  Initialization           -0.262891   3482.10   100.00  
     0      0  Initialization           -0.298288   3482.10   100.00  
     0      0  Initialization           -0.392367   3482.10   100.00  
     0      0  Initialization           -0.390849   3482.10   100.00  
     0      0  Initialization           -0.392773   3482.10   100.00 *
     0      0  Initialization           -0.392367   3482.10   100.00  
     0      0  Initialization           -0.215248   3482.10   100.00  
     0      0  Initialization           -0.215248   3482.10   100.00  
     0      0  Initialization           -0.392367   3482.10   100.00  
     0      0  Initialization           -0.215248   3482.10   100.00  
     0      0  Initialization           -0.348413   3482.10   100.00  
     0     15  GlobalStep               -0.392367   8759.66   100.00  
     1     16  GlobalStep               -0.392367   8759.76   100.00  
     2     16  GlobalStep               -0.392367   8768.20   100.00  
     3     16  LocalStep                -0.392367   8769.31   100.00  
     4     16  GlobalStep               -0.392367   8774.43   100.00  
     5     16  GlobalStep               -0.392367   8779.94   100.00  
     6     16  GlobalStep               -0.392367   8782.35   100.00  
     7     17  GlobalStep               -0.392367   8785.77   100.00  
     8     17  GlobalStep               -0.392367   8786.36   100.00  
     9     17  GlobalStep               -0.392367   8793.99   100.00  
    10     17  LocalStep                -0.392367   8799.51   100.00  
    11     17  LocalStep                -0.392367   8801.32   100.00  
    12     17  GlobalStep               -0.392367   8812.65   100.00  
    13     18  LocalStep                -0.392367   8815.16   100.00  
    14     18  GlobalStep               -0.392367   8817.10   100.00  
    15     18  GlobalStep               -0.392367   8822.82   100.00  
    16     18  GlobalStep               -0.393180   8824.13   100.00 *
    17     18  GlobalStep               -0.392367   8824.33   100.00  
    18     18  GlobalStep               -0.392367   8824.43   100.00  
    19     19  LocalStep                -0.392367   8831.86   100.00  
    20     19  GlobalStep               -0.392388   8834.05   100.00  
    21     19  GlobalStep               -0.392367   8841.98   100.00  
    22     19  GlobalStep               -0.392367   8843.99   100.00  
    23     19  GlobalStep               -0.392367   8844.29   100.00  
    24     19  LocalStep                -0.392367   8847.60   100.00  
    25     20  GlobalStep               -0.392367   8847.70   100.00  
    26     20  GlobalStep               -0.392367   8849.65   100.00  
    27     20  GlobalStep               -0.392367   8851.16   100.00  
    28     20  GlobalStep               -0.392367   8852.97   100.00  
    29     20  LocalStep                -0.392367   8854.88   100.00  
    30     20  LocalStep                -0.392367   8856.89   100.00  
    31     21  GlobalStep               -0.392367   8857.09   100.00  
    32     21  GlobalStep               -0.392367   8858.13   100.00  
    33     21  GlobalStep               -0.392367   8861.14   100.00  
    34     21  GlobalStep               -0.392367   8864.55   100.00  
    35     21  GlobalStep               -0.392367   8869.87   100.00  
    36     21  GlobalStep               -0.392367   8870.28   100.00  
    37     22  LocalStep                -0.392367   8873.79   100.00  
    38     22  GlobalStep               -0.392048   8874.87   100.00  
    39     22  GlobalStep               -0.392262   8877.08   100.00  
    40     22  GlobalStep               -0.392367   8877.79   100.00  
    41     22  GlobalStep               -0.392367   8881.10   100.00  
    42     22  LocalStep                -0.392367   8881.40   100.00  
    43     22  GlobalStep               -0.392367   8881.40   100.00  
    44     23  LocalStep                -0.392367   8882.59   100.00  
    45     23  GlobalStep               -0.392367   8883.80   100.00  
    46     23  GlobalStep               -0.392367   8885.61   100.00  
    47     23  GlobalStep               -0.392742   8894.03   100.00  
    48     23  GlobalStep               -0.392367   8902.96   100.00  
    49     24  GlobalStep               -0.392367   8907.28   100.00  
    50     24  LocalStep                -0.392367   8910.46   100.00  
    51     24  GlobalStep               -0.392367   8912.77   100.00  
    52     24  GlobalStep               -0.392367   8916.48   100.00  
    53     24  GlobalStep               -0.392367   8922.20   100.00  
    54     24  GlobalStep               -0.392367   8926.72   100.00  
    55     25  GlobalStep               -0.392367   8936.35   100.00  
    56     25  GlobalStep               -0.392367   8937.49   100.00  
    57     25  GlobalStep               -0.392367   8940.31   100.00  
    58     25  GlobalStep               -0.392367   8940.61   100.00  
    59     25  GlobalStep               -0.392367   8940.82   100.00  
    60     25  GlobalStep               -0.392367   8943.13   100.00  
    61     26  GlobalStep               -0.392367   8944.74   100.00  
    62     26  GlobalStep               -0.392367   8945.98   100.00  
    63     26  GlobalStep               -0.392367   8946.69   100.00  
    64     26  GlobalStep               -0.392367   8948.10   100.00  
    65     26  GlobalStep               -0.392367   8951.81   100.00  
    66     26  GlobalStep               -0.392367   8952.52   100.00  
    67     27  GlobalStep               -0.392367   8953.02   100.00  
    68     27  GlobalStep               -0.392367   8954.47   100.00  
    69     27  GlobalStep               -0.392367   8957.69   100.00  
    70     27  GlobalStep               -0.392367   8960.90   100.00  
    71     27  GlobalStep               -0.392367   8961.21   100.00  
    72     27  RefinementStep           -0.392252   8961.81   100.00  
    73     27  GlobalStep               -0.392367   8968.74   100.00  
    74     28  GlobalStep               -0.392367   8970.05   100.00  
    75     28  GlobalStep               -0.392367   8981.43   100.00  
    76     28  GlobalStep               -0.392367   8984.55   100.00  
    77     28  GlobalStep               -0.392367   8995.48   100.00  
    78     28  GlobalStep               -0.392367   9001.60   100.00  
    79     28  GlobalStep               -0.392367   9014.74   100.00  
    80     29  GlobalStep               -0.388670   9017.25   100.00  
    81     29  LocalStep                -0.392367   9033.11   100.00  
    82     29  GlobalStep               -0.392367   9110.92   100.00  
    83     29  GlobalStep               -0.396446   9164.57   100.00 *
    84     29  GlobalStep               -0.314280   9980.76   100.00  
    85     29  GlobalStep               -0.264144  10055.77   100.00  
    86     30  GlobalStep               -0.345347  10066.51   100.00  
    87     30  LocalStep                -0.215248  10122.32   100.00  
    88     30  GlobalStep               -0.467782  10157.82   100.00 *
    89     30  GlobalStep               -0.491648  10182.39   100.00 *
    90     30  GlobalStep               -0.290133  10239.65   100.00  
    91     30  GlobalStep               -0.464520  10258.11   100.00  
    92     31  LocalStep                -0.217813  10297.72   100.00  
    93     31  GlobalStep               -0.527415  10386.14   100.00 *
    94     31  GlobalStep               -0.282151  10399.17   100.00  
    95     31  GlobalStep               -0.237023  10677.12   100.00  
    96     31  GlobalStep               -0.392367  13971.13   100.00  
    97     31  GlobalStep               -0.392367  13976.85   100.00  
    98     32  GlobalStep               -0.392367  13982.27   100.00  
    99     32  GlobalStep               -0.392367  13985.65   100.00  
   100     32  GlobalStep               -0.392367  13986.26   100.00  
   101     32  GlobalStep               -0.392367  13989.67   100.00  
   102     32  GlobalStep               -0.392367  13992.99   100.00  
   103     32  GlobalStep               -0.392367  13997.80   100.00  
   104     33  LocalStep                -0.392367  14000.21   100.00  
   105     33  GlobalStep               -0.392367  14017.13   100.00  
   106     33  LocalStep                -0.392367  14022.95   100.00  
   107     33  GlobalStep               -0.392367  14028.57   100.00  
   108     33  GlobalStep               -0.392648  14029.48   100.00  
   109     33  GlobalStep               -0.392367  14033.09   100.00  
   110     34  LocalStep                -0.392367  14036.00   100.00  
   111     34  LocalStep                -0.392367  14038.00   100.00  
   112     34  LocalStep                -0.392367  14038.21   100.00  
   113     34  GlobalStep               -0.392367  14039.73   100.00  
   114     34  GlobalStep               -0.392367  14044.16   100.00  
   115     34  LocalStep                -0.392367  14047.79   100.00  
   116     35  GlobalStep               -0.392367  14050.92   100.00  
   117     35  GlobalStep               -0.392367  14053.10   100.00  
   118     35  LocalStep                -0.392367  14061.15   100.00  
   119     35  GlobalStep               -0.392367  14062.97   100.00  
   120     35  GlobalStep               -0.392367  14066.49   100.00  
   121     35  GlobalStep               -0.392367  14068.80   100.00  
   122     36  GlobalStep               -0.392367  14069.72   100.00  
   123     36  GlobalStep               -0.392367  14079.67   100.00  
   124     36  LocalStep                -0.392367  14080.29   100.00  
   125     36  GlobalStep               -0.392367  14081.61   100.00  
   126     36  GlobalStep               -0.392367  14081.61   100.00  
   127     36  GlobalStep               -0.392367  14085.44   100.00  
   128     37  GlobalStep               -0.392367  14085.65   100.00  
   129     37  GlobalStep               -0.392367  14091.59   100.00  
   130     37  GlobalStep               -0.394001  14093.60   100.00  
   131     37  GlobalStep               -0.392367  14098.52   100.00  
   132     37  GlobalStep               -0.392367  14102.33   100.00  
   133     37  GlobalStep               -0.392367  14102.65   100.00  
   134     38  LocalStep                -0.392367  14105.28   100.00  
   135     38  GlobalStep               -0.392656  14107.72   100.00  
   136     38  GlobalStep               -0.392661  14111.04   100.00  
   137     38  GlobalStep               -0.392367  14120.47   100.00  
   138     38  GlobalStep               -0.392367  14122.99   100.00  
   139     38  GlobalStep               -0.392367  14126.62   100.00  
   140     39  GlobalStep               -0.392043  14127.24   100.00  
   141     39  GlobalStep               -0.392367  14129.82   100.00  
   142     39  GlobalStep               -0.392367  14131.34   100.00  
   143     39  RefinementStep           -0.391776  14133.76   100.00  
   144     39  GlobalStep               -0.392367  14137.89   100.00  
   145     39  GlobalStep               -0.392367  14138.81   100.00  
   146     39  GlobalStep               -0.392367  14139.42   100.00  
   147     40  GlobalStep               -0.392367  14150.36   100.00  
   148     40  GlobalStep               -0.392367  14155.66   100.00  
   149     40  GlobalStep               -0.392367  14165.39   100.00  
   150     40  GlobalStep               -0.392367  14178.13   100.00  
   151     40  GlobalStep               -0.392367  14178.13   100.00  
   152     40  LocalStep                -0.392367  14208.53   100.00  
   153     41  LocalStep                -0.392367  14212.06   100.00  
   154     41  GlobalStep               -0.392375  14217.62   100.00  
   155     41  GlobalStep               -0.390802  14223.74   100.00  
   156     41  GlobalStep               -0.392367  14232.57   100.00  
   157     41  LocalStep                -0.392367  14264.57   100.00  
   158     41  GlobalStep               -0.384803  14268.29   100.00  
   159     42  LocalStep                -0.392367  14271.41   100.00  
   160     42  GlobalStep               -0.392367  14293.85   100.00  
   161     42  GlobalStep               -0.342951  14304.49   100.00  
   162     42  GlobalStep               -0.392367  14405.30   100.00  
   163     42  GlobalStep               -0.392645  14583.84   100.00  
   164     42  GlobalStep               -0.338320  14802.59   100.00  
   165     43  GlobalStep               -0.346288  15013.72   100.00  
   166     43  GlobalStep               -0.392367  15102.07   100.00  
   167     43  GlobalStep               -0.392367  15108.10   100.00  
   168     43  LocalStep                -0.392367  15124.46   100.00  
   169     43  GlobalStep               -0.390430  15136.61   100.00  
   170     43  GlobalStep               -0.317926  15142.85   100.00  
   171     44  GlobalStep               -0.392367  15167.93   100.00  
   172     44  GlobalStep               -0.324853  15173.61   100.00  
   173     44  GlobalStep               -0.343599  15182.64   100.00  
   174     44  GlobalStep               -0.257063  15224.07   100.00  
   175     44  GlobalStep               -0.252898  15252.86   100.00  
   176     44  GlobalStep               -0.197888  15276.64   100.00  
   177     45  GlobalStep               -0.252833  15364.10   100.00  
   178     45  LocalStep                -0.296122  15387.70   100.00  
   179     45  GlobalStep               -0.215109  15471.60   100.00  
   180     45  GlobalStep               -0.278465  15516.14   100.00  
   181     45  GlobalStep               -0.215908  15547.55   100.00  
   182     45  GlobalStep               -0.248967  15609.94   100.00  
   183     46  GlobalStep               -0.214490  15735.12   100.00  
   184     46  GlobalStep               -0.226926  15780.00   100.00  
   185     46  GlobalStep               -0.475954  16156.63   100.00  
   186     46  GlobalStep               -0.487388  16384.10   100.00  
   187     46  GlobalStep               -0.480728  16408.69   100.00  
   188     46  LocalStep                -0.485028  16510.11   100.00  
   189     47  GlobalStep               -0.497628  20632.35   100.00  
   190     47  GlobalStep               -0.306587  20632.35   100.00  
   191     47  GlobalStep               -0.402533  20632.35   100.00  
   192     47  GlobalStep               -0.574299  20632.35   100.00 *
   193     47  LocalStep                -0.608249  20632.35   100.00 *
   194     47  GlobalStep               -0.390068  20632.35   100.00  
   195     47  GlobalStep               -0.392367  20632.35   100.00  
   196     47  GlobalStep               -0.432751  20632.35   100.00  
   197     47  GlobalStep               -0.586773  20632.35   100.00  
   198     47  GlobalStep               -0.511705  20632.35   100.00  
   199     47  LocalStep                -0.449126  20632.35   100.00  
   200     47  GlobalStep               -0.392367  20632.35   100.00  
   201     47  GlobalStep               -0.392367  20632.35   100.00  
   202     47  GlobalStep               -0.391555  20632.35   100.00  
   203     47  GlobalStep               -0.517399  20632.35   100.00  
   204     47  GlobalStep               -0.512836  20632.35   100.00  
   205     47  LocalStep                -0.469092  20632.35   100.00  
   206     47  GlobalStep               -0.213245  20632.35   100.00  
   207     47  GlobalStep               -0.392367  20632.35   100.00  
   208     47  GlobalStep               -0.392367  20632.35   100.00  
   209     47  GlobalStep               -0.531785  20632.35   100.00  
   210     47  GlobalStep               -0.533390  20632.35   100.00  
   211     47  LocalStep                -0.479267  20632.35   100.00  
   212     47  GlobalStep               -0.346375  20632.35   100.00  
   213     47  GlobalStep               -0.392367  20632.35   100.00  
   214     47  GlobalStep               -0.478652  20632.35   100.00  
   215     47  GlobalStep               -0.502026  20632.35   100.00  
   216     47  GlobalStep               -0.536885  20632.35   100.00  
   217     47  LocalStep                -0.448776  20632.35   100.00  
   218     47  GlobalStep               -0.315023  20632.35   100.00  
   219     47  GlobalStep               -0.419944  20632.35   100.00  
   220     47  GlobalStep               -0.475997  20632.35   100.00  
   221     47  GlobalStep               -0.463894  20632.35   100.00  
   222     47  GlobalStep               -0.472344  20632.35   100.00  
   223     47  LocalStep                -0.469996  20632.35   100.00  
   224     47  GlobalStep               -0.392367  20632.35   100.00  
   225     47  GlobalStep               -0.392100  20632.35   100.00  
   226     47  GlobalStep               -0.473890  20632.35   100.00  
   227     47  GlobalStep               -0.554121  20632.35   100.00  
   228     47  GlobalStep               -0.517884  20632.35   100.00  
   229     47  LocalStep                -0.518167  20632.35   100.00  
   230     47  GlobalStep               -0.392367  20632.35   100.00  
   231     47  GlobalStep               -0.392367  20632.35   100.00  
   232     47  GlobalStep               -0.392367  20632.35   100.00  
   233     47  GlobalStep               -0.530197  20632.35   100.00  
   234     47  GlobalStep               -0.481647  20632.35   100.00  
   235     47  LocalStep                -0.496710  20632.35   100.00  
   236     47  GlobalStep               -0.315122  20632.35   100.00  
   237     47  GlobalStep               -0.392367  20632.35   100.00  
   238     47  GlobalStep               -0.392404  20632.35   100.00  
   239     47  RefinementStep           -0.515227  20632.35   100.00  
   240     47  GlobalStep               -0.493865  20632.35   100.00  
   241     47  GlobalStep               -0.265526  20632.35   100.00  
   242     47  LocalStep                -0.286895  20632.35   100.00  
   243     47  GlobalStep               -0.392367  20632.35   100.00  
   244     47  GlobalStep               -0.392367  20632.35   100.00  
   245     47  GlobalStep               -0.485589  20632.35   100.00  
   246     47  GlobalStep               -0.532667  20632.35   100.00  
   247     47  GlobalStep               -0.244428  20632.35   100.00  
   248     47  LocalStep                -0.215248  20632.35   100.00  
   249     47  GlobalStep               -0.219986  20632.35   100.00  
   250     47  GlobalStep               -0.302381  20632.35   100.00  
   251     47  GlobalStep               -0.434721  20632.35   100.00  
   252     47  GlobalStep               -0.301346  20632.35   100.00  
   253     47  GlobalStep               -0.234802  20632.35   100.00  
   254     47  LocalStep                -0.393690  20632.35   100.00  
   255     47  GlobalStep               -0.392367  20632.35   100.00  
   256     47  GlobalStep               -0.291720  20632.35   100.00  
   257     47  GlobalStep               -0.270622  20632.35   100.00  
   258     47  GlobalStep               -0.275464  20632.35   100.00  
   259     47  GlobalStep               -0.279474  20632.35   100.00  
   260     47  LocalStep                -0.215248  20632.35   100.00  
   261     47  GlobalStep               -0.222767  20632.35   100.00  
   262     47  GlobalStep               -0.215248  20632.35   100.00  
   263     47  GlobalStep               -0.256026  20632.35   100.00  
   264     47  GlobalStep               -0.273337  20632.35   100.00  
   265     47  GlobalStep               -0.238659  20632.35   100.00  
   266     47  LocalStep                -0.215248  20632.35   100.00  
   267     47  GlobalStep               -0.204935  20632.36   100.00  
   268     47  GlobalStep               -0.215248  20632.36   100.00  
   269     47  GlobalStep               -0.392367  20632.36   100.00  
   270     47  GlobalStep               -0.254632  20632.36   100.00  
   271     47  GlobalStep               -0.458711  20632.36   100.00  
   272     47  LocalStep                -0.244775  20632.36   100.00  
   273     47  GlobalStep               -0.490530  20632.36   100.00  
   274     47  GlobalStep               -0.206762  20632.36   100.00  
   275     47  GlobalStep               -0.392723  20632.36   100.00  
   276     47  GlobalStep               -0.549066  20632.36   100.00  
   277     47  GlobalStep               -0.277877  20632.36   100.00  
   278     47  LocalStep                -0.392367  20632.36   100.00  
   279     47  GlobalStep               -0.240591  20632.36   100.00  
   280     47  GlobalStep               -0.390439  20632.36   100.00  
   281     47  GlobalStep               -0.391214  20632.36   100.00  
   282     47  GlobalStep               -0.279840  20632.36   100.00  
   283     47  GlobalStep               -0.420046  20632.36   100.00  
   284     47  LocalStep                -0.215248  20632.36   100.00  
Summary: iters 285 evals 300 noisy_evals   0 cycles  47 opt_time 20632.36 tot_time 20632.36 obj        -0.608249 gap 100.00
Val: -0.6082485718
X: 

[0.9940728297 0.9999999996 0.0361038799 0.1101908896 0.9999999987
 0.9687655579 0.0993827312 0.0175037583 0.6388245805 0.9841259108
 0.0010041551 0.0385706462 0.004822608 ]


Itercount: 285
Evalcount: 300
Fast_evalcount: 0
