# Supplementary material for: Black-box and surrogate optimization for tuning spiking neural models of striatum plasticity
Source: Front Neuroinform. 2022 Oct 20;16:1017222. doi: 10.3389/fninf.2022.1017222 (PMC9630480; doi:10.3389/fninf.2022.1017222)
Supplement: Supplementary file 1 [file Data_Sheet_1.ZIP › SHARED_DATA_TuningSpiking/RBFOpt/300FE/Alv_RBF_300_5.txt]

  Iter  Cycle  Action             Objective value      Time      Gap
  ----  -----  ------             ---------------      ----      ---
     0      0  Initialization           -0.273079  11951.39   100.00  
     0      0  Initialization           -0.215248  11951.39   100.00  
     0      0  Initialization           -0.215248  11951.39   100.00  
     0      0  Initialization           -0.392367  11951.39   100.00  
     0      0  Initialization           -0.241742  11951.39   100.00  
     0      0  Initialization           -0.392367  11951.39   100.00  
     0      0  Initialization           -0.394018  11951.39   100.00 *
     0      0  Initialization           -0.215248  11951.39   100.00  
     0      0  Initialization           -0.380479  11951.39   100.00  
     0      0  Initialization           -0.215248  11951.39   100.00  
     0      0  Initialization           -0.392076  11951.39   100.00  
     0      0  Initialization           -0.215248  11951.39   100.00  
     0      0  Initialization           -0.215248  11951.39   100.00  
     0      0  Initialization           -0.215248  11951.39   100.00  
     0      0  Initialization           -0.348413  11951.39   100.00  
     1      6  Discarded                           11951.73
     1     16  GlobalStep               -0.392367  14935.94   100.00  
     2     16  GlobalStep               -0.392367  14943.64   100.00  
     3     16  GlobalStep               -0.392632  14968.21   100.00  
     4     16  LocalStep                -0.392276  15015.04   100.00  
     5     16  LocalStep                -0.393631  15029.79   100.00  
     6     16  LocalStep                -0.391497  15030.49   100.00  
     7     17  GlobalStep               -0.392367  15055.88   100.00  
     8     17  GlobalStep               -0.392367  15094.92   100.00  
     9     17  LocalStep                -0.388780  15100.84   100.00  
    10     17  GlobalStep               -0.392367  15120.50   100.00  
    11     17  GlobalStep               -0.392367  15124.12   100.00  
    12     17  GlobalStep               -0.392367  15127.83   100.00  
    13     18  LocalStep                -0.388445  15134.25   100.00  
    14     18  GlobalStep               -0.392063  15139.28   100.00  
    15     18  GlobalStep               -0.388891  15387.39   100.00  
    16     18  GlobalStep               -0.330458  15457.70   100.00  
    17     18  GlobalStep               -0.367709  15508.95   100.00  
    18     18  GlobalStep               -0.392056  15519.48   100.00  
    19     19  GlobalStep               -0.357783  15746.04   100.00  
    20     19  GlobalStep               -0.338641  15805.68   100.00  
    21     19  GlobalStep               -0.312406  15951.61   100.00  
    22     19  GlobalStep               -0.260291  16058.82   100.00  
    23     19  GlobalStep               -0.313060  16084.00   100.00  
    24     19  GlobalStep               -0.353734  16224.49   100.00  
    25     20  GlobalStep               -0.352382  16273.33   100.00  
    26     20  GlobalStep               -0.301996  16313.67   100.00  
    27     20  GlobalStep               -0.300298  16319.29   100.00  
    28     20  GlobalStep               -0.215248  16418.67   100.00  
    29     20  GlobalStep               -0.215248  16439.53   100.00  
    30     20  GlobalStep               -0.215248  16461.09   100.00  
    31     21  LocalStep                -0.215248  16470.73   100.00  
    32     21  GlobalStep               -0.215248  16471.65   100.00  
    33     21  GlobalStep               -0.215248  16475.56   100.00  
    34     21  LocalStep                -0.225724  16476.27   100.00  
    35     21  GlobalStep               -0.215248  16492.62   100.00  
    36     21  GlobalStep               -0.267598  16534.64   100.00  
    37     22  GlobalStep               -0.254072  16535.34   100.00  
    38     22  GlobalStep               -0.311289  16579.72   100.00  
    39     22  GlobalStep               -0.246495  16624.14   100.00  
    40     22  GlobalStep               -0.240242  16690.93   100.00  
    41     22  GlobalStep               -0.257672  16700.46   100.00  
    42     22  GlobalStep               -0.228432  16721.62   100.00  
    43     23  GlobalStep               -0.260921  16784.59   100.00  
    44     23  LocalStep                -0.220340  17136.78   100.00  
    45     23  GlobalStep               -0.732991  17399.26   100.00 *
    46     23  GlobalStep               -0.215248  17448.80   100.00  
    47     23  GlobalStep               -0.215248  17520.99   100.00  
    48     23  GlobalStep               -0.215248  17586.77   100.00  
    49     24  GlobalStep               -0.392367  17994.56   100.00  
    50     24  GlobalStep               -0.392367  18070.12   100.00  
    51     24  LocalStep                -0.392367  18168.89   100.00  
    52     24  GlobalStep               -0.392367  18217.53   100.00  
    53     24  LocalStep                -0.392367  18231.67   100.00  
    54     24  GlobalStep               -0.376849  18316.51   100.00  
    55     25  GlobalStep               -0.387701  18522.48   100.00  
    56     25  GlobalStep               -0.401817  18579.35   100.00  
    57     25  GlobalStep               -0.389364  18587.98   100.00  
    58     25  GlobalStep               -0.391547  19043.96   100.00  
    59     25  GlobalStep               -0.354701  19170.12   100.00  
    60     25  GlobalStep               -0.392367  19278.32   100.00  
    61     26  GlobalStep               -0.392367  19416.40   100.00  
    62     26  GlobalStep               -0.378920  19480.39   100.00  
    63     26  GlobalStep               -0.392367  19498.94   100.00  
    64     26  LocalStep                -0.392690  19525.72   100.00  
    65     26  GlobalStep               -0.392367  19531.04   100.00  
    66     26  GlobalStep               -0.358711  19600.44   100.00  
    67     27  GlobalStep               -0.281654  19627.82   100.00  
    68     27  GlobalStep               -0.285634  19629.66   100.00  
    69     27  GlobalStep               -0.270203  19667.47   100.00  
    70     27  GlobalStep               -0.392367  19671.49   100.00  
    71     27  GlobalStep               -0.392367  19681.62   100.00  
    72     27  GlobalStep               -0.392367  19693.56   100.00  
    73     28  GlobalStep               -0.392367  19704.09   100.00  
    74     28  GlobalStep               -0.392367  19705.62   100.00  
    75     28  GlobalStep               -0.392367  19709.94   100.00  
    76     28  GlobalStep               -0.392367  19717.27   100.00  
    77     28  GlobalStep               -0.340617  19719.68   100.00  
    78     28  GlobalStep               -0.392367  19749.07   100.00  
    79     29  LocalStep                -0.392367  19808.04   100.00  
    80     29  GlobalStep               -0.392367  19917.27   100.00  
    81     29  GlobalStep               -0.371409  20057.98   100.00  
    82     29  GlobalStep               -0.392367  20226.88   100.00  
    83     29  LocalStep                -0.226130  20272.41   100.00  
    84     29  GlobalStep               -0.392367  20332.29   100.00  
    85     30  GlobalStep               -0.392367  20466.39   100.00  
    86     30  GlobalStep               -0.260959  20513.36   100.00  
    87     30  GlobalStep               -0.392367  20587.18   100.00  
    88     30  GlobalStep               -0.352414  20587.99   100.00  
    89     30  GlobalStep               -0.227889  20695.51   100.00  
    90     30  GlobalStep               -0.343499  20915.95   100.00  
    91     31  GlobalStep               -0.392367  20966.20   100.00  
    92     31  GlobalStep               -0.308951  21049.90   100.00  
    93     31  GlobalStep               -0.238520  21169.96   100.00  
    94     31  LocalStep                -0.230582  21173.08   100.00  
    95     31  LocalStep                -0.227061  21238.37   100.00  
    96     31  GlobalStep               -0.254425  21859.00   100.00  
    97     32  GlobalStep               -0.385938  22001.22   100.00  
    98     32  GlobalStep               -0.319841  22073.49   100.00  
    99     32  LocalStep                -0.266764  22103.78   100.00  
   100     32  GlobalStep               -0.222750  22366.25   100.00  
   101     32  GlobalStep               -0.392367  22371.77   100.00  
   102     32  GlobalStep               -0.316215  22391.23   100.00  
   103     33  GlobalStep               -0.392367  22481.71   100.00  
   104     33  GlobalStep               -0.392367  22568.15   100.00  
   105     33  LocalStep                -0.215248  22719.30   100.00  
   106     33  GlobalStep               -0.304937  22738.66   100.00  
   107     33  GlobalStep               -0.242985  22982.89   100.00  
   108     33  GlobalStep               -0.333097  23085.60   100.00  
   109     34  GlobalStep               -0.392302  23249.70   100.00  
   110     34  GlobalStep               -0.291299  23500.55   100.00  
   111     34  GlobalStep               -0.605596  23742.77   100.00  
   112     34  GlobalStep               -0.497535  23939.87   100.00  
   113     34  LocalStep                -0.274793  24017.91   100.00  
   114     34  GlobalStep               -0.215248  24119.41   100.00  
   115     35  GlobalStep               -0.482182  24128.25   100.00  
   116     35  GlobalStep               -0.266427  24156.33   100.00  
   117     35  GlobalStep               -0.510315  24213.91   100.00  
   118     35  GlobalStep               -0.569852  24415.41   100.00  
   119     35  GlobalStep               -0.239482  24443.40   100.00  
   120     35  GlobalStep               -0.311159  24444.32   100.00  
   121     36  GlobalStep               -0.615487  24517.75   100.00  
   122     36  GlobalStep               -0.330935  24584.19   100.00  
   123     36  LocalStep                -0.770407  24835.74   100.00 *
   124     36  GlobalStep               -0.714532  24923.80   100.00  
   125     36  LocalStep                -0.761969  25015.87   100.00  
   126     36  GlobalStep               -0.734030  25037.94   100.00  
   127     37  LocalStep                -0.241908  25043.16   100.00  
   128     37  GlobalStep               -0.782000  25049.12   100.00 *
   129     37  GlobalStep               -0.234716  25055.34   100.00  
   130     37  GlobalStep               -0.706487  25058.46   100.00  
   131     37  GlobalStep               -0.740312  25070.90   100.00  
   132     37  LocalStep                -0.369790  25217.22   100.00  
   133     38  GlobalStep               -0.669078  25328.56   100.00  
   134     38  GlobalStep               -0.392367  25374.36   100.00  
   135     38  GlobalStep               -0.605899  25457.51   100.00  
   136     38  GlobalStep               -0.327573  25492.92   100.00  
   137     38  LocalStep                -0.237347  25503.05   100.00  
   138     38  LocalStep                -0.228617  25658.40   100.00  
   139     39  GlobalStep               -0.215696  25728.61   100.00  
   140     39  GlobalStep               -0.319168  25800.54   100.00  
   141     39  GlobalStep               -0.215248  25816.80   100.00  
   142     39  LocalStep                -0.392367  25830.34   100.00  
   143     39  GlobalStep               -0.566473  25869.66   100.00  
   144     39  GlobalStep               -0.728437  26035.25   100.00  
   145     40  GlobalStep               -0.608960  26064.24   100.00  
   146     40  GlobalStep               -0.392367  26110.35   100.00  
   147     40  GlobalStep               -0.539388  26110.45   100.00  
   148     40  LocalStep                -0.392071  26218.57   100.00  
   149     40  GlobalStep               -0.782914  26227.40   100.00 *
   150     40  GlobalStep               -0.392367  26239.16   100.00  
   151     41  GlobalStep               -0.392367  26310.77   100.00  
   152     41  GlobalStep               -0.215248  26387.18   100.00  
   153     41  GlobalStep               -0.215248  26432.02   100.00  
   154     41  LocalStep                -0.392367  26615.76   100.00  
   155     41  LocalStep                -0.368242  26714.15   100.00  
   156     41  GlobalStep               -0.801532  26766.63   100.00 *
   157     42  GlobalStep               -0.392367  26836.45   100.00  
   158     42  GlobalStep               -0.392367  26843.48   100.00  
   159     42  GlobalStep               -0.392367  26844.99   100.00  
   160     42  GlobalStep               -0.264948  27102.95   100.00  
   161     42  GlobalStep               -0.392367  27104.97   100.00  
   162     42  GlobalStep               -0.392367  27160.75   100.00  
   163     43  LocalStep                -0.221729  27177.42   100.00  
   164     43  GlobalStep               -0.392367  27382.01   100.00  
   165     43  GlobalStep               -0.392367  27389.34   100.00  
   166     43  GlobalStep               -0.392367  27515.42   100.00  
   167     43  GlobalStep               -0.223539  27590.54   100.00  
   168     43  GlobalStep               -0.225261  27637.30   100.00  
   169     44  GlobalStep               -0.593009  27673.83   100.00  
   170     44  GlobalStep               -0.387107  27728.92   100.00  
   171     44  GlobalStep               -0.215248  27768.96   100.00  
   172     44  LocalStep                -0.391290  27773.98   100.00  
   173     44  GlobalStep               -0.545376  27812.21   100.00  
   174     44  GlobalStep               -0.392367  27858.97   100.00  
   175     45  GlobalStep               -0.392367  27907.52   100.00  
   176     45  GlobalStep               -0.407176  28366.20   100.00  
   177     45  GlobalStep               -0.392708  28370.13   100.00  
   178     45  GlobalStep               -0.392113  28388.69   100.00  
   179     45  GlobalStep               -0.320787  28554.00   100.00  
   180     45  GlobalStep               -0.392367  28568.06   100.00  
   181     46  GlobalStep               -0.345621  28743.60   100.00  
   182     46  GlobalStep               -0.383176  29055.95   100.00  
   183     46  GlobalStep               -0.369163  29090.15   100.00  
   184     46  LocalStep                -0.215248  29126.98   100.00  
   185     46  GlobalStep               -0.215248  29292.27   100.00  
   186     46  RefinementStep           -0.391056  29431.21   100.00  
   187     46  GlobalStep               -0.392367  29454.59   100.00  
   188     47  LocalStep                -0.251024  29480.49   100.00  
   189     47  GlobalStep               -0.245379  29594.09   100.00  
   190     47  GlobalStep               -0.326704  46469.64   100.00  
   191     47  GlobalStep               -0.353908  46469.64   100.00  
   192     47  GlobalStep               -0.218492  46469.64   100.00  
   193     47  GlobalStep               -0.637168  46469.64   100.00  
   194     47  GlobalStep               -0.215248  46469.64   100.00  
   195     47  GlobalStep               -0.222257  46469.64   100.00  
   196     47  LocalStep                -0.240258  46469.64   100.00  
   197     47  GlobalStep               -0.267349  46469.64   100.00  
   198     47  GlobalStep               -0.215248  46469.64   100.00  
   199     47  GlobalStep               -0.390229  46469.64   100.00  
   200     47  GlobalStep               -0.329982  46469.64   100.00  
   201     47  GlobalStep               -0.607785  46469.64   100.00  
   202     47  GlobalStep               -0.283518  46469.64   100.00  
   203     47  GlobalStep               -0.258701  46469.64   100.00  
   204     47  GlobalStep               -0.287537  46469.64   100.00  
   205     47  GlobalStep               -0.232253  46469.64   100.00  
   206     47  GlobalStep               -0.392367  46469.64   100.00  
   207     47  GlobalStep               -0.284055  46469.64   100.00  
   208     47  GlobalStep               -0.304364  46469.64   100.00  
   209     47  GlobalStep               -0.217093  46469.64   100.00  
   210     47  GlobalStep               -0.261411  46469.64   100.00  
   211     47  GlobalStep               -0.374181  46469.64   100.00  
   212     47  GlobalStep               -0.327705  46469.64   100.00  
   213     47  GlobalStep               -0.298087  46469.64   100.00  
   214     47  GlobalStep               -0.215248  46469.64   100.00  
   215     47  GlobalStep               -0.215248  46469.64   100.00  
   216     47  GlobalStep               -0.285032  46469.64   100.00  
   217     47  LocalStep                -0.215248  46469.64   100.00  
   218     47  LocalStep                -0.346281  46469.64   100.00  
   219     47  GlobalStep               -0.738660  46469.64   100.00  
   220     47  GlobalStep               -0.392367  46469.64   100.00  
   221     47  GlobalStep               -0.687508  46469.64   100.00  
   222     47  LocalStep                -0.735595  46469.64   100.00  
   223     47  LocalStep                -0.216878  46469.64   100.00  
   224     47  GlobalStep               -0.579077  46469.64   100.00  
   225     47  GlobalStep               -0.223395  46469.64   100.00  
   226     47  GlobalStep               -0.392367  46469.64   100.00  
   227     47  GlobalStep               -0.457549  46469.64   100.00  
   228     47  GlobalStep               -0.353033  46469.64   100.00  
   229     47  GlobalStep               -0.441171  46469.64   100.00  
   230     47  LocalStep                -0.215248  46469.64   100.00  
   231     47  GlobalStep               -0.215248  46469.64   100.00  
   232     47  GlobalStep               -0.244173  46469.64   100.00  
   233     47  GlobalStep               -0.601187  46469.64   100.00  
   234     47  GlobalStep               -0.594740  46469.64   100.00  
   235     47  LocalStep                -0.236406  46469.64   100.00  
   236     47  GlobalStep               -0.259863  46469.64   100.00  
   237     47  GlobalStep               -0.265433  46469.64   100.00  
   238     47  GlobalStep               -0.515617  46469.64   100.00  
   239     47  GlobalStep               -0.537415  46469.64   100.00  
   240     47  LocalStep                -0.215248  46469.64   100.00  
   241     47  GlobalStep               -0.363025  46469.64   100.00  
   242     47  GlobalStep               -0.215248  46469.64   100.00  
   243     47  GlobalStep               -0.220508  46469.65   100.00  
   244     47  GlobalStep               -0.436914  46469.65   100.00  
   245     47  GlobalStep               -0.548951  46469.65   100.00  
   246     47  LocalStep                -0.404305  46469.65   100.00  
   247     47  GlobalStep               -0.392367  46469.65   100.00  
   248     47  GlobalStep               -0.234266  46469.65   100.00  
   249     47  GlobalStep               -0.280669  46469.65   100.00  
   250     47  GlobalStep               -0.622603  46469.65   100.00  
   251     47  GlobalStep               -0.735956  46469.65   100.00  
   252     47  LocalStep                -0.328315  46469.65   100.00  
   253     47  GlobalStep               -0.392367  46469.65   100.00  
   254     47  GlobalStep               -0.392367  46469.65   100.00  
   255     47  GlobalStep               -0.492001  46469.65   100.00  
   256     47  GlobalStep               -0.747102  46469.65   100.00  
   257     47  GlobalStep               -0.370654  46469.65   100.00  
   258     47  LocalStep                -0.548651  46469.65   100.00  
   259     47  GlobalStep               -0.392367  46469.65   100.00  
   260     47  GlobalStep               -0.347778  46469.65   100.00  
   261     47  GlobalStep               -0.219958  46469.65   100.00  
   262     47  GlobalStep               -0.488752  46469.65   100.00  
   263     47  GlobalStep               -0.576395  46469.65   100.00  
   264     47  LocalStep                -0.392367  46469.65   100.00  
   265     47  GlobalStep               -0.215863  46469.65   100.00  
   266     47  GlobalStep               -0.215248  46469.65   100.00  
   267     47  GlobalStep               -0.421369  46469.65   100.00  
   268     47  GlobalStep               -0.533615  46469.65   100.00  
   269     47  GlobalStep               -0.556274  46469.65   100.00  
   270     47  LocalStep                -0.247820  46469.65   100.00  
   271     47  GlobalStep               -0.215248  46469.65   100.00  
   272     47  GlobalStep               -0.392367  46469.65   100.00  
   273     47  GlobalStep               -0.256389  46469.65   100.00  
   274     47  GlobalStep               -0.668164  46469.65   100.00  
   275     47  GlobalStep               -0.599076  46469.65   100.00  
   276     47  LocalStep                -0.406774  46469.65   100.00  
   277     47  GlobalStep               -0.392367  46469.65   100.00  
   278     47  GlobalStep               -0.391812  46469.65   100.00  
   279     47  GlobalStep               -0.424034  46469.65   100.00  
   280     47  GlobalStep               -0.579277  46469.65   100.00  
   281     47  GlobalStep               -0.688300  46469.65   100.00  
   282     47  RefinementStep           -0.731136  46469.65   100.00  
   283     47  LocalStep                -0.317526  46469.65   100.00  
   284     47  GlobalStep               -0.391097  46469.65   100.00  
   285     47  GlobalStep               -0.215248  46469.65   100.00  
Summary: iters 286 evals 300 noisy_evals   0 cycles  47 opt_time 46469.65 tot_time 46469.65 obj        -0.801532 gap 100.00
Val: -0.8015322262
X: 

[0.5276275741 0.7197860334 0.1699634895 0.4736929027 0.0624595181
 0.8944920888 0.007913846  0.3079177572 0.3804958083 0.1078866657
 0.8995116394 0.0014899962 0.5361661052]


Itercount: 286
Evalcount: 300
Fast_evalcount: 0
