# Supplementary material for: Black-box and surrogate optimization for tuning spiking neural models of striatum plasticity
Source: Front Neuroinform. 2022 Oct 20;16:1017222. doi: 10.3389/fninf.2022.1017222 (PMC9630480; doi:10.3389/fninf.2022.1017222)
Supplement: Supplementary file 1 [file Data_Sheet_1.ZIP › SHARED_DATA_TuningSpiking/RBFOpt/300FE/Alv_RBF_300_6.txt]

  Iter  Cycle  Action             Objective value      Time      Gap
  ----  -----  ------             ---------------      ----      ---
     0      0  Initialization           -0.392367   3553.15   100.00 *
     0      0  Initialization           -0.379434   3553.15   100.00  
     0      0  Initialization           -0.392367   3553.15   100.00  
     0      0  Initialization           -0.215248   3553.15   100.00  
     0      0  Initialization           -0.323010   3553.15   100.00  
     0      0  Initialization           -0.389239   3553.15   100.00  
     0      0  Initialization           -0.215248   3553.15   100.00  
     0      0  Initialization           -0.392367   3553.15   100.00  
     0      0  Initialization           -0.382927   3553.15   100.00  
     0      0  Initialization           -0.241540   3553.15   100.00  
     0      0  Initialization           -0.215248   3553.15   100.00  
     0      0  Initialization           -0.285659   3553.15   100.00  
     0      0  Initialization           -0.215248   3553.15   100.00  
     0      0  Initialization           -0.254107   3553.15   100.00  
     0      0  Initialization           -0.348413   3553.15   100.00  
     1      3  Discarded                            3553.24
     1     16  GlobalStep               -0.392367   9710.27   100.00  
     2     16  GlobalStep               -0.392367   9727.73   100.00  
     3     16  GlobalStep               -0.392367   9727.93   100.00  
     4     16  GlobalStep               -0.392367   9744.37   100.00  
     5     16  GlobalStep               -0.392367   9747.29   100.00  
     6     16  GlobalStep               -0.392367   9750.10   100.00  
     7     17  GlobalStep               -0.392367   9750.20   100.00  
     8     17  GlobalStep               -0.392367   9750.20   100.00  
     9     17  LocalStep                -0.392367   9753.69   100.00  
    10     17  GlobalStep               -0.392367   9759.61   100.00  
    11     17  GlobalStep               -0.392367   9759.71   100.00  
    12     17  GlobalStep               -0.392367   9761.42   100.00  
    13     18  GlobalStep               -0.392367   9767.54   100.00  
    14     18  GlobalStep               -0.392367   9768.16   100.00  
    15     18  GlobalStep               -0.392367   9772.48   100.00  
    16     18  GlobalStep               -0.392367   9774.39   100.00  
    17     18  GlobalStep               -0.392367   9774.69   100.00  
    18     18  GlobalStep               -0.392024   9778.30   100.00  
    19     19  GlobalStep               -0.392367   9778.71   100.00  
    20     19  GlobalStep               -0.392367   9779.99   100.00  
    21     19  GlobalStep               -0.392367   9781.60   100.00  
    22     19  GlobalStep               -0.391572   9783.91   100.00  
    23     19  GlobalStep               -0.392367   9786.52   100.00  
    24     19  LocalStep                -0.392367   9788.42   100.00  
    25     20  GlobalStep               -0.392367   9789.63   100.00  
    26     20  GlobalStep               -0.392367   9791.35   100.00  
    27     20  GlobalStep               -0.392367   9791.45   100.00  
    28     20  GlobalStep               -0.392367   9793.56   100.00  
    29     20  GlobalStep               -0.392367   9798.38   100.00  
    30     20  GlobalStep               -0.392367   9802.09   100.00  
    31     21  GlobalStep               -0.392367   9809.41   100.00  
    32     21  GlobalStep               -0.392367   9821.45   100.00  
    33     21  GlobalStep               -0.392367   9824.56   100.00  
    34     21  RefinementStep           -0.392367   9827.27   100.00  
    35     21  GlobalStep               -0.392367   9830.98   100.00  
    36     21  GlobalStep               -0.392367   9832.89   100.00  
    37     21  LocalStep                -0.392367   9834.30   100.00  
    38     22  GlobalStep               -0.392367   9838.52   100.00  
    39     22  GlobalStep               -0.392367   9840.61   100.00  
    40     22  LocalStep                -0.392367   9854.75   100.00  
    41     22  GlobalStep               -0.392367   9871.99   100.00  
    42     22  GlobalStep               -0.392367   9875.00   100.00  
    43     22  GlobalStep               -0.392367   9876.01   100.00  
    44     23  GlobalStep               -0.392367   9883.73   100.00  
    45     23  GlobalStep               -0.390200   9889.81   100.00  
    46     23  GlobalStep               -0.392367   9911.97   100.00  
    47     23  GlobalStep               -0.388580   9920.59   100.00  
    48     23  GlobalStep               -0.386862   9924.41   100.00  
    49     23  LocalStep                -0.392646   9934.84   100.00 *
    50     24  LocalStep                -0.392367   9938.15   100.00  
    51     24  GlobalStep               -0.384192   9986.62   100.00  
    52     24  GlobalStep               -0.380650   9995.55   100.00  
    53     24  GlobalStep               -0.380942  10153.16   100.00  
    54     24  GlobalStep               -0.361029  10338.94   100.00  
    55     24  LocalStep                -0.366701  10340.24   100.00  
    56     25  LocalStep                -0.366457  10357.39   100.00  
    57     25  LocalStep                -0.328036  10465.35   100.00  
    58     25  GlobalStep               -0.367891  10521.90   100.00  
    59     25  GlobalStep               -0.371184  10532.73   100.00  
    60     25  GlobalStep               -0.315714  10537.95   100.00  
    61     25  LocalStep                -0.328175  10548.68   100.00  
    62     26  GlobalStep               -0.313559  10572.45   100.00  
    63     26  GlobalStep               -0.306518  10573.85   100.00  
    64     26  GlobalStep               -0.337689  10614.05   100.00  
    65     26  GlobalStep               -0.368261  10621.87   100.00  
    66     26  GlobalStep               -0.326144  10637.92   100.00  
    67     26  GlobalStep               -0.346203  10669.40   100.00  
    68     27  GlobalStep               -0.299262  10683.35   100.00  
    69     27  GlobalStep               -0.319752  10717.71   100.00  
    70     27  GlobalStep               -0.294013  10743.28   100.00  
    71     27  GlobalStep               -0.329492  10747.99   100.00  
    72     27  GlobalStep               -0.292930  10772.96   100.00  
    73     27  GlobalStep               -0.356713  10807.85   100.00  
    74     28  GlobalStep               -0.302473  10829.91   100.00  
    75     28  GlobalStep               -0.346315  10869.27   100.00  
    76     28  GlobalStep               -0.314657  10872.28   100.00  
    77     28  GlobalStep               -0.318583  10880.51   100.00  
    78     28  GlobalStep               -0.277442  10923.73   100.00  
    79     28  GlobalStep               -0.288508  10985.18   100.00  
    80     29  GlobalStep               -0.250813  11044.24   100.00  
    81     29  GlobalStep               -0.215248  11054.20   100.00  
    82     29  LocalStep                -0.215248  11058.22   100.00  
    83     29  GlobalStep               -0.235599  11074.66   100.00  
    84     29  GlobalStep               -0.215248  11092.11   100.00  
    85     29  GlobalStep               -0.215248  11120.79   100.00  
    86     30  GlobalStep               -0.261971  11126.91   100.00  
    87     30  LocalStep                -0.215248  11128.49   100.00  
    88     30  GlobalStep               -0.215248  11142.33   100.00  
    89     30  GlobalStep               -0.252012  11207.90   100.00  
    90     30  LocalStep                -0.220512  11215.22   100.00  
    91     30  GlobalStep               -0.234790  11278.29   100.00  
    92     31  GlobalStep               -0.231876  11299.95   100.00  
    93     31  LocalStep                -0.236829  11365.35   100.00  
    94     31  LocalStep                -0.227988  11367.16   100.00  
    95     31  GlobalStep               -0.227983  11425.31   100.00  
    96     31  LocalStep                -0.216501  11881.27   100.00  
    97     31  GlobalStep               -0.392367  16077.78   100.00  
    98     32  GlobalStep               -0.392367  16078.88   100.00  
    99     32  GlobalStep               -0.392367  16085.52   100.00  
   100     32  GlobalStep               -0.392367  16104.38   100.00  
   101     32  LocalStep                -0.392367  16114.72   100.00  
   102     32  GlobalStep               -0.392367  16123.85   100.00  
   103     32  LocalStep                -0.392367  16132.88   100.00  
   104     33  LocalStep                -0.391686  16143.12   100.00  
   105     33  GlobalStep               -0.392367  16150.67   100.00  
   106     33  GlobalStep               -0.392367  16154.68   100.00  
   107     33  GlobalStep               -0.392825  16158.90   100.00 *
   108     33  GlobalStep               -0.392367  16163.42   100.00  
   109     33  LocalStep                -0.388076  16180.77   100.00  
   110     34  GlobalStep               -0.392367  16184.98   100.00  
   111     34  LocalStep                -0.392367  16186.94   100.00  
   112     34  GlobalStep               -0.392367  16193.56   100.00  
   113     34  RefinementStep           -0.392367  16194.57   100.00  
   114     34  GlobalStep               -0.392367  16204.70   100.00  
   115     34  GlobalStep               -0.392367  16211.93   100.00  
   116     34  GlobalStep               -0.392367  16212.03   100.00  
   117     35  GlobalStep               -0.392367  16219.25   100.00  
   118     35  GlobalStep               -0.392367  16221.31   100.00  
   119     35  GlobalStep               -0.392367  16250.79   100.00  
   120     35  GlobalStep               -0.392367  16251.90   100.00  
   121     35  GlobalStep               -0.392367  16257.02   100.00  
   122     35  GlobalStep               -0.392367  16296.63   100.00  
   123     35  GlobalStep               -0.392295  16296.63   100.00  
   124     36  GlobalStep               -0.392367  16313.98   100.00  
   125     36  GlobalStep               -0.392367  16340.76   100.00  
   126     36  LocalStep                -0.388139  16350.59   100.00  
   127     36  GlobalStep               -0.392367  16358.12   100.00  
   128     36  GlobalStep               -0.392367  16359.73   100.00  
   129     37  GlobalStep               -0.392367  16372.07   100.00  
   130     37  LocalStep                -0.392367  16377.05   100.00  
   131     37  GlobalStep               -0.392367  16381.59   100.00  
   132     37  GlobalStep               -0.392367  16398.35   100.00  
   133     37  GlobalStep               -0.388660  16567.79   100.00  
   134     37  GlobalStep               -0.390620  16598.28   100.00  
   135     38  LocalStep                -0.383029  16608.21   100.00  
   136     38  GlobalStep               -0.377475  16621.25   100.00  
   137     38  GlobalStep               -0.387429  16689.23   100.00  
   138     38  GlobalStep               -0.389046  16761.22   100.00  
   139     38  GlobalStep               -0.392367  16796.54   100.00  
   140     38  LocalStep                -0.392219  16799.45   100.00  
   141     39  GlobalStep               -0.392367  16854.99   100.00  
   142     39  GlobalStep               -0.140064  16921.97   100.00  
   143     39  GlobalStep               -0.392367  16932.10   100.00  
   144     39  GlobalStep               -0.339986  16986.94   100.00  
   145     39  GlobalStep               -0.388117  16995.46   100.00  
   146     39  GlobalStep               -0.297945  17043.59   100.00  
   147     40  GlobalStep               -0.392347  17050.31   100.00  
   148     40  GlobalStep               -0.387550  17059.16   100.00  
   149     40  GlobalStep               -0.392367  17079.32   100.00  
   150     40  GlobalStep               -0.306860  17124.14   100.00  
   151     40  GlobalStep               -0.325608  17133.56   100.00  
   152     40  GlobalStep               -0.392367  17191.01   100.00  
   153     41  GlobalStep               -0.387994  17210.07   100.00  
   154     41  GlobalStep               -0.392367  17218.66   100.00  
   155     41  GlobalStep               -0.388114  17220.27   100.00  
   156     41  GlobalStep               -0.392367  17256.07   100.00  
   157     41  GlobalStep               -0.285889  17275.33   100.00  
   158     41  GlobalStep               -0.273175  17281.55   100.00  
   159     42  GlobalStep               -0.392367  17286.07   100.00  
   160     42  GlobalStep               -0.235393  17301.30   100.00  
   161     42  GlobalStep               -0.389778  17314.14   100.00  
   162     42  GlobalStep               -0.296833  17335.40   100.00  
   163     42  GlobalStep               -0.392367  17421.74   100.00  
   164     42  GlobalStep               -0.215248  17450.41   100.00  
   165     43  GlobalStep               -0.215248  17461.95   100.00  
   166     43  GlobalStep               -0.392367  17510.99   100.00  
   167     43  GlobalStep               -0.388076  17511.90   100.00  
   168     43  GlobalStep               -0.392367  17513.21   100.00  
   169     43  GlobalStep               -0.392367  17556.73   100.00  
   170     43  GlobalStep               -0.392367  17592.63   100.00  
   171     44  GlobalStep               -0.392367  17611.28   100.00  
   172     44  GlobalStep               -0.381513  17645.61   100.00  
   173     44  GlobalStep               -0.392367  17649.14   100.00  
   174     44  GlobalStep               -0.392367  17679.83   100.00  
   175     44  GlobalStep               -0.390440  17681.06   100.00  
   176     44  GlobalStep               -0.392780  17707.24   100.00  
   177     45  GlobalStep               -0.392367  17730.31   100.00  
   178     45  GlobalStep               -0.392687  17739.89   100.00  
   179     45  GlobalStep               -0.392367  17842.36   100.00  
   180     45  GlobalStep               -0.239882  17899.21   100.00  
   181     45  GlobalStep               -0.393777  17964.89   100.00 *
   182     45  LocalStep                -0.355306  18002.09   100.00  
   183     46  GlobalStep               -0.392367  18058.04   100.00  
   184     46  LocalStep                -0.283882  18142.01   100.00  
   185     46  GlobalStep               -0.215248  18223.34   100.00  
   186     46  GlobalStep               -0.260933  18336.63   100.00  
   187     46  GlobalStep               -0.392367  18486.33   100.00  
   188     46  LocalStep                -0.228034  18516.12   100.00  
   189     47  GlobalStep               -0.215248  18671.73   100.00  
   190     47  LocalStep                -0.226490  23989.96   100.00  
   191     47  LocalStep                -0.262250  23989.96   100.00  
   192     47  LocalStep                -0.274370  23989.96   100.00  
   193     47  LocalStep                -0.392367  23989.96   100.00  
   194     47  GlobalStep               -0.392367  23989.96   100.00  
   195     47  GlobalStep               -0.299939  23989.96   100.00  
   196     47  GlobalStep               -0.392367  23989.96   100.00  
   197     47  GlobalStep               -0.392367  23989.96   100.00  
   198     47  GlobalStep               -0.392367  23989.96   100.00  
   199     47  LocalStep                -0.392135  23989.96   100.00  
   200     47  GlobalStep               -0.259039  23989.96   100.00  
   201     47  GlobalStep               -0.392367  23989.96   100.00  
   202     47  GlobalStep               -0.287195  23989.96   100.00  
   203     47  GlobalStep               -0.392367  23989.96   100.00  
   204     47  GlobalStep               -0.392447  23989.96   100.00  
   205     47  LocalStep                -0.391285  23989.96   100.00  
   206     47  GlobalStep               -0.392367  23989.96   100.00  
   207     47  GlobalStep               -0.392367  23989.96   100.00  
   208     47  GlobalStep               -0.392367  23989.96   100.00  
   209     47  RefinementStep           -0.392836  23989.96   100.00  
   210     47  GlobalStep               -0.392367  23989.96   100.00  
   211     47  GlobalStep               -0.393431  23989.96   100.00  
   212     47  LocalStep                -0.392367  23989.96   100.00  
   213     47  GlobalStep               -0.388457  23989.96   100.00  
   214     47  GlobalStep               -0.430381  23989.96   100.00 *
   215     47  GlobalStep               -0.392367  23989.96   100.00  
   216     47  GlobalStep               -0.392605  23989.96   100.00  
   217     47  GlobalStep               -0.392367  23989.96   100.00  
   218     47  LocalStep                -0.392367  23989.96   100.00  
   219     47  GlobalStep               -0.403566  23989.96   100.00  
   220     47  GlobalStep               -0.392367  23989.96   100.00  
   221     47  GlobalStep               -0.392777  23989.96   100.00  
   222     47  GlobalStep               -0.392367  23989.96   100.00  
   223     47  GlobalStep               -0.392367  23989.96   100.00  
   224     47  LocalStep                -0.352750  23989.96   100.00  
   225     47  GlobalStep               -0.392367  23989.96   100.00  
   226     47  GlobalStep               -0.215248  23989.96   100.00  
   227     47  GlobalStep               -0.392367  23989.96   100.00  
   228     47  GlobalStep               -0.392085  23989.96   100.00  
   229     47  GlobalStep               -0.392892  23989.96   100.00  
   230     47  LocalStep                -0.392367  23989.96   100.00  
   231     47  GlobalStep               -0.392367  23989.96   100.00  
   232     47  GlobalStep               -0.392367  23989.96   100.00  
   233     47  GlobalStep               -0.392367  23989.96   100.00  
   234     47  GlobalStep               -0.392367  23989.96   100.00  
   235     47  GlobalStep               -0.392262  23989.96   100.00  
   236     47  LocalStep                -0.409125  23989.96   100.00  
   237     47  GlobalStep               -0.269537  23989.96   100.00  
   238     47  GlobalStep               -0.357480  23989.96   100.00  
   239     47  GlobalStep               -0.387748  23989.96   100.00  
   240     47  GlobalStep               -0.392367  23989.96   100.00  
   241     47  GlobalStep               -0.391720  23989.96   100.00  
   242     47  LocalStep                -0.392367  23989.96   100.00  
   243     47  GlobalStep               -0.392367  23989.96   100.00  
   244     47  GlobalStep               -0.350387  23989.96   100.00  
   245     47  GlobalStep               -0.392367  23989.96   100.00  
   246     47  GlobalStep               -0.392790  23989.96   100.00  
   247     47  GlobalStep               -0.392367  23989.96   100.00  
   248     47  LocalStep                -0.384381  23989.96   100.00  
   249     47  GlobalStep               -0.391788  23989.96   100.00  
   250     47  GlobalStep               -0.392367  23989.96   100.00  
   251     47  GlobalStep               -0.392367  23989.96   100.00  
   252     47  GlobalStep               -0.392335  23989.96   100.00  
   253     47  GlobalStep               -0.392790  23989.96   100.00  
   254     47  LocalStep                -0.392367  23989.96   100.00  
   255     47  GlobalStep               -0.392367  23989.96   100.00  
   256     47  GlobalStep               -0.392367  23989.96   100.00  
   257     47  GlobalStep               -0.392367  23989.96   100.00  
   258     47  GlobalStep               -0.392367  23989.96   100.00  
   259     47  GlobalStep               -0.392572  23989.96   100.00  
   260     47  LocalStep                -0.392367  23989.96   100.00  
   261     47  GlobalStep               -0.392367  23989.96   100.00  
   262     47  GlobalStep               -0.392367  23989.96   100.00  
   263     47  GlobalStep               -0.392367  23989.96   100.00  
   264     47  GlobalStep               -0.392367  23989.96   100.00  
   265     47  GlobalStep               -0.392575  23989.96   100.00  
   266     47  LocalStep                -0.391911  23989.96   100.00  
   267     47  GlobalStep               -0.392501  23989.96   100.00  
   268     47  GlobalStep               -0.392367  23989.96   100.00  
   269     47  GlobalStep               -0.372488  23989.96   100.00  
   270     47  GlobalStep               -0.392367  23989.96   100.00  
   271     47  GlobalStep               -0.392367  23989.96   100.00  
   272     47  LocalStep                -0.392367  23989.96   100.00  
   273     47  GlobalStep               -0.392367  23989.97   100.00  
   274     47  GlobalStep               -0.293007  23989.97   100.00  
   275     47  GlobalStep               -0.392400  23989.97   100.00  
   276     47  GlobalStep               -0.392367  23989.97   100.00  
   277     47  GlobalStep               -0.392508  23989.97   100.00  
   278     47  LocalStep                -0.392367  23989.97   100.00  
   279     47  GlobalStep               -0.356960  23989.97   100.00  
   280     47  GlobalStep               -0.392367  23989.97   100.00  
   281     47  GlobalStep               -0.392367  23989.97   100.00  
   282     47  GlobalStep               -0.366221  23989.97   100.00  
   283     47  GlobalStep               -0.391628  23989.97   100.00  
   284     47  LocalStep                -0.392367  23989.97   100.00  
   285     47  GlobalStep               -0.392367  23989.97   100.00  
Summary: iters 286 evals 300 noisy_evals   0 cycles  47 opt_time 23989.97 tot_time 23989.97 obj        -0.430381 gap 100.00
Val: -0.4303810851
X: 

[0.9392702714 0.9690921768 0.0350465586 0.9987153488 0.9807713188
 0.9890663863 0.9734713702 0.3202451917 0.2277782253 0.0619234361
 0.998867631  0.2593160201 0.5360549308]


Itercount: 286
Evalcount: 300
Fast_evalcount: 0
