# Supplementary material for: Black-box and surrogate optimization for tuning spiking neural models of striatum plasticity
Source: Front Neuroinform. 2022 Oct 20;16:1017222. doi: 10.3389/fninf.2022.1017222 (PMC9630480; doi:10.3389/fninf.2022.1017222)
Supplement: Supplementary file 1 [file Data_Sheet_1.ZIP › SHARED_DATA_TuningSpiking/RBFOpt/300FE/Alv_RBF_300_7.txt]

  Iter  Cycle  Action             Objective value      Time      Gap
  ----  -----  ------             ---------------      ----      ---
     0      0  Initialization           -0.388784   3456.98   100.00  
     0      0  Initialization           -0.392367   3456.98   100.00 *
     0      0  Initialization           -0.215248   3456.98   100.00  
     0      0  Initialization           -0.247823   3456.98   100.00  
     0      0  Initialization           -0.215248   3456.98   100.00  
     0      0  Initialization           -0.215248   3456.98   100.00  
     0      0  Initialization           -0.215248   3456.98   100.00  
     0      0  Initialization           -0.215248   3456.98   100.00  
     0      0  Initialization           -0.329145   3456.98   100.00  
     0      0  Initialization           -0.388223   3456.98   100.00  
     0      0  Initialization           -0.392367   3456.98   100.00  
     0      0  Initialization           -0.392367   3456.98   100.00  
     0      0  Initialization           -0.335872   3456.98   100.00  
     0      0  Initialization           -0.392367   3456.98   100.00  
     0      0  Initialization           -0.348413   3456.98   100.00  
     1      3  Discarded                            3457.08
     1     16  LocalStep                -0.392367   7806.24   100.00  
     2     16  LocalStep                -0.392367   7973.29   100.00  
     3     16  GlobalStep               -0.392367   8965.80   100.00  
     4     16  GlobalStep               -0.392367   8975.22   100.00  
     5     16  GlobalStep               -0.392367   8978.14   100.00  
     6     16  LocalStep                -0.392367   8980.35   100.00  
     7     17  GlobalStep               -0.392367   8981.15   100.00  
     8     17  GlobalStep               -0.392367   8990.63   100.00  
     9     17  LocalStep                -0.392367   8995.05   100.00  
    10     17  GlobalStep               -0.392367   8995.85   100.00  
    11     17  GlobalStep               -0.392367   8998.26   100.00  
    12     17  GlobalStep               -0.392367   9007.19   100.00  
    13     18  GlobalStep               -0.392367   9008.50   100.00  
    14     18  GlobalStep               -0.392367   9013.04   100.00  
    15     18  GlobalStep               -0.392367   9017.36   100.00  
    16     18  GlobalStep               -0.392367   9019.47   100.00  
    17     18  GlobalStep               -0.392367   9019.47   100.00  
    18     18  GlobalStep               -0.392367   9020.37   100.00  
    19     19  GlobalStep               -0.392367   9022.89   100.00  
    20     19  GlobalStep               -0.392367   9024.77   100.00  
    21     19  GlobalStep               -0.392367   9025.18   100.00  
    22     19  GlobalStep               -0.392367   9028.59   100.00  
    23     19  GlobalStep               -0.392367   9030.10   100.00  
    24     19  GlobalStep               -0.392367   9031.20   100.00  
    25     20  LocalStep                -0.392539   9033.72   100.00 *
    26     20  GlobalStep               -0.392367   9034.97   100.00  
    27     20  LocalStep                -0.393850   9037.18   100.00 *
    28     20  GlobalStep               -0.393087   9038.69   100.00  
    29     20  GlobalStep               -0.392367   9043.01   100.00  
    30     20  GlobalStep               -0.392367   9043.92   100.00  
    31     21  GlobalStep               -0.392367   9050.04   100.00  
    32     21  LocalStep                -0.392367   9051.18   100.00  
    33     21  GlobalStep               -0.393035   9051.48   100.00  
    34     21  GlobalStep               -0.392367   9052.39   100.00  
    35     21  GlobalStep               -0.392367   9052.39   100.00  
    36     21  LocalStep                -0.392367   9053.10   100.00  
    37     22  GlobalStep               -0.392328   9053.90   100.00  
    38     22  GlobalStep               -0.393048   9054.79   100.00  
    39     22  GlobalStep               -0.392367   9058.20   100.00  
    40     22  GlobalStep               -0.393244   9059.31   100.00  
    41     22  GlobalStep               -0.388398   9060.52   100.00  
    42     22  GlobalStep               -0.393889   9061.43   100.00 *
    43     23  GlobalStep               -0.392367   9061.93   100.00  
    44     23  LocalStep                -0.392367   9063.40   100.00  
    45     23  GlobalStep               -0.392367   9067.92   100.00  
    46     23  GlobalStep               -0.392367   9071.04   100.00  
    47     23  GlobalStep               -0.391372   9077.36   100.00  
    48     23  GlobalStep               -0.391549   9080.07   100.00  
    49     24  LocalStep                -0.392367   9081.88   100.00  
    50     24  GlobalStep               -0.392367   9082.91   100.00  
    51     24  GlobalStep               -0.392328   9087.53   100.00  
    52     24  GlobalStep               -0.392367   9088.74   100.00  
    53     24  LocalStep                -0.389165   9092.56   100.00  
    54     24  GlobalStep               -0.392367   9097.58   100.00  
    55     24  GlobalStep               -0.392367   9097.58   100.00  
    56     25  GlobalStep               -0.393035   9104.89   100.00  
    57     25  GlobalStep               -0.392367   9106.00   100.00  
    58     25  GlobalStep               -0.392367   9106.21   100.00  
    59     25  LocalStep                -0.392367   9106.91   100.00  
    60     25  GlobalStep               -0.392367   9106.91   100.00  
    61     26  LocalStep                -0.392367   9107.73   100.00  
    62     26  GlobalStep               -0.392367   9108.95   100.00  
    63     26  GlobalStep               -0.392367   9110.46   100.00  
    64     26  LocalStep                -0.392367   9110.86   100.00  
    65     26  GlobalStep               -0.392367   9112.77   100.00  
    66     26  RefinementStep           -0.392367   9114.28   100.00  
    67     26  GlobalStep               -0.393850   9117.10   100.00  
    68     27  GlobalStep               -0.392367   9132.85   100.00  
    69     27  LocalStep                -0.392367   9142.66   100.00  
    70     27  GlobalStep               -0.391669   9163.43   100.00  
    71     27  GlobalStep               -0.390730   9192.43   100.00  
    72     27  GlobalStep               -0.379381   9201.06   100.00  
    73     27  GlobalStep               -0.386623   9293.45   100.00  
    74     28  GlobalStep               -0.389034   9302.28   100.00  
    75     28  GlobalStep               -0.387983   9390.88   100.00  
    76     28  GlobalStep               -0.379747   9469.50   100.00  
    77     28  GlobalStep               -0.368549   9660.52   100.00  
    78     28  GlobalStep               -0.358370   9748.46   100.00  
    79     28  GlobalStep               -0.367927   9765.01   100.00  
    80     29  GlobalStep               -0.356208   9765.82   100.00  
    81     29  GlobalStep               -0.349029   9790.02   100.00  
    82     29  GlobalStep               -0.339298   9827.92   100.00  
    83     29  GlobalStep               -0.390417   9867.13   100.00  
    84     29  GlobalStep               -0.343445   9872.75   100.00  
    85     29  GlobalStep               -0.363844   9903.94   100.00  
    86     30  GlobalStep               -0.372279   9989.59   100.00  
    87     30  GlobalStep               -0.337064  10017.69   100.00  
    88     30  GlobalStep               -0.334157  10144.65   100.00  
    89     30  GlobalStep               -0.274018  10229.10   100.00  
    90     30  GlobalStep               -0.318974  10246.55   100.00  
    91     30  LocalStep                -0.215248  10363.98   100.00  
    92     31  GlobalStep               -0.299398  10389.86   100.00  
    93     31  GlobalStep               -0.281706  10428.59   100.00  
    94     31  GlobalStep               -0.246724  10544.71   100.00  
    95     31  GlobalStep               -0.260749  10609.99   100.00  
    96     31  GlobalStep               -0.224079  10760.70   100.00  
    97     31  LocalStep                -0.392367  13321.99   100.00  
    98     32  LocalStep                -0.392367  13388.67   100.00  
    99     32  GlobalStep               -0.392367  13531.48   100.00  
   100     32  GlobalStep               -0.346548  14250.41   100.00  
   101     32  GlobalStep               -0.392367  14410.94   100.00  
   102     32  GlobalStep               -0.392367  14421.28   100.00  
   103     32  GlobalStep               -0.390949  14424.89   100.00  
   104     33  LocalStep                -0.392367  14431.31   100.00  
   105     33  GlobalStep               -0.392367  14437.25   100.00  
   106     33  GlobalStep               -0.392367  14451.30   100.00  
   107     33  GlobalStep               -0.392367  14453.61   100.00  
   108     33  GlobalStep               -0.392367  14454.62   100.00  
   109     33  LocalStep                -0.392367  14460.34   100.00  
   110     34  LocalStep                -0.392367  14474.58   100.00  
   111     34  GlobalStep               -0.392367  14476.55   100.00  
   112     34  LocalStep                -0.392367  14481.17   100.00  
   113     34  GlobalStep               -0.393130  14485.69   100.00  
   114     34  GlobalStep               -0.392367  14488.00   100.00  
   115     34  GlobalStep               -0.392367  14489.51   100.00  
   116     35  GlobalStep               -0.392367  14493.23   100.00  
   117     35  GlobalStep               -0.392367  14516.73   100.00  
   118     35  GlobalStep               -0.392367  14519.95   100.00  
   119     35  GlobalStep               -0.392514  14522.46   100.00  
   120     35  GlobalStep               -0.392367  14527.38   100.00  
   121     35  LocalStep                -0.392367  14528.20   100.00  
   122     36  GlobalStep               -0.392367  14544.85   100.00  
   123     36  GlobalStep               -0.392367  14547.02   100.00  
   124     36  GlobalStep               -0.392367  14549.14   100.00  
   125     36  GlobalStep               -0.392367  14552.25   100.00  
   126     36  GlobalStep               -0.392367  14552.46   100.00  
   127     36  RefinementStep           -0.393889  14558.08   100.00  
   128     36  LocalStep                -0.392367  14561.20   100.00  
   129     37  GlobalStep               -0.390276  14568.13   100.00  
   130     37  GlobalStep               -0.392367  14570.42   100.00  
   131     37  LocalStep                -0.389705  14574.05   100.00  
   132     37  GlobalStep               -0.391312  14575.16   100.00  
   133     37  LocalStep                -0.392367  14583.19   100.00  
   134     37  GlobalStep               -0.393048  14587.71   100.00  
   135     38  GlobalStep               -0.388899  14587.91   100.00  
   136     38  GlobalStep               -0.392328  14590.36   100.00  
   137     38  GlobalStep               -0.392367  14612.34   100.00  
   138     38  GlobalStep               -0.392367  14615.45   100.00  
   139     38  GlobalStep               -0.393048  14615.66   100.00  
   140     38  GlobalStep               -0.392367  14618.07   100.00  
   141     39  GlobalStep               -0.389729  14638.23   100.00  
   142     39  GlobalStep               -0.390814  14644.65   100.00  
   143     39  LocalStep                -0.392367  14647.06   100.00  
   144     39  LocalStep                -0.392367  14649.38   100.00  
   145     39  GlobalStep               -0.392367  14650.48   100.00  
   146     39  GlobalStep               -0.392367  14652.30   100.00  
   147     40  GlobalStep               -0.393048  14653.10   100.00  
   148     40  GlobalStep               -0.392367  14682.20   100.00  
   149     40  GlobalStep               -0.392367  14692.64   100.00  
   150     40  GlobalStep               -0.390383  14762.83   100.00  
   151     40  GlobalStep               -0.384018  14762.83   100.00  
   152     40  GlobalStep               -0.392023  14845.99   100.00  
   153     41  GlobalStep               -0.369230  14846.39   100.00  
   154     41  GlobalStep               -0.392367  14891.62   100.00  
   155     41  GlobalStep               -0.392367  14909.18   100.00  
   156     41  LocalStep                -0.392367  14927.63   100.00  
   157     41  GlobalStep               -0.384270  15000.04   100.00  
   158     41  GlobalStep               -0.381502  15038.95   100.00  
   159     42  LocalStep                -0.392367  15172.12   100.00  
   160     42  GlobalStep               -0.332747  15189.23   100.00  
   161     42  GlobalStep               -0.393912  15249.01   100.00 *
   162     42  GlobalStep               -0.392367  15255.53   100.00  
   163     42  GlobalStep               -0.353415  15301.87   100.00  
   164     42  GlobalStep               -0.392367  15363.75   100.00  
   165     43  GlobalStep               -0.392367  15402.47   100.00  
   166     43  GlobalStep               -0.393165  15409.11   100.00  
   167     43  LocalStep                -0.392367  15418.75   100.00  
   168     43  GlobalStep               -0.391673  15429.39   100.00  
   169     43  GlobalStep               -0.344466  15472.02   100.00  
   170     43  GlobalStep               -0.392367  15472.85   100.00  
   171     44  GlobalStep               -0.375267  15511.76   100.00  
   172     44  GlobalStep               -0.374185  15551.66   100.00  
   173     44  GlobalStep               -0.356508  15562.19   100.00  
   174     44  GlobalStep               -0.392367  15569.42   100.00  
   175     44  GlobalStep               -0.335859  15588.88   100.00  
   176     44  GlobalStep               -0.331527  15605.03   100.00  
   177     45  GlobalStep               -0.392367  15613.67   100.00  
   178     45  GlobalStep               -0.322784  15617.69   100.00  
   179     45  GlobalStep               -0.391334  15776.95   100.00  
   180     45  GlobalStep               -0.392367  15791.60   100.00  
   181     45  GlobalStep               -0.215248  15798.44   100.00  
   182     45  GlobalStep               -0.439404  15808.98   100.00 *
   183     46  GlobalStep               -0.327999  15842.78   100.00  
   184     46  GlobalStep               -0.392367  15920.23   100.00  
   185     46  GlobalStep               -0.259431  15985.62   100.00  
   186     46  GlobalStep               -0.393864  16051.51   100.00  
   187     46  GlobalStep               -0.273369  16060.96   100.00  
   188     46  GlobalStep               -0.392367  16096.37   100.00  
   189     47  GlobalStep               -0.269074  16514.25   100.00  
   190     47  GlobalStep               -0.215248  22133.52   100.00  
   191     47  GlobalStep               -0.215248  22133.52   100.00  
   192     47  GlobalStep               -0.361991  22133.52   100.00  
   193     47  LocalStep                -0.392367  22133.52   100.00  
   194     47  GlobalStep               -0.392367  22133.52   100.00  
   195     47  GlobalStep               -0.392367  22133.52   100.00  
   196     47  GlobalStep               -0.392367  22133.52   100.00  
   197     47  GlobalStep               -0.249366  22133.52   100.00  
   198     47  GlobalStep               -0.393889  22133.52   100.00  
   199     47  LocalStep                -0.392367  22133.52   100.00  
   200     47  GlobalStep               -0.392367  22133.52   100.00  
   201     47  GlobalStep               -0.392367  22133.52   100.00  
   202     47  GlobalStep               -0.392367  22133.52   100.00  
   203     47  GlobalStep               -0.388021  22133.52   100.00  
   204     47  GlobalStep               -0.393097  22133.52   100.00  
   205     47  LocalStep                -0.392367  22133.52   100.00  
   206     47  GlobalStep               -0.392961  22133.52   100.00  
   207     47  GlobalStep               -0.392367  22133.52   100.00  
   208     47  GlobalStep               -0.392367  22133.52   100.00  
   209     47  GlobalStep               -0.259342  22133.52   100.00  
   210     47  GlobalStep               -0.301847  22133.52   100.00  
   211     47  LocalStep                -0.392367  22133.52   100.00  
   212     47  GlobalStep               -0.215991  22133.52   100.00  
   213     47  GlobalStep               -0.392367  22133.52   100.00  
   214     47  GlobalStep               -0.392367  22133.52   100.00  
   215     47  GlobalStep               -0.262209  22133.52   100.00  
   216     47  GlobalStep               -0.391031  22133.52   100.00  
   217     47  LocalStep                -0.392367  22133.52   100.00  
   218     47  GlobalStep               -0.392367  22133.52   100.00  
   219     47  GlobalStep               -0.215248  22133.53   100.00  
   220     47  GlobalStep               -0.392367  22133.53   100.00  
   221     47  GlobalStep               -0.296034  22133.53   100.00  
   222     47  GlobalStep               -0.303140  22133.53   100.00  
   223     47  RefinementStep           -0.393889  22133.53   100.00  
   224     47  LocalStep                -0.392367  22133.53   100.00  
   225     47  GlobalStep               -0.392367  22133.53   100.00  
   226     47  GlobalStep               -0.392367  22133.53   100.00  
   227     47  GlobalStep               -0.392367  22133.53   100.00  
   228     47  GlobalStep               -0.383848  22133.53   100.00  
   229     47  GlobalStep               -0.376334  22133.53   100.00  
   230     47  LocalStep                -0.392367  22133.53   100.00  
   231     47  GlobalStep               -0.392367  22133.53   100.00  
   232     47  GlobalStep               -0.392367  22133.53   100.00  
   233     47  GlobalStep               -0.390096  22133.53   100.00  
   234     47  GlobalStep               -0.391982  22133.53   100.00  
   235     47  GlobalStep               -0.351803  22133.53   100.00  
   236     47  LocalStep                -0.392367  22133.53   100.00  
   237     47  GlobalStep               -0.392367  22133.53   100.00  
   238     47  GlobalStep               -0.392298  22133.53   100.00  
   239     47  GlobalStep               -0.392367  22133.53   100.00  
   240     47  GlobalStep               -0.239045  22133.53   100.00  
   241     47  GlobalStep               -0.393889  22133.53   100.00  
   242     47  LocalStep                -0.392367  22133.53   100.00  
   243     47  GlobalStep               -0.279296  22133.53   100.00  
   244     47  GlobalStep               -0.344241  22133.53   100.00  
   245     47  GlobalStep               -0.215248  22133.53   100.00  
   246     47  GlobalStep               -0.355124  22133.53   100.00  
   247     47  GlobalStep               -0.360243  22133.53   100.00  
   248     47  LocalStep                -0.392367  22133.53   100.00  
   249     47  GlobalStep               -0.291120  22133.53   100.00  
   250     47  GlobalStep               -0.392367  22133.53   100.00  
   251     47  GlobalStep               -0.392367  22133.53   100.00  
   252     47  GlobalStep               -0.323370  22133.53   100.00  
   253     47  GlobalStep               -0.391365  22133.53   100.00  
   254     47  LocalStep                -0.392753  22133.53   100.00  
   255     47  GlobalStep               -0.384516  22133.53   100.00  
   256     47  GlobalStep               -0.392367  22133.53   100.00  
   257     47  GlobalStep               -0.389766  22133.53   100.00  
   258     47  GlobalStep               -0.392367  22133.53   100.00  
   259     47  GlobalStep               -0.393850  22133.53   100.00  
   260     47  LocalStep                -0.392367  22133.53   100.00  
   261     47  GlobalStep               -0.215248  22133.53   100.00  
   262     47  GlobalStep               -0.392367  22133.53   100.00  
   263     47  GlobalStep               -0.392367  22133.53   100.00  
   264     47  GlobalStep               -0.392367  22133.53   100.00  
   265     47  GlobalStep               -0.393352  22133.53   100.00  
   266     47  LocalStep                -0.236742  22133.53   100.00  
   267     47  GlobalStep               -0.215248  22133.53   100.00  
   268     47  GlobalStep               -0.215248  22133.53   100.00  
   269     47  GlobalStep               -0.392367  22133.53   100.00  
   270     47  GlobalStep               -0.393837  22133.53   100.00  
   271     47  GlobalStep               -0.391610  22133.53   100.00  
   272     47  LocalStep                -0.392367  22133.53   100.00  
   273     47  GlobalStep               -0.392367  22133.53   100.00  
   274     47  GlobalStep               -0.391720  22133.53   100.00  
   275     47  GlobalStep               -0.392367  22133.53   100.00  
   276     47  GlobalStep               -0.392367  22133.53   100.00  
   277     47  GlobalStep               -0.387446  22133.53   100.00  
   278     47  LocalStep                -0.392367  22133.53   100.00  
   279     47  GlobalStep               -0.392367  22133.53   100.00  
   280     47  GlobalStep               -0.392367  22133.53   100.00  
   281     47  GlobalStep               -0.392367  22133.53   100.00  
   282     47  GlobalStep               -0.412341  22133.53   100.00  
   283     47  GlobalStep               -0.459743  22133.53   100.00 *
   284     47  LocalStep                -0.451974  22133.53   100.00  
   285     47  GlobalStep               -0.215248  22133.53   100.00  
Summary: iters 286 evals 300 noisy_evals   0 cycles  47 opt_time 22133.53 tot_time 22133.53 obj        -0.459743 gap 100.00
Val: -0.4597425652
X: 

[0.992112486  0.9494241987 0.0095257136 0.0288872245 0.9986569645
 0.9981428175 0.8255816423 0.3069053759 0.1757552    0.0017113931
 0.0097787249 0.0697293627 0.9957355831]


Itercount: 286
Evalcount: 300
Fast_evalcount: 0
