# Supplementary material for: Black-box and surrogate optimization for tuning spiking neural models of striatum plasticity
Source: Front Neuroinform. 2022 Oct 20;16:1017222. doi: 10.3389/fninf.2022.1017222 (PMC9630480; doi:10.3389/fninf.2022.1017222)
Supplement: Supplementary file 1 [file Data_Sheet_1.ZIP › SHARED_DATA_TuningSpiking/RBFOpt/300FE/Alv_RBF_300_8.txt]

  Iter  Cycle  Action             Objective value      Time      Gap
  ----  -----  ------             ---------------      ----      ---
     0      0  Initialization           -0.392367   3642.61   100.00  
     0      0  Initialization           -0.215248   3642.61   100.00  
     0      0  Initialization           -0.215248   3642.61   100.00  
     0      0  Initialization           -0.215248   3642.61   100.00  
     0      0  Initialization           -0.338368   3642.61   100.00  
     0      0  Initialization           -0.215248   3642.61   100.00  
     0      0  Initialization           -0.392367   3642.61   100.00  
     0      0  Initialization           -0.267230   3642.61   100.00  
     0      0  Initialization           -0.264967   3642.61   100.00  
     0      0  Initialization           -0.402182   3642.61   100.00 *
     0      0  Initialization           -0.280188   3642.61   100.00  
     0      0  Initialization           -0.392367   3642.61   100.00  
     0      0  Initialization           -0.215248   3642.61   100.00  
     0      0  Initialization           -0.392367   3642.61   100.00  
     0      0  Initialization           -0.348413   3642.61   100.00  
     0     15  GlobalStep               -0.392367  10026.95   100.00  
     1     16  RefinementStep           -0.392367  10031.97   100.00  
     2     16  GlobalStep               -0.392367  10048.66   100.00  
     3     16  GlobalStep               -0.392367  10050.67   100.00  
     4     16  GlobalStep               -0.392367  10070.43   100.00  
     5     16  GlobalStep               -0.392367  10073.64   100.00  
     6     16  LocalStep                -0.392367  10075.25   100.00  
     7     16  GlobalStep               -0.392367  10076.05   100.00  
     8     17  GlobalStep               -0.392367  10077.46   100.00  
     9     17  GlobalStep               -0.392367  10082.66   100.00  
    10     17  LocalStep                -0.392367  10083.97   100.00  
    11     17  GlobalStep               -0.392367  10084.97   100.00  
    12     17  GlobalStep               -0.389000  10085.38   100.00  
    13     17  GlobalStep               -0.392367  10087.39   100.00  
    14     17  GlobalStep               -0.392367  10087.39   100.00  
    15     18  GlobalStep               -0.389545  10088.03   100.00  
    16     18  GlobalStep               -0.392367  10090.14   100.00  
    17     18  GlobalStep               -0.392367  10090.35   100.00  
    18     18  GlobalStep               -0.392367  10094.36   100.00  
    19     18  GlobalStep               -0.392367  10098.88   100.00  
    20     18  GlobalStep               -0.392367  10098.88   100.00  
    21     19  GlobalStep               -0.392367  10099.58   100.00  
    22     19  GlobalStep               -0.392367  10099.58   100.00  
    23     19  GlobalStep               -0.392367  10099.59   100.00  
    24     19  GlobalStep               -0.392367  10100.70   100.00  
    25     19  GlobalStep               -0.392367  10103.51   100.00  
    26     20  LocalStep                -0.392367  10106.33   100.00  
    27     20  GlobalStep               -0.388120  10107.19   100.00  
    28     20  GlobalStep               -0.392367  10108.00   100.00  
    29     20  GlobalStep               -0.392367  10109.61   100.00  
    30     20  GlobalStep               -0.392367  10111.32   100.00  
    31     20  GlobalStep               -0.392367  10111.92   100.00  
    32     21  LocalStep                -0.392367  10113.43   100.00  
    33     21  GlobalStep               -0.392367  10116.77   100.00  
    34     21  LocalStep                -0.392367  10116.98   100.00  
    35     21  GlobalStep               -0.392367  10126.51   100.00  
    36     21  GlobalStep               -0.392367  10127.21   100.00  
    37     21  GlobalStep               -0.392367  10127.62   100.00  
    38     22  GlobalStep               -0.392367  10131.03   100.00  
    39     22  GlobalStep               -0.392367  10131.96   100.00  
    40     22  GlobalStep               -0.392367  10134.27   100.00  
    41     22  GlobalStep               -0.392367  10135.68   100.00  
    42     22  GlobalStep               -0.392367  10138.19   100.00  
    43     22  LocalStep                -0.392367  10139.10   100.00  
    44     23  GlobalStep               -0.392367  10141.01   100.00  
    45     23  LocalStep                -0.392367  10142.00   100.00  
    46     23  LocalStep                -0.392367  10144.11   100.00  
    47     23  GlobalStep               -0.392367  10144.92   100.00  
    48     23  GlobalStep               -0.388782  10150.24   100.00  
    49     23  GlobalStep               -0.392367  10152.05   100.00  
    50     24  LocalStep                -0.392367  10153.25   100.00  
    51     24  GlobalStep               -0.392367  10154.61   100.00  
    52     24  LocalStep                -0.392367  10161.25   100.00  
    53     24  GlobalStep               -0.392367  10162.46   100.00  
    54     24  GlobalStep               -0.392367  10163.57   100.00  
    55     24  GlobalStep               -0.392367  10164.28   100.00  
    56     25  GlobalStep               -0.392367  10165.48   100.00  
    57     25  GlobalStep               -0.392367  10167.45   100.00  
    58     25  LocalStep                -0.392367  10168.66   100.00  
    59     25  LocalStep                -0.392367  10171.77   100.00  
    60     25  LocalStep                -0.392367  10174.49   100.00  
    61     25  GlobalStep               -0.392367  10178.30   100.00  
    62     26  GlobalStep               -0.392367  10179.41   100.00  
    63     26  GlobalStep               -0.392367  10185.77   100.00  
    64     26  GlobalStep               -0.392776  10189.59   100.00  
    65     26  LocalStep                -0.392367  10189.69   100.00  
    66     26  GlobalStep               -0.392367  10198.12   100.00  
    67     26  GlobalStep               -0.392367  10235.02   100.00  
    68     27  GlobalStep               -0.392367  10258.89   100.00  
    69     27  GlobalStep               -0.387969  10346.52   100.00  
    70     27  GlobalStep               -0.402182  10361.37   100.00  
    71     27  GlobalStep               -0.380694  10452.42   100.00  
    72     27  GlobalStep               -0.368339  10504.67   100.00  
    73     27  GlobalStep               -0.389387  10579.07   100.00  
    74     28  GlobalStep               -0.317481  10776.23   100.00  
    75     28  GlobalStep               -0.385336  10778.02   100.00  
    76     28  GlobalStep               -0.315876  10796.38   100.00  
    77     28  GlobalStep               -0.325210  10907.89   100.00  
    78     28  GlobalStep               -0.300802  10958.03   100.00  
    79     28  GlobalStep               -0.325476  11016.60   100.00  
    80     29  GlobalStep               -0.339514  11038.56   100.00  
    81     29  GlobalStep               -0.338664  11048.96   100.00  
    82     29  GlobalStep               -0.215903  11118.96   100.00  
    83     29  GlobalStep               -0.350231  11135.01   100.00  
    84     29  GlobalStep               -0.334433  11151.76   100.00  
    85     29  GlobalStep               -0.280248  11170.62   100.00  
    86     30  GlobalStep               -0.296582  11306.79   100.00  
    87     30  GlobalStep               -0.238834  11310.86   100.00  
    88     30  GlobalStep               -0.215248  11357.39   100.00  
    89     30  GlobalStep               -0.246173  11357.39   100.00  
    90     30  GlobalStep               -0.236452  11437.32   100.00  
    91     30  GlobalStep               -0.239187  11493.58   100.00  
    92     31  GlobalStep               -0.341232  11545.93   100.00  
    93     31  GlobalStep               -0.235373  11615.00   100.00  
    94     31  GlobalStep               -0.251728  11823.68   100.00  
    95     31  LocalStep                -0.215248  12334.49   100.00  
    96     31  GlobalStep               -0.392367  16352.68   100.00  
    97     31  GlobalStep               -0.392367  16377.46   100.00  
    98     32  LocalStep                -0.392367  16384.28   100.00  
    99     32  GlobalStep               -0.392367  16398.38   100.00  
   100     32  RefinementStep           -0.392291  16418.24   100.00  
   101     32  GlobalStep               -0.392367  16425.46   100.00  
   102     32  GlobalStep               -0.388076  16428.97   100.00  
   103     32  GlobalStep               -0.392367  16429.28   100.00  
   104     32  GlobalStep               -0.392367  16436.91   100.00  
   105     33  GlobalStep               -0.392367  16461.88   100.00  
   106     33  LocalStep                -0.215248  19629.26   100.00  
   107     33  GlobalStep               -0.378309  19629.26   100.00  
   108     33  GlobalStep               -0.389001  19629.26   100.00  
   109     33  GlobalStep               -0.392367  19629.26   100.00  
   110     33  RefinementStep           -0.392367  19629.26   100.00  
   111     33  GlobalStep               -0.392367  19629.26   100.00  
   112     33  GlobalStep               -0.392367  19629.26   100.00  
   113     33  LocalStep                -0.215248  19629.26   100.00  
   114     33  GlobalStep               -0.402182  19629.26   100.00  
   115     33  GlobalStep               -0.391991  19629.26   100.00  
   116     33  GlobalStep               -0.392367  19629.26   100.00  
   117     33  GlobalStep               -0.393310  19629.26   100.00  
   118     33  GlobalStep               -0.392367  19629.26   100.00  
   119     33  LocalStep                -0.392367  19629.26   100.00  
   120     33  GlobalStep               -0.392562  19629.26   100.00  
   121     33  GlobalStep               -0.392018  19629.26   100.00  
   122     33  GlobalStep               -0.389001  19629.26   100.00  
   123     33  GlobalStep               -0.215203  19629.26   100.00  
   124     33  GlobalStep               -0.215248  19629.26   100.00  
   125     33  LocalStep                -0.392367  19629.26   100.00  
   126     33  GlobalStep               -0.398127  19629.26   100.00  
   127     33  GlobalStep               -0.279482  19629.26   100.00  
   128     33  GlobalStep               -0.392367  19629.26   100.00  
   129     33  GlobalStep               -0.392367  19629.26   100.00  
   130     33  GlobalStep               -0.215248  19629.26   100.00  
   131     33  LocalStep                -0.392367  19629.26   100.00  
   132     33  GlobalStep               -0.325269  19629.26   100.00  
   133     33  GlobalStep               -0.397038  19629.26   100.00  
   134     33  GlobalStep               -0.319723  19629.26   100.00  
   135     33  GlobalStep               -0.215248  19629.26   100.00  
   136     33  GlobalStep               -0.392367  19629.26   100.00  
   137     33  LocalStep                -0.392367  19629.26   100.00  
   138     33  GlobalStep               -0.215248  19629.26   100.00  
   139     33  GlobalStep               -0.345031  19629.26   100.00  
   140     33  GlobalStep               -0.389440  19629.26   100.00  
   141     33  GlobalStep               -0.392367  19629.26   100.00  
   142     33  GlobalStep               -0.392367  19629.26   100.00  
   143     33  LocalStep                -0.392367  19629.26   100.00  
   144     33  GlobalStep               -0.288395  19629.26   100.00  
   145     33  GlobalStep               -0.392367  19629.26   100.00  
   146     33  GlobalStep               -0.392367  19629.26   100.00  
   147     33  GlobalStep               -0.392367  19629.26   100.00  
   148     33  GlobalStep               -0.392367  19629.27   100.00  
   149     33  LocalStep                -0.392367  19629.27   100.00  
   150     33  GlobalStep               -0.408963  19629.27   100.00 *
   151     33  GlobalStep               -0.391824  19629.27   100.00  
   152     33  GlobalStep               -0.392367  19629.27   100.00  
   153     33  GlobalStep               -0.215248  19629.27   100.00  
   154     33  GlobalStep               -0.372973  19629.27   100.00  
   155     33  LocalStep                -0.392575  19629.27   100.00  
   156     33  GlobalStep               -0.215248  19629.27   100.00  
   157     33  GlobalStep               -0.392643  19629.27   100.00  
   158     33  GlobalStep               -0.392367  19629.27   100.00  
   159     33  GlobalStep               -0.392447  19629.27   100.00  
   160     33  GlobalStep               -0.392367  19629.27   100.00  
   161     33  LocalStep                -0.392367  19629.27   100.00  
   162     33  GlobalStep               -0.392367  19629.27   100.00  
   163     33  GlobalStep               -0.392457  19629.27   100.00  
   164     33  GlobalStep               -0.392367  19629.27   100.00  
   165     33  GlobalStep               -0.309652  19629.27   100.00  
   166     33  GlobalStep               -0.392367  19629.27   100.00  
   167     33  LocalStep                -0.392367  19629.27   100.00  
   168     33  GlobalStep               -0.392987  19629.27   100.00  
   169     33  GlobalStep               -0.393079  19629.27   100.00  
   170     33  GlobalStep               -0.303744  19629.27   100.00  
   171     33  GlobalStep               -0.238276  19629.27   100.00  
   172     33  GlobalStep               -0.392367  19629.27   100.00  
   173     33  LocalStep                -0.392367  19629.27   100.00  
   174     33  GlobalStep               -0.393304  19629.27   100.00  
   175     33  GlobalStep               -0.391542  19629.27   100.00  
   176     33  GlobalStep               -0.392367  19629.27   100.00  
   177     33  GlobalStep               -0.295169  19629.27   100.00  
   178     33  GlobalStep               -0.215248  19629.27   100.00  
   179     33  LocalStep                -0.392367  19629.27   100.00  
   180     33  GlobalStep               -0.392367  19629.27   100.00  
   181     33  GlobalStep               -0.392587  19629.27   100.00  
   182     33  GlobalStep               -0.245136  19629.27   100.00  
   183     33  GlobalStep               -0.235915  19629.27   100.00  
   184     33  LocalStep                -0.392367  19629.27   100.00  
   185     33  GlobalStep               -0.392367  19629.27   100.00  
   186     33  GlobalStep               -0.387691  19629.27   100.00  
   187     33  GlobalStep               -0.388376  19629.27   100.00  
   188     33  GlobalStep               -0.392367  19629.27   100.00  
   189     33  GlobalStep               -0.392367  19629.27   100.00  
   190     33  LocalStep                -0.392367  19629.27   100.00  
   191     33  GlobalStep               -0.392367  19629.27   100.00  
   192     33  GlobalStep               -0.392367  19629.27   100.00  
   193     33  GlobalStep               -0.392367  19629.27   100.00  
   194     33  GlobalStep               -0.392367  19629.27   100.00  
   195     33  LocalStep                -0.215248  19629.27   100.00  
   196     33  GlobalStep               -0.406310  19629.27   100.00  
   197     33  GlobalStep               -0.392367  19629.27   100.00  
   198     33  GlobalStep               -0.326791  19629.27   100.00  
   199     33  LocalStep                -0.392367  19629.27   100.00  
   200     33  GlobalStep               -0.291633  19629.27   100.00  
   201     47  RefinementStep           -0.401342  25999.83   100.00  
   202     47  LocalStep                -0.392367  25999.83   100.00  
   203     47  GlobalStep               -0.400483  25999.83   100.00  
   204     47  GlobalStep               -0.410769  25999.83   100.00 *
   205     47  GlobalStep               -0.398939  25999.83   100.00  
   206     47  GlobalStep               -0.389480  25999.83   100.00  
   207     47  GlobalStep               -0.402549  25999.83   100.00  
   208     47  LocalStep                -0.347768  25999.83   100.00  
   209     47  GlobalStep               -0.393048  25999.83   100.00  
   210     47  GlobalStep               -0.388129  25999.83   100.00  
   211     47  GlobalStep               -0.293438  25999.83   100.00  
   212     47  GlobalStep               -0.320248  25999.83   100.00  
   213     47  GlobalStep               -0.332533  25999.83   100.00  
   214     47  LocalStep                -0.392797  25999.83   100.00  
   215     47  GlobalStep               -0.392367  25999.83   100.00  
   216     47  GlobalStep               -0.389001  25999.83   100.00  
   217     47  GlobalStep               -0.215248  25999.83   100.00  
   218     47  GlobalStep               -0.215248  25999.83   100.00  
   219     47  GlobalStep               -0.391308  25999.83   100.00  
   220     47  LocalStep                -0.389001  25999.83   100.00  
   221     47  GlobalStep               -0.388129  25999.83   100.00  
   222     47  GlobalStep               -0.388129  25999.83   100.00  
   223     47  GlobalStep               -0.268033  25999.83   100.00  
   224     47  GlobalStep               -0.242678  25999.83   100.00  
   225     47  GlobalStep               -0.274979  25999.83   100.00  
   226     47  LocalStep                -0.392367  25999.83   100.00  
   227     47  GlobalStep               -0.386951  25999.83   100.00  
   228     47  GlobalStep               -0.414836  25999.83   100.00 *
   229     47  GlobalStep               -0.392033  25999.84   100.00  
   230     47  GlobalStep               -0.330786  25999.84   100.00  
   231     47  GlobalStep               -0.371158  25999.84   100.00  
   232     47  LocalStep                -0.392367  25999.84   100.00  
   233     47  GlobalStep               -0.419074  25999.84   100.00 *
   234     47  GlobalStep               -0.402182  25999.84   100.00  
   235     47  GlobalStep               -0.392367  25999.84   100.00  
   236     47  GlobalStep               -0.220276  25999.84   100.00  
   237     47  GlobalStep               -0.392573  25999.84   100.00  
   238     47  LocalStep                -0.392367  25999.84   100.00  
   239     47  GlobalStep               -0.402182  25999.84   100.00  
   240     47  GlobalStep               -0.402182  25999.84   100.00  
   241     47  GlobalStep               -0.215248  25999.84   100.00  
   242     47  GlobalStep               -0.313569  25999.84   100.00  
   243     47  GlobalStep               -0.244828  25999.84   100.00  
   244     47  LocalStep                -0.392367  25999.84   100.00  
   245     47  GlobalStep               -0.392367  25999.84   100.00  
   246     47  GlobalStep               -0.384727  25999.84   100.00  
   247     47  GlobalStep               -0.392367  25999.84   100.00  
   248     47  GlobalStep               -0.392367  25999.84   100.00  
   249     47  GlobalStep               -0.331925  25999.84   100.00  
   250     47  LocalStep                -0.392367  25999.84   100.00  
   251     47  GlobalStep               -0.398816  25999.84   100.00  
   252     47  GlobalStep               -0.392367  25999.84   100.00  
   253     47  GlobalStep               -0.352712  25999.84   100.00  
   254     47  GlobalStep               -0.392023  25999.84   100.00  
   255     47  GlobalStep               -0.379459  25999.84   100.00  
   256     47  LocalStep                -0.392367  25999.84   100.00  
   257     47  GlobalStep               -0.402182  25999.84   100.00  
   258     47  GlobalStep               -0.406514  25999.84   100.00  
   259     47  GlobalStep               -0.585080  25999.84   100.00 *
   260     47  GlobalStep               -0.392367  25999.84   100.00  
   261     47  GlobalStep               -0.325083  25999.84   100.00  
   262     47  LocalStep                -0.392367  25999.84   100.00  
   263     47  GlobalStep               -0.219102  25999.84   100.00  
   264     47  GlobalStep               -0.392367  25999.84   100.00  
   265     47  GlobalStep               -0.392367  25999.84   100.00  
   266     47  GlobalStep               -0.300588  25999.84   100.00  
   267     47  GlobalStep               -0.391520  25999.84   100.00  
   268     47  LocalStep                -0.256163  25999.84   100.00  
   269     47  GlobalStep               -0.385635  25999.84   100.00  
   270     47  GlobalStep               -0.402182  25999.84   100.00  
   271     47  GlobalStep               -0.249314  25999.84   100.00  
   272     47  GlobalStep               -0.332417  25999.84   100.00  
   273     47  GlobalStep               -0.215248  25999.84   100.00  
   274     47  LocalStep                -0.392367  25999.84   100.00  
   275     47  GlobalStep               -0.392367  25999.84   100.00  
   276     47  GlobalStep               -0.401274  25999.84   100.00  
   277     47  GlobalStep               -0.389698  25999.84   100.00  
   278     47  GlobalStep               -0.392367  25999.84   100.00  
   279     47  GlobalStep               -0.378637  25999.84   100.00  
   280     47  LocalStep                -0.392367  25999.84   100.00  
   281     47  GlobalStep               -0.392367  25999.84   100.00  
   282     47  GlobalStep               -0.398804  25999.84   100.00  
   283     47  GlobalStep               -0.294434  25999.84   100.00  
   284     47  GlobalStep               -0.392367  25999.84   100.00  
   285     47  GlobalStep               -0.392367  25999.84   100.00  
Summary: iters 286 evals 301 noisy_evals   0 cycles  47 opt_time 25999.84 tot_time 25999.84 obj        -0.585080 gap 100.00
Val: -0.5850801217
X: 

[0.0578896589 0.9817114263 0.0222496423 0.6133919749 0.9311975329
 0.9797396705 0.1105295632 0.4703444988 0.3551078051 0.3840799996
 0.1326889883 0.0329805119 0.9892331211]


Itercount: 286
Evalcount: 301
Fast_evalcount: 0
