# Supplementary material for: Black-box and surrogate optimization for tuning spiking neural models of striatum plasticity
Source: Front Neuroinform. 2022 Oct 20;16:1017222. doi: 10.3389/fninf.2022.1017222 (PMC9630480; doi:10.3389/fninf.2022.1017222)
Supplement: Supplementary file 1 [file Data_Sheet_1.ZIP › SHARED_DATA_TuningSpiking/RBFOpt/300FE/Alv_RBF_300_9.txt]

  Iter  Cycle  Action             Objective value      Time      Gap
  ----  -----  ------             ---------------      ----      ---
     0      0  Initialization           -0.214311   3642.64   100.00  
     0      0  Initialization           -0.237764   3642.64   100.00  
     0      0  Initialization           -0.215248   3642.64   100.00  
     0      0  Initialization           -0.215248   3642.64   100.00  
     0      0  Initialization           -0.392367   3642.64   100.00 *
     0      0  Initialization           -0.215248   3642.64   100.00  
     0      0  Initialization           -0.391801   3642.64   100.00  
     0      0  Initialization           -0.214225   3642.64   100.00  
     0      0  Initialization           -0.385687   3642.64   100.00  
     0      0  Initialization           -0.215248   3642.64   100.00  
     0      0  Initialization           -0.351194   3642.64   100.00  
     0      0  Initialization           -0.215248   3642.64   100.00  
     0      0  Initialization           -0.388743   3642.64   100.00  
     0      0  Initialization           -0.392367   3642.64   100.00  
     0      0  Initialization           -0.348413   3642.64   100.00  
     0     15  RefinementStep           -0.392367   7051.22   100.00  
     1     16  GlobalStep               -0.392367   7072.38   100.00  
     2     16  GlobalStep               -0.392367   7139.50   100.00  
     3     16  GlobalStep               -0.393169   7226.43   100.00 *
     4     16  GlobalStep               -0.392367   7234.36   100.00  
     5     16  GlobalStep               -0.394557   7238.27   100.00 *
     6     16  GlobalStep               -0.392367   7240.28   100.00  
     7     16  GlobalStep               -0.392367   7264.34   100.00  
     8     17  LocalStep                -0.392367   7781.47   100.00  
     9     17  LocalStep                -0.392367   7795.12   100.00  
    10     17  LocalStep                -0.388819   7809.96   100.00  
    11     17  GlobalStep               -0.392367   7811.27   100.00  
    12     17  GlobalStep               -0.392367   7839.54   100.00  
    13     17  LocalStep                -0.391666   7849.67   100.00  
    14     18  GlobalStep               -0.392367   7868.83   100.00  
    15     18  LocalStep                -0.392367   7872.90   100.00  
    16     18  GlobalStep               -0.391384   7881.63   100.00  
    17     18  GlobalStep               -0.392367   7887.85   100.00  
    18     18  GlobalStep               -0.392367   7887.95   100.00  
    19     18  GlobalStep               -0.392367   7912.72   100.00  
    20     19  LocalStep                -0.363732   7916.83   100.00  
    21     19  GlobalStep               -0.392367   7917.89   100.00  
    22     19  GlobalStep               -0.392367   7922.51   100.00  
    23     19  GlobalStep               -0.392367   7954.10   100.00  
    24     19  GlobalStep               -0.379835   7987.39   100.00  
    25     19  GlobalStep               -0.392367   7989.90   100.00  
    26     20  LocalStep                -0.392042   7994.91   100.00  
    27     20  GlobalStep               -0.392367   8001.97   100.00  
    28     20  GlobalStep               -0.392754   8036.36   100.00  
    29     20  LocalStep                -0.392367   8069.05   100.00  
    30     20  LocalStep                -0.368233   8072.77   100.00  
    31     20  GlobalStep               -0.392367   8073.27   100.00  
    32     21  GlobalStep               -0.143149   8144.66   100.00  
    33     21  GlobalStep               -0.392104   8180.42   100.00  
    34     21  GlobalStep               -0.392367   8182.63   100.00  
    35     21  GlobalStep               -0.385887   8188.15   100.00  
    36     21  LocalStep                -0.342207   8304.76   100.00  
    37     21  GlobalStep               -0.332551   8407.73   100.00  
    38     22  GlobalStep               -0.193996   8455.26   100.00  
    39     22  LocalStep                -0.350797   8608.14   100.00  
    40     22  GlobalStep               -0.312602   8620.88   100.00  
    41     22  GlobalStep               -0.318435   8682.04   100.00  
    42     22  GlobalStep               -0.293625   8707.62   100.00  
    43     22  GlobalStep               -0.208640   8810.70   100.00  
    44     23  GlobalStep               -0.386707   8876.98   100.00  
    45     23  GlobalStep               -0.259282   8880.85   100.00  
    46     23  GlobalStep               -0.272923   9018.32   100.00  
    47     23  GlobalStep               -0.282501   9043.70   100.00  
    48     23  GlobalStep               -0.252842   9049.32   100.00  
    49     23  GlobalStep               -0.286183   9054.83   100.00  
    50     24  GlobalStep               -0.266663   9105.47   100.00  
    51     24  GlobalStep               -0.291776   9151.70   100.00  
    52     24  LocalStep                -0.215248   9177.97   100.00  
    53     24  GlobalStep               -0.258353   9202.34   100.00  
    54     24  GlobalStep               -0.215248   9206.96   100.00  
    55     24  LocalStep                -0.227582   9211.88   100.00  
    56     25  GlobalStep               -0.236191   9235.84   100.00  
    57     25  GlobalStep               -0.215248   9239.55   100.00  
    58     25  GlobalStep               -0.215248   9242.36   100.00  
    59     25  GlobalStep               -0.215248   9242.76   100.00  
    60     25  GlobalStep               -0.215248   9246.77   100.00  
    61     25  GlobalStep               -0.215248   9249.59   100.00  
    62     26  GlobalStep               -0.215248   9256.21   100.00  
    63     26  GlobalStep               -0.347680   9261.30   100.00  
    64     26  GlobalStep               -0.215248   9263.61   100.00  
    65     26  GlobalStep               -0.215248   9263.82   100.00  
    66     26  GlobalStep               -0.290045   9265.42   100.00  
    67     26  GlobalStep               -0.215248   9269.04   100.00  
    68     27  GlobalStep               -0.215248   9273.86   100.00  
    69     27  GlobalStep               -0.215248   9279.13   100.00  
    70     27  GlobalStep               -0.262379   9352.02   100.00  
    71     27  GlobalStep               -0.523828   9466.02   100.00 *
    72     27  LocalStep                -0.226549   9471.64   100.00  
    73     27  GlobalStep               -0.215248   9472.45   100.00  
    74     28  LocalStep                -0.220021   9474.66   100.00  
    75     28  GlobalStep               -0.324909   9510.99   100.00  
    76     28  GlobalStep               -0.252413   9546.19   100.00  
    77     28  GlobalStep               -0.215248   9563.84   100.00  
    78     28  GlobalStep               -0.230986   9577.98   100.00  
    79     28  GlobalStep               -0.282240   9584.50   100.00  
    80     29  GlobalStep               -0.215248   9588.62   100.00  
    81     29  GlobalStep               -0.215248   9600.50   100.00  
    82     29  GlobalStep               -0.215248   9614.44   100.00  
    83     29  GlobalStep               -0.215248   9629.99   100.00  
    84     29  GlobalStep               -0.215248   9640.92   100.00  
    85     29  GlobalStep               -0.215248   9641.32   100.00  
    86     30  GlobalStep               -0.215248   9654.66   100.00  
    87     30  GlobalStep               -0.215248   9663.18   100.00  
    88     30  GlobalStep               -0.220505   9700.79   100.00  
    89     30  GlobalStep               -0.219803   9816.09   100.00  
    90     30  GlobalStep               -0.217856   9866.93   100.00  
    91     30  GlobalStep               -0.215248  10091.81   100.00  
    92     31  GlobalStep               -0.215248  10098.94   100.00  
    93     31  GlobalStep               -0.256507  10140.53   100.00  
    94     31  GlobalStep               -0.215248  10167.41   100.00  
    95     31  GlobalStep               -0.215248  10317.80   100.00  
    96     31  GlobalStep               -0.392367  11315.28   100.00  
    97     31  LocalStep                -0.392367  11602.72   100.00  
    98     32  GlobalStep               -0.392367  12074.75   100.00  
    99     32  LocalStep                -0.392367  12182.62   100.00  
   100     32  LocalStep                -0.392367  12238.47   100.00  
   101     32  GlobalStep               -0.392367  12243.69   100.00  
   102     32  GlobalStep               -0.392367  12257.83   100.00  
   103     32  GlobalStep               -0.392367  12284.00   100.00  
   104     33  GlobalStep               -0.392367  12287.11   100.00  
   105     33  GlobalStep               -0.392367  12317.52   100.00  
   106     33  GlobalStep               -0.392823  12333.47   100.00  
   107     33  GlobalStep               -0.392367  12363.36   100.00  
   108     33  LocalStep                -0.392367  12448.89   100.00  
   109     33  GlobalStep               -0.392367  12465.14   100.00  
   110     34  GlobalStep               -0.392367  12519.28   100.00  
   111     34  GlobalStep               -0.392367  12522.38   100.00  
   112     34  GlobalStep               -0.393876  12534.62   100.00  
   113     34  GlobalStep               -0.392367  12602.70   100.00  
   114     34  GlobalStep               -0.370929  12688.64   100.00  
   115     34  LocalStep                -0.394542  12703.98   100.00  
   116     35  GlobalStep               -0.369497  12893.19   100.00  
   117     35  RefinementStep           -0.215248  12905.93   100.00  
   118     35  GlobalStep               -0.392367  12940.63   100.00  
   119     35  GlobalStep               -0.392367  12947.35   100.00  
   120     35  GlobalStep               -0.215248  12960.19   100.00  
   121     35  GlobalStep               -0.392367  13158.62   100.00  
   122     35  GlobalStep               -0.392367  13240.44   100.00  
   123     36  GlobalStep               -0.320786  13282.16   100.00  
   124     36  GlobalStep               -0.392056  13321.14   100.00  
   125     36  LocalStep                -0.392367  13365.86   100.00  
   126     36  LocalStep                -0.233766  13492.49   100.00  
   127     36  GlobalStep               -0.349453  13504.73   100.00  
   128     36  GlobalStep               -0.392367  13522.08   100.00  
   129     37  GlobalStep               -0.392367  13528.00   100.00  
   130     37  GlobalStep               -0.300986  13530.44   100.00  
   131     37  GlobalStep               -0.393836  13603.14   100.00  
   132     37  GlobalStep               -0.392367  13613.89   100.00  
   133     37  GlobalStep               -0.388090  13623.03   100.00  
   134     37  LocalStep                -0.392367  13658.53   100.00  
   135     38  GlobalStep               -0.392367  13669.16   100.00  
   136     38  GlobalStep               -0.353720  13683.18   100.00  
   137     38  GlobalStep               -0.389415  13741.04   100.00  
   138     38  GlobalStep               -0.373391  13743.55   100.00  
   139     38  GlobalStep               -0.368976  13755.19   100.00  
   140     38  GlobalStep               -0.392367  13766.12   100.00  
   141     39  GlobalStep               -0.392367  13769.94   100.00  
   142     39  GlobalStep               -0.215248  13773.34   100.00  
   143     39  GlobalStep               -0.246766  13788.29   100.00  
   144     39  GlobalStep               -0.392367  13816.67   100.00  
   145     39  GlobalStep               -0.388773  13817.18   100.00  
   146     39  GlobalStep               -0.403672  13818.40   100.00  
   147     40  GlobalStep               -0.392694  13830.74   100.00  
   148     40  GlobalStep               -0.392367  13847.82   100.00  
   149     40  GlobalStep               -0.389001  13855.65   100.00  
   150     40  GlobalStep               -0.358773  13933.46   100.00  
   151     40  GlobalStep               -0.255448  13971.57   100.00  
   152     40  GlobalStep               -0.389981  13993.03   100.00  
   153     41  GlobalStep               -0.365332  14026.03   100.00  
   154     41  GlobalStep               -0.215248  14045.54   100.00  
   155     41  GlobalStep               -0.392367  14079.35   100.00  
   156     41  LocalStep                -0.392563  14113.65   100.00  
   157     41  GlobalStep               -0.392367  14114.55   100.00  
   158     41  GlobalStep               -0.392367  14124.79   100.00  
   159     42  LocalStep                -0.215248  14139.74   100.00  
   160     42  GlobalStep               -0.392367  14175.38   100.00  
   161     42  GlobalStep               -0.463421  14255.81   100.00  
   162     42  GlobalStep               -0.338110  14418.25   100.00  
   163     42  GlobalStep               -0.215248  14452.65   100.00  
   164     42  GlobalStep               -0.365927  14460.59   100.00  
   165     43  GlobalStep               -0.393604  14510.74   100.00  
   166     43  LocalStep                -0.392367  14552.70   100.00  
   167     43  GlobalStep               -0.392367  14597.43   100.00  
   168     43  LocalStep                -0.286717  14699.62   100.00  
   169     43  GlobalStep               -0.364807  14748.86   100.00  
   170     43  GlobalStep               -0.215248  14775.44   100.00  
   171     44  GlobalStep               -0.215248  14783.67   100.00  
   172     44  GlobalStep               -0.385670  14794.20   100.00  
   173     44  GlobalStep               -0.350545  14896.87   100.00  
   174     44  GlobalStep               -0.215248  14947.72   100.00  
   175     44  GlobalStep               -0.215248  14973.40   100.00  
   176     44  GlobalStep               -0.355099  14991.97   100.00  
   177     45  LocalStep                -0.220340  15172.38   100.00  
   178     45  GlobalStep               -0.417136  15229.91   100.00  
   179     45  LocalStep                -0.244924  15355.56   100.00  
   180     45  GlobalStep               -0.513655  15358.78   100.00  
   181     45  GlobalStep               -0.524094  15441.12   100.00 *
   182     45  GlobalStep               -0.404275  15471.81   100.00  
   183     46  GlobalStep               -0.419639  15472.73   100.00  
   184     46  GlobalStep               -0.485998  15485.25   100.00  
   185     46  GlobalStep               -0.419188  15488.78   100.00  
   186     46  LocalStep                -0.560030  15608.12   100.00 *
   187     46  GlobalStep               -0.506099  15616.65   100.00  
   188     46  LocalStep                -0.215248  15618.78   100.00  
   189     47  GlobalStep               -0.216370  19852.51   100.00  
   190     47  GlobalStep               -0.480302  19852.51   100.00  
   191     47  GlobalStep               -0.517998  19852.51   100.00  
   192     47  GlobalStep               -0.432594  19852.51   100.00  
   193     47  LocalStep                -0.392563  19852.51   100.00  
   194     47  GlobalStep               -0.392367  19852.51   100.00  
   195     47  GlobalStep               -0.392367  19852.51   100.00  
   196     47  GlobalStep               -0.392367  19852.51   100.00  
   197     47  GlobalStep               -0.450076  19852.51   100.00  
   198     47  GlobalStep               -0.448806  19852.51   100.00  
   199     47  LocalStep                -0.462047  19852.51   100.00  
   200     47  GlobalStep               -0.392367  19852.51   100.00  
   201     47  GlobalStep               -0.392367  19852.51   100.00  
   202     47  GlobalStep               -0.485800  19852.51   100.00  
   203     47  GlobalStep               -0.494385  19852.51   100.00  
   204     47  GlobalStep               -0.522034  19852.51   100.00  
   205     47  LocalStep                -0.215248  19852.51   100.00  
   206     47  GlobalStep               -0.384418  19852.51   100.00  
   207     47  GlobalStep               -0.392367  19852.51   100.00  
   208     47  GlobalStep               -0.392367  19852.51   100.00  
   209     47  GlobalStep               -0.463607  19852.51   100.00  
   210     47  GlobalStep               -0.247040  19852.51   100.00  
   211     47  LocalStep                -0.392367  19852.51   100.00  
   212     47  GlobalStep               -0.392367  19852.51   100.00  
   213     47  RefinementStep           -0.534055  19852.51   100.00  
   214     47  GlobalStep               -0.379795  19852.51   100.00  
   215     47  GlobalStep               -0.392367  19852.51   100.00  
   216     47  GlobalStep               -0.503021  19852.51   100.00  
   217     47  GlobalStep               -0.291335  19852.51   100.00  
   218     47  LocalStep                -0.215248  19852.51   100.00  
   219     47  GlobalStep               -0.392367  19852.51   100.00  
   220     47  GlobalStep               -0.377355  19852.51   100.00  
   221     47  GlobalStep               -0.392367  19852.51   100.00  
   222     47  GlobalStep               -0.337293  19852.51   100.00  
   223     47  GlobalStep               -0.510209  19852.51   100.00  
   224     47  LocalStep                -0.218670  19852.51   100.00  
   225     47  GlobalStep               -0.412235  19852.51   100.00  
   226     47  GlobalStep               -0.383935  19852.51   100.00  
   227     47  GlobalStep               -0.391056  19852.51   100.00  
   228     47  GlobalStep               -0.515624  19852.51   100.00  
   229     47  GlobalStep               -0.215960  19852.51   100.00  
   230     47  LocalStep                -0.215248  19852.52   100.00  
   231     47  GlobalStep               -0.215248  19852.52   100.00  
   232     47  GlobalStep               -0.386588  19852.52   100.00  
   233     47  GlobalStep               -0.389425  19852.52   100.00  
   234     47  GlobalStep               -0.228357  19852.52   100.00  
   235     47  GlobalStep               -0.537142  19852.52   100.00  
   236     47  LocalStep                -0.215248  19852.52   100.00  
   237     47  GlobalStep               -0.215248  19852.52   100.00  
   238     47  GlobalStep               -0.215248  19852.52   100.00  
   239     47  GlobalStep               -0.215248  19852.52   100.00  
   240     47  GlobalStep               -0.523586  19852.52   100.00  
   241     47  GlobalStep               -0.580212  19852.52   100.00 *
   242     47  LocalStep                -0.215248  19852.52   100.00  
   243     47  GlobalStep               -0.215248  19852.52   100.00  
   244     47  GlobalStep               -0.362712  19852.52   100.00  
   245     47  GlobalStep               -0.215248  19852.52   100.00  
   246     47  GlobalStep               -0.516451  19852.52   100.00  
   247     47  GlobalStep               -0.218266  19852.52   100.00  
   248     47  LocalStep                -0.215248  19852.52   100.00  
   249     47  GlobalStep               -0.331249  19852.52   100.00  
   250     47  GlobalStep               -0.385828  19852.52   100.00  
   251     47  GlobalStep               -0.392367  19852.52   100.00  
   252     47  GlobalStep               -0.219632  19852.52   100.00  
   253     47  GlobalStep               -0.449270  19852.52   100.00  
   254     47  LocalStep                -0.215248  19852.52   100.00  
   255     47  GlobalStep               -0.392367  19852.52   100.00  
   256     47  GlobalStep               -0.386926  19852.52   100.00  
   257     47  GlobalStep               -0.392367  19852.52   100.00  
   258     47  GlobalStep               -0.321307  19852.52   100.00  
   259     47  GlobalStep               -0.322167  19852.52   100.00  
   260     47  LocalStep                -0.250762  19852.52   100.00  
   261     47  GlobalStep               -0.389544  19852.52   100.00  
   262     47  GlobalStep               -0.222853  19852.52   100.00  
   263     47  GlobalStep               -0.215248  19852.52   100.00  
   264     47  GlobalStep               -0.330438  19852.52   100.00  
   265     47  GlobalStep               -0.497378  19852.52   100.00  
   266     47  LocalStep                -0.215248  19852.52   100.00  
   267     47  GlobalStep               -0.365468  19852.52   100.00  
   268     47  GlobalStep               -0.392367  19852.52   100.00  
   269     47  GlobalStep               -0.315014  19852.52   100.00  
   270     47  GlobalStep               -0.429745  19852.52   100.00  
   271     47  GlobalStep               -0.539483  19852.52   100.00  
   272     47  LocalStep                -0.220340  19852.52   100.00  
   273     47  GlobalStep               -0.216075  19852.52   100.00  
   274     47  GlobalStep               -0.330579  19852.52   100.00  
   275     47  GlobalStep               -0.392367  19852.52   100.00  
   276     47  GlobalStep               -0.582920  19852.52   100.00 *
   277     47  GlobalStep               -0.352153  19852.52   100.00  
   278     47  LocalStep                -0.215248  19852.52   100.00  
   279     47  GlobalStep               -0.392367  19852.52   100.00  
   280     47  GlobalStep               -0.365203  19852.52   100.00  
   281     47  GlobalStep               -0.392367  19852.52   100.00  
   282     47  GlobalStep               -0.571832  19852.52   100.00  
   283     47  GlobalStep               -0.416319  19852.52   100.00  
   284     47  LocalStep                -0.227316  19852.52   100.00  
Summary: iters 285 evals 300 noisy_evals   0 cycles  47 opt_time 19852.52 tot_time 19852.52 obj        -0.582920 gap 100.00
Val: -0.5829200532
X: 

[0.9411323124 0.9854691111 0.0211536226 0.8489002119 0.2206733567
 0.9037413589 0.07831311   0.0623201323 0.1667656731 0.0884768819
 0.8766484206 0.0157876276 0.0034711424]


Itercount: 285
Evalcount: 300
Fast_evalcount: 0
