# Supplementary material for: Black-box and surrogate optimization for tuning spiking neural models of striatum plasticity
Source: Front Neuroinform. 2022 Oct 20;16:1017222. doi: 10.3389/fninf.2022.1017222 (PMC9630480; doi:10.3389/fninf.2022.1017222)
Supplement: Supplementary file 1 [file Data_Sheet_1.ZIP › SHARED_DATA_TuningSpiking/RBFOpt/300FE_Slim/RBF_Slm_300_1.txt]

  Iter  Cycle  Action             Objective value      Time      Gap
  ----  -----  ------             ---------------      ----      ---
     0      0  Initialization           -0.387566~   785.83   100.00  
     0      0  Initialization           -0.225296~   785.83   100.00  
     0      0  Initialization           -0.225296~   785.83   100.00  
     0      0  Initialization           -0.369686~   785.83   100.00  
     0      0  Initialization           -0.225296~   785.83   100.00  
     0      0  Initialization           -0.387352~   785.83   100.00  
     0      0  Initialization           -0.387352~   785.83   100.00  
     0      0  Initialization           -0.387352~   785.83   100.00  
     0      0  Initialization           -0.225296~   785.83   100.00  
     0      0  Initialization           -0.210935~   785.83   100.00  
     0      0  Initialization           -0.388819~   785.83   100.00 *
     0      0  Initialization           -0.225296~   785.83   100.00  
     0      0  Initialization           -0.361417~   785.83   100.00  
     0      0  Initialization           -0.225296~   785.83   100.00  
     0      0  Initialization           -0.335682~   785.83   100.00  
    58     15  GlobalStep               -0.270986~  2004.90   100.00  
    60     16  GlobalStep               -0.225296~  2012.75   100.00  
    61     16  GlobalStep               -0.270986~  2015.89   100.00  
    62     16  GlobalStep               -0.225296~  2017.14   100.00  
    63     16  GlobalStep               -0.225296~  2019.92   100.00  
    64     16  GlobalStep               -0.225296~  2021.35   100.00  
    65     16  GlobalStep               -0.225296~  2024.55   100.00  
    66     17  GlobalStep               -0.271499~  2025.99   100.00  
    67     17  LocalStep                -0.239028~  2025.99   100.00  
    68     17  LocalStep                -0.225296~  2029.28   100.00  
    69     17  GlobalStep               -0.225296~  2030.27   100.00  
    70     17  GlobalStep               -0.225296~  2030.27   100.00  
    71     17  GlobalStep               -0.225296~  2031.32   100.00  
    72     17  GlobalStep               -0.225296~  2033.37   100.00  
    73     18  GlobalStep               -0.225296~  2035.13   100.00  
    74     18  GlobalStep               -0.222918~  2037.86   100.00  
    75     18  GlobalStep               -0.225296~  2038.97   100.00  
    76     18  GlobalStep               -0.225296~  2040.09   100.00  
    77     18  GlobalStep               -0.225296~  2040.09   100.00  
    78     19  GlobalStep               -0.225296~  2044.11   100.00  
    79     19  GlobalStep               -0.225296~  2044.11   100.00  
    80     19  GlobalStep               -0.225296~  2048.53   100.00  
    82     19  GlobalStep               -0.225296~  2053.00   100.00  
    83     19  LocalStep                -0.225296~  2055.02   100.00  
    84     19  GlobalStep               -0.225296~  2056.44   100.00  
    85     20  GlobalStep               -0.225296~  2058.19   100.00  
    86     20  LocalStep                -0.225296~  2062.78   100.00  
    87     20  GlobalStep               -0.225296~  2065.84   100.00  
    88     20  GlobalStep               -0.225296~  2067.19   100.00  
    89     20  LocalStep                -0.220463~  2067.19   100.00  
    90     20  GlobalStep               -0.225296~  2068.54   100.00  
    91     21  GlobalStep               -0.225296~  2076.62   100.00  
    92     21  LocalStep                -0.243402~  2079.27   100.00  
    93     21  LocalStep                -0.239109~  2095.58   100.00  
    94     21  GlobalStep               -0.225296~  2153.03   100.00  
    95     21  LocalStep                -0.222108~  2195.13   100.00  
   115     21  LocalStep                -0.247743~  3172.81   100.00  
   121     22  GlobalStep               -0.225296~  3335.68   100.00  
   122     22  LocalStep                -0.328760   8043.90   100.00  
   123     22  GlobalStep               -0.392159   8043.90   100.00 *
   124     22  GlobalStep               -0.392367   8043.90   100.00 *
   125     22  GlobalStep               -0.392367   8043.90   100.00  
   126     22  GlobalStep               -0.272600   8043.90   100.00  
   127     22  LocalStep                -0.225296~  8043.90   100.00  
   128     22  LocalStep                -0.392367   8043.90   100.00  
   129     22  GlobalStep               -0.392367   8043.90   100.00  
   130     22  GlobalStep               -0.391813   8043.90   100.00  
   131     22  GlobalStep               -0.392367   8043.90   100.00  
   132     22  GlobalStep               -0.392367   8043.90   100.00  
   133     22  GlobalStep               -0.392367   8043.90   100.00  
   134     22  GlobalStep               -0.393196   8043.90   100.00 *
   135     22  GlobalStep               -0.392367   8043.90   100.00  
   136     22  LocalStep                -0.392367   8043.90   100.00  
   137     22  GlobalStep               -0.392367   8043.90   100.00  
   138     22  GlobalStep               -0.392367   8043.90   100.00  
   139     22  GlobalStep               -0.392367   8043.90   100.00  
   140     22  GlobalStep               -0.396591   8043.90   100.00 *
   141     22  GlobalStep               -0.392367   8043.90   100.00  
   142     22  GlobalStep               -0.392367   8043.90   100.00  
   143     22  GlobalStep               -0.382341   8043.90   100.00  
   144     22  LocalStep                -0.392367   8043.90   100.00  
   145     22  GlobalStep               -0.392367   8043.90   100.00  
   146     22  GlobalStep               -0.392367   8043.90   100.00  
   147     22  LocalStep                -0.225296~  8043.90   100.00  
   149     22  LocalStep                -0.287715   8043.90   100.00  
   150     22  GlobalStep               -0.225296~  8043.90   100.00  
   151     22  GlobalStep               -0.225296~  8043.90   100.00  
   152     22  GlobalStep               -0.225296~  8043.90   100.00  
   153     22  GlobalStep               -0.225296~  8043.91   100.00  
   154     22  GlobalStep               -0.225296~  8043.91   100.00  
   155     22  GlobalStep               -0.225296~  8043.91   100.00  
   156     22  GlobalStep               -0.225296~  8043.91   100.00  
   157     22  GlobalStep               -0.225296~  8043.91   100.00  
   158     22  GlobalStep               -0.322243   8043.91   100.00  
   159     22  GlobalStep               -0.326504   8043.91   100.00  
   160     22  RefinementStep           -0.286145   8043.91   100.00  
   161     22  GlobalStep               -0.326144   8043.91   100.00  
   162     22  GlobalStep               -0.298934   8043.91   100.00  
   163     22  GlobalStep               -0.369511   8043.91   100.00  
   164     22  GlobalStep               -0.312670   8043.91   100.00  
   165     22  LocalStep                -0.383550   8043.91   100.00  
   166     22  GlobalStep               -0.391737   8043.91   100.00  
   167     22  GlobalStep               -0.339438   8043.91   100.00  
   168     22  GlobalStep               -0.374255   8043.91   100.00  
   169     22  GlobalStep               -0.376703   8043.91   100.00  
   170     22  GlobalStep               -0.378504   8043.91   100.00  
   171     22  GlobalStep               -0.388076   8043.91   100.00  
   172     22  GlobalStep               -0.383703   8043.91   100.00  
   173     22  GlobalStep               -0.392078   8043.91   100.00  
   174     22  GlobalStep               -0.392367   8043.91   100.00  
   175     22  GlobalStep               -0.392367   8043.91   100.00  
   176     22  GlobalStep               -0.377587   8043.91   100.00  
   177     22  GlobalStep               -0.392367   8043.91   100.00  
   178     22  GlobalStep               -0.392367   8043.91   100.00  
   179     22  GlobalStep               -0.392367   8043.91   100.00  
   180     22  GlobalStep               -0.392367   8043.91   100.00  
   181     22  GlobalStep               -0.390475   8043.91   100.00  
   182     22  GlobalStep               -0.392367   8043.91   100.00  
   183     22  GlobalStep               -0.392367   8043.91   100.00  
   184     22  GlobalStep               -0.385021   8043.91   100.00  
   185     22  GlobalStep               -0.392367   8043.91   100.00  
   186     22  GlobalStep               -0.392367   8043.91   100.00  
   187     22  GlobalStep               -0.393105   8043.91   100.00  
   188     22  GlobalStep               -0.392367   8043.91   100.00  
   189     22  LocalStep                -0.392367   8043.91   100.00  
   190     22  GlobalStep               -0.392367   8043.91   100.00  
   191     22  GlobalStep               -0.392367   8043.91   100.00  
   192     22  GlobalStep               -0.398709   8043.91   100.00 *
   193     22  GlobalStep               -0.387937   8043.91   100.00  
   194     22  GlobalStep               -0.392367   8043.91   100.00  
   195     22  GlobalStep               -0.392367   8043.91   100.00  
   196     22  LocalStep                -0.357969   8043.91   100.00  
   197     22  GlobalStep               -0.390920   8043.91   100.00  
   198     22  GlobalStep               -0.392367   8043.91   100.00  
   199     22  GlobalStep               -0.392367   8043.91   100.00  
   200     22  Switching to accurate mode           8043.91
   200     22  GlobalStep               -0.379552   8043.91   100.00  
   201     22  GlobalStep               -0.392367   8043.91   100.00  
   202     22  GlobalStep               -0.392072   8043.91   100.00  
   203     22  GlobalStep               -0.392367   8043.91   100.00  
   204     22  GlobalStep               -0.392367   8043.91   100.00  
   205     22  GlobalStep               -0.368958   8043.92   100.00  
   206     22  GlobalStep               -0.382913   8043.92   100.00  
   207     22  GlobalStep               -0.392367   8043.92   100.00  
   208     22  GlobalStep               -0.392367   8043.92   100.00  
   209     22  GlobalStep               -0.392367   8043.92   100.00  
   210     22  GlobalStep               -0.377182   8043.92   100.00  
   211     22  GlobalStep               -0.392367   8043.92   100.00  
   212     22  LocalStep                -0.392367   8043.92   100.00  
   213     22  LocalStep                -0.368918   8043.92   100.00  
   214     22  GlobalStep               -0.393395   8043.92   100.00  
   215     22  GlobalStep               -0.392367   8043.92   100.00  
   216     22  LocalStep                -0.388586   8043.92   100.00  
   218     30  Discarded                            8153.44
   219     31  Discarded                            8170.76
   220     32  Discarded                            8189.11
   221     33  Discarded                            8208.36
   222     34  Discarded                            8228.78
   223     35  Discarded                            8250.32
   224     36  Discarded                            8273.05
   225     37  Discarded                            8297.26
   226     38  Discarded                            8322.05
   227     39  Discarded                            8348.15
   228     39  Discarded                            8374.01
   228     39  GlobalStep               -0.392367  12968.89   100.00  
   229     39  GlobalStep               -0.392367  13239.04   100.00  
   230     39  LocalStep                -0.392367  13340.82   100.00  
   231     40  GlobalStep               -0.392367  13345.09   100.00  
   232     40  GlobalStep               -0.392367  13351.72   100.00  
   233     40  GlobalStep               -0.392367  13366.36   100.00  
   235     40  Discarded                           13378.76
   235     40  GlobalStep               -0.390043  13403.97   100.00  
   236     40  GlobalStep               -0.392367  13408.50   100.00  
   237     41  GlobalStep               -0.392367  13419.88   100.00  
   238     41  GlobalStep               -0.392367  13440.67   100.00  
   240     41  Discarded                           13447.91
   240     41  GlobalStep               -0.392367  13452.56   100.00  
   241     41  GlobalStep               -0.388175  13460.36   100.00  
   242     41  GlobalStep               -0.393002  13464.89   100.00  
   243     42  GlobalStep               -0.392367  13470.02   100.00  
   244     42  GlobalStep               -0.392367  13478.01   100.00  
   245     42  LocalStep                -0.392367  13504.13   100.00  
   247     42  Discarded                           13509.10
   247     42  GlobalStep               -0.392367  13518.24   100.00  
   248     42  GlobalStep               -0.392367  13523.20   100.00  
   249     43  GlobalStep               -0.392367  13528.18   100.00  
   250     43  LocalStep                -0.392367  13528.18   100.00  
   251     43  GlobalStep               -0.392367  13535.72   100.00  
   252     43  GlobalStep               -0.392367  13540.62   100.00  
   253     43  GlobalStep               -0.392367  13540.62   100.00  
   254     43  GlobalStep               -0.374907  17564.41   100.00  
   255     43  RefinementStep           -0.398751  17564.41   100.00 *
   256     43  GlobalStep               -0.384140  17564.41   100.00  
   257     43  GlobalStep               -0.144670  17564.41   100.00  
   258     43  AdjLocalStep             -0.382341  17564.41   100.00  
   259     43  GlobalStep               -0.392367  17564.41   100.00  
   260     43  GlobalStep               -0.392367  17564.41   100.00  
   261     43  GlobalStep               -0.391743  17564.41   100.00  
   262     43  GlobalStep               -0.391470  17564.41   100.00  
   263     43  GlobalStep               -0.215248  17564.41   100.00  
   264     43  GlobalStep               -0.392367  17564.41   100.00  
   265     43  GlobalStep               -0.391417  17564.41   100.00  
   266     43  GlobalStep               -0.391097  17564.41   100.00  
   267     43  GlobalStep               -0.392367  17564.41   100.00  
   268     43  GlobalStep               -0.391411  17564.41   100.00  
   269     43  GlobalStep               -0.389622  17564.41   100.00  
   270     43  LocalStep                -0.342414  17564.41   100.00  
   271     43  AdjLocalStep             -0.388586  17564.41   100.00  
   272     43  GlobalStep               -0.392367  17564.41   100.00  
   273     43  GlobalStep               -0.391743  17564.41   100.00  
   274     43  GlobalStep               -0.391781  17564.41   100.00  
   275     43  GlobalStep               -0.392367  17564.41   100.00  
   276     43  GlobalStep               -0.392367  17564.41   100.00  
   277     43  GlobalStep               -0.392367  17564.41   100.00  
   278     43  GlobalStep               -0.392367  17564.41   100.00  
   279     43  GlobalStep               -0.388780  17564.41   100.00  
   280     43  GlobalStep               -0.392367  17564.41   100.00  
   281     43  GlobalStep               -0.392367  17564.41   100.00  
   282     43  GlobalStep               -0.392367  17564.41   100.00  
   283     43  GlobalStep               -0.393105  17564.41   100.00  
   284     43  GlobalStep               -0.384935  17564.41   100.00  
   285     43  GlobalStep               -0.392367  17564.41   100.00  
   286     43  GlobalStep               -0.392367  17564.41   100.00  
   287     43  GlobalStep               -0.392367  17564.41   100.00  
   288     43  GlobalStep               -0.391743  17564.41   100.00  
   289     43  GlobalStep               -0.392151  17564.41   100.00  
   290     43  GlobalStep               -0.217485  17564.41   100.00  
   291     43  GlobalStep               -0.392367  17564.41   100.00  
   292     43  GlobalStep               -0.392367  17564.41   100.00  
   293     43  GlobalStep               -0.392459  17564.41   100.00  
   294     43  GlobalStep               -0.391411  17564.41   100.00  
   295     43  GlobalStep               -0.215248  17564.41   100.00  
   296     43  GlobalStep               -0.392367  17564.41   100.00  
   297     43  GlobalStep               -0.391743  17564.41   100.00  
   298     43  GlobalStep               -0.391440  17564.41   100.00  
   299     43  GlobalStep               -0.221504  17564.41   100.00  
   300     43  GlobalStep               -0.392367  17564.41   100.00  
   301     43  GlobalStep               -0.392367  17564.41   100.00  
   302     43  GlobalStep               -0.391743  17564.41   100.00  
   303     43  GlobalStep               -0.388457  17564.41   100.00  
   304     43  GlobalStep               -0.215248  17564.41   100.00  
   305     43  GlobalStep               -0.392367  17564.41   100.00  
   306     43  GlobalStep               -0.392367  17564.41   100.00  
   307     43  GlobalStep               -0.391743  17564.41   100.00  
   308     43  GlobalStep               -0.391439  17564.41   100.00  
   309     43  GlobalStep               -0.392367  17564.41   100.00  
   310     43  GlobalStep               -0.392367  17564.41   100.00  
   311     43  GlobalStep               -0.392367  17564.41   100.00  
   312     43  GlobalStep               -0.391450  17564.41   100.00  
   313     43  GlobalStep               -0.391450  17564.41   100.00  
   314     43  GlobalStep               -0.392367  17564.41   100.00  
   315     43  GlobalStep               -0.392367  17564.41   100.00  
   316     43  GlobalStep               -0.392367  17564.41   100.00  
   317     43  GlobalStep               -0.389100  17564.41   100.00  
   318     43  GlobalStep               -0.391640  17564.41   100.00  
   319     43  GlobalStep               -0.392367  17564.41   100.00  
   320     43  GlobalStep               -0.393424  17564.41   100.00  
   321     43  GlobalStep               -0.392367  17564.41   100.00  
   322     43  GlobalStep               -0.320413  17564.41   100.00  
   323     43  GlobalStep               -0.389893  17564.41   100.00  
   324     43  GlobalStep               -0.392367  17564.41   100.00  
   325     43  GlobalStep               -0.392367  17564.41   100.00  
   326     43  GlobalStep               -0.386312  17564.41   100.00  
   327     43  GlobalStep               -0.392459  17564.41   100.00  
   328     43  GlobalStep               -0.389998  17564.41   100.00  
   329     43  GlobalStep               -0.392367  17564.41   100.00  
   330     43  GlobalStep               -0.392367  17564.41   100.00  
   331     43  GlobalStep               -0.392367  17564.41   100.00  
   332     43  GlobalStep               -0.315232  17564.41   100.00  
   333     43  GlobalStep               -0.389893  17564.41   100.00  
   334     43  GlobalStep               -0.392367  17564.41   100.00  
   335     43  GlobalStep               -0.215248  17564.41   100.00  
   336     43  GlobalStep               -0.392367  17564.41   100.00  
   337     43  GlobalStep               -0.391743  17564.41   100.00  
   338     43  GlobalStep               -0.391439  17564.41   100.00  
   339     43  GlobalStep               -0.392367  17564.41   100.00  
   340     43  GlobalStep               -0.392367  17564.41   100.00  
   341     43  GlobalStep               -0.392367  17564.41   100.00  
   342     43  GlobalStep               -0.391743  17564.41   100.00  
   343     43  GlobalStep               -0.385509  17564.41   100.00  
   344     43  GlobalStep               -0.392367  17564.41   100.00  
   345     43  GlobalStep               -0.215248  17564.41   100.00  
   346     43  GlobalStep               -0.392367  17564.41   100.00  
Summary: iters 347 evals 200 noisy_evals 148 cycles  43 opt_time 17564.42 tot_time 17564.42 obj        -0.398751 gap 100.00
Val: -0.3987511053
X: 

[0.6951288142 0.1083634168 0.8727961445 0.5599047493 0.2809104012
 0.0842514809 0.9092699335 1.           0.381213174  0.4531208744
 0.7555899418 0.2709907844 0.0292844385]


Itercount: 347
Evalcount: 200
Fast_evalcount: 148
