# Supplementary material for: Black-box and surrogate optimization for tuning spiking neural models of striatum plasticity
Source: Front Neuroinform. 2022 Oct 20;16:1017222. doi: 10.3389/fninf.2022.1017222 (PMC9630480; doi:10.3389/fninf.2022.1017222)
Supplement: Supplementary file 1 [file Data_Sheet_1.ZIP › SHARED_DATA_TuningSpiking/RBFOpt/300FE_Slim/RBF_Slm_300_10.txt]

  Iter  Cycle  Action             Objective value      Time      Gap
  ----  -----  ------             ---------------      ----      ---
     0      0  Initialization           -0.225296~   751.27   100.00  
     0      0  Initialization           -0.244794~   751.27   100.00  
     0      0  Initialization           -0.254923~   751.27   100.00  
     0      0  Initialization           -0.225296~   751.27   100.00  
     0      0  Initialization           -0.225296~   751.27   100.00  
     0      0  Initialization           -0.387352~   751.27   100.00 *
     0      0  Initialization           -0.225296~   751.27   100.00  
     0      0  Initialization           -0.225296~   751.27   100.00  
     0      0  Initialization           -0.387352~   751.27   100.00  
     0      0  Initialization           -0.225296~   751.27   100.00  
     0      0  Initialization           -0.387352~   751.27   100.00  
     0      0  Initialization           -0.386465~   751.27   100.00  
     0      0  Initialization           -0.387352~   751.27   100.00  
     0      0  Initialization           -0.387352~   751.27   100.00  
     0      0  Initialization           -0.335682~   751.27   100.00  
    42     15  GlobalStep               -0.254930~  1806.38   100.00  
    44     16  LocalStep                -0.225296~  1851.78   100.00  
    47     16  GlobalStep               -0.129093~  1867.78   100.00  
    53     16  GlobalStep               -0.280996~  1915.68   100.00  
    58     16  LocalStep                -0.247265~  1956.64   100.00  
    62     16  GlobalStep               -0.225296~  1971.92   100.00  
    63     16  GlobalStep               -0.225296~  1973.29   100.00  
    64     16  GlobalStep               -0.254797~  1973.29   100.00  
    66     17  GlobalStep               -0.225296~  1978.08   100.00  
    68     17  GlobalStep               -0.225296~  1981.27   100.00  
    71     17  GlobalStep               -0.223294~  1990.18   100.00  
    72     17  GlobalStep               -0.250675~  1995.74   100.00  
    73     17  GlobalStep               -0.247782~  1996.78   100.00  
    74     18  LocalStep                -0.253110~  2001.58   100.00  
    76     18  GlobalStep               -0.230461~  2006.70   100.00  
    77     18  GlobalStep               -0.234866~  2025.50   100.00  
    79     18  LocalStep                -0.243963~  2042.06   100.00  
    81     18  LocalStep                -0.224888~  2050.65   100.00  
    82     18  GlobalStep               -0.229517~  2063.01   100.00  
    83     19  GlobalStep               -0.228916~  2064.20   100.00  
    84     19  GlobalStep               -0.229633~  2073.39   100.00  
    85     19  GlobalStep               -0.286072~  2074.65   100.00  
    86     19  GlobalStep               -0.233690~  2080.76   100.00  
    89     19  LocalStep                -0.238035~  2094.89   100.00  
    90     19  LocalStep                -0.236600~  2096.25   100.00  
    92     20  GlobalStep               -0.225296~  2103.40   100.00  
    93     20  GlobalStep               -0.225296~  2107.81   100.00  
    95     20  LocalStep                -0.225296~  2171.17   100.00  
   109     20  GlobalStep               -0.225296~  3128.68   100.00  
   110     20  GlobalStep               -0.277701~  3140.95   100.00  
   111     20  GlobalStep               -0.225296~  3182.75   100.00  
   113     21  LocalStep                -0.225296~  3205.88   100.00  
   114     21  GlobalStep               -0.392367   7681.64   100.00 *
   118     21  GlobalStep               -0.392367   7681.64   100.00  
   119     21  GlobalStep               -0.392367   7681.64   100.00  
   120     21  LocalStep                -0.392367   7681.64   100.00  
   121     21  GlobalStep               -0.392367   7681.64   100.00  
   122     21  GlobalStep               -0.392367   7681.64   100.00  
   123     21  GlobalStep               -0.392367   7681.64   100.00  
   124     21  GlobalStep               -0.392378   7681.64   100.00 *
   125     21  GlobalStep               -0.392367   7681.64   100.00  
   126     21  GlobalStep               -0.392367   7681.64   100.00  
   127     21  GlobalStep               -0.392367   7681.64   100.00  
   128     21  GlobalStep               -0.392048   7681.64   100.00  
   129     21  GlobalStep               -0.392367   7681.64   100.00  
   130     21  LocalStep                -0.392367   7681.64   100.00  
   131     21  GlobalStep               -0.384440   7681.65   100.00  
   132     21  GlobalStep               -0.225296~  7681.65   100.00  
   133     21  GlobalStep               -0.562511   7681.65   100.00 *
   134     21  GlobalStep               -0.268656   7681.65   100.00  
   135     21  GlobalStep               -0.228652   7681.65   100.00  
   136     21  LocalStep                -0.246390~  7681.65   100.00  
   137     21  GlobalStep               -0.492830   7681.65   100.00  
   138     21  GlobalStep               -0.572348   7681.65   100.00 *
   139     21  GlobalStep               -0.225296~  7681.65   100.00  
   140     21  GlobalStep               -0.304154~  7681.65   100.00  
   141     21  GlobalStep               -0.344628~  7681.65   100.00  
   142     21  GlobalStep               -0.391523   7681.65   100.00  
   143     21  LocalStep                -0.429265~  7681.65   100.00  
   144     21  GlobalStep               -0.400482   7681.65   100.00  
   145     21  GlobalStep               -0.455127   7681.65   100.00  
   146     21  GlobalStep               -0.227597~  7681.65   100.00  
   147     21  GlobalStep               -0.257264   7681.65   100.00  
   148     21  GlobalStep               -0.279032~  7681.65   100.00  
   149     21  GlobalStep               -0.229052~  7681.65   100.00  
   150     21  GlobalStep               -0.260628   7681.65   100.00  
   151     21  GlobalStep               -0.225296~  7681.65   100.00  
   152     21  GlobalStep               -0.311277   7681.65   100.00  
   153     21  GlobalStep               -0.342365   7681.65   100.00  
   154     21  GlobalStep               -0.332893   7681.65   100.00  
   155     21  LocalStep                -0.333479   7681.65   100.00  
   156     21  LocalStep                -0.469998   7681.65   100.00  
   157     21  GlobalStep               -0.311665   7681.65   100.00  
   158     21  GlobalStep               -0.334746   7681.65   100.00  
   159     21  GlobalStep               -0.316469   7681.65   100.00  
   160     21  GlobalStep               -0.327294   7681.65   100.00  
   161     21  GlobalStep               -0.370287   7681.65   100.00  
   162     21  GlobalStep               -0.361847   7681.65   100.00  
   163     21  GlobalStep               -0.388641   7681.65   100.00  
   164     21  LocalStep                -0.384692   7681.65   100.00  
   165     21  GlobalStep               -0.376656   7681.65   100.00  
   166     21  GlobalStep               -0.327807   7681.65   100.00  
   167     21  GlobalStep               -0.392367   7681.65   100.00  
   168     21  GlobalStep               -0.380488   7681.65   100.00  
   169     21  GlobalStep               -0.390978   7681.65   100.00  
   170     21  GlobalStep               -0.388641   7681.65   100.00  
   171     21  GlobalStep               -0.390051   7681.65   100.00  
   172     21  GlobalStep               -0.393837   7681.65   100.00  
   173     21  GlobalStep               -0.392367   7681.65   100.00  
   174     21  GlobalStep               -0.389956   7681.65   100.00  
   175     21  GlobalStep               -0.384808   7681.65   100.00  
   176     21  GlobalStep               -0.392367   7681.65   100.00  
   177     21  GlobalStep               -0.392367   7681.65   100.00  
   178     21  LocalStep                -0.392367   7681.65   100.00  
   179     21  GlobalStep               -0.381709   7681.65   100.00  
   180     21  GlobalStep               -0.393074   7681.65   100.00  
   181     21  GlobalStep               -0.391149   7681.65   100.00  
   182     21  GlobalStep               -0.392367   7681.65   100.00  
   183     21  GlobalStep               -0.392367   7681.65   100.00  
   184     21  GlobalStep               -0.392367   7681.65   100.00  
   185     21  GlobalStep               -0.391670   7681.65   100.00  
   186     21  GlobalStep               -0.393058   7681.65   100.00  
   187     21  GlobalStep               -0.392367   7681.65   100.00  
   188     21  GlobalStep               -0.391730   7681.65   100.00  
   189     21  GlobalStep               -0.392367   7681.65   100.00  
   190     21  GlobalStep               -0.392367   7681.65   100.00  
   191     21  GlobalStep               -0.392367   7681.65   100.00  
   192     21  GlobalStep               -0.392367   7681.65   100.00  
   193     21  GlobalStep               -0.392367   7681.65   100.00  
   194     21  GlobalStep               -0.392367   7681.66   100.00  
   195     21  LocalStep                -0.392367   7681.66   100.00  
   196     21  RefinementStep           -0.392367   7681.66   100.00  
   197     21  GlobalStep               -0.392367   7681.66   100.00  
   198     21  GlobalStep               -0.389279   7681.66   100.00  
   199     21  GlobalStep               -0.391540   7681.66   100.00  
   200     21  Switching to accurate mode           7681.66
   200     21  GlobalStep               -0.392367   7681.66   100.00  
   201     21  GlobalStep               -0.393074   7681.66   100.00  
   202     21  GlobalStep               -0.392367   7681.66   100.00  
   203     21  GlobalStep               -0.393048   7681.66   100.00  
   204     21  GlobalStep               -0.392367   7681.66   100.00  
   205     21  LocalStep                -0.392367   7681.66   100.00  
   206     21  LocalStep                -0.392367   7681.66   100.00  
   207     21  GlobalStep               -0.392367   7681.66   100.00  
   208     21  GlobalStep               -0.392367   7681.66   100.00  
   209     36  GlobalStep               -0.392367  11442.81   100.00  
   210     36  GlobalStep               -0.392367  11447.45   100.00  
   211     36  GlobalStep               -0.392367  11479.40   100.00  
   212     36  GlobalStep               -0.392367  11493.26   100.00  
   213     36  LocalStep                -0.392367  11493.26   100.00  
   214     37  GlobalStep               -0.392367  11506.40   100.00  
   215     37  GlobalStep               -0.392367  11595.75   100.00  
   216     37  GlobalStep               -0.392367  11652.22   100.00  
   217     37  LocalStep                -0.392367  11660.73   100.00  
   218     37  LocalStep                -0.392367  11781.82   100.00  
   219     38  GlobalStep               -0.392367  11907.81   100.00  
   220     38  GlobalStep               -0.392367  11930.63   100.00  
   221     38  LocalStep                -0.392367  12012.84   100.00  
   222     38  GlobalStep               -0.401665  12253.17   100.00  
   223     38  GlobalStep               -0.350046  12400.45   100.00  
   224     38  GlobalStep               -0.388312  12614.01   100.00  
   225     39  LocalStep                -0.345503  12619.81   100.00  
   226     39  GlobalStep               -0.344889  12759.02   100.00  
   227     39  GlobalStep               -0.404885  12840.65   100.00  
   228     39  GlobalStep               -0.304555  12864.59   100.00  
   229     39  GlobalStep               -0.453181  12875.38   100.00  
   230     39  GlobalStep               -0.346939  12975.25   100.00  
   231     40  GlobalStep               -0.492703  13012.92   100.00  
   232     40  GlobalStep               -0.274266  13012.92   100.00  
   233     40  GlobalStep               -0.512492  13012.92   100.00  
   234     40  RefinementStep           -0.557575  16173.57   100.00  
   235     40  GlobalStep               -0.465435  16173.57   100.00  
   236     40  GlobalStep               -0.682912  16173.57   100.00 *
   237     40  GlobalStep               -0.608914  16173.57   100.00  
   238     40  GlobalStep               -0.599500  16173.57   100.00  
   239     40  LocalStep                -0.557271  16173.57   100.00  
   240     40  GlobalStep               -0.535219  16173.57   100.00  
   241     40  GlobalStep               -0.586359  16173.57   100.00  
   242     40  GlobalStep               -0.643823  16173.57   100.00  
   243     40  GlobalStep               -0.596574  16173.57   100.00  
   244     40  GlobalStep               -0.587722  16173.57   100.00  
   245     40  LocalStep                -0.608319  16173.57   100.00  
   246     40  GlobalStep               -0.567262  16173.57   100.00  
   247     40  GlobalStep               -0.613102  16173.57   100.00  
   248     40  GlobalStep               -0.594903  16173.57   100.00  
   249     40  GlobalStep               -0.605036  16173.57   100.00  
   250     40  LocalStep                -0.572320  16173.57   100.00  
   251     40  GlobalStep               -0.677131  16173.57   100.00  
   252     40  GlobalStep               -0.601182  16173.57   100.00  
   253     40  GlobalStep               -0.572132  16173.57   100.00  
   254     40  LocalStep                -0.606309  16173.57   100.00  
   255     40  GlobalStep               -0.441957  16173.57   100.00  
   256     40  GlobalStep               -0.657435  16173.57   100.00  
   257     40  GlobalStep               -0.601549  16173.57   100.00  
   258     40  GlobalStep               -0.606133  16173.57   100.00  
   259     40  LocalStep                -0.594943  16173.57   100.00  
   260     40  GlobalStep               -0.507598  16173.57   100.00  
   261     40  GlobalStep               -0.615768  16173.57   100.00  
   262     40  GlobalStep               -0.623556  16173.57   100.00  
   263     40  GlobalStep               -0.621871  16173.57   100.00  
   264     40  GlobalStep               -0.602001  16173.57   100.00  
   265     40  LocalStep                -0.555059  16173.57   100.00  
   266     40  GlobalStep               -0.707531  16173.57   100.00 *
   267     40  GlobalStep               -0.595685  16173.57   100.00  
   268     40  GlobalStep               -0.598120  16173.57   100.00  
   269     40  LocalStep                -0.595060  16173.57   100.00  
   270     40  GlobalStep               -0.303689  16173.57   100.00  
   271     40  GlobalStep               -0.509881  16173.57   100.00  
   272     40  GlobalStep               -0.614604  16173.58   100.00  
   273     40  GlobalStep               -0.601301  16173.58   100.00  
   274     40  GlobalStep               -0.224340  16173.58   100.00  
   275     40  GlobalStep               -0.502528  16173.58   100.00  
   276     40  GlobalStep               -0.660943  16173.58   100.00  
   277     40  GlobalStep               -0.409327  16173.58   100.00  
   278     40  LocalStep                -0.405610  16173.58   100.00  
   279     40  GlobalStep               -0.567450  16173.58   100.00  
   280     40  GlobalStep               -0.608847  16173.58   100.00  
   281     40  GlobalStep               -0.582569  16173.58   100.00  
   282     40  LocalStep                -0.525345  16173.58   100.00  
   283     40  GlobalStep               -0.223632  16173.58   100.00  
   284     40  GlobalStep               -0.676092  16173.58   100.00  
   285     40  GlobalStep               -0.566945  16173.58   100.00  
   286     40  GlobalStep               -0.226057  16173.58   100.00  
   287     40  GlobalStep               -0.285366  16173.58   100.00  
   288     40  GlobalStep               -0.231955  16173.58   100.00  
   289     40  LocalStep                -0.215248  16173.58   100.00  
   290     40  GlobalStep               -0.282296  16173.58   100.00  
   291     40  GlobalStep               -0.301768  16173.58   100.00  
   292     40  GlobalStep               -0.366961  16173.58   100.00  
   293     40  GlobalStep               -0.348879  16173.58   100.00  
   294     40  GlobalStep               -0.272434  16173.58   100.00  
   295     40  GlobalStep               -0.515076  16173.58   100.00  
   296     40  GlobalStep               -0.255477  16173.58   100.00  
   297     40  GlobalStep               -0.223785  16173.58   100.00  
   298     40  GlobalStep               -0.258282  16173.58   100.00  
   299     40  LocalStep                -0.215248  16173.58   100.00  
   300     40  GlobalStep               -0.240187  16173.58   100.00  
   301     40  GlobalStep               -0.314580  16173.58   100.00  
   302     40  GlobalStep               -0.244814  16173.58   100.00  
   303     40  GlobalStep               -0.296808  16173.58   100.00  
   304     40  GlobalStep               -0.617225  16173.58   100.00  
   305     40  GlobalStep               -0.231805  16173.58   100.00  
   306     40  GlobalStep               -0.219417  16173.58   100.00  
   307     40  GlobalStep               -0.339455  16173.58   100.00  
   308     40  LocalStep                -0.215248  16173.58   100.00  
   309     40  GlobalStep               -0.392367  16173.58   100.00  
   310     40  GlobalStep               -0.348160  16173.58   100.00  
   311     40  GlobalStep               -0.246200  16173.58   100.00  
   312     40  GlobalStep               -0.227271  16173.58   100.00  
   313     40  GlobalStep               -0.281900  16173.58   100.00  
   314     40  LocalStep                -0.217192  16173.58   100.00  
   315     40  GlobalStep               -0.289046  16173.58   100.00  
   316     40  GlobalStep               -0.260988  16173.58   100.00  
   317     40  GlobalStep               -0.334153  16173.58   100.00  
   318     40  GlobalStep               -0.227883  16173.58   100.00  
   319     40  GlobalStep               -0.256197  16173.58   100.00  
   320     40  LocalStep                -0.292569  16173.58   100.00  
   321     40  GlobalStep               -0.390694  16173.58   100.00  
   322     40  GlobalStep               -0.366295  16173.58   100.00  
   323     40  GlobalStep               -0.337267  16173.58   100.00  
   324     40  GlobalStep               -0.270208  16173.58   100.00  
   325     40  GlobalStep               -0.271095  16173.58   100.00  
   326     40  LocalStep                -0.215248  16173.58   100.00  
Summary: iters 327 evals 200 noisy_evals 142 cycles  40 opt_time 16173.58 tot_time 16173.58 obj        -0.707531 gap 100.00
Val: -0.7075310790
X: 

[0.3881220669 0.9888339602 0.0242743752 0.9646470153 0.7289030164
 0.9567944134 0.0061080822 0.0442214716 0.1039954563 0.1026447738
 0.0092065567 0.0654315231 0.0269606161]


Itercount: 327
Evalcount: 200
Fast_evalcount: 142
