# Supplementary material for: Black-box and surrogate optimization for tuning spiking neural models of striatum plasticity
Source: Front Neuroinform. 2022 Oct 20;16:1017222. doi: 10.3389/fninf.2022.1017222 (PMC9630480; doi:10.3389/fninf.2022.1017222)
Supplement: Supplementary file 1 [file Data_Sheet_1.ZIP › SHARED_DATA_TuningSpiking/RBFOpt/300FE_Slim/RBF_Slm_300_11.txt]

  Iter  Cycle  Action             Objective value      Time      Gap
  ----  -----  ------             ---------------      ----      ---
     0      0  Initialization           -0.318333~   661.09   100.00  
     0      0  Initialization           -0.220317~   661.09   100.00  
     0      0  Initialization           -0.225296~   661.09   100.00  
     0      0  Initialization           -0.342601~   661.09   100.00  
     0      0  Initialization           -0.387566~   661.09   100.00 *
     0      0  Initialization           -0.387352~   661.09   100.00  
     0      0  Initialization           -0.331034~   661.09   100.00  
     0      0  Initialization           -0.387352~   661.09   100.00  
     0      0  Initialization           -0.380636~   661.09   100.00  
     0      0  Initialization           -0.386726~   661.09   100.00  
     0      0  Initialization           -0.225296~   661.09   100.00  
     0      0  Initialization           -0.387352~   661.09   100.00  
     0      0  Initialization           -0.225296~   661.09   100.00  
     0      0  Initialization           -0.225296~   661.10   100.00  
     0      0  Initialization           -0.335682~   661.10   100.00  
    32     15  GlobalStep               -0.218873~  1617.36   100.00  
    36     16  GlobalStep               -0.159056~  1646.33   100.00  
    38     16  GlobalStep               -0.240756~  1677.92   100.00  
    43     16  GlobalStep               -0.265561~  1759.73   100.00  
    44     16  GlobalStep               -0.212189~  1764.94   100.00  
    48     16  GlobalStep               -0.274912~  1793.89   100.00  
    49     16  GlobalStep               -0.261978~  1795.09   100.00  
    50     17  GlobalStep               -0.176094~  1796.06   100.00  
    51     17  GlobalStep               -0.262413~  1796.06   100.00  
    54     17  GlobalStep               -0.273332~  1819.33   100.00  
    55     17  GlobalStep               -0.256879~  1820.29   100.00  
    56     17  LocalStep                -0.269543~  1821.36   100.00  
    57     17  LocalStep                -0.239028~  1823.87   100.00  
    58     18  GlobalStep               -0.278795~  1824.98   100.00  
    59     18  GlobalStep               -0.264892~  1828.00   100.00  
    60     18  GlobalStep               -0.246281~  1829.85   100.00  
    61     18  LocalStep                -0.280896~  1842.91   100.00  
    64     18  GlobalStep               -0.240839~  1850.68   100.00  
    65     18  GlobalStep               -0.261849~  1856.22   100.00  
    66     19  GlobalStep               -0.256607~  1857.91   100.00  
    67     19  GlobalStep               -0.265663~  1860.25   100.00  
    68     19  GlobalStep               -0.244492~  1861.52   100.00  
    69     19  GlobalStep               -0.242444~  1881.75   100.00  
    70     19  GlobalStep               -0.252107~  1883.69   100.00  
    71     19  GlobalStep               -0.267901~  1895.53   100.00  
    73     20  GlobalStep               -0.240246~  1905.02   100.00  
    74     20  GlobalStep               -0.225296~  1907.12   100.00  
    75     20  GlobalStep               -0.225296~  1918.99   100.00  
    76     20  GlobalStep               -0.225296~  1929.52   100.00  
    77     20  GlobalStep               -0.225296~  1933.14   100.00  
    78     20  LocalStep                -0.226597~  1935.51   100.00  
    80     21  GlobalStep               -0.225296~  1950.22   100.00  
    81     21  GlobalStep               -0.225296~  1952.58   100.00  
    82     21  GlobalStep               -0.225296~  1952.58   100.00  
    83     21  LocalStep                -0.225296~  1962.05   100.00  
    84     21  LocalStep                -0.230464~  1980.01   100.00  
    85     21  GlobalStep               -0.225296~  1992.30   100.00  
    86     22  LocalStep                -0.225296~  1994.21   100.00  
    87     22  GlobalStep               -0.225296~  1997.97   100.00  
    88     22  LocalStep                -0.225296~  1999.64   100.00  
    89     22  LocalStep                -0.225296~  2024.12   100.00  
    90     22  LocalStep                -0.225296~  2025.83   100.00  
    91     22  GlobalStep               -0.225296~  2035.09   100.00  
    92     23  GlobalStep               -0.225296~  2040.74   100.00  
    93     23  GlobalStep               -0.225296~  2058.07   100.00  
    94     23  GlobalStep               -0.225296~  2059.89   100.00  
    95     23  GlobalStep               -0.225296~  2061.69   100.00  
   103     23  LocalStep                -0.260681~  2857.52   100.00  
   120     23  GlobalStep               -0.225296~  3011.45   100.00  
   124     24  GlobalStep               -0.225296~  3060.45   100.00  
   125     24  GlobalStep               -0.391321   7414.15   100.00 *
   126     24  GlobalStep               -0.391843   7414.15   100.00 *
   127     24  GlobalStep               -0.392367   7414.15   100.00 *
   129     24  LocalStep                -0.343199   7414.15   100.00  
   130     24  GlobalStep               -0.392367   7414.15   100.00  
   131     24  GlobalStep               -0.391648   7414.15   100.00  
   132     24  GlobalStep               -0.391388   7414.15   100.00  
   133     24  LocalStep                -0.397129   7414.15   100.00 *
   134     24  GlobalStep               -0.312667   7414.15   100.00  
   135     24  GlobalStep               -0.392367   7414.15   100.00  
   136     24  GlobalStep               -0.392367   7414.15   100.00  
   137     24  GlobalStep               -0.392367   7414.15   100.00  
   138     24  GlobalStep               -0.391480   7414.15   100.00  
   139     24  GlobalStep               -0.391743   7414.15   100.00  
   140     24  GlobalStep               -0.392367   7414.15   100.00  
   141     24  GlobalStep               -0.391136   7414.15   100.00  
   142     24  GlobalStep               -0.392367   7414.15   100.00  
   143     24  GlobalStep               -0.388769   7414.15   100.00  
   144     24  GlobalStep               -0.392367   7414.15   100.00  
   146     24  GlobalStep               -0.392367   7414.15   100.00  
   147     24  GlobalStep               -0.391072   7414.15   100.00  
   148     24  GlobalStep               -0.392367   7414.15   100.00  
   149     24  GlobalStep               -0.378368   7414.15   100.00  
   150     24  GlobalStep               -0.392367   7414.16   100.00  
   151     24  GlobalStep               -0.388457   7414.16   100.00  
   152     24  GlobalStep               -0.392367   7414.16   100.00  
   154     24  GlobalStep               -0.225296~  7414.16   100.00  
   155     24  GlobalStep               -0.225296~  7414.16   100.00  
   156     24  LocalStep                -0.225296~  7414.16   100.00  
   157     24  GlobalStep               -0.262867~  7414.16   100.00  
   158     24  GlobalStep               -0.225296~  7414.16   100.00  
   161     24  GlobalStep               -0.225296~  7414.16   100.00  
   162     24  GlobalStep               -0.520847   7414.16   100.00 *
   163     24  LocalStep                -0.255994~  7414.16   100.00  
   164     24  LocalStep                -0.225296~  7414.16   100.00  
   165     24  GlobalStep               -0.380459   7414.16   100.00  
   166     24  GlobalStep               -0.336617~  7414.16   100.00  
   167     24  GlobalStep               -0.260134~  7414.16   100.00  
   168     24  GlobalStep               -0.456505   7414.16   100.00  
   169     24  GlobalStep               -0.279886   7414.16   100.00  
   170     24  LocalStep                -0.225296~  7414.16   100.00  
   171     24  GlobalStep               -0.263479~  7414.16   100.00  
   172     24  GlobalStep               -0.248443~  7414.16   100.00  
   173     24  GlobalStep               -0.351972   7414.16   100.00  
   174     24  GlobalStep               -0.225296~  7414.16   100.00  
   175     24  GlobalStep               -0.301904   7414.16   100.00  
   176     24  GlobalStep               -0.297311   7414.16   100.00  
   177     24  GlobalStep               -0.305171   7414.16   100.00  
   178     24  GlobalStep               -0.309231   7414.16   100.00  
   179     24  GlobalStep               -0.225296~  7414.16   100.00  
   180     24  GlobalStep               -0.305390   7414.16   100.00  
   181     24  GlobalStep               -0.300387   7414.16   100.00  
   182     24  GlobalStep               -0.328393   7414.16   100.00  
   183     24  GlobalStep               -0.391755   7414.16   100.00  
   184     24  GlobalStep               -0.392367   7414.16   100.00  
   185     24  GlobalStep               -0.391327   7414.16   100.00  
   186     24  GlobalStep               -0.392367   7414.16   100.00  
   187     24  GlobalStep               -0.330156   7414.16   100.00  
   188     24  GlobalStep               -0.392367   7414.16   100.00  
   189     24  GlobalStep               -0.392367   7414.16   100.00  
   190     24  GlobalStep               -0.392367   7414.16   100.00  
   191     24  GlobalStep               -0.391097   7414.16   100.00  
   192     24  GlobalStep               -0.392367   7414.16   100.00  
   193     24  GlobalStep               -0.392367   7414.16   100.00  
   194     24  GlobalStep               -0.392367   7414.16   100.00  
   195     24  GlobalStep               -0.392509   7414.16   100.00  
   196     24  GlobalStep               -0.392367   7414.16   100.00  
   197     24  LocalStep                -0.392367   7414.16   100.00  
   198     24  GlobalStep               -0.391455   7414.16   100.00  
   199     24  GlobalStep               -0.393264   7414.16   100.00  
   200     24  Switching to accurate mode           7414.16
   200     24  GlobalStep               -0.392367   7414.16   100.00  
   201     24  GlobalStep               -0.392367   7414.16   100.00  
   202     24  GlobalStep               -0.392019   7414.16   100.00  
   203     24  LocalStep                -0.392367   7414.17   100.00  
   204     24  GlobalStep               -0.392367   7414.17   100.00  
   205     24  GlobalStep               -0.391801   7414.17   100.00  
   206     24  LocalStep                -0.392367   7414.17   100.00  
   207     24  GlobalStep               -0.391417   7414.17   100.00  
   208     24  GlobalStep               -0.392367   7414.17   100.00  
   209     24  GlobalStep               -0.391417   7414.17   100.00  
   210     24  GlobalStep               -0.391458   7414.17   100.00  
   211     24  GlobalStep               -0.391743   7414.17   100.00  
   212     24  GlobalStep               -0.392367   7414.17   100.00  
   213     24  GlobalStep               -0.390997   7414.17   100.00  
   214     24  LocalStep                -0.392023   7414.17   100.00  
   215     24  GlobalStep               -0.391484   7414.17   100.00  
   216     24  GlobalStep               -0.392367   7414.17   100.00  
   217     24  GlobalStep               -0.391491   7414.17   100.00  
   218     24  RefinementStep           -0.389100   7414.17   100.00  
   219     24  LocalStep                -0.392447   7414.17   100.00  
   220     39  GlobalStep               -0.392367  11688.75   100.00  
   221     39  LocalStep                -0.392367  11714.50   100.00  
   222     39  GlobalStep               -0.392367  11719.68   100.00  
   223     39  GlobalStep               -0.392367  11724.92   100.00  
   224     39  GlobalStep               -0.392367  11730.20   100.00  
   225     39  GlobalStep               -0.392367  11735.47   100.00  
   226     40  GlobalStep               -0.392367  11740.69   100.00  
   227     40  GlobalStep               -0.392367  11777.14   100.00  
   228     40  GlobalStep               -0.392367  11813.94   100.00  
   229     40  GlobalStep               -0.390798  11819.74   100.00  
   230     40  GlobalStep               -0.392367  11825.06   100.00  
   231     40  GlobalStep               -0.392367  11840.48   100.00  
   232     41  GlobalStep               -0.392367  11846.14   100.00  
   233     41  GlobalStep               -0.392367  11878.38   100.00  
   234     41  GlobalStep               -0.392367  11884.37   100.00  
   235     41  GlobalStep               -0.392367  11884.37   100.00  
   236     41  GlobalStep               -0.392367  11918.28   100.00  
   237     41  GlobalStep               -0.392367  11974.99   100.00  
   238     42  GlobalStep               -0.392367  11982.69   100.00  
   239     42  GlobalStep               -0.392367  12031.88   100.00  
   240     42  GlobalStep               -0.392367  12049.18   100.00  
   241     42  GlobalStep               -0.392367  12091.72   100.00  
   242     42  GlobalStep               -0.392367  12099.09   100.00  
   243     42  GlobalStep               -0.392367  12105.19   100.00  
   244     43  GlobalStep               -0.392367  12125.03   100.00  
   245     43  GlobalStep               -0.392367  12142.92   100.00  
   246     43  GlobalStep               -0.392367  12149.45   100.00  
   247     43  GlobalStep               -0.392367  12155.86   100.00  
   248     43  GlobalStep               -0.392367  12191.27   100.00  
   249     43  GlobalStep               -0.315115  16400.14   100.00  
   250     43  GlobalStep               -0.389043  16400.14   100.00  
   251     43  LocalStep                -0.396997  16400.14   100.00  
   252     43  RefinementStep           -0.533626  16400.14   100.00 *
   253     43  GlobalStep               -0.589329  16400.14   100.00 *
   254     43  GlobalStep               -0.547854  16400.14   100.00  
   255     43  LocalStep                -0.529364  16400.14   100.00  
   256     43  GlobalStep               -0.390183  16400.14   100.00  
   257     43  GlobalStep               -0.546790  16400.14   100.00  
   258     43  GlobalStep               -0.280883  16400.14   100.00  
   259     43  LocalStep                -0.535192  16400.14   100.00  
   260     43  GlobalStep               -0.461707  16400.14   100.00  
   261     43  GlobalStep               -0.518340  16400.14   100.00  
   262     43  LocalStep                -0.538266  16400.14   100.00  
   263     43  GlobalStep               -0.374061  16400.14   100.00  
   264     43  GlobalStep               -0.490842  16400.14   100.00  
   265     43  LocalStep                -0.463061  16400.14   100.00  
   266     43  GlobalStep               -0.463202  16400.14   100.00  
   267     43  GlobalStep               -0.536517  16400.14   100.00  
   268     43  LocalStep                -0.591454  16400.14   100.00 *
   269     43  GlobalStep               -0.342551  16400.14   100.00  
   270     43  GlobalStep               -0.229562  16400.14   100.00  
   271     43  LocalStep                -0.245098  16400.14   100.00  
   272     43  GlobalStep               -0.386766  16400.14   100.00  
   273     43  GlobalStep               -0.396679  16400.14   100.00  
   274     43  LocalStep                -0.520137  16400.14   100.00  
   275     43  GlobalStep               -0.460642  16400.14   100.00  
   276     43  GlobalStep               -0.377270  16400.14   100.00  
   277     43  LocalStep                -0.534252  16400.14   100.00  
   278     43  GlobalStep               -0.392367  16400.14   100.00  
   279     43  GlobalStep               -0.392367  16400.14   100.00  
   280     43  GlobalStep               -0.462934  16400.14   100.00  
   281     43  GlobalStep               -0.540892  16400.14   100.00  
   282     43  LocalStep                -0.530423  16400.14   100.00  
   283     43  GlobalStep               -0.392367  16400.14   100.00  
   284     43  GlobalStep               -0.395062  16400.14   100.00  
   285     43  GlobalStep               -0.392367  16400.14   100.00  
   286     43  GlobalStep               -0.472184  16400.14   100.00  
   287     43  GlobalStep               -0.314707  16400.14   100.00  
   288     43  LocalStep                -0.538416  16400.14   100.00  
   289     43  GlobalStep               -0.392367  16400.14   100.00  
   290     43  GlobalStep               -0.333291  16400.14   100.00  
   291     43  GlobalStep               -0.467094  16400.14   100.00  
   292     43  LocalStep                -0.522510  16400.14   100.00  
   293     43  GlobalStep               -0.277444  16400.14   100.00  
   294     43  GlobalStep               -0.392367  16400.14   100.00  
   295     43  GlobalStep               -0.467612  16400.14   100.00  
   296     43  GlobalStep               -0.494529  16400.14   100.00  
   297     43  LocalStep                -0.548083  16400.14   100.00  
   298     43  GlobalStep               -0.392367  16400.14   100.00  
   299     43  GlobalStep               -0.392367  16400.14   100.00  
   300     43  GlobalStep               -0.392367  16400.14   100.00  
   301     43  GlobalStep               -0.285181  16400.14   100.00  
   302     43  GlobalStep               -0.529426  16400.14   100.00  
   303     43  LocalStep                -0.539252  16400.14   100.00  
   304     43  GlobalStep               -0.392367  16400.14   100.00  
   305     43  GlobalStep               -0.392367  16400.14   100.00  
   306     43  GlobalStep               -0.392367  16400.14   100.00  
   307     43  GlobalStep               -0.438321  16400.14   100.00  
   308     43  GlobalStep               -0.472231  16400.14   100.00  
   309     43  LocalStep                -0.571838  16400.14   100.00  
   310     43  GlobalStep               -0.392367  16400.14   100.00  
   311     43  GlobalStep               -0.392367  16400.14   100.00  
   312     43  GlobalStep               -0.392367  16400.14   100.00  
   313     43  GlobalStep               -0.559927  16400.14   100.00  
   314     43  GlobalStep               -0.468313  16400.14   100.00  
   315     43  LocalStep                -0.554948  16400.14   100.00  
   316     43  GlobalStep               -0.392367  16400.14   100.00  
   317     43  GlobalStep               -0.392367  16400.14   100.00  
   318     43  GlobalStep               -0.392367  16400.14   100.00  
   319     43  GlobalStep               -0.467311  16400.14   100.00  
   320     43  GlobalStep               -0.379302  16400.14   100.00  
   321     43  LocalStep                -0.547972  16400.14   100.00  
   322     43  GlobalStep               -0.215248  16400.14   100.00  
   323     43  GlobalStep               -0.392367  16400.14   100.00  
   324     43  GlobalStep               -0.392367  16400.14   100.00  
   325     43  GlobalStep               -0.359861  16400.14   100.00  
   326     43  GlobalStep               -0.427808  16400.14   100.00  
   327     43  LocalStep                -0.475965  16400.14   100.00  
   328     43  GlobalStep               -0.324387  16400.14   100.00  
   329     43  GlobalStep               -0.392367  16400.14   100.00  
   330     43  GlobalStep               -0.392367  16400.14   100.00  
   331     43  GlobalStep               -0.537161  16400.15   100.00  
   332     43  GlobalStep               -0.510500  16400.15   100.00  
   333     43  LocalStep                -0.487714  16400.15   100.00  
   334     43  GlobalStep               -0.392367  16400.15   100.00  
   335     43  GlobalStep               -0.251737  16400.15   100.00  
   336     43  GlobalStep               -0.392367  16400.15   100.00  
   337     43  GlobalStep               -0.597713  16400.15   100.00 *
   338     43  GlobalStep               -0.469334  16400.15   100.00  
   339     43  LocalStep                -0.599474  16400.15   100.00 *
   340     43  GlobalStep               -0.283704  16400.15   100.00  
   341     43  GlobalStep               -0.392367  16400.15   100.00  
   342     43  GlobalStep               -0.392367  16400.15   100.00  
   343     43  GlobalStep               -0.410327  16400.15   100.00  
   344     43  GlobalStep               -0.339712  16400.15   100.00  
Summary: iters 345 evals 200 noisy_evals 160 cycles  43 opt_time 16400.15 tot_time 16400.15 obj        -0.599474 gap 100.00
Val: -0.5994735892
X: 

[0.999999999  0.562250542  0.8631616185 0.6532609612 0.013663185
 0.9942728004 0.0949228396 0.2215419876 0.7184991654 0.751371516
 0.3379577131 0.0107500516 0.2365650308]


Itercount: 345
Evalcount: 200
Fast_evalcount: 160
