# Supplementary material for: Black-box and surrogate optimization for tuning spiking neural models of striatum plasticity
Source: Front Neuroinform. 2022 Oct 20;16:1017222. doi: 10.3389/fninf.2022.1017222 (PMC9630480; doi:10.3389/fninf.2022.1017222)
Supplement: Supplementary file 1 [file Data_Sheet_1.ZIP › SHARED_DATA_TuningSpiking/RBFOpt/300FE_Slim/RBF_Slm_300_12.txt]

  Iter  Cycle  Action             Objective value      Time      Gap
  ----  -----  ------             ---------------      ----      ---
     0      0  Initialization           -0.225296~   777.48   100.00  
     0      0  Initialization           -0.387352~   777.48   100.00 *
     0      0  Initialization           -0.315073~   777.48   100.00  
     0      0  Initialization           -0.375739~   777.48   100.00  
     0      0  Initialization           -0.312074~   777.48   100.00  
     0      0  Initialization           -0.283710~   777.48   100.00  
     0      0  Initialization           -0.225296~   777.48   100.00  
     0      0  Initialization           -0.387352~   777.48   100.00  
     0      0  Initialization           -0.241226~   777.48   100.00  
     0      0  Initialization           -0.225296~   777.48   100.00  
     0      0  Initialization           -0.387352~   777.48   100.00  
     0      0  Initialization           -0.387352~   777.48   100.00  
     0      0  Initialization           -0.225296~   777.48   100.00  
     0      0  Initialization           -0.225296~   777.48   100.00  
     0      0  Initialization           -0.335682~   777.48   100.00  
    58     15  GlobalStep               -0.279421~  1924.55   100.00  
    59     16  GlobalStep               -0.279132~  1929.37   100.00  
    62     16  GlobalStep               -0.201058~  1956.65   100.00  
    74     16  GlobalStep               -0.260930~  2017.59   100.00  
    76     16  GlobalStep               -0.266905~  2022.44   100.00  
    81     16  GlobalStep               -0.228254~  2049.33   100.00  
    82     16  GlobalStep               -0.225957~  2060.84   100.00  
    83     17  GlobalStep               -0.249025~  2067.15   100.00  
    84     17  LocalStep                -0.281735~  2075.89   100.00  
    85     17  LocalStep                -0.233180~  2078.02   100.00  
    86     17  LocalStep                -0.241659~  2086.00   100.00  
    87     17  LocalStep                -0.248558~  2087.25   100.00  
    88     17  GlobalStep               -0.225957~  2088.99   100.00  
    89     18  GlobalStep               -0.233921~  2091.21   100.00  
    90     18  GlobalStep               -0.220127~  2118.12   100.00  
    91     18  GlobalStep               -0.215874~  2125.65   100.00  
    92     18  GlobalStep               -0.268057~  2142.46   100.00  
    93     18  GlobalStep               -0.225296~  2168.91   100.00  
    94     18  GlobalStep               -0.228177~  2179.77   100.00  
    95     19  GlobalStep               -0.225296~  2181.82   100.00  
   113     19  GlobalStep               -0.272921~  3350.64   100.00  
   115     19  LocalStep                -0.225296~  3701.21   100.00  
   118     19  LocalStep                -0.392367   7124.54   100.00 *
   119     19  GlobalStep               -0.388457   7221.75   100.00  
   120     19  GlobalStep               -0.390597   7233.18   100.00  
   121     20  LocalStep                -0.388102   7237.62   100.00  
   122     20  GlobalStep               -0.392367   7248.94   100.00  
   123     20  GlobalStep               -0.392698   7253.05   100.00 *
   124     20  GlobalStep               -0.388457   7254.45   100.00  
   125     20  GlobalStep               -0.392367   7267.20   100.00  
   126     20  GlobalStep               -0.392367   7268.67   100.00  
   127     21  GlobalStep               -0.392367   7270.59   100.00  
   128     21  GlobalStep               -0.392367   7275.71   100.00  
   129     21  GlobalStep               -0.392367   7277.07   100.00  
   130     21  GlobalStep               -0.392367   7299.81   100.00  
   131     21  GlobalStep               -0.392367   7311.75   100.00  
   132     21  GlobalStep               -0.392367   7313.49   100.00  
   133     22  GlobalStep               -0.392367   7317.93   100.00  
   134     22  GlobalStep               -0.392410   7320.27   100.00  
   135     22  GlobalStep               -0.392367   7324.45   100.00  
   136     22  GlobalStep               -0.392367   7325.97   100.00  
   137     22  GlobalStep               -0.392367   7327.52   100.00  
   138     22  LocalStep                -0.392367   7329.89   100.00  
   139     23  GlobalStep               -0.390892   7332.61   100.00  
   140     23  GlobalStep               -0.392367   7332.61   100.00  
   141     23  LocalStep                -0.392367   7335.09   100.00  
   142     23  RefinementStep           -0.391616   7338.26   100.00  
   143     23  GlobalStep               -0.388925   7345.09   100.00  
   144     23  GlobalStep               -0.392367   7348.28   100.00  
   145     23  GlobalStep               -0.389274   7350.02   100.00  
   146     23  LocalStep                -0.386361   7350.03   100.00  
   147     24  GlobalStep               -0.392367   7351.74   100.00  
   148     24  GlobalStep               -0.392367   7356.25   100.00  
   149     24  LocalStep                -0.392367   7358.02   100.00  
   150     24  GlobalStep               -0.389438   7358.02   100.00  
   151     24  GlobalStep               -0.392367   7361.63   100.00  
   152     25  GlobalStep               -0.392367   7370.30   100.00  
   153     25  GlobalStep               -0.392367   7373.31   100.00  
   154     25  GlobalStep               -0.392367   7375.20   100.00  
   155     25  GlobalStep               -0.392367   7377.19   100.00  
   156     25  GlobalStep               -0.388746   7381.28   100.00  
   157     25  GlobalStep               -0.392367   7383.28   100.00  
   158     26  GlobalStep               -0.392367   7385.71   100.00  
   159     26  GlobalStep               -0.392367   7389.78   100.00  
   160     26  GlobalStep               -0.392367   7393.77   100.00  
   161     26  GlobalStep               -0.392367   7395.83   100.00  
   162     26  GlobalStep               -0.392367   7406.90   100.00  
   163     26  LocalStep                -0.392367   7411.35   100.00  
   164     27  GlobalStep               -0.392367   7414.22   100.00  
   165     27  LocalStep                -0.392367   7420.51   100.00  
   166     27  GlobalStep               -0.393280   7438.92   100.00 *
   167     27  GlobalStep               -0.392367   7444.14   100.00  
   168     27  GlobalStep               -0.392367   7572.26   100.00  
   169     27  GlobalStep               -0.386312   7614.39   100.00  
   170     28  GlobalStep               -0.377863   7642.32   100.00  
   171     28  GlobalStep               -0.382935   7672.01   100.00  
   172     28  GlobalStep               -0.381637   7707.80   100.00  
   173     28  GlobalStep               -0.367870   7787.03   100.00  
   174     28  GlobalStep               -0.326471   7833.20   100.00  
   175     28  GlobalStep               -0.340590   7960.59   100.00  
   176     29  LocalStep                -0.350669   8050.39   100.00  
   177     29  GlobalStep               -0.326124   8082.65   100.00  
   179     29  GlobalStep               -0.368068   8222.79   100.00  
   180     29  GlobalStep               -0.295160   8225.31   100.00  
   181     29  GlobalStep               -0.268765   8227.87   100.00  
   182     29  LocalStep                -0.309897   8233.57   100.00  
   183     30  GlobalStep               -0.356993   8253.13   100.00  
   185     30  GlobalStep               -0.304674   8277.08   100.00  
   190     30  GlobalStep               -0.304022   8328.77   100.00  
   191     30  GlobalStep               -0.302393   8340.96   100.00  
   193     30  GlobalStep               -0.337841   8360.21   100.00  
   198     30  GlobalStep               -0.301299   8379.64   100.00  
   200     31  Switching to accurate mode           8382.65
   212     31  LocalStep                -0.392453   8439.07   100.00  
   215     31  GlobalStep               -0.392367   8444.24   100.00  
   229     31  LocalStep                -0.386563   8518.56   100.00  
   230     31  GlobalStep               -0.392367   8521.45   100.00  
   231     31  GlobalStep               -0.367139   8521.45   100.00  
   232     31  GlobalStep               -0.392430   8524.25   100.00  
   233     31  LocalStep                -0.274985~  8527.09   100.00  
   235     32  GlobalStep               -0.392367   8535.25   100.00  
   236     32  LocalStep                -0.392367   8538.60   100.00  
   237     32  GlobalStep               -0.392367   8557.59   100.00  
   238     32  GlobalStep               -0.353984   8572.49   100.00  
   239     32  GlobalStep               -0.338717   8575.66   100.00  
   240     33  GlobalStep               -0.225296~  8587.54   100.00  
   241     33  GlobalStep               -0.392367   8596.46   100.00  
   242     33  GlobalStep               -0.225957~  8599.83   100.00  
   243     33  GlobalStep               -0.392367   8599.83   100.00  
   244     33  GlobalStep               -0.392367   8619.86   100.00  
   245     33  LocalStep                -0.249250~  8628.25   100.00  
   246     34  GlobalStep               -0.336026   8634.86   100.00  
   247     34  GlobalStep               -0.120169~  8675.61   100.00  
   248     34  GlobalStep               -0.392367   8683.79   100.00  
   250     34  LocalStep                -0.244958~  8690.00   100.00  
   252     34  GlobalStep               -0.392367   8713.93   100.00  
   253     34  GlobalStep               -0.392367   8717.62   100.00  
   254     35  GlobalStep               -0.272554~  8722.95   100.00  
   255     35  GlobalStep               -0.392367   8728.26   100.00  
   256     35  GlobalStep               -0.235656~  8737.93   100.00  
   258     35  Discarded                            8744.55
   258     35  GlobalStep               -0.392367   8748.03   100.00  
   259     35  GlobalStep               -0.258678   8748.03   100.00  
   265     36  GlobalStep               -0.392367   8819.73   100.00  
   267     36  GlobalStep               -0.392367   8866.50   100.00  
   275     36  GlobalStep               -0.231546~  9405.79   100.00  
   282     36  GlobalStep               -0.392367  10042.72   100.00  
   283     36  GlobalStep               -0.392367  10268.56   100.00  
   284     36  LocalStep                -0.544614  10431.16   100.00 *
   285     37  GlobalStep               -0.392367  13641.10   100.00  
   286     37  GlobalStep               -0.392367  13724.71   100.00  
   287     37  GlobalStep               -0.392367  13746.91   100.00  
   288     37  GlobalStep               -0.392367  13758.82   100.00  
   289     37  GlobalStep               -0.392225  13764.71   100.00  
   290     37  GlobalStep               -0.392367  13778.75   100.00  
   291     38  GlobalStep               -0.391864  13831.76   100.00  
   292     38  GlobalStep               -0.391743  13854.81   100.00  
   293     38  GlobalStep               -0.392367  17329.21   100.00  
   294     38  GlobalStep               -0.392431  17329.21   100.00  
   295     38  GlobalStep               -0.392367  17329.21   100.00  
   296     38  GlobalStep               -0.392367  17329.21   100.00  
   297     38  GlobalStep               -0.392367  17329.21   100.00  
   298     38  GlobalStep               -0.392461  17329.21   100.00  
   299     38  LocalStep                -0.392367  17329.21   100.00  
   300     38  GlobalStep               -0.392367  17329.21   100.00  
   301     38  RefinementStep           -0.391436  17329.21   100.00  
   302     38  GlobalStep               -0.392405  17329.21   100.00  
   303     38  GlobalStep               -0.392367  17329.21   100.00  
   304     38  GlobalStep               -0.392367  17329.21   100.00  
   305     38  GlobalStep               -0.392367  17329.21   100.00  
   306     38  LocalStep                -0.392367  17329.21   100.00  
   307     38  GlobalStep               -0.392367  17329.21   100.00  
   308     38  GlobalStep               -0.394093  17329.21   100.00  
   309     38  GlobalStep               -0.392367  17329.21   100.00  
   310     38  GlobalStep               -0.392367  17329.21   100.00  
   311     38  GlobalStep               -0.279485  17329.21   100.00  
   312     38  GlobalStep               -0.391805  17329.21   100.00  
   313     38  GlobalStep               -0.392367  17329.21   100.00  
   314     38  LocalStep                -0.392367  17329.21   100.00  
   315     38  GlobalStep               -0.392367  17329.21   100.00  
   316     38  GlobalStep               -0.392367  17329.21   100.00  
   317     38  LocalStep                -0.392367  17329.21   100.00  
   318     38  GlobalStep               -0.392367  17329.21   100.00  
   319     38  GlobalStep               -0.310235  17329.21   100.00  
   320     38  LocalStep                -0.392367  17329.21   100.00  
   321     38  GlobalStep               -0.341411  17329.21   100.00  
   322     38  GlobalStep               -0.392367  17329.21   100.00  
   323     38  GlobalStep               -0.392367  17329.21   100.00  
   324     38  GlobalStep               -0.393516  17329.21   100.00  
   325     38  GlobalStep               -0.392367  17329.21   100.00  
   326     38  GlobalStep               -0.392367  17329.21   100.00  
   327     38  GlobalStep               -0.390428  17329.21   100.00  
   328     38  GlobalStep               -0.392079  17329.21   100.00  
   329     38  GlobalStep               -0.342092  17329.21   100.00  
   330     38  GlobalStep               -0.223154  17329.21   100.00  
   331     38  GlobalStep               -0.393112  17329.21   100.00  
   332     38  GlobalStep               -0.392367  17329.21   100.00  
   333     38  LocalStep                -0.391817  17329.21   100.00  
   334     38  GlobalStep               -0.389880  17329.21   100.00  
   335     38  GlobalStep               -0.391697  17329.21   100.00  
   336     38  GlobalStep               -0.392367  17329.21   100.00  
   337     38  GlobalStep               -0.392367  17329.21   100.00  
   338     38  GlobalStep               -0.392367  17329.21   100.00  
   339     38  AdjLocalStep             -0.392367  17329.21   100.00  
   340     38  GlobalStep               -0.391648  17329.21   100.00  
   341     38  GlobalStep               -0.392367  17329.21   100.00  
   342     38  GlobalStep               -0.392367  17329.21   100.00  
   343     38  AdjLocalStep             -0.392367  17329.21   100.00  
   344     38  GlobalStep               -0.392367  17329.21   100.00  
   345     38  LocalStep                -0.392367  17329.21   100.00  
   346     38  GlobalStep               -0.392367  17329.21   100.00  
   347     38  GlobalStep               -0.392367  17329.21   100.00  
   348     38  GlobalStep               -0.392367  17329.21   100.00  
   349     38  GlobalStep               -0.392367  17329.21   100.00  
   350     38  GlobalStep               -0.215248  17329.21   100.00  
   351     38  GlobalStep               -0.379517  17329.21   100.00  
   352     38  GlobalStep               -0.392367  17329.21   100.00  
   353     38  GlobalStep               -0.392367  17329.21   100.00  
   354     38  GlobalStep               -0.392367  17329.21   100.00  
   355     38  GlobalStep               -0.392367  17329.21   100.00  
   356     38  GlobalStep               -0.371380  17329.21   100.00  
   357     38  AdjLocalStep             -0.392367  17329.21   100.00  
   358     38  GlobalStep               -0.392367  17329.21   100.00  
   359     38  GlobalStep               -0.462905  17329.21   100.00  
   360     38  GlobalStep               -0.410625  17329.21   100.00  
   361     38  GlobalStep               -0.323255  17329.21   100.00  
   362     38  GlobalStep               -0.389556  17329.22   100.00  
   363     38  GlobalStep               -0.388296  17329.22   100.00  
   364     38  GlobalStep               -0.388111  17329.22   100.00  
   365     38  LocalStep                -0.392367  17329.22   100.00  
   366     38  GlobalStep               -0.392367  17329.22   100.00  
   367     38  GlobalStep               -0.393432  17329.22   100.00  
   368     38  GlobalStep               -0.392367  17329.22   100.00  
   369     38  GlobalStep               -0.392367  17329.22   100.00  
   370     38  GlobalStep               -0.392434  17329.22   100.00  
   371     38  GlobalStep               -0.392367  17329.22   100.00  
   372     38  GlobalStep               -0.392367  17329.22   100.00  
   373     38  GlobalStep               -0.389814  17329.22   100.00  
   374     38  GlobalStep               -0.392367  17329.22   100.00  
   375     38  GlobalStep               -0.386468  17329.22   100.00  
   376     38  LocalStep                -0.392367  17329.22   100.00  
   377     38  LocalStep                -0.573125  17329.22   100.00 *
   378     38  GlobalStep               -0.392367  17329.22   100.00  
   379     38  GlobalStep               -0.392367  17329.22   100.00  
   380     38  LocalStep                -0.544025  17329.22   100.00  
   381     38  GlobalStep               -0.382414  17329.22   100.00  
   382     38  GlobalStep               -0.215248  17329.22   100.00  
   383     38  GlobalStep               -0.309058  17329.22   100.00  
   384     38  GlobalStep               -0.560897  17329.22   100.00  
   385     38  GlobalStep               -0.595530  17329.22   100.00 *
   386     38  LocalStep                -0.528342  17329.22   100.00  
   387     38  GlobalStep               -0.392367  17329.22   100.00  
   388     38  GlobalStep               -0.390760  17329.22   100.00  
Summary: iters 389 evals 200 noisy_evals 203 cycles  38 opt_time 17329.22 tot_time 17329.22 obj        -0.595530 gap 100.00
Val: -0.5955297096
X: 

[0.4626611322 0.9887526104 0.0015505736 0.5219994675 0.9968549462
 0.9969374075 0.0146114593 0.0053860939 0.0013155858 0.0015703147
 0.0018032075 0.0096325943 0.9977226964]


Itercount: 389
Evalcount: 200
Fast_evalcount: 203
