# Supplementary material for: Black-box and surrogate optimization for tuning spiking neural models of striatum plasticity
Source: Front Neuroinform. 2022 Oct 20;16:1017222. doi: 10.3389/fninf.2022.1017222 (PMC9630480; doi:10.3389/fninf.2022.1017222)
Supplement: Supplementary file 1 [file Data_Sheet_1.ZIP › SHARED_DATA_TuningSpiking/RBFOpt/300FE_Slim/RBF_Slm_300_13.txt]

  Iter  Cycle  Action             Objective value      Time      Gap
  ----  -----  ------             ---------------      ----      ---
     0      0  Initialization           -0.387352~   732.32   100.00  
     0      0  Initialization           -0.237744~   732.32   100.00  
     0      0  Initialization           -0.387238~   732.32   100.00  
     0      0  Initialization           -0.225296~   732.32   100.00  
     0      0  Initialization           -0.387352~   732.32   100.00  
     0      0  Initialization           -0.383334~   732.32   100.00  
     0      0  Initialization           -0.341955~   732.32   100.00  
     0      0  Initialization           -0.225296~   732.32   100.00  
     0      0  Initialization           -0.369699~   732.32   100.00  
     0      0  Initialization           -0.301867~   732.32   100.00  
     0      0  Initialization           -0.225194~   732.32   100.00  
     0      0  Initialization           -0.387352~   732.32   100.00  
     0      0  Initialization           -0.388367~   732.32   100.00 *
     0      0  Initialization           -0.225296~   732.32   100.00  
     0      0  Initialization           -0.335682~   732.32   100.00  
    46     15  GlobalStep               -0.242238~  2088.47   100.00  
    57     16  GlobalStep               -0.280698~  2154.11   100.00  
    58     16  GlobalStep               -0.282452~  2161.17   100.00  
    62     16  GlobalStep               -0.225296~  2174.93   100.00  
    63     16  GlobalStep               -0.149617~  2175.80   100.00  
    64     16  LocalStep                -0.225296~  2176.99   100.00  
    65     16  LocalStep                -0.269795~  2177.91   100.00  
    66     17  GlobalStep               -0.225296~  2178.82   100.00  
    67     17  GlobalStep               -0.225296~  2178.82   100.00  
    68     17  GlobalStep               -0.225296~  2181.50   100.00  
    69     17  GlobalStep               -0.225296~  2182.53   100.00  
    70     17  GlobalStep               -0.225296~  2183.59   100.00  
    71     17  LocalStep                -0.225296~  2183.59   100.00  
    73     18  LocalStep                -0.225296~  2186.20   100.00  
    74     18  GlobalStep               -0.225296~  2187.93   100.00  
    75     18  GlobalStep               -0.225296~  2187.93   100.00  
    76     18  GlobalStep               -0.225296~  2189.06   100.00  
    77     18  LocalStep                -0.281464~  2193.41   100.00  
    78     18  LocalStep                -0.225296~  2194.55   100.00  
    79     19  LocalStep                -0.225296~  2203.63   100.00  
    80     19  GlobalStep               -0.225296~  2214.17   100.00  
    81     19  GlobalStep               -0.252434~  2221.51   100.00  
    82     19  GlobalStep               -0.225296~  2222.70   100.00  
    83     19  GlobalStep               -0.214958~  2225.15   100.00  
    84     19  LocalStep                -0.220954~  2226.63   100.00  
    85     20  LocalStep                -0.251210~  2229.27   100.00  
    86     20  GlobalStep               -0.225296~  2239.19   100.00  
    87     20  GlobalStep               -0.244752~  2252.07   100.00  
    88     20  GlobalStep               -0.232236~  2262.89   100.00  
    89     20  GlobalStep               -0.240932~  2273.46   100.00  
    90     20  GlobalStep               -0.220462~  2274.81   100.00  
    91     21  LocalStep                -0.238035~  2292.18   100.00  
    92     21  LocalStep                -0.238035~  2307.00   100.00  
    93     21  GlobalStep               -0.241994~  2308.41   100.00  
    94     21  LocalStep                -0.238035~  2328.99   100.00  
    95     21  GlobalStep               -0.230549~  2351.90   100.00  
   122     21  LocalStep                -0.225296~  3623.04   100.00  
   128     22  LocalStep                -0.269432~  3689.92   100.00  
   129     22  LocalStep                -0.329287   9540.83   100.00  
   130     22  GlobalStep               -0.392367   9540.83   100.00 *
   131     22  GlobalStep               -0.392367   9540.83   100.00  
   132     22  GlobalStep               -0.392552   9540.83   100.00 *
   134     22  GlobalStep               -0.392367   9540.83   100.00  
   135     22  LocalStep                -0.392367   9540.83   100.00  
   136     22  GlobalStep               -0.392367   9540.83   100.00  
   137     22  GlobalStep               -0.392367   9540.83   100.00  
   138     22  LocalStep                -0.392367   9540.83   100.00  
   139     22  GlobalStep               -0.391730   9540.83   100.00  
   140     22  GlobalStep               -0.392367   9540.83   100.00  
   141     22  GlobalStep               -0.392367   9540.83   100.00  
   142     22  GlobalStep               -0.392367   9540.83   100.00  
   143     22  GlobalStep               -0.392367   9540.83   100.00  
   144     22  GlobalStep               -0.391396   9540.83   100.00  
   145     22  GlobalStep               -0.391688   9540.83   100.00  
   146     22  GlobalStep               -0.392367   9540.83   100.00  
   147     22  GlobalStep               -0.392367   9540.83   100.00  
   148     22  GlobalStep               -0.392367   9540.83   100.00  
   149     22  GlobalStep               -0.392606   9540.83   100.00 *
   150     22  GlobalStep               -0.392367   9540.83   100.00  
   151     22  GlobalStep               -0.392250   9540.83   100.00  
   152     22  GlobalStep               -0.392367   9540.83   100.00  
   153     22  GlobalStep               -0.392367   9540.83   100.00  
   154     22  GlobalStep               -0.392367   9540.83   100.00  
   155     22  GlobalStep               -0.392367   9540.83   100.00  
   156     22  LocalStep                -0.392367   9540.83   100.00  
   157     22  GlobalStep               -0.392367   9540.83   100.00  
   158     22  GlobalStep               -0.392367   9540.83   100.00  
   159     22  GlobalStep               -0.392367   9540.83   100.00  
   160     22  GlobalStep               -0.392367   9540.83   100.00  
   161     22  GlobalStep               -0.225296~  9540.83   100.00  
   163     22  GlobalStep               -0.229908   9540.83   100.00  
   164     22  GlobalStep               -0.225296~  9540.83   100.00  
   165     22  GlobalStep               -0.381269   9540.84   100.00  
   166     22  GlobalStep               -0.300957   9540.84   100.00  
   167     22  GlobalStep               -0.262945   9540.84   100.00  
   168     22  GlobalStep               -0.298739   9540.84   100.00  
   169     22  GlobalStep               -0.388854   9540.84   100.00  
   170     22  GlobalStep               -0.339134   9540.84   100.00  
   171     22  GlobalStep               -0.321483   9540.84   100.00  
   172     22  GlobalStep               -0.266269   9540.84   100.00  
   173     22  GlobalStep               -0.314254   9540.84   100.00  
   174     22  GlobalStep               -0.314106   9540.84   100.00  
   175     22  GlobalStep               -0.323115   9540.84   100.00  
   176     22  GlobalStep               -0.308597   9540.84   100.00  
   177     22  GlobalStep               -0.382553   9540.84   100.00  
   178     22  GlobalStep               -0.331126   9540.84   100.00  
   179     22  GlobalStep               -0.314488   9540.84   100.00  
   180     22  GlobalStep               -0.379653   9540.84   100.00  
   181     22  GlobalStep               -0.364887   9540.84   100.00  
   182     22  GlobalStep               -0.387023   9540.84   100.00  
   183     22  GlobalStep               -0.380631   9540.84   100.00  
   184     22  GlobalStep               -0.399304   9540.84   100.00 *
   185     22  GlobalStep               -0.360684   9540.84   100.00  
   186     22  GlobalStep               -0.326221   9540.84   100.00  
   187     22  GlobalStep               -0.383875   9540.84   100.00  
   188     22  GlobalStep               -0.376089   9540.84   100.00  
   189     22  GlobalStep               -0.363468   9540.84   100.00  
   190     22  GlobalStep               -0.255435   9540.84   100.00  
   191     22  GlobalStep               -0.380738   9540.84   100.00  
   192     22  GlobalStep               -0.364655   9540.84   100.00  
   193     22  GlobalStep               -0.388642   9540.84   100.00  
   194     22  GlobalStep               -0.392328   9540.84   100.00  
   195     22  GlobalStep               -0.386092   9540.84   100.00  
   196     22  GlobalStep               -0.385428   9540.84   100.00  
   197     22  GlobalStep               -0.386211   9540.84   100.00  
   198     22  GlobalStep               -0.390729   9540.84   100.00  
   199     22  GlobalStep               -0.392367   9540.84   100.00  
   200     22  Switching to accurate mode           9540.84
   200     22  GlobalStep               -0.392283   9540.84   100.00  
   201     22  RefinementStep           -0.392511   9540.84   100.00  
   202     22  GlobalStep               -0.392367   9540.84   100.00  
   203     22  GlobalStep               -0.392367   9540.84   100.00  
   204     22  GlobalStep               -0.392367   9540.84   100.00  
   205     22  GlobalStep               -0.392367   9540.84   100.00  
   206     22  GlobalStep               -0.392366   9540.84   100.00  
   207     22  GlobalStep               -0.296560   9540.84   100.00  
   208     22  GlobalStep               -0.389658   9540.84   100.00  
   209     22  GlobalStep               -0.392728   9540.84   100.00  
   210     22  GlobalStep               -0.392612   9540.84   100.00  
   211     22  LocalStep                -0.392367   9540.84   100.00  
   212     22  GlobalStep               -0.392367   9540.84   100.00  
   213     22  GlobalStep               -0.392367   9540.84   100.00  
   214     22  GlobalStep               -0.393130   9540.84   100.00  
   215     22  GlobalStep               -0.392367   9540.84   100.00  
   216     22  GlobalStep               -0.392367   9540.84   100.00  
   217     22  LocalStep                -0.392367   9540.84   100.00  
   218     22  GlobalStep               -0.392046   9540.84   100.00  
   219     22  GlobalStep               -0.392367   9540.84   100.00  
   220     22  LocalStep                -0.392367   9540.84   100.00  
   221     22  GlobalStep               -0.392367   9540.84   100.00  
   222     22  GlobalStep               -0.392048   9540.84   100.00  
   223     22  GlobalStep               -0.392367   9540.84   100.00  
   225     26  Discarded                            9589.73
   226     27  Discarded                            9599.41
   227     28  Discarded                            9613.03
   228     29  Discarded                            9627.43
   229     30  Discarded                            9642.53
   230     31  Discarded                            9658.56
   231     32  Discarded                            9679.83
   232     33  Discarded                            9698.03
   233     34  Discarded                            9717.20
   234     35  Discarded                            9740.57
   235     36  Discarded                            9761.83
   236     37  Discarded                            9784.29
   237     38  Discarded                            9807.87
   238     39  Discarded                            9832.56
   239     39  Discarded                            9856.86
   240     40  Discarded                            9896.62
   240     40  GlobalStep               -0.392367  15395.79   100.00  
   241     40  LocalStep                -0.392367  16098.97   100.00  
   242     40  LocalStep                -0.392367  16153.13   100.00  
   243     40  GlobalStep               -0.392367  16158.51   100.00  
   244     40  AdjLocalStep             -0.392367  16213.23   100.00  
   245     41  GlobalStep               -0.392367  16227.58   100.00  
   246     41  GlobalStep               -0.392367  16234.28   100.00  
   247     41  GlobalStep               -0.392367  16234.28   100.00  
   248     41  GlobalStep               -0.392367  16248.78   100.00  
   249     41  GlobalStep               -0.392367  16259.08   100.00  
   250     41  GlobalStep               -0.392367  16263.33   100.00  
   251     42  GlobalStep               -0.392367  16274.87   100.00  
   252     42  GlobalStep               -0.392367  16282.36   100.00  
   254     42  Discarded                           16306.14
   254     42  GlobalStep               -0.392367  16310.80   100.00  
   255     42  GlobalStep               -0.392367  16310.80   100.00  
   256     42  GlobalStep               -0.392367  16315.42   100.00  
   257     42  GlobalStep               -0.427339  19960.85   100.00 *
   258     42  RefinementStep           -0.386547  19960.85   100.00  
   259     42  GlobalStep               -0.340528  19960.85   100.00  
   260     42  GlobalStep               -0.392367  19960.85   100.00  
   261     42  GlobalStep               -0.392367  19960.85   100.00  
   262     42  GlobalStep               -0.391746  19960.85   100.00  
   263     42  GlobalStep               -0.392367  19960.85   100.00  
   264     42  GlobalStep               -0.392148  19960.85   100.00  
   265     42  GlobalStep               -0.392367  19960.85   100.00  
   266     42  GlobalStep               -0.392367  19960.85   100.00  
   267     42  GlobalStep               -0.220190  19960.85   100.00  
   268     42  GlobalStep               -0.392367  19960.85   100.00  
   269     42  GlobalStep               -0.392367  19960.85   100.00  
   270     42  GlobalStep               -0.392367  19960.85   100.00  
   271     42  GlobalStep               -0.392367  19960.85   100.00  
   272     42  GlobalStep               -0.388888  19960.85   100.00  
   273     42  GlobalStep               -0.392367  19960.85   100.00  
   274     42  GlobalStep               -0.392367  19960.85   100.00  
   275     42  GlobalStep               -0.392367  19960.85   100.00  
   276     42  GlobalStep               -0.392367  19960.86   100.00  
   277     42  GlobalStep               -0.392367  19960.86   100.00  
   278     42  GlobalStep               -0.392367  19960.86   100.00  
   279     42  GlobalStep               -0.392367  19960.86   100.00  
   280     42  GlobalStep               -0.392367  19960.86   100.00  
   281     42  GlobalStep               -0.392037  19960.86   100.00  
   282     42  GlobalStep               -0.392367  19960.86   100.00  
   283     42  GlobalStep               -0.392367  19960.86   100.00  
   284     42  GlobalStep               -0.392367  19960.86   100.00  
   285     42  GlobalStep               -0.392367  19960.86   100.00  
   286     42  GlobalStep               -0.392367  19960.86   100.00  
   287     42  GlobalStep               -0.392367  19960.86   100.00  
   288     42  GlobalStep               -0.392367  19960.86   100.00  
   289     42  GlobalStep               -0.392367  19960.86   100.00  
   290     42  GlobalStep               -0.392367  19960.86   100.00  
   291     42  GlobalStep               -0.392367  19960.86   100.00  
   292     42  GlobalStep               -0.392367  19960.86   100.00  
   293     42  GlobalStep               -0.392367  19960.86   100.00  
   294     42  GlobalStep               -0.392367  19960.86   100.00  
   295     42  GlobalStep               -0.392367  19960.86   100.00  
   296     42  GlobalStep               -0.392367  19960.86   100.00  
   297     42  GlobalStep               -0.323255  19960.86   100.00  
   298     42  GlobalStep               -0.392367  19960.86   100.00  
   299     42  GlobalStep               -0.392367  19960.86   100.00  
   300     42  GlobalStep               -0.392367  19960.86   100.00  
   301     42  GlobalStep               -0.392367  19960.86   100.00  
   302     42  GlobalStep               -0.392367  19960.86   100.00  
   303     42  GlobalStep               -0.392367  19960.86   100.00  
   304     42  GlobalStep               -0.392367  19960.86   100.00  
   305     42  GlobalStep               -0.392367  19960.86   100.00  
   306     42  GlobalStep               -0.392367  19960.86   100.00  
   307     42  GlobalStep               -0.392367  19960.86   100.00  
   308     42  GlobalStep               -0.392367  19960.86   100.00  
   309     42  GlobalStep               -0.392367  19960.86   100.00  
   310     42  GlobalStep               -0.392367  19960.86   100.00  
   311     42  GlobalStep               -0.392367  19960.86   100.00  
   312     42  GlobalStep               -0.392367  19960.86   100.00  
   313     42  GlobalStep               -0.392367  19960.86   100.00  
   314     42  GlobalStep               -0.392367  19960.86   100.00  
   315     42  GlobalStep               -0.392367  19960.86   100.00  
   316     42  GlobalStep               -0.392367  19960.86   100.00  
   317     42  GlobalStep               -0.392367  19960.86   100.00  
   318     42  GlobalStep               -0.392367  19960.86   100.00  
   319     42  GlobalStep               -0.392367  19960.86   100.00  
   320     42  GlobalStep               -0.392367  19960.86   100.00  
   321     42  GlobalStep               -0.284163  19960.86   100.00  
   322     42  GlobalStep               -0.392367  19960.86   100.00  
   323     42  GlobalStep               -0.392367  19960.86   100.00  
   324     42  GlobalStep               -0.392367  19960.86   100.00  
   325     42  GlobalStep               -0.392367  19960.86   100.00  
   326     42  GlobalStep               -0.392367  19960.86   100.00  
   327     42  GlobalStep               -0.392367  19960.86   100.00  
   328     42  GlobalStep               -0.392367  19960.86   100.00  
   329     42  GlobalStep               -0.392367  19960.86   100.00  
   330     42  GlobalStep               -0.392367  19960.86   100.00  
   331     42  GlobalStep               -0.392367  19960.86   100.00  
   332     42  GlobalStep               -0.392367  19960.86   100.00  
   333     42  GlobalStep               -0.392367  19960.86   100.00  
   334     42  GlobalStep               -0.392367  19960.86   100.00  
   335     42  GlobalStep               -0.392367  19960.86   100.00  
   336     42  GlobalStep               -0.392367  19960.86   100.00  
   337     42  GlobalStep               -0.392367  19960.86   100.00  
   338     42  GlobalStep               -0.392367  19960.86   100.00  
   339     42  GlobalStep               -0.392367  19960.86   100.00  
   340     42  GlobalStep               -0.392367  19960.86   100.00  
   341     42  GlobalStep               -0.392813  19960.86   100.00  
   342     42  GlobalStep               -0.388664  19960.86   100.00  
   343     42  GlobalStep               -0.392367  19960.86   100.00  
   344     42  GlobalStep               -0.392367  19960.86   100.00  
   345     42  AdjLocalStep             -0.392367  19960.86   100.00  
   346     42  GlobalStep               -0.390673  19960.86   100.00  
   347     42  GlobalStep               -0.281076  19960.86   100.00  
   348     42  GlobalStep               -0.392367  19960.86   100.00  
   349     42  GlobalStep               -0.392367  19960.86   100.00  
Summary: iters 350 evals 200 noisy_evals 148 cycles  42 opt_time 19960.87 tot_time 19960.86 obj        -0.427339 gap 100.00
Val: -0.4273394220
X: 

[0.9472199806 0.9961440077 0.0137262969 0.0118723172 0.9640209894
 0.8758649567 0.4427140903 0.66166533   0.0789959519 0.9151039573
 0.4178706851 0.0547059173 0.0066134861]


Itercount: 350
Evalcount: 200
Fast_evalcount: 148
