# Supplementary material for: Black-box and surrogate optimization for tuning spiking neural models of striatum plasticity
Source: Front Neuroinform. 2022 Oct 20;16:1017222. doi: 10.3389/fninf.2022.1017222 (PMC9630480; doi:10.3389/fninf.2022.1017222)
Supplement: Supplementary file 1 [file Data_Sheet_1.ZIP › SHARED_DATA_TuningSpiking/RBFOpt/300FE_Slim/RBF_Slm_300_14.txt]

  Iter  Cycle  Action             Objective value      Time      Gap
  ----  -----  ------             ---------------      ----      ---
     0      0  Initialization           -0.225296~   709.88   100.00  
     0      0  Initialization           -0.330355~   709.88   100.00  
     0      0  Initialization           -0.387352~   709.88   100.00  
     0      0  Initialization           -0.282607~   709.88   100.00  
     0      0  Initialization           -0.249197~   709.88   100.00  
     0      0  Initialization           -0.225296~   709.88   100.00  
     0      0  Initialization           -0.387352~   709.88   100.00  
     0      0  Initialization           -0.235709~   709.88   100.00  
     0      0  Initialization           -0.387352~   709.88   100.00  
     0      0  Initialization           -0.225296~   709.88   100.00  
     0      0  Initialization           -0.387352~   709.88   100.00  
     0      0  Initialization           -0.388365~   709.88   100.00 *
     0      0  Initialization           -0.339144~   709.88   100.00  
     0      0  Initialization           -0.225296~   709.88   100.00  
     0      0  Initialization           -0.335682~   709.88   100.00  
    62     15  GlobalStep               -0.273859~  2123.39   100.00  
    63     16  GlobalStep               -0.220910~  2125.55   100.00  
    67     16  GlobalStep               -0.245611~  2177.90   100.00  
    75     16  GlobalStep               -0.225296~  2236.44   100.00  
    76     16  GlobalStep               -0.225957~  2242.80   100.00  
    77     16  GlobalStep               -0.275101~  2244.35   100.00  
    78     16  LocalStep                -0.283332~  2252.43   100.00  
    81     17  GlobalStep               -0.253225~  2284.30   100.00  
    82     17  GlobalStep               -0.245790~  2286.71   100.00  
    84     17  LocalStep                -0.271519~  2297.47   100.00  
    85     17  GlobalStep               -0.241738~  2300.05   100.00  
    86     17  GlobalStep               -0.225196~  2309.54   100.00  
    88     17  GlobalStep               -0.216192~  2330.43   100.00  
    89     18  GlobalStep               -0.247962~  2334.19   100.00  
    90     18  LocalStep                -0.237645~  2350.70   100.00  
    91     18  GlobalStep               -0.231415~  2354.86   100.00  
    92     18  GlobalStep               -0.225296~  2375.49   100.00  
    93     18  LocalStep                -0.225296~  2408.06   100.00  
    94     18  GlobalStep               -0.225296~  2420.13   100.00  
    95     19  GlobalStep               -0.225296~  2456.00   100.00  
   111     19  GlobalStep               -0.225296~  3817.65   100.00  
   112     19  GlobalStep               -0.225296~  3944.98   100.00  
   113     19  LocalStep                -0.240986~  3979.33   100.00  
   115     19  LocalStep                -0.225296~  4009.14   100.00  
   118     19  GlobalStep               -0.225296~  5412.99   100.00  
   119     20  GlobalStep               -0.225296~  5537.02   100.00  
   121     20  GlobalStep               -0.390668   9850.04   100.00 *
   122     20  GlobalStep               -0.389171   9850.04   100.00  
   123     20  GlobalStep               -0.286865   9850.04   100.00  
   124     20  GlobalStep               -0.420460   9850.04   100.00 *
   125     20  GlobalStep               -0.392367   9850.04   100.00  
   126     20  GlobalStep               -0.389765   9850.04   100.00  
   127     20  GlobalStep               -0.390793   9850.04   100.00  
   128     20  GlobalStep               -0.392367   9850.04   100.00  
   129     20  GlobalStep               -0.392367   9850.04   100.00  
   130     20  GlobalStep               -0.392367   9850.04   100.00  
   131     20  GlobalStep               -0.392367   9850.04   100.00  
   132     20  GlobalStep               -0.392367   9850.04   100.00  
   133     20  GlobalStep               -0.364821   9850.04   100.00  
   134     20  GlobalStep               -0.392367   9850.04   100.00  
   135     20  GlobalStep               -0.392367   9850.04   100.00  
   136     20  LocalStep                -0.392367   9850.04   100.00  
   137     20  GlobalStep               -0.392556   9850.04   100.00  
   138     20  LocalStep                -0.392367   9850.04   100.00  
   139     20  GlobalStep               -0.528702   9850.04   100.00 *
   140     20  GlobalStep               -0.276003   9850.04   100.00  
   141     20  GlobalStep               -0.237513   9850.04   100.00  
   142     20  GlobalStep               -0.465139   9850.04   100.00  
   143     20  GlobalStep               -0.305175   9850.04   100.00  
   144     20  LocalStep                -0.398276   9850.04   100.00  
   145     20  GlobalStep               -0.309537   9850.04   100.00  
   146     20  GlobalStep               -0.284425   9850.04   100.00  
   147     20  GlobalStep               -0.366907   9850.04   100.00  
   148     20  GlobalStep               -0.383492   9850.04   100.00  
   149     20  GlobalStep               -0.514342   9850.04   100.00  
   150     20  GlobalStep               -0.287308   9850.04   100.00  
   151     20  GlobalStep               -0.288035   9850.04   100.00  
   152     20  GlobalStep               -0.315414   9850.04   100.00  
   153     20  GlobalStep               -0.366939   9850.04   100.00  
   154     20  LocalStep                -0.367823   9850.04   100.00  
   155     20  GlobalStep               -0.392367   9850.04   100.00  
   156     20  GlobalStep               -0.392456   9850.04   100.00  
   157     20  GlobalStep               -0.389182   9850.04   100.00  
   158     20  GlobalStep               -0.393327   9850.04   100.00  
   159     20  GlobalStep               -0.392367   9850.05   100.00  
   160     20  GlobalStep               -0.392367   9850.05   100.00  
   161     20  GlobalStep               -0.392367   9850.05   100.00  
   162     20  GlobalStep               -0.392367   9850.05   100.00  
   163     20  GlobalStep               -0.392584   9850.05   100.00  
   164     20  GlobalStep               -0.389413   9850.05   100.00  
   165     20  GlobalStep               -0.392367   9850.05   100.00  
   166     20  GlobalStep               -0.392367   9850.05   100.00  
   167     20  GlobalStep               -0.392367   9850.05   100.00  
   168     20  GlobalStep               -0.392367   9850.05   100.00  
   169     20  GlobalStep               -0.392559   9850.05   100.00  
   170     20  GlobalStep               -0.392439   9850.05   100.00  
   171     20  RefinementStep           -0.392472   9850.05   100.00  
   172     20  GlobalStep               -0.392367   9850.05   100.00  
   173     20  GlobalStep               -0.389003   9850.05   100.00  
   174     20  LocalStep                -0.392367   9850.05   100.00  
   175     20  GlobalStep               -0.391780   9850.05   100.00  
   176     20  GlobalStep               -0.392367   9850.05   100.00  
   177     20  GlobalStep               -0.389083   9850.05   100.00  
   178     20  GlobalStep               -0.392367   9850.05   100.00  
   179     20  GlobalStep               -0.392367   9850.05   100.00  
   180     20  GlobalStep               -0.392367   9850.05   100.00  
   181     20  GlobalStep               -0.392367   9850.05   100.00  
   182     20  GlobalStep               -0.392367   9850.05   100.00  
   183     20  GlobalStep               -0.390568   9850.05   100.00  
   184     20  GlobalStep               -0.392367   9850.05   100.00  
   185     20  GlobalStep               -0.392367   9850.05   100.00  
   186     20  GlobalStep               -0.390488   9850.05   100.00  
   187     20  LocalStep                -0.392367   9850.05   100.00  
   188     20  GlobalStep               -0.392367   9850.05   100.00  
   189     20  LocalStep                -0.392071   9850.05   100.00  
   190     20  LocalStep                -0.392367   9850.05   100.00  
   191     20  GlobalStep               -0.391488   9850.05   100.00  
   192     20  LocalStep                -0.392367   9850.05   100.00  
   193     20  LocalStep                -0.392367   9850.05   100.00  
   194     20  GlobalStep               -0.392367   9850.05   100.00  
   195     20  GlobalStep               -0.392367   9850.05   100.00  
   196     20  GlobalStep               -0.392367   9850.05   100.00  
   197     20  GlobalStep               -0.392367   9850.05   100.00  
   198     20  LocalStep                -0.392367   9850.05   100.00  
   199     20  GlobalStep               -0.392367   9850.05   100.00  
   200     20  Switching to accurate mode           9850.05
   200     20  GlobalStep               -0.392367   9850.05   100.00  
   201     20  GlobalStep               -0.388359   9850.05   100.00  
   202     20  GlobalStep               -0.392367   9850.05   100.00  
   203     20  GlobalStep               -0.392367   9850.05   100.00  
   204     20  GlobalStep               -0.392367   9850.05   100.00  
   205     20  GlobalStep               -0.391177   9850.05   100.00  
   206     20  LocalStep                -0.392367   9850.05   100.00  
   207     20  GlobalStep               -0.392367   9850.05   100.00  
   208     20  GlobalStep               -0.393637   9850.05   100.00  
   209     20  GlobalStep               -0.392367   9850.05   100.00  
   210     20  GlobalStep               -0.392367   9850.05   100.00  
   211     20  LocalStep                -0.392367   9850.05   100.00  
   212     20  GlobalStep               -0.392367   9850.05   100.00  
   213     20  GlobalStep               -0.391703   9850.05   100.00  
   214     20  GlobalStep               -0.392367   9850.05   100.00  
   215     35  LocalStep                -0.215248  15629.45   100.00  
   216     35  GlobalStep               -0.392367  15790.68   100.00  
   217     36  GlobalStep               -0.392367  15803.57   100.00  
   218     36  LocalStep                -0.392367  15827.68   100.00  
   219     36  GlobalStep               -0.392367  15894.35   100.00  
   220     36  GlobalStep               -0.392367  15950.40   100.00  
   221     36  GlobalStep               -0.389055  15963.95   100.00  
   222     36  GlobalStep               -0.392687  15973.32   100.00  
   223     37  GlobalStep               -0.392367  15984.21   100.00  
   224     37  GlobalStep               -0.392367  15990.44   100.00  
   225     37  RefinementStep           -0.461636  19295.40   100.00  
   226     37  GlobalStep               -0.320358  19295.40   100.00  
   227     37  GlobalStep               -0.323567  19295.40   100.00  
   228     37  GlobalStep               -0.355678  19295.40   100.00  
   229     37  GlobalStep               -0.483754  19295.40   100.00  
   230     37  GlobalStep               -0.385818  19295.40   100.00  
   231     37  LocalStep                -0.215248  19295.40   100.00  
   232     37  GlobalStep               -0.384032  19295.41   100.00  
   233     37  GlobalStep               -0.255278  19295.41   100.00  
   234     37  GlobalStep               -0.395199  19295.41   100.00  
   235     37  GlobalStep               -0.425196  19295.41   100.00  
   236     37  LocalStep                -0.500427  19295.41   100.00  
   237     37  GlobalStep               -0.416199  19295.41   100.00  
   238     37  GlobalStep               -0.418285  19295.41   100.00  
   239     37  GlobalStep               -0.455781  19295.41   100.00  
   240     37  LocalStep                -0.548978  19295.41   100.00 *
   241     37  GlobalStep               -0.392367  19295.41   100.00  
   242     37  GlobalStep               -0.392367  19295.41   100.00  
   243     37  GlobalStep               -0.396505  19295.41   100.00  
   244     37  GlobalStep               -0.407610  19295.41   100.00  
   245     37  LocalStep                -0.430956  19295.41   100.00  
   246     37  GlobalStep               -0.386285  19295.41   100.00  
   247     37  GlobalStep               -0.507868  19295.41   100.00  
   248     37  GlobalStep               -0.490774  19295.41   100.00  
   249     37  LocalStep                -0.469168  19295.41   100.00  
   250     37  GlobalStep               -0.363098  19295.41   100.00  
   251     37  GlobalStep               -0.379435  19295.41   100.00  
   252     37  GlobalStep               -0.393673  19295.41   100.00  
   253     37  GlobalStep               -0.411436  19295.41   100.00  
   254     37  GlobalStep               -0.420399  19295.41   100.00  
   255     37  LocalStep                -0.460168  19295.41   100.00  
   256     37  GlobalStep               -0.382753  19295.41   100.00  
   257     37  GlobalStep               -0.384643  19295.41   100.00  
   258     37  GlobalStep               -0.441469  19295.41   100.00  
   259     37  GlobalStep               -0.457793  19295.41   100.00  
   260     37  LocalStep                -0.384900  19295.41   100.00  
   261     37  GlobalStep               -0.392367  19295.41   100.00  
   262     37  GlobalStep               -0.392367  19295.41   100.00  
   263     37  GlobalStep               -0.376282  19295.41   100.00  
   264     37  GlobalStep               -0.348296  19295.41   100.00  
   265     37  GlobalStep               -0.405755  19295.41   100.00  
   266     37  LocalStep                -0.501823  19295.41   100.00  
   267     37  GlobalStep               -0.392367  19295.41   100.00  
   268     37  GlobalStep               -0.391884  19295.41   100.00  
   269     37  GlobalStep               -0.545137  19295.41   100.00  
   270     37  GlobalStep               -0.400082  19295.41   100.00  
   271     37  GlobalStep               -0.428302  19295.41   100.00  
   272     37  LocalStep                -0.275929  19295.41   100.00  
   273     37  GlobalStep               -0.651102  19295.41   100.00 *
   274     37  GlobalStep               -0.553332  19295.41   100.00  
   275     37  GlobalStep               -0.420244  19295.41   100.00  
   276     37  GlobalStep               -0.545804  19295.41   100.00  
   277     37  LocalStep                -0.426790  19295.41   100.00  
   278     37  GlobalStep               -0.415171  19295.41   100.00  
   279     37  GlobalStep               -0.364388  19295.41   100.00  
   280     37  GlobalStep               -0.438516  19295.41   100.00  
   281     37  GlobalStep               -0.517484  19295.41   100.00  
   282     37  GlobalStep               -0.391795  19295.41   100.00  
   283     37  LocalStep                -0.215248  19295.41   100.00  
   284     37  GlobalStep               -0.387988  19295.41   100.00  
   285     37  GlobalStep               -0.392367  19295.41   100.00  
   286     37  GlobalStep               -0.385354  19295.41   100.00  
   287     37  GlobalStep               -0.392064  19295.41   100.00  
   288     37  GlobalStep               -0.409383  19295.41   100.00  
   289     37  LocalStep                -0.349108  19295.41   100.00  
   290     37  GlobalStep               -0.392367  19295.41   100.00  
   291     37  GlobalStep               -0.392367  19295.41   100.00  
   292     37  GlobalStep               -0.391018  19295.41   100.00  
   293     37  GlobalStep               -0.384850  19295.41   100.00  
   294     37  GlobalStep               -0.214301  19295.41   100.00  
   295     37  GlobalStep               -0.389759  19295.41   100.00  
   296     37  GlobalStep               -0.391743  19295.41   100.00  
   297     37  GlobalStep               -0.394561  19295.41   100.00  
   298     37  GlobalStep               -0.578278  19295.41   100.00  
   299     37  GlobalStep               -0.373895  19295.41   100.00  
   300     37  LocalStep                -0.315743  19295.41   100.00  
   301     37  GlobalStep               -0.392367  19295.41   100.00  
   302     37  GlobalStep               -0.453567  19295.41   100.00  
   303     37  GlobalStep               -0.292662  19295.41   100.00  
   304     37  GlobalStep               -0.393823  19295.41   100.00  
   305     37  GlobalStep               -0.425300  19295.41   100.00  
   306     37  LocalStep                -0.426681  19295.41   100.00  
   307     37  GlobalStep               -0.365927  19295.41   100.00  
   308     37  GlobalStep               -0.391425  19295.41   100.00  
   309     37  GlobalStep               -0.390876  19295.41   100.00  
   310     37  GlobalStep               -0.408536  19295.41   100.00  
   311     37  GlobalStep               -0.433672  19295.41   100.00  
   312     37  LocalStep                -0.348579  19295.41   100.00  
   313     37  GlobalStep               -0.392367  19295.41   100.00  
   314     37  GlobalStep               -0.390873  19295.41   100.00  
   315     37  GlobalStep               -0.388928  19295.41   100.00  
   316     37  GlobalStep               -0.408166  19295.41   100.00  
   317     37  GlobalStep               -0.426368  19295.41   100.00  
   318     37  LocalStep                -0.505390  19295.41   100.00  
   319     37  GlobalStep               -0.392367  19295.41   100.00  
   320     37  GlobalStep               -0.338979  19295.41   100.00  
Summary: iters 321 evals 200 noisy_evals 136 cycles  37 opt_time 19295.42 tot_time 19295.41 obj        -0.651102 gap 100.00
Val: -0.6511015999
X: 

[0.9782411834 0.9536321926 0.962698103  0.97863877   0.0363145155
 0.9767471831 0.0145704224 0.0221435689 0.9818076976 0.8279247764
 0.6960928908 0.868105804  0.2992985876]


Itercount: 321
Evalcount: 200
Fast_evalcount: 136
