# Supplementary material for: Black-box and surrogate optimization for tuning spiking neural models of striatum plasticity
Source: Front Neuroinform. 2022 Oct 20;16:1017222. doi: 10.3389/fninf.2022.1017222 (PMC9630480; doi:10.3389/fninf.2022.1017222)
Supplement: Supplementary file 1 [file Data_Sheet_1.ZIP › SHARED_DATA_TuningSpiking/RBFOpt/300FE_Slim/RBF_Slm_300_15.txt]

  Iter  Cycle  Action             Objective value      Time      Gap
  ----  -----  ------             ---------------      ----      ---
     0      0  Initialization           -0.387352~   747.32   100.00 *
     0      0  Initialization           -0.240914~   747.32   100.00  
     0      0  Initialization           -0.225296~   747.32   100.00  
     0      0  Initialization           -0.225296~   747.32   100.00  
     0      0  Initialization           -0.305961~   747.32   100.00  
     0      0  Initialization           -0.225296~   747.32   100.00  
     0      0  Initialization           -0.387352~   747.32   100.00  
     0      0  Initialization           -0.387352~   747.32   100.00  
     0      0  Initialization           -0.307578~   747.32   100.00  
     0      0  Initialization           -0.225296~   747.32   100.00  
     0      0  Initialization           -0.225296~   747.32   100.00  
     0      0  Initialization           -0.225296~   747.32   100.00  
     0      0  Initialization           -0.266770~   747.32   100.00  
     0      0  Initialization           -0.225296~   747.32   100.00  
     0      0  Initialization           -0.335682~   747.32   100.00  
    88     15  GlobalStep               -0.225296~  2338.89   100.00  
    90     16  LocalStep                -0.242693~  2366.67   100.00  
    91     16  LocalStep                -0.237723~  2415.76   100.00  
    92     16  LocalStep                -0.224273~  2418.60   100.00  
    93     16  GlobalStep               -0.225296~  2437.05   100.00  
    94     16  LocalStep                -0.238035~  2471.79   100.00  
    95     16  GlobalStep               -0.225296~  2489.92   100.00  
   100     17  GlobalStep               -0.276507~  3979.90   100.00  
   101     17  LocalStep                -0.392367   9258.86   100.00 *
   102     17  GlobalStep               -0.392367   9258.86   100.00  
   103     17  GlobalStep               -0.392367   9258.86   100.00  
   104     17  LocalStep                -0.392367   9258.86   100.00  
   105     17  GlobalStep               -0.228098~  9258.86   100.00  
   106     17  GlobalStep               -0.261508~  9258.86   100.00  
   107     17  GlobalStep               -0.372940   9258.86   100.00  
   108     17  GlobalStep               -0.317502   9258.86   100.00  
   109     17  GlobalStep               -0.308655   9258.86   100.00  
   110     17  GlobalStep               -0.295441   9258.86   100.00  
   111     17  GlobalStep               -0.370350   9258.87   100.00  
   112     17  GlobalStep               -0.358249   9258.87   100.00  
   113     17  GlobalStep               -0.319641   9258.87   100.00  
   114     17  GlobalStep               -0.391809   9258.87   100.00  
   115     17  GlobalStep               -0.345933   9258.87   100.00  
   116     17  LocalStep                -0.392367   9258.87   100.00  
   117     17  LocalStep                -0.376529   9258.87   100.00  
   118     17  GlobalStep               -0.392367   9258.87   100.00  
   119     17  GlobalStep               -0.388024   9258.87   100.00  
   120     17  GlobalStep               -0.392367   9258.87   100.00  
   121     17  GlobalStep               -0.392367   9258.87   100.00  
   122     17  LocalStep                -0.392367   9258.87   100.00  
   123     17  GlobalStep               -0.392367   9258.87   100.00  
   124     17  GlobalStep               -0.392367   9258.87   100.00  
   125     17  GlobalStep               -0.392367   9258.87   100.00  
   126     17  GlobalStep               -0.392367   9258.87   100.00  
   127     17  GlobalStep               -0.392367   9258.87   100.00  
   128     17  GlobalStep               -0.392367   9258.87   100.00  
   129     17  LocalStep                -0.392367   9258.87   100.00  
   130     17  GlobalStep               -0.392367   9258.87   100.00  
   131     17  GlobalStep               -0.392367   9258.87   100.00  
   132     17  GlobalStep               -0.392367   9258.87   100.00  
   133     17  GlobalStep               -0.392367   9258.87   100.00  
   134     17  GlobalStep               -0.392367   9258.87   100.00  
   135     17  GlobalStep               -0.392367   9258.87   100.00  
   136     17  GlobalStep               -0.392367   9258.87   100.00  
   137     17  GlobalStep               -0.392367   9258.87   100.00  
   138     17  GlobalStep               -0.392367   9258.87   100.00  
   139     17  GlobalStep               -0.392367   9258.87   100.00  
   140     17  GlobalStep               -0.392367   9258.87   100.00  
   141     17  GlobalStep               -0.392367   9258.87   100.00  
   142     17  GlobalStep               -0.392367   9258.87   100.00  
   143     17  GlobalStep               -0.392367   9258.87   100.00  
   144     17  LocalStep                -0.392367   9258.87   100.00  
   145     17  GlobalStep               -0.392780   9258.87   100.00 *
   146     17  GlobalStep               -0.392367   9258.87   100.00  
   147     17  GlobalStep               -0.392367   9258.87   100.00  
   148     17  GlobalStep               -0.392367   9258.87   100.00  
   149     17  GlobalStep               -0.392367   9258.87   100.00  
   150     17  GlobalStep               -0.392367   9258.87   100.00  
   151     17  GlobalStep               -0.392367   9258.87   100.00  
   152     17  GlobalStep               -0.392367   9258.87   100.00  
   153     17  LocalStep                -0.392367   9258.87   100.00  
   154     17  LocalStep                -0.392367   9258.87   100.00  
   155     17  LocalStep                -0.392367   9258.87   100.00  
   156     17  GlobalStep               -0.392367   9258.87   100.00  
   157     17  GlobalStep               -0.392367   9258.87   100.00  
   158     17  LocalStep                -0.392367   9258.87   100.00  
   159     17  GlobalStep               -0.392367   9258.87   100.00  
   160     17  GlobalStep               -0.392367   9258.87   100.00  
   161     17  LocalStep                -0.392367   9258.87   100.00  
   162     17  GlobalStep               -0.392367   9258.87   100.00  
   163     17  GlobalStep               -0.392367   9258.87   100.00  
   164     17  GlobalStep               -0.392367   9258.87   100.00  
   165     17  GlobalStep               -0.392367   9258.87   100.00  
   166     17  GlobalStep               -0.392367   9258.87   100.00  
   167     17  GlobalStep               -0.392367   9258.87   100.00  
   168     17  GlobalStep               -0.392367   9258.87   100.00  
   169     17  GlobalStep               -0.392367   9258.87   100.00  
   170     17  GlobalStep               -0.392367   9258.87   100.00  
   171     17  GlobalStep               -0.392367   9258.87   100.00  
   172     17  GlobalStep               -0.392367   9258.87   100.00  
   173     17  GlobalStep               -0.392367   9258.88   100.00  
   174     17  GlobalStep               -0.392367   9258.88   100.00  
   175     17  GlobalStep               -0.392367   9258.88   100.00  
   176     17  GlobalStep               -0.392367   9258.88   100.00  
   177     17  GlobalStep               -0.392367   9258.88   100.00  
   178     17  GlobalStep               -0.392367   9258.88   100.00  
   179     17  GlobalStep               -0.392367   9258.88   100.00  
   180     17  GlobalStep               -0.392367   9258.88   100.00  
   181     17  GlobalStep               -0.392367   9258.88   100.00  
   182     17  GlobalStep               -0.392367   9258.88   100.00  
   183     17  GlobalStep               -0.392367   9258.88   100.00  
   184     17  GlobalStep               -0.392367   9258.88   100.00  
   185     17  GlobalStep               -0.389438   9258.88   100.00  
   186     17  GlobalStep               -0.392367   9258.88   100.00  
   187     17  GlobalStep               -0.392367   9258.88   100.00  
   188     17  LocalStep                -0.392367   9258.88   100.00  
   189     17  RefinementStep           -0.392367   9258.88   100.00  
   190     17  GlobalStep               -0.392367   9258.88   100.00  
   191     17  GlobalStep               -0.392367   9258.88   100.00  
   192     17  GlobalStep               -0.392367   9258.88   100.00  
   193     17  GlobalStep               -0.392367   9258.88   100.00  
   194     17  GlobalStep               -0.392367   9258.88   100.00  
   195     17  GlobalStep               -0.392367   9258.88   100.00  
   200     32  Switching to accurate mode          10310.89
   247     32  LocalStep                -0.225296~ 10661.29   100.00  
   251     33  GlobalStep               -0.225296~ 10715.94   100.00  
   254     33  LocalStep                -0.240677~ 10733.52   100.00  
   256     33  GlobalStep               -0.225296~ 10755.35   100.00  
   258     33  GlobalStep               -0.225296~ 10762.49   100.00  
   260     33  GlobalStep               -0.225296~ 10769.96   100.00  
   262     33  GlobalStep               -0.225296~ 10792.90   100.00  
   263     33  GlobalStep               -0.225296~ 10792.90   100.00  
   267     34  GlobalStep               -0.224638~ 10824.26   100.00  
   269     34  GlobalStep               -0.287078~ 10824.26   100.00  
   270     34  GlobalStep               -0.244493~ 10836.62   100.00  
   276     34  GlobalStep               -0.225296~ 10858.75   100.00  
   278     34  GlobalStep               -0.234616~ 10883.90   100.00  
   279     35  LocalStep                -0.215726~ 10895.89   100.00  
   280     35  GlobalStep               -0.248348~ 10917.21   100.00  
   281     35  LocalStep                -0.239109~ 10944.51   100.00  
   282     35  GlobalStep               -0.233968~ 10951.28   100.00  
   284     35  GlobalStep               -0.225296~ 11010.38   100.00  
   285     35  LocalStep                -0.238035~ 11021.01   100.00  
   286     36  GlobalStep               -0.225296~ 11032.00   100.00  
   287     36  GlobalStep               -0.291977~ 11049.39   100.00  
   288     36  GlobalStep               -0.271965~ 11088.29   100.00  
   289     36  GlobalStep               -0.225296~ 11108.02   100.00  
   290     36  LocalStep                -0.238035~ 11130.75   100.00  
   291     36  GlobalStep               -0.225296~ 11230.19   100.00  
   292     37  LocalStep                -0.392367  15936.92   100.00  
   293     37  LocalStep                -0.347339  16380.43   100.00  
   294     37  LocalStep                -0.392367  16388.32   100.00  
   295     37  LocalStep                -0.393055  16503.80   100.00 *
   296     37  LocalStep                -0.392367  16797.59   100.00  
   297     37  GlobalStep               -0.392367  16872.73   100.00  
   298     38  GlobalStep               -0.392367  16904.01   100.00  
   299     38  GlobalStep               -0.392367  16904.01   100.00  
   300     38  GlobalStep               -0.392367  16914.90   100.00  
   301     38  GlobalStep               -0.392367  16952.21   100.00  
   302     38  RefinementStep           -0.392477  16967.43   100.00  
   303     38  GlobalStep               -0.392367  16971.80   100.00  
   304     38  GlobalStep               -0.392367  20911.12   100.00  
   305     38  GlobalStep               -0.391562  20911.12   100.00  
   306     38  GlobalStep               -0.392034  20911.12   100.00  
   307     38  GlobalStep               -0.392367  20911.12   100.00  
   308     38  GlobalStep               -0.392367  20911.12   100.00  
   309     38  GlobalStep               -0.392367  20911.12   100.00  
   310     38  GlobalStep               -0.392367  20911.12   100.00  
   311     38  GlobalStep               -0.392367  20911.12   100.00  
   312     38  GlobalStep               -0.392367  20911.12   100.00  
   313     38  GlobalStep               -0.392230  20911.12   100.00  
   314     38  GlobalStep               -0.392367  20911.12   100.00  
   315     38  GlobalStep               -0.390254  20911.12   100.00  
   316     38  GlobalStep               -0.391765  20911.12   100.00  
   317     38  LocalStep                -0.377643  20911.12   100.00  
   318     38  GlobalStep               -0.392367  20911.12   100.00  
   319     38  GlobalStep               -0.392367  20911.12   100.00  
   320     38  LocalStep                -0.392367  20911.12   100.00  
   321     38  GlobalStep               -0.392367  20911.12   100.00  
   322     38  GlobalStep               -0.386280  20911.12   100.00  
   323     38  GlobalStep               -0.390929  20911.12   100.00  
   324     38  GlobalStep               -0.392367  20911.12   100.00  
   325     38  GlobalStep               -0.392367  20911.12   100.00  
   326     38  GlobalStep               -0.393169  20911.12   100.00 *
   327     38  GlobalStep               -0.392367  20911.12   100.00  
   328     38  LocalStep                -0.392367  20911.12   100.00  
   329     38  GlobalStep               -0.392367  20911.12   100.00  
   330     38  GlobalStep               -0.392367  20911.12   100.00  
   331     38  GlobalStep               -0.392051  20911.12   100.00  
   332     38  LocalStep                -0.392367  20911.12   100.00  
   333     38  GlobalStep               -0.392367  20911.12   100.00  
   334     38  GlobalStep               -0.379097  20911.12   100.00  
   335     38  GlobalStep               -0.373284  20911.12   100.00  
   336     38  GlobalStep               -0.392367  20911.12   100.00  
   337     38  GlobalStep               -0.315390  20911.12   100.00  
   338     38  GlobalStep               -0.392367  20911.12   100.00  
   339     38  GlobalStep               -0.392345  20911.12   100.00  
   340     38  GlobalStep               -0.391506  20911.12   100.00  
   341     38  GlobalStep               -0.369998  20911.12   100.00  
   342     38  GlobalStep               -0.392367  20911.12   100.00  
   343     38  GlobalStep               -0.392367  20911.12   100.00  
   344     38  LocalStep                -0.345019  20911.12   100.00  
   345     38  GlobalStep               -0.389897  20911.12   100.00  
   346     38  LocalStep                -0.220340  20911.12   100.00  
   347     38  GlobalStep               -0.388456  20911.12   100.00  
   348     38  GlobalStep               -0.390546  20911.12   100.00  
   349     38  GlobalStep               -0.392367  20911.12   100.00  
   350     38  GlobalStep               -0.392367  20911.12   100.00  
   351     38  GlobalStep               -0.392367  20911.12   100.00  
   352     38  GlobalStep               -0.215248  20911.12   100.00  
   353     38  GlobalStep               -0.392367  20911.12   100.00  
   354     38  GlobalStep               -0.392367  20911.12   100.00  
   355     38  GlobalStep               -0.392367  20911.12   100.00  
   356     38  GlobalStep               -0.392367  20911.12   100.00  
   357     38  GlobalStep               -0.333542  20911.12   100.00  
   358     38  GlobalStep               -0.392367  20911.12   100.00  
   359     38  GlobalStep               -0.392819  20911.12   100.00  
   360     38  GlobalStep               -0.391693  20911.12   100.00  
   361     38  GlobalStep               -0.493417  20911.12   100.00 *
   362     38  GlobalStep               -0.353543  20911.12   100.00  
   363     38  LocalStep                -0.215248  20911.12   100.00  
   364     38  GlobalStep               -0.392367  20911.12   100.00  
   365     38  GlobalStep               -0.392367  20911.12   100.00  
   366     38  GlobalStep               -0.392447  20911.12   100.00  
   367     38  GlobalStep               -0.392367  20911.12   100.00  
   368     38  GlobalStep               -0.392524  20911.12   100.00  
   369     38  GlobalStep               -0.306076  20911.12   100.00  
   370     38  GlobalStep               -0.278966  20911.12   100.00  
   371     38  GlobalStep               -0.392367  20911.12   100.00  
   372     38  GlobalStep               -0.392390  20911.12   100.00  
   373     38  GlobalStep               -0.388069  20911.12   100.00  
   374     38  GlobalStep               -0.424962  20911.12   100.00  
   375     38  LocalStep                -0.215248  20911.12   100.00  
   376     38  GlobalStep               -0.392367  20911.12   100.00  
   377     38  GlobalStep               -0.392367  20911.12   100.00  
   378     38  GlobalStep               -0.392367  20911.12   100.00  
   379     38  GlobalStep               -0.390874  20911.12   100.00  
   380     38  GlobalStep               -0.325624  20911.12   100.00  
   381     38  GlobalStep               -0.392367  20911.12   100.00  
   382     38  GlobalStep               -0.392367  20911.12   100.00  
   383     38  GlobalStep               -0.392367  20911.13   100.00  
   384     38  GlobalStep               -0.392367  20911.13   100.00  
   385     38  GlobalStep               -0.391793  20911.13   100.00  
   386     38  GlobalStep               -0.384305  20911.13   100.00  
   387     38  LocalStep                -0.392367  20911.13   100.00  
   388     38  GlobalStep               -0.392367  20911.13   100.00  
   389     38  GlobalStep               -0.392367  20911.13   100.00  
   390     38  GlobalStep               -0.392367  20911.13   100.00  
   391     38  GlobalStep               -0.392367  20911.13   100.00  
   392     38  GlobalStep               -0.215248  20911.13   100.00  
   393     38  LocalStep                -0.215248  20911.13   100.00  
   394     38  GlobalStep               -0.392367  20911.13   100.00  
   395     38  GlobalStep               -0.392367  20911.13   100.00  
   396     38  GlobalStep               -0.392367  20911.13   100.00  
   397     38  GlobalStep               -0.393107  20911.13   100.00  
   398     38  RefinementStep           -0.215248  20911.13   100.00  
Summary: iters 399 evals 200 noisy_evals 214 cycles  38 opt_time 20911.13 tot_time 20911.13 obj        -0.493417 gap 100.00
Val: -0.4934169213
X: 

[0.9880123931 0.8684060161 0.0197874607 0.4213437149 0.9999478245
 0.9950503556 0.9449783742 0.1606014545 0.137265906  0.7797237573
 0.9646573222 0.0167532363 0.0748611861]


Itercount: 399
Evalcount: 200
Fast_evalcount: 214
