# Supplementary material for: Black-box and surrogate optimization for tuning spiking neural models of striatum plasticity
Source: Front Neuroinform. 2022 Oct 20;16:1017222. doi: 10.3389/fninf.2022.1017222 (PMC9630480; doi:10.3389/fninf.2022.1017222)
Supplement: Supplementary file 1 [file Data_Sheet_1.ZIP › SHARED_DATA_TuningSpiking/RBFOpt/300FE_Slim/RBF_Slm_300_16.txt]

  Iter  Cycle  Action             Objective value      Time      Gap
  ----  -----  ------             ---------------      ----      ---
     0      0  Initialization           -0.387352~   711.00   100.00  
     0      0  Initialization           -0.387352~   711.00   100.00  
     0      0  Initialization           -0.387352~   711.00   100.00  
     0      0  Initialization           -0.273083~   711.00   100.00  
     0      0  Initialization           -0.225296~   711.00   100.00  
     0      0  Initialization           -0.225296~   711.00   100.00  
     0      0  Initialization           -0.387352~   711.00   100.00  
     0      0  Initialization           -0.225296~   711.00   100.00  
     0      0  Initialization           -0.225296~   711.00   100.00  
     0      0  Initialization           -0.225296~   711.00   100.00  
     0      0  Initialization           -0.225296~   711.00   100.00  
     0      0  Initialization           -0.227750~   711.00   100.00  
     0      0  Initialization           -0.225296~   711.00   100.00  
     0      0  Initialization           -0.390354~   711.00   100.00 *
     0      0  Initialization           -0.335682~   711.00   100.00  
    50     15  GlobalStep               -0.244635~  1858.91   100.00  
    51     16  GlobalStep               -0.278707~  1898.73   100.00  
    52     16  GlobalStep               -0.277947~  1900.23   100.00  
    53     16  GlobalStep               -0.268168~  1902.03   100.00  
    54     16  GlobalStep               -0.261710~  1902.94   100.00  
    55     16  GlobalStep               -0.288101~  1903.86   100.00  
    56     16  LocalStep                -0.225296~  1910.81   100.00  
    57     17  GlobalStep               -0.225296~  1912.44   100.00  
    58     17  GlobalStep               -0.273063~  1914.45   100.00  
    59     17  GlobalStep               -0.243008~  1918.90   100.00  
    60     17  GlobalStep               -0.225296~  1919.92   100.00  
    61     17  LocalStep                -0.225296~  1922.45   100.00  
    62     17  LocalStep                -0.225957~  1924.27   100.00  
    63     18  RefinementStep           -0.238431~  1926.62   100.00  
    64     18  GlobalStep               -0.252504~  1932.19   100.00  
    65     18  GlobalStep               -0.238831~  1935.44   100.00  
    66     18  GlobalStep               -0.224384~  1940.66   100.00  
    67     18  GlobalStep               -0.225296~  1941.80   100.00  
    68     18  GlobalStep               -0.244266~  1942.92   100.00  
    69     18  GlobalStep               -0.225296~  1946.15   100.00  
    70     18  GlobalStep               -0.231748~  1946.15   100.00  
    71     19  GlobalStep               -0.273493~  1949.34   100.00  
    72     19  GlobalStep               -0.236336~  1949.34   100.00  
    73     19  GlobalStep               -0.225296~  1950.55   100.00  
    74     19  LocalStep                -0.234721~  1953.09   100.00  
    75     19  GlobalStep               -0.230196~  1954.89   100.00  
    76     20  GlobalStep               -0.240681~  1956.77   100.00  
    77     20  GlobalStep               -0.256981~  1958.83   100.00  
    79     20  GlobalStep               -0.245422~  1962.20   100.00  
    80     20  GlobalStep               -0.233250~  1963.67   100.00  
    81     20  LocalStep                -0.225296~  1965.06   100.00  
    82     20  LocalStep                -0.238296~  1965.06   100.00  
    83     20  GlobalStep               -0.225762~  1965.06   100.00  
    84     21  GlobalStep               -0.237205~  1972.23   100.00  
    85     21  GlobalStep               -0.259687~  1972.23   100.00  
    86     21  GlobalStep               -0.201303~  1974.51   100.00  
    87     21  GlobalStep               -0.280855~  1979.66   100.00  
    88     21  GlobalStep               -0.227652~  1981.24   100.00  
    89     22  GlobalStep               -0.225278~  1994.07   100.00  
    90     22  GlobalStep               -0.249252~  1996.62   100.00  
    91     22  GlobalStep               -0.220961~  1996.62   100.00  
    92     22  GlobalStep               -0.242748~  2004.59   100.00  
    93     22  GlobalStep               -0.225420~  2027.67   100.00  
    94     22  GlobalStep               -0.227081~  2045.71   100.00  
   121     23  RefinementStep           -0.242220~  3213.21   100.00  
   122     23  LocalStep                -0.269836   7890.67   100.00  
   123     23  GlobalStep               -0.396953   7890.67   100.00 *
   124     23  GlobalStep               -0.393889   7890.67   100.00  
   125     23  GlobalStep               -0.392367   7890.67   100.00  
   126     23  GlobalStep               -0.392367   7890.67   100.00  
   127     23  GlobalStep               -0.392367   7890.67   100.00  
   128     23  GlobalStep               -0.392367   7890.67   100.00  
   129     23  GlobalStep               -0.392367   7890.67   100.00  
   130     23  GlobalStep               -0.392367   7890.67   100.00  
   131     23  GlobalStep               -0.392367   7890.67   100.00  
   132     23  GlobalStep               -0.392367   7890.67   100.00  
   133     23  GlobalStep               -0.392367   7890.67   100.00  
   134     23  GlobalStep               -0.392524   7890.67   100.00  
   135     23  GlobalStep               -0.392367   7890.67   100.00  
   136     23  LocalStep                -0.392367   7890.67   100.00  
   137     23  GlobalStep               -0.392367   7890.67   100.00  
   138     23  GlobalStep               -0.392367   7890.67   100.00  
   139     23  LocalStep                -0.392367   7890.67   100.00  
   140     23  GlobalStep               -0.393326   7890.67   100.00  
   141     23  GlobalStep               -0.392367   7890.67   100.00  
   142     23  GlobalStep               -0.392367   7890.67   100.00  
   143     23  GlobalStep               -0.392367   7890.67   100.00  
   144     23  GlobalStep               -0.392367   7890.67   100.00  
   145     23  GlobalStep               -0.392367   7890.67   100.00  
   146     23  GlobalStep               -0.392367   7890.67   100.00  
   147     23  LocalStep                -0.225296~  7890.67   100.00  
   148     23  GlobalStep               -0.650807   7890.67   100.00 *
   149     23  GlobalStep               -0.228506~  7890.67   100.00  
   150     23  GlobalStep               -0.392750~  7890.67   100.00  
   151     23  LocalStep                -0.225296~  7890.67   100.00  
   152     23  LocalStep                -0.280625~  7890.67   100.00  
   153     23  GlobalStep               -0.339055~  7890.68   100.00  
   154     23  GlobalStep               -0.237463~  7890.68   100.00  
   155     23  GlobalStep               -0.281066   7890.68   100.00  
   156     23  GlobalStep               -0.255209~  7890.68   100.00  
   157     23  GlobalStep               -0.357467~  7890.68   100.00  
   158     23  GlobalStep               -0.234627~  7890.68   100.00  
   159     23  GlobalStep               -0.228713~  7890.68   100.00  
   160     23  GlobalStep               -0.324303~  7890.68   100.00  
   162     23  LocalStep                -0.225296~  7890.68   100.00  
   163     23  GlobalStep               -0.249209~  7890.68   100.00  
   164     23  GlobalStep               -0.231861~  7890.68   100.00  
   165     23  LocalStep                -0.225296~  7890.68   100.00  
   166     23  GlobalStep               -0.227040~  7890.68   100.00  
   167     23  GlobalStep               -0.313104   7890.68   100.00  
   168     23  GlobalStep               -0.314079   7890.68   100.00  
   169     23  GlobalStep               -0.356465   7890.68   100.00  
   170     23  GlobalStep               -0.363960   7890.68   100.00  
   171     23  GlobalStep               -0.351256   7890.68   100.00  
   172     23  GlobalStep               -0.367605   7890.68   100.00  
   173     23  GlobalStep               -0.376776   7890.68   100.00  
   174     23  GlobalStep               -0.382746   7890.68   100.00  
   175     23  GlobalStep               -0.319087   7890.68   100.00  
   176     23  GlobalStep               -0.322633   7890.68   100.00  
   177     23  GlobalStep               -0.320571   7890.68   100.00  
   178     23  GlobalStep               -0.360987   7890.68   100.00  
   179     23  GlobalStep               -0.393912   7890.68   100.00  
   180     23  GlobalStep               -0.390568   7890.68   100.00  
   181     23  GlobalStep               -0.392616   7890.68   100.00  
   182     23  GlobalStep               -0.394557   7890.68   100.00  
   183     23  GlobalStep               -0.392367   7890.68   100.00  
   184     23  LocalStep                -0.392367   7890.68   100.00  
   185     23  GlobalStep               -0.392763   7890.68   100.00  
   186     23  GlobalStep               -0.392367   7890.68   100.00  
   187     23  GlobalStep               -0.392367   7890.68   100.00  
   188     23  GlobalStep               -0.392559   7890.68   100.00  
   189     23  LocalStep                -0.392367   7890.68   100.00  
   190     23  GlobalStep               -0.392367   7890.68   100.00  
   191     23  LocalStep                -0.392367   7890.68   100.00  
   192     23  GlobalStep               -0.392367   7890.68   100.00  
   193     23  GlobalStep               -0.393994   7890.68   100.00  
   194     23  GlobalStep               -0.392367   7890.68   100.00  
   195     23  GlobalStep               -0.392367   7890.68   100.00  
   196     23  GlobalStep               -0.392838   7890.68   100.00  
   197     23  LocalStep                -0.384322   7890.68   100.00  
   198     23  GlobalStep               -0.392367   7890.68   100.00  
   199     23  GlobalStep               -0.392367   7890.68   100.00  
   200     23  Switching to accurate mode           7890.68
   200     23  LocalStep                -0.392367   7890.68   100.00  
   201     23  LocalStep                -0.392367   7890.68   100.00  
   202     23  GlobalStep               -0.392367   7890.68   100.00  
   203     23  GlobalStep               -0.392367   7890.68   100.00  
   204     23  GlobalStep               -0.392367   7890.68   100.00  
   205     23  LocalStep                -0.392367   7890.68   100.00  
   206     23  GlobalStep               -0.392367   7890.68   100.00  
   207     23  GlobalStep               -0.392367   7890.68   100.00  
   208     23  GlobalStep               -0.392367   7890.68   100.00  
   209     23  GlobalStep               -0.392367   7890.68   100.00  
   210     23  LocalStep                -0.392367   7890.69   100.00  
   211     23  LocalStep                -0.392367   7890.69   100.00  
   212     23  GlobalStep               -0.392367   7890.69   100.00  
   213     23  GlobalStep               -0.392367   7890.69   100.00  
   214     23  GlobalStep               -0.392367   7890.69   100.00  
   215     23  GlobalStep               -0.392367   7890.69   100.00  
   216     23  GlobalStep               -0.392367   7890.69   100.00  
   217     38  GlobalStep               -0.392367  11532.33   100.00  
   218     38  GlobalStep               -0.392367  11552.54   100.00  
   219     39  GlobalStep               -0.392367  11563.17   100.00  
   220     39  GlobalStep               -0.392367  11595.29   100.00  
   221     39  GlobalStep               -0.391004  11638.96   100.00  
   222     39  GlobalStep               -0.392367  11674.92   100.00  
   223     39  GlobalStep               -0.392367  11811.99   100.00  
   224     39  GlobalStep               -0.388388  11881.37   100.00  
   225     40  GlobalStep               -0.367966  12354.54   100.00  
   226     40  LocalStep                -0.367500  12501.76   100.00  
   227     40  GlobalStep               -0.280268  12613.56   100.00  
   228     40  GlobalStep               -0.284811  12622.61   100.00  
   229     40  GlobalStep               -0.341130  12633.31   100.00  
   230     40  LocalStep                -0.472793  12737.05   100.00  
   231     41  GlobalStep               -0.351107  12774.83   100.00  
   232     41  GlobalStep               -0.294552  12786.72   100.00  
   233     41  GlobalStep               -0.270555  12808.37   100.00  
   234     41  GlobalStep               -0.348609  12933.85   100.00  
   235     41  GlobalStep               -0.267365  12941.17   100.00  
   236     41  GlobalStep               -0.281490  13027.06   100.00  
   237     42  GlobalStep               -0.589862  13048.09   100.00  
   238     42  LocalStep                -0.239363  13070.21   100.00  
   239     42  GlobalStep               -0.509718  13077.25   100.00  
   240     42  LocalStep                -0.249840  13093.58   100.00  
   241     42  GlobalStep               -0.263280  13101.12   100.00  
   242     42  GlobalStep               -0.448659  13155.04   100.00  
   243     43  GlobalStep               -0.336948  13172.80   100.00  
   244     43  GlobalStep               -0.255284  13183.55   100.00  
   245     43  GlobalStep               -0.557606  13191.10   100.00  
   246     43  RefinementStep           -0.630274  17063.20   100.00  
   247     43  GlobalStep               -0.215248  17063.20   100.00  
   248     43  GlobalStep               -0.215248  17063.20   100.00  
   249     43  GlobalStep               -0.365297  17063.20   100.00  
   250     43  LocalStep                -0.252528  17063.20   100.00  
   251     43  GlobalStep               -0.570655  17063.20   100.00  
   252     43  GlobalStep               -0.531817  17063.20   100.00  
   253     43  GlobalStep               -0.577488  17063.20   100.00  
   254     43  GlobalStep               -0.630183  17063.20   100.00  
   255     43  GlobalStep               -0.557518  17063.20   100.00  
   256     43  GlobalStep               -0.422042  17063.20   100.00  
   257     43  GlobalStep               -0.482620  17063.20   100.00  
   258     43  LocalStep                -0.554143  17063.20   100.00  
   259     43  GlobalStep               -0.381048  17063.20   100.00  
   260     43  GlobalStep               -0.229655  17063.20   100.00  
   261     43  GlobalStep               -0.601634  17063.20   100.00  
   262     43  GlobalStep               -0.519267  17063.20   100.00  
   263     43  GlobalStep               -0.418357  17063.20   100.00  
   264     43  GlobalStep               -0.215248  17063.20   100.00  
   265     43  GlobalStep               -0.632637  17063.20   100.00  
   266     43  GlobalStep               -0.696729  17063.20   100.00 *
   267     43  GlobalStep               -0.641433  17063.20   100.00  
   268     43  LocalStep                -0.487091  17063.20   100.00  
   269     43  GlobalStep               -0.495392  17063.20   100.00  
   270     43  GlobalStep               -0.618502  17063.20   100.00  
   271     43  GlobalStep               -0.495546  17063.20   100.00  
   272     43  GlobalStep               -0.603603  17063.20   100.00  
   273     43  GlobalStep               -0.351345  17063.20   100.00  
   274     43  GlobalStep               -0.681758  17063.20   100.00  
   275     43  LocalStep                -0.633341  17063.21   100.00  
   276     43  GlobalStep               -0.573552  17063.21   100.00  
   277     43  GlobalStep               -0.236136  17063.21   100.00  
   278     43  LocalStep                -0.222202  17063.21   100.00  
   279     43  GlobalStep               -0.702419  17063.21   100.00 *
   280     43  GlobalStep               -0.561910  17063.21   100.00  
   281     43  GlobalStep               -0.470492  17063.21   100.00  
   282     43  LocalStep                -0.240443  17063.21   100.00  
   283     43  GlobalStep               -0.223786  17063.21   100.00  
   284     43  GlobalStep               -0.225925  17063.21   100.00  
   285     43  GlobalStep               -0.484945  17063.21   100.00  
   286     43  GlobalStep               -0.632226  17063.21   100.00  
   287     43  GlobalStep               -0.225156  17063.21   100.00  
   288     43  LocalStep                -0.215248  17063.21   100.00  
   289     43  GlobalStep               -0.219713  17063.21   100.00  
   290     43  GlobalStep               -0.327111  17063.21   100.00  
   291     43  GlobalStep               -0.605191  17063.21   100.00  
   292     43  GlobalStep               -0.384591  17063.21   100.00  
   293     43  LocalStep                -0.218511  17063.21   100.00  
   294     43  GlobalStep               -0.455097  17063.21   100.00  
   295     43  GlobalStep               -0.424671  17063.21   100.00  
   296     43  GlobalStep               -0.398482  17063.21   100.00  
   297     43  GlobalStep               -0.462292  17063.21   100.00  
   298     43  LocalStep                -0.260114  17063.21   100.00  
   299     43  GlobalStep               -0.497059  17063.21   100.00  
   300     43  GlobalStep               -0.498981  17063.21   100.00  
   301     43  GlobalStep               -0.430055  17063.21   100.00  
   302     43  GlobalStep               -0.454440  17063.21   100.00  
   303     43  LocalStep                -0.274730  17063.21   100.00  
   304     43  GlobalStep               -0.264954  17063.21   100.00  
   305     43  GlobalStep               -0.465543  17063.21   100.00  
   306     43  GlobalStep               -0.239988  17063.21   100.00  
   307     43  GlobalStep               -0.444464  17063.21   100.00  
   308     43  GlobalStep               -0.534482  17063.21   100.00  
   309     43  LocalStep                -0.607626  17063.21   100.00  
   310     43  GlobalStep               -0.636333  17063.21   100.00  
   311     43  GlobalStep               -0.621668  17063.21   100.00  
   312     43  GlobalStep               -0.476119  17063.21   100.00  
   313     43  GlobalStep               -0.331941  17063.21   100.00  
   314     43  LocalStep                -0.346381  17063.21   100.00  
   315     43  GlobalStep               -0.218407  17063.21   100.00  
   316     43  GlobalStep               -0.473931  17063.21   100.00  
   317     43  GlobalStep               -0.615053  17063.21   100.00  
   318     43  GlobalStep               -0.288308  17063.21   100.00  
   319     43  GlobalStep               -0.387436  17063.21   100.00  
   320     43  LocalStep                -0.371251  17063.21   100.00  
   321     43  GlobalStep               -0.215248  17063.21   100.00  
   322     43  GlobalStep               -0.213336  17063.21   100.00  
   323     43  GlobalStep               -0.363452  17063.21   100.00  
   324     43  GlobalStep               -0.520247  17063.21   100.00  
   325     43  GlobalStep               -0.505723  17063.21   100.00  
   326     43  LocalStep                -0.380684  17063.21   100.00  
   327     43  GlobalStep               -0.215248  17063.21   100.00  
   328     43  GlobalStep               -0.227911  17063.21   100.00  
   329     43  GlobalStep               -0.242805  17063.21   100.00  
   330     43  GlobalStep               -0.526826  17063.21   100.00  
   331     43  GlobalStep               -0.396954  17063.21   100.00  
   332     43  LocalStep                -0.404863  17063.21   100.00  
   333     43  GlobalStep               -0.217323  17063.21   100.00  
   334     43  GlobalStep               -0.231165  17063.21   100.00  
   335     43  GlobalStep               -0.251722  17063.21   100.00  
   336     43  GlobalStep               -0.221544  17063.21   100.00  
   337     43  GlobalStep               -0.638636  17063.21   100.00  
   338     43  LocalStep                -0.398144  17063.21   100.00  
   339     43  GlobalStep               -0.393169  17063.21   100.00  
Summary: iters 340 evals 200 noisy_evals 155 cycles  43 opt_time 17063.21 tot_time 17063.21 obj        -0.702419 gap 100.00
Val: -0.7024190087
X: 

[7.7255111536e-01 9.1848003004e-01 8.4843164462e-01 4.6949922608e-02
 4.7132691600e-02 9.4053644756e-01 6.0515984615e-04 1.1055992311e-02
 9.7390073279e-01 9.6029742212e-01 3.1188522655e-02 1.0818657315e-01
 9.4428792346e-01]


Itercount: 340
Evalcount: 200
Fast_evalcount: 155
