# Supplementary material for: Black-box and surrogate optimization for tuning spiking neural models of striatum plasticity
Source: Front Neuroinform. 2022 Oct 20;16:1017222. doi: 10.3389/fninf.2022.1017222 (PMC9630480; doi:10.3389/fninf.2022.1017222)
Supplement: Supplementary file 1 [file Data_Sheet_1.ZIP › SHARED_DATA_TuningSpiking/RBFOpt/300FE_Slim/RBF_Slm_300_17.txt]

  Iter  Cycle  Action             Objective value      Time      Gap
  ----  -----  ------             ---------------      ----      ---
     0      0  Initialization           -0.230587~   800.86   100.00  
     0      0  Initialization           -0.225296~   800.86   100.00  
     0      0  Initialization           -0.423844~   800.86   100.00 *
     0      0  Initialization           -0.225966~   800.86   100.00  
     0      0  Initialization           -0.390949~   800.86   100.00  
     0      0  Initialization           -0.387352~   800.86   100.00  
     0      0  Initialization           -0.225296~   800.86   100.00  
     0      0  Initialization           -0.336617~   800.86   100.00  
     0      0  Initialization           -0.225296~   800.86   100.00  
     0      0  Initialization           -0.225296~   800.86   100.00  
     0      0  Initialization           -0.230462~   800.86   100.00  
     0      0  Initialization           -0.359191~   800.86   100.00  
     0      0  Initialization           -0.225296~   800.86   100.00  
     0      0  Initialization           -0.387352~   800.86   100.00  
     0      0  Initialization           -0.335682~   800.86   100.00  
    45     15  GlobalStep               -0.318240~  1819.90   100.00  
    47     16  GlobalStep               -0.266788~  1839.71   100.00  
    48     16  GlobalStep               -0.264281~  1887.99   100.00  
    49     16  LocalStep                -0.296412~  1898.25   100.00  
    50     16  GlobalStep               -0.270988~  1908.95   100.00  
    52     16  GlobalStep               -0.266035~  1932.19   100.00  
    53     16  GlobalStep               -0.294499~  1938.14   100.00  
    54     17  GlobalStep               -0.264371~  1940.69   100.00  
    55     17  GlobalStep               -0.262272~  1942.60   100.00  
    56     17  GlobalStep               -0.263960~  1952.94   100.00  
    57     17  GlobalStep               -0.298788~  1958.70   100.00  
    59     17  GlobalStep               -0.270129~  1972.46   100.00  
    60     17  GlobalStep               -0.273748~  1973.54   100.00  
    61     18  GlobalStep               -0.288271~  1977.52   100.00  
    62     18  GlobalStep               -0.309136~  1981.02   100.00  
    63     18  LocalStep                -0.253751~  1986.97   100.00  
    64     18  GlobalStep               -0.268299~  1988.20   100.00  
    65     18  GlobalStep               -0.258463~  1996.64   100.00  
    67     18  GlobalStep               -0.284196~  2003.69   100.00  
    68     19  GlobalStep               -0.258703~  2009.15   100.00  
    69     19  LocalStep                -0.296208~  2014.17   100.00  
    70     19  LocalStep                -0.243384~  2016.36   100.00  
    71     19  GlobalStep               -0.228168~  2023.73   100.00  
    72     19  GlobalStep               -0.246501~  2025.10   100.00  
    73     19  LocalStep                -0.210163~  2025.10   100.00  
    74     19  GlobalStep               -0.252492~  2026.45   100.00  
    76     20  LocalStep                -0.270489~  2035.23   100.00  
    77     20  GlobalStep               -0.285043~  2040.42   100.00  
    78     20  GlobalStep               -0.249873~  2042.47   100.00  
    79     20  GlobalStep               -0.245555~  2044.34   100.00  
    80     20  LocalStep                -0.244762~  2045.87   100.00  
    81     21  LocalStep                -0.243849~  2049.24   100.00  
    82     21  GlobalStep               -0.250332~  2053.21   100.00  
    83     21  LocalStep                -0.233356~  2055.34   100.00  
    84     21  GlobalStep               -0.225296~  2057.08   100.00  
    85     21  GlobalStep               -0.259257~  2069.74   100.00  
    86     21  GlobalStep               -0.235697~  2093.46   100.00  
    87     22  GlobalStep               -0.271397~  2098.24   100.00  
    88     22  GlobalStep               -0.225296~  2119.19   100.00  
    89     22  GlobalStep               -0.225296~  2120.93   100.00  
    90     22  GlobalStep               -0.225296~  2120.94   100.00  
    92     22  GlobalStep               -0.225296~  2144.14   100.00  
    93     22  GlobalStep               -0.225296~  2167.40   100.00  
    95     23  LocalStep                -0.225296~  2202.60   100.00  
   103     23  LocalStep                -0.232454~  3053.51   100.00  
   106     23  GlobalStep               -0.202992~  3105.18   100.00  
   107     23  GlobalStep               -0.258478~  3146.53   100.00  
   108     23  GlobalStep               -0.248248~  3149.56   100.00  
   110     23  GlobalStep               -0.244720~  3164.32   100.00  
   112     24  GlobalStep               -0.259506~  3200.39   100.00  
   113     24  GlobalStep               -0.386062   7461.64   100.00  
   114     24  LocalStep                -0.235332~  7461.64   100.00  
   115     24  GlobalStep               -0.341043   7461.64   100.00  
   117     24  GlobalStep               -0.228880~  7461.64   100.00  
   118     24  GlobalStep               -0.225296~  7461.64   100.00  
   119     24  GlobalStep               -0.391947   7461.64   100.00  
   120     24  GlobalStep               -0.390979   7461.64   100.00  
   122     24  LocalStep                -0.392367   7461.64   100.00  
   123     24  LocalStep                -0.391890   7461.64   100.00  
   124     24  GlobalStep               -0.392367   7461.64   100.00  
   125     24  GlobalStep               -0.392367   7461.64   100.00  
   126     24  GlobalStep               -0.392367   7461.64   100.00  
   127     24  GlobalStep               -0.392367   7461.64   100.00  
   128     24  GlobalStep               -0.392325   7461.64   100.00  
   129     24  GlobalStep               -0.720780   7461.64   100.00 *
   130     24  LocalStep                -0.225296~  7461.65   100.00  
   131     24  LocalStep                -0.292407   7461.65   100.00  
   132     24  GlobalStep               -0.238819~  7461.65   100.00  
   133     24  GlobalStep               -0.225296~  7461.65   100.00  
   134     24  GlobalStep               -0.225296~  7461.65   100.00  
   135     24  GlobalStep               -0.437492~  7461.65   100.00  
   136     24  GlobalStep               -0.251498~  7461.65   100.00  
   137     24  GlobalStep               -0.231446~  7461.65   100.00  
   138     24  LocalStep                -0.231097~  7461.65   100.00  
   139     24  GlobalStep               -0.558273~  7461.65   100.00  
   140     24  GlobalStep               -0.433514~  7461.65   100.00  
   141     24  GlobalStep               -0.596246   7461.65   100.00  
   142     24  GlobalStep               -0.225296~  7461.65   100.00  
   143     24  LocalStep                -0.235667~  7461.65   100.00  
   144     24  GlobalStep               -0.325215~  7461.65   100.00  
   145     24  GlobalStep               -0.276176~  7461.65   100.00  
   146     24  GlobalStep               -0.288013~  7461.65   100.00  
   147     24  GlobalStep               -0.233547~  7461.65   100.00  
   148     24  GlobalStep               -0.225296~  7461.65   100.00  
   149     24  GlobalStep               -0.541880   7461.65   100.00  
   150     24  GlobalStep               -0.253476~  7461.65   100.00  
   151     24  GlobalStep               -0.225296~  7461.65   100.00  
   152     24  GlobalStep               -0.225296~  7461.65   100.00  
   153     24  GlobalStep               -0.225296~  7461.65   100.00  
   154     24  LocalStep                -0.244630~  7461.65   100.00  
   155     24  GlobalStep               -0.413266   7461.65   100.00  
   156     24  GlobalStep               -0.270905~  7461.65   100.00  
   157     24  GlobalStep               -0.230503~  7461.65   100.00  
   158     24  GlobalStep               -0.225296~  7461.65   100.00  
   159     24  LocalStep                -0.255546~  7461.65   100.00  
   160     24  GlobalStep               -0.321547   7461.65   100.00  
   161     24  GlobalStep               -0.225296~  7461.65   100.00  
   162     24  GlobalStep               -0.408629   7461.65   100.00  
   163     24  GlobalStep               -0.399426   7461.65   100.00  
   164     24  GlobalStep               -0.373422   7461.65   100.00  
   165     24  GlobalStep               -0.382557   7461.65   100.00  
   166     24  GlobalStep               -0.392367   7461.65   100.00  
   167     24  GlobalStep               -0.392367   7461.65   100.00  
   168     24  GlobalStep               -0.393869   7461.65   100.00  
   169     24  GlobalStep               -0.392367   7461.65   100.00  
   170     24  GlobalStep               -0.391537   7461.65   100.00  
   171     24  GlobalStep               -0.392367   7461.65   100.00  
   172     24  GlobalStep               -0.388309   7461.65   100.00  
   173     24  GlobalStep               -0.392367   7461.65   100.00  
   174     24  GlobalStep               -0.392367   7461.65   100.00  
   175     24  GlobalStep               -0.392895   7461.65   100.00  
   176     24  GlobalStep               -0.387393   7461.65   100.00  
   177     24  GlobalStep               -0.392367   7461.65   100.00  
   178     24  GlobalStep               -0.392367   7461.65   100.00  
   179     24  GlobalStep               -0.392367   7461.65   100.00  
   180     24  GlobalStep               -0.392367   7461.65   100.00  
   181     24  GlobalStep               -0.392367   7461.65   100.00  
   182     24  GlobalStep               -0.392367   7461.66   100.00  
   183     24  GlobalStep               -0.392367   7461.66   100.00  
   184     24  GlobalStep               -0.387986   7461.66   100.00  
   185     24  GlobalStep               -0.390930   7461.66   100.00  
   186     24  GlobalStep               -0.392367   7461.66   100.00  
   187     24  GlobalStep               -0.391419   7461.66   100.00  
   188     24  GlobalStep               -0.392367   7461.66   100.00  
   189     24  GlobalStep               -0.392367   7461.66   100.00  
   190     24  GlobalStep               -0.392367   7461.66   100.00  
   191     24  GlobalStep               -0.392011   7461.66   100.00  
   192     24  GlobalStep               -0.392367   7461.66   100.00  
   193     24  GlobalStep               -0.392367   7461.66   100.00  
   194     24  LocalStep                -0.392367   7461.66   100.00  
   195     24  GlobalStep               -0.392367   7461.66   100.00  
   196     24  LocalStep                -0.390771   7461.66   100.00  
   197     24  GlobalStep               -0.392367   7461.66   100.00  
   198     24  GlobalStep               -0.391062   7461.66   100.00  
   199     24  GlobalStep               -0.392367   7461.66   100.00  
   200     24  Switching to accurate mode           7461.66
   200     24  GlobalStep               -0.391042   7461.66   100.00  
   201     24  GlobalStep               -0.392367   7461.66   100.00  
   202     24  GlobalStep               -0.389759   7461.66   100.00  
   203     24  LocalStep                -0.392367   7461.66   100.00  
   204     24  LocalStep                -0.392367   7461.66   100.00  
   205     24  GlobalStep               -0.393450   7461.66   100.00  
   206     24  RefinementStep           -0.386619   7461.66   100.00  
   207     24  GlobalStep               -0.392367   7461.66   100.00  
   208     39  GlobalStep               -0.392367  10849.64   100.00  
   209     39  GlobalStep               -0.392367  10882.39   100.00  
   210     39  GlobalStep               -0.392367  10977.02   100.00  
   211     40  GlobalStep               -0.392367  11002.65   100.00  
   212     40  GlobalStep               -0.392367  11012.39   100.00  
   213     40  GlobalStep               -0.392367  11012.39   100.00  
   214     40  GlobalStep               -0.392367  11012.39   100.00  
   215     40  GlobalStep               -0.392367  11018.91   100.00  
   216     40  GlobalStep               -0.392367  11025.59   100.00  
   217     40  GlobalStep               -0.392367  11032.24   100.00  
   218     40  GlobalStep               -0.392367  11032.24   100.00  
   219     41  GlobalStep               -0.392367  11045.32   100.00  
   220     41  GlobalStep               -0.392367  11055.43   100.00  
   221     41  GlobalStep               -0.392367  11068.78   100.00  
   222     41  GlobalStep               -0.392367  11082.95   100.00  
   223     42  GlobalStep               -0.383452  11108.15   100.00  
   224     42  GlobalStep               -0.392367  11118.91   100.00  
   225     42  GlobalStep               -0.392367  11220.49   100.00  
   226     42  GlobalStep               -0.392367  11230.50   100.00  
   227     42  LocalStep                -0.392367  11285.76   100.00  
   228     42  GlobalStep               -0.377394  11661.07   100.00  
   229     43  GlobalStep               -0.309649  12151.64   100.00  
   230     43  GlobalStep               -0.464201  12196.58   100.00  
   231     43  GlobalStep               -0.264128  12294.61   100.00  
   232     43  LocalStep                -0.388543  12495.42   100.00  
   233     43  GlobalStep               -0.438185  12513.49   100.00  
   234     43  GlobalStep               -0.352027  12635.33   100.00  
   235     44  GlobalStep               -0.457108  12705.75   100.00  
   236     44  GlobalStep               -0.401231  12717.64   100.00  
   237     44  GlobalStep               -0.244142  12748.43   100.00  
   238     44  LocalStep                -0.215248  12760.68   100.00  
   239     44  GlobalStep               -0.421897  12808.86   100.00  
   240     44  GlobalStep               -0.404504  12817.06   100.00  
   241     45  GlobalStep               -0.493096  12825.77   100.00  
   242     45  LocalStep                -0.377335  12840.99   100.00  
   243     45  GlobalStep               -0.393592  12850.08   100.00  
   244     45  GlobalStep               -0.383904  12868.96   100.00  
   245     45  GlobalStep               -0.251286  12877.83   100.00  
   246     45  LocalStep                -0.405291  12887.01   100.00  
   247     46  GlobalStep               -0.442615  12906.83   100.00  
   248     46  GlobalStep               -0.472087  12922.72   100.00  
   249     46  RefinementStep           -0.639356  17027.01   100.00  
   250     46  GlobalStep               -0.608288  17027.01   100.00  
   251     46  GlobalStep               -0.554726  17027.01   100.00  
   252     46  GlobalStep               -0.673079  17027.01   100.00  
   253     46  LocalStep                -0.667781  17027.01   100.00  
   254     46  GlobalStep               -0.609116  17027.01   100.00  
   255     46  GlobalStep               -0.764547  17027.01   100.00 *
   256     46  GlobalStep               -0.560213  17027.01   100.00  
   257     46  LocalStep                -0.713001  17027.01   100.00  
   258     46  GlobalStep               -0.640705  17027.01   100.00  
   259     46  GlobalStep               -0.645602  17027.01   100.00  
   260     46  GlobalStep               -0.622839  17027.01   100.00  
   261     46  GlobalStep               -0.707907  17027.01   100.00  
   262     46  GlobalStep               -0.666104  17027.01   100.00  
   263     46  GlobalStep               -0.558136  17027.01   100.00  
   264     46  GlobalStep               -0.812021  17027.01   100.00 *
   265     46  LocalStep                -0.799784  17027.01   100.00  
   266     46  GlobalStep               -0.611915  17027.01   100.00  
   267     46  GlobalStep               -0.648472  17027.01   100.00  
   268     46  GlobalStep               -0.524738  17027.01   100.00  
   269     46  LocalStep                -0.663392  17027.01   100.00  
   270     46  GlobalStep               -0.646803  17027.01   100.00  
   271     46  GlobalStep               -0.745593  17027.01   100.00  
   272     46  GlobalStep               -0.758849  17027.01   100.00  
   273     46  GlobalStep               -0.680090  17027.01   100.00  
   274     46  LocalStep                -0.709863  17027.01   100.00  
   275     46  GlobalStep               -0.603255  17027.01   100.00  
   276     46  GlobalStep               -0.807422  17027.01   100.00  
   277     46  GlobalStep               -0.642309  17027.01   100.00  
   278     46  LocalStep                -0.821935  17027.01   100.00 *
   279     46  GlobalStep               -0.639784  17027.01   100.00  
   280     46  GlobalStep               -0.619113  17027.01   100.00  
   281     46  LocalStep                -0.217249  17027.01   100.00  
   282     46  GlobalStep               -0.240706  17027.01   100.00  
   283     46  GlobalStep               -0.575694  17027.01   100.00  
   284     46  GlobalStep               -0.459763  17027.01   100.00  
   285     46  GlobalStep               -0.392438  17027.01   100.00  
   286     46  GlobalStep               -0.403534  17027.01   100.00  
   287     46  GlobalStep               -0.605918  17027.01   100.00  
   288     46  GlobalStep               -0.498332  17027.01   100.00  
   289     46  GlobalStep               -0.510630  17027.01   100.00  
   290     46  GlobalStep               -0.609849  17027.01   100.00  
   291     46  GlobalStep               -0.597772  17027.01   100.00  
   292     46  LocalStep                -0.698748  17027.01   100.00  
   293     46  GlobalStep               -0.523325  17027.01   100.00  
   294     46  GlobalStep               -0.753612  17027.01   100.00  
   295     46  GlobalStep               -0.685475  17027.01   100.00  
   296     46  GlobalStep               -0.620351  17027.01   100.00  
   297     46  LocalStep                -0.660116  17027.01   100.00  
   298     46  GlobalStep               -0.681964  17027.01   100.00  
   299     46  GlobalStep               -0.555024  17027.01   100.00  
   300     46  GlobalStep               -0.755137  17027.01   100.00  
   301     46  GlobalStep               -0.650392  17027.01   100.00  
   302     46  LocalStep                -0.289369  17027.01   100.00  
   303     46  GlobalStep               -0.611873  17027.01   100.00  
   304     46  GlobalStep               -0.661761  17027.01   100.00  
   305     46  GlobalStep               -0.358304  17027.01   100.00  
   306     46  LocalStep                -0.390852  17027.01   100.00  
   307     46  GlobalStep               -0.215248  17027.01   100.00  
   308     46  GlobalStep               -0.413196  17027.01   100.00  
   309     46  GlobalStep               -0.529295  17027.01   100.00  
   310     46  GlobalStep               -0.466360  17027.01   100.00  
   311     46  GlobalStep               -0.370821  17027.01   100.00  
   312     46  LocalStep                -0.359433  17027.01   100.00  
   313     46  GlobalStep               -0.256028  17027.01   100.00  
   314     46  GlobalStep               -0.412248  17027.01   100.00  
   315     46  GlobalStep               -0.630266  17027.01   100.00  
   316     46  GlobalStep               -0.536512  17027.01   100.00  
   317     46  GlobalStep               -0.571046  17027.01   100.00  
   318     46  LocalStep                -0.510822  17027.01   100.00  
   319     46  GlobalStep               -0.097024  17027.01   100.00  
   320     46  GlobalStep               -0.432659  17027.01   100.00  
   321     46  GlobalStep               -0.406525  17027.01   100.00  
   322     46  GlobalStep               -0.564824  17027.01   100.00  
   323     46  GlobalStep               -0.407870  17027.01   100.00  
   324     46  LocalStep                -0.517356  17027.01   100.00  
   325     46  GlobalStep               -0.382336  17027.01   100.00  
   326     46  GlobalStep               -0.428786  17027.01   100.00  
   327     46  GlobalStep               -0.601359  17027.02   100.00  
   328     46  GlobalStep               -0.578747  17027.02   100.00  
   329     46  GlobalStep               -0.669333  17027.02   100.00  
   330     46  LocalStep                -0.609122  17027.02   100.00  
   331     46  GlobalStep               -0.542689  17027.02   100.00  
   332     46  GlobalStep               -0.499790  17027.02   100.00  
   333     46  GlobalStep               -0.523587  17027.02   100.00  
   334     46  GlobalStep               -0.547440  17027.02   100.00  
   335     46  GlobalStep               -0.377640  17027.02   100.00  
   336     46  LocalStep                -0.304604  17027.02   100.00  
   337     46  GlobalStep               -0.216128  17027.02   100.00  
   338     46  GlobalStep               -0.476339  17027.02   100.00  
   339     46  GlobalStep               -0.516438  17027.02   100.00  
   340     46  GlobalStep               -0.581720  17027.02   100.00  
   341     46  GlobalStep               -0.726600  17027.02   100.00  
   342     46  LocalStep                -0.335328  17027.02   100.00  
   343     46  GlobalStep               -0.391700  17027.02   100.00  
   344     46  GlobalStep               -0.224565  17027.02   100.00  
Summary: iters 345 evals 200 noisy_evals 160 cycles  46 opt_time 17027.02 tot_time 17027.02 obj        -0.821935 gap 100.00
Val: -0.8219350010
X: 

[1.           0.7581743955 0.3088463235 0.2779007337 0.0189613715
 0.8290958603 0.245112042  0.3317112898 0.4798242568 0.338556515
 0.0882018477 0.9619189476 0.2183603134]


Itercount: 345
Evalcount: 200
Fast_evalcount: 160
