# Supplementary material for: Black-box and surrogate optimization for tuning spiking neural models of striatum plasticity
Source: Front Neuroinform. 2022 Oct 20;16:1017222. doi: 10.3389/fninf.2022.1017222 (PMC9630480; doi:10.3389/fninf.2022.1017222)
Supplement: Supplementary file 1 [file Data_Sheet_1.ZIP › SHARED_DATA_TuningSpiking/RBFOpt/300FE_Slim/RBF_Slm_300_18.txt]

  Iter  Cycle  Action             Objective value      Time      Gap
  ----  -----  ------             ---------------      ----      ---
     0      0  Initialization           -0.387352~   726.71   100.00 *
     0      0  Initialization           -0.225296~   726.71   100.00  
     0      0  Initialization           -0.256354~   726.71   100.00  
     0      0  Initialization           -0.385752~   726.71   100.00  
     0      0  Initialization           -0.225296~   726.71   100.00  
     0      0  Initialization           -0.387352~   726.71   100.00  
     0      0  Initialization           -0.387352~   726.71   100.00  
     0      0  Initialization           -0.225296~   726.71   100.00  
     0      0  Initialization           -0.247422~   726.71   100.00  
     0      0  Initialization           -0.225296~   726.71   100.00  
     0      0  Initialization           -0.225296~   726.71   100.00  
     0      0  Initialization           -0.225296~   726.71   100.00  
     0      0  Initialization           -0.226096~   726.71   100.00  
     0      0  Initialization           -0.234044~   726.71   100.00  
     0      0  Initialization           -0.335682~   726.71   100.00  
    64     15  LocalStep                -0.185016~  1876.81   100.00  
    69     16  GlobalStep               -0.106722~  1936.94   100.00  
    71     16  GlobalStep               -0.267737~  1960.26   100.00  
    74     16  LocalStep                -0.225296~  1994.20   100.00  
    75     16  GlobalStep               -0.265724~  2005.88   100.00  
    76     16  LocalStep                -0.225296~  2011.56   100.00  
    77     16  GlobalStep               -0.225296~  2014.25   100.00  
    78     17  GlobalStep               -0.250222~  2015.16   100.00  
    79     17  GlobalStep               -0.236497~  2017.66   100.00  
    80     17  GlobalStep               -0.225296~  2022.72   100.00  
    81     17  GlobalStep               -0.225296~  2024.09   100.00  
    82     17  GlobalStep               -0.234769~  2032.29   100.00  
    84     17  GlobalStep               -0.225296~  2037.94   100.00  
    86     18  GlobalStep               -0.232140~  2047.08   100.00  
    87     18  GlobalStep               -0.227721~  2051.03   100.00  
    88     18  GlobalStep               -0.284487~  2052.10   100.00  
    89     18  GlobalStep               -0.244376~  2058.20   100.00  
    90     18  GlobalStep               -0.269295~  2067.41   100.00  
    91     18  GlobalStep               -0.225296~  2080.44   100.00  
    92     19  GlobalStep               -0.258194~  2082.28   100.00  
    93     19  GlobalStep               -0.272917~  2103.91   100.00  
    94     19  GlobalStep               -0.229917~  2135.05   100.00  
    95     19  GlobalStep               -0.225296~  2229.94   100.00  
   116     19  GlobalStep               -0.228539~  3351.37   100.00  
   117     19  LocalStep                -0.247655~  3454.05   100.00  
   118     20  LocalStep                -0.225296~  3489.34   100.00  
   119     20  LocalStep                -0.225296~  8117.62   100.00  
   121     20  GlobalStep               -0.392367   8117.62   100.00 *
   122     20  GlobalStep               -0.392367   8117.62   100.00  
   123     20  GlobalStep               -0.392367   8117.62   100.00  
   124     20  GlobalStep               -0.392367   8117.62   100.00  
   125     20  GlobalStep               -0.392367   8117.62   100.00  
   126     20  LocalStep                -0.392367   8117.62   100.00  
   127     20  GlobalStep               -0.392367   8117.62   100.00  
   128     20  GlobalStep               -0.392367   8117.62   100.00  
   129     20  GlobalStep               -0.392367   8117.62   100.00  
   130     20  GlobalStep               -0.392367   8117.62   100.00  
   131     20  GlobalStep               -0.392367   8117.62   100.00  
   132     20  GlobalStep               -0.392367   8117.62   100.00  
   133     20  GlobalStep               -0.392047   8117.62   100.00  
   134     20  GlobalStep               -0.392367   8117.62   100.00  
   135     20  GlobalStep               -0.392367   8117.62   100.00  
   136     20  GlobalStep               -0.392367   8117.63   100.00  
   137     20  GlobalStep               -0.392367   8117.63   100.00  
   138     20  GlobalStep               -0.392367   8117.63   100.00  
   139     20  GlobalStep               -0.392367   8117.63   100.00  
   140     20  LocalStep                -0.392367   8117.63   100.00  
   141     20  GlobalStep               -0.438847   8117.63   100.00 *
   142     20  GlobalStep               -0.409745   8117.63   100.00  
   143     20  GlobalStep               -0.360049   8117.63   100.00  
   144     20  LocalStep                -0.317832   8117.63   100.00  
   145     20  LocalStep                -0.373908   8117.63   100.00  
   146     20  GlobalStep               -0.355506   8117.63   100.00  
   147     20  GlobalStep               -0.290378   8117.63   100.00  
   148     20  GlobalStep               -0.375456   8117.63   100.00  
   149     20  GlobalStep               -0.381808   8117.63   100.00  
   150     20  GlobalStep               -0.366094   8117.63   100.00  
   151     20  GlobalStep               -0.392170   8117.63   100.00  
   152     20  LocalStep                -0.350717   8117.63   100.00  
   153     20  GlobalStep               -0.366900   8117.63   100.00  
   154     20  GlobalStep               -0.376337   8117.63   100.00  
   155     20  GlobalStep               -0.363293   8117.63   100.00  
   156     20  GlobalStep               -0.381989   8117.63   100.00  
   157     20  GlobalStep               -0.372410   8117.63   100.00  
   158     20  GlobalStep               -0.391890   8117.63   100.00  
   159     20  LocalStep                -0.392004   8117.63   100.00  
   160     20  LocalStep                -0.390166   8117.63   100.00  
   161     20  GlobalStep               -0.392367   8117.63   100.00  
   162     20  LocalStep                -0.392367   8117.63   100.00  
   163     20  LocalStep                -0.392665   8117.63   100.00  
   164     20  GlobalStep               -0.392367   8117.63   100.00  
   165     20  GlobalStep               -0.392367   8117.63   100.00  
   166     20  GlobalStep               -0.392415   8117.63   100.00  
   167     20  GlobalStep               -0.392367   8117.63   100.00  
   168     20  GlobalStep               -0.392367   8117.63   100.00  
   169     20  GlobalStep               -0.392367   8117.63   100.00  
   170     20  GlobalStep               -0.392367   8117.63   100.00  
   171     20  GlobalStep               -0.392367   8117.63   100.00  
   172     20  GlobalStep               -0.392367   8117.63   100.00  
   173     20  GlobalStep               -0.392367   8117.63   100.00  
   174     20  LocalStep                -0.392367   8117.63   100.00  
   175     20  GlobalStep               -0.392063   8117.63   100.00  
   176     20  GlobalStep               -0.392367   8117.63   100.00  
   177     20  GlobalStep               -0.392367   8117.63   100.00  
   178     20  GlobalStep               -0.392367   8117.63   100.00  
   179     20  GlobalStep               -0.392367   8117.63   100.00  
   180     20  GlobalStep               -0.392367   8117.63   100.00  
   181     20  GlobalStep               -0.392367   8117.63   100.00  
   182     20  LocalStep                -0.392367   8117.63   100.00  
   183     20  LocalStep                -0.392367   8117.63   100.00  
   184     20  GlobalStep               -0.392546   8117.63   100.00  
   185     20  GlobalStep               -0.392367   8117.63   100.00  
   186     20  GlobalStep               -0.392367   8117.63   100.00  
   187     20  GlobalStep               -0.392367   8117.63   100.00  
   188     20  GlobalStep               -0.392367   8117.63   100.00  
   189     20  GlobalStep               -0.392367   8117.63   100.00  
   190     20  GlobalStep               -0.392367   8117.63   100.00  
   191     20  GlobalStep               -0.392367   8117.63   100.00  
   192     20  GlobalStep               -0.392367   8117.63   100.00  
   193     20  GlobalStep               -0.392367   8117.63   100.00  
   194     20  GlobalStep               -0.392367   8117.63   100.00  
   195     20  LocalStep                -0.392367   8117.63   100.00  
   196     20  GlobalStep               -0.392367   8117.63   100.00  
   197     20  GlobalStep               -0.392367   8117.63   100.00  
   198     20  GlobalStep               -0.392367   8117.64   100.00  
   199     20  GlobalStep               -0.392367   8117.64   100.00  
   200     20  Switching to accurate mode           8117.64
   200     20  GlobalStep               -0.392367   8117.64   100.00  
   201     20  GlobalStep               -0.392367   8117.64   100.00  
   202     20  GlobalStep               -0.392367   8117.64   100.00  
   203     20  GlobalStep               -0.392367   8117.64   100.00  
   204     20  GlobalStep               -0.392367   8117.64   100.00  
   205     20  GlobalStep               -0.392367   8117.64   100.00  
   206     20  GlobalStep               -0.392367   8117.64   100.00  
   207     20  GlobalStep               -0.392367   8117.64   100.00  
   208     20  GlobalStep               -0.392367   8117.64   100.00  
   209     20  RefinementStep           -0.392367   8117.64   100.00  
   210     20  GlobalStep               -0.392367   8117.64   100.00  
   211     20  GlobalStep               -0.392367   8117.64   100.00  
   212     20  GlobalStep               -0.392367   8117.64   100.00  
   213     20  LocalStep                -0.392367   8117.64   100.00  
   215     26  Discarded                            8189.77
   216     27  Discarded                            8235.27
   217     32  Discarded                            8357.22
   218     33  Discarded                            8378.51
   219     34  Discarded                            8400.91
   220     35  Discarded                            8446.24
   220     36  GlobalStep               -0.392367  12465.69   100.00  
   221     36  GlobalStep               -0.392367  12495.18   100.00  
   222     36  GlobalStep               -0.392367  12495.19   100.00  
   223     37  GlobalStep               -0.392367  12530.88   100.00  
   224     37  GlobalStep               -0.392367  12530.88   100.00  
   225     37  GlobalStep               -0.392367  12530.88   100.00  
   226     37  GlobalStep               -0.392367  12530.88   100.00  
   227     37  GlobalStep               -0.392367  12530.88   100.00  
   228     37  GlobalStep               -0.393169  12549.81   100.00  
   229     37  GlobalStep               -0.392367  12578.97   100.00  
   230     37  GlobalStep               -0.392367  12578.97   100.00  
   231     37  GlobalStep               -0.392367  12578.97   100.00  
   232     37  GlobalStep               -0.392367  12578.97   100.00  
   233     38  GlobalStep               -0.392367  12621.99   100.00  
   234     38  GlobalStep               -0.392367  12621.99   100.00  
   235     38  GlobalStep               -0.392367  12637.40   100.00  
   236     38  GlobalStep               -0.392367  12641.77   100.00  
   237     38  RefinementStep           -0.447174  16509.01   100.00 *
   238     38  GlobalStep               -0.522561  16509.01   100.00 *
   239     38  GlobalStep               -0.590947  16509.01   100.00 *
   240     38  GlobalStep               -0.545024  16509.01   100.00  
   241     38  LocalStep                -0.319803  16509.01   100.00  
   242     38  GlobalStep               -0.549663  16509.01   100.00  
   243     38  GlobalStep               -0.392367  16509.01   100.00  
   244     38  GlobalStep               -0.556349  16509.01   100.00  
   245     38  LocalStep                -0.575328  16509.01   100.00  
   246     38  GlobalStep               -0.591699  16509.01   100.00 *
   247     38  GlobalStep               -0.357100  16509.01   100.00  
   248     38  GlobalStep               -0.429803  16509.01   100.00  
   249     38  GlobalStep               -0.609745  16509.01   100.00 *
   250     38  LocalStep                -0.526348  16509.01   100.00  
   251     38  GlobalStep               -0.502178  16509.01   100.00  
   252     38  GlobalStep               -0.429343  16509.01   100.00  
   253     38  LocalStep                -0.451684  16509.01   100.00  
   254     38  GlobalStep               -0.529998  16509.01   100.00  
   255     38  GlobalStep               -0.526893  16509.01   100.00  
   256     38  GlobalStep               -0.392367  16509.01   100.00  
   257     38  GlobalStep               -0.392367  16509.01   100.00  
   258     38  GlobalStep               -0.544043  16509.01   100.00  
   259     38  LocalStep                -0.571154  16509.01   100.00  
   260     38  GlobalStep               -0.584260  16509.01   100.00  
   261     38  GlobalStep               -0.215248  16509.01   100.00  
   262     38  GlobalStep               -0.557142  16509.01   100.00  
   263     38  GlobalStep               -0.610695  16509.01   100.00 *
   264     38  GlobalStep               -0.392367  16509.01   100.00  
   265     38  GlobalStep               -0.546622  16509.01   100.00  
   266     38  GlobalStep               -0.215248  16509.01   100.00  
   267     38  LocalStep                -0.392367  16509.01   100.00  
   268     38  GlobalStep               -0.373369  16509.01   100.00  
   269     38  GlobalStep               -0.392980  16509.01   100.00  
   270     38  GlobalStep               -0.379086  16509.01   100.00  
   271     38  GlobalStep               -0.440407  16509.01   100.00  
   272     38  GlobalStep               -0.370051  16509.01   100.00  
   273     38  LocalStep                -0.249631  16509.01   100.00  
   274     38  GlobalStep               -0.392367  16509.01   100.00  
   275     38  GlobalStep               -0.393074  16509.01   100.00  
   276     38  GlobalStep               -0.392367  16509.01   100.00  
   277     38  GlobalStep               -0.551497  16509.01   100.00  
   278     38  GlobalStep               -0.570064  16509.01   100.00  
   279     38  LocalStep                -0.392367  16509.01   100.00  
   280     38  GlobalStep               -0.392367  16509.01   100.00  
   281     38  GlobalStep               -0.419074  16509.01   100.00  
   282     38  GlobalStep               -0.392367  16509.01   100.00  
   283     38  GlobalStep               -0.619428  16509.01   100.00 *
   284     38  GlobalStep               -0.486133  16509.01   100.00  
   285     38  LocalStep                -0.215248  16509.01   100.00  
   286     38  GlobalStep               -0.215248  16509.01   100.00  
   287     38  GlobalStep               -0.230747  16509.01   100.00  
   288     38  GlobalStep               -0.431751  16509.01   100.00  
   289     38  GlobalStep               -0.585166  16509.01   100.00  
   290     38  GlobalStep               -0.562250  16509.01   100.00  
   291     38  GlobalStep               -0.392367  16509.01   100.00  
   292     38  GlobalStep               -0.226286  16509.01   100.00  
   293     38  GlobalStep               -0.392967  16509.01   100.00  
   294     38  GlobalStep               -0.483184  16509.01   100.00  
   295     38  GlobalStep               -0.413811  16509.01   100.00  
   296     38  GlobalStep               -0.302458  16509.01   100.00  
   297     38  GlobalStep               -0.391956  16509.01   100.00  
   298     38  GlobalStep               -0.392367  16509.01   100.00  
   299     38  GlobalStep               -0.532832  16509.01   100.00  
   300     38  GlobalStep               -0.536305  16509.01   100.00  
   301     38  GlobalStep               -0.318544  16509.01   100.00  
   302     38  GlobalStep               -0.402182  16509.01   100.00  
   303     38  GlobalStep               -0.392367  16509.01   100.00  
   304     38  GlobalStep               -0.507478  16509.01   100.00  
   305     38  GlobalStep               -0.508395  16509.01   100.00  
   306     38  GlobalStep               -0.304989  16509.01   100.00  
   307     38  GlobalStep               -0.292816  16509.01   100.00  
   308     38  GlobalStep               -0.392367  16509.01   100.00  
   309     38  GlobalStep               -0.505001  16509.01   100.00  
   310     38  GlobalStep               -0.215505  16509.01   100.00  
   311     38  LocalStep                -0.392367  16509.01   100.00  
   312     38  GlobalStep               -0.392367  16509.01   100.00  
   313     38  GlobalStep               -0.386864  16509.01   100.00  
   314     38  GlobalStep               -0.392367  16509.01   100.00  
   315     38  GlobalStep               -0.513102  16509.01   100.00  
   316     38  GlobalStep               -0.593007  16509.01   100.00  
   317     38  LocalStep                -0.392367  16509.01   100.00  
   318     38  GlobalStep               -0.392367  16509.01   100.00  
   319     38  GlobalStep               -0.277429  16509.02   100.00  
   320     38  GlobalStep               -0.412673  16509.02   100.00  
   321     38  GlobalStep               -0.616221  16509.02   100.00  
   322     38  GlobalStep               -0.367711  16509.02   100.00  
   323     38  LocalStep                -0.392367  16509.02   100.00  
   324     38  GlobalStep               -0.392367  16509.02   100.00  
   325     38  GlobalStep               -0.392367  16509.02   100.00  
   326     38  GlobalStep               -0.250067  16509.02   100.00  
Summary: iters 327 evals 200 noisy_evals 136 cycles  38 opt_time 16509.02 tot_time 16509.02 obj        -0.619428 gap 100.00
Val: -0.6194280667
X: 

[1.7428062533e-01 9.9500568238e-01 6.7863733938e-02 5.7140012447e-01
 8.2952663329e-01 9.0154725831e-01 8.3491042324e-02 6.2257466272e-02
 1.3032964253e-01 4.7702396898e-01 9.8476612016e-01 5.3776508555e-04
 6.4060037707e-02]


Itercount: 327
Evalcount: 200
Fast_evalcount: 136
