# Supplementary material for: Black-box and surrogate optimization for tuning spiking neural models of striatum plasticity
Source: Front Neuroinform. 2022 Oct 20;16:1017222. doi: 10.3389/fninf.2022.1017222 (PMC9630480; doi:10.3389/fninf.2022.1017222)
Supplement: Supplementary file 1 [file Data_Sheet_1.ZIP › SHARED_DATA_TuningSpiking/RBFOpt/300FE_Slim/RBF_Slm_300_19.txt]

  Iter  Cycle  Action             Objective value      Time      Gap
  ----  -----  ------             ---------------      ----      ---
     0      0  Initialization           -0.387352~   725.56   100.00 *
     0      0  Initialization           -0.225296~   725.56   100.00  
     0      0  Initialization           -0.387352~   725.56   100.00  
     0      0  Initialization           -0.387352~   725.56   100.00  
     0      0  Initialization           -0.268588~   725.56   100.00  
     0      0  Initialization           -0.225296~   725.56   100.00  
     0      0  Initialization           -0.225296~   725.56   100.00  
     0      0  Initialization           -0.354697~   725.56   100.00  
     0      0  Initialization           -0.225296~   725.56   100.00  
     0      0  Initialization           -0.236666~   725.56   100.00  
     0      0  Initialization           -0.230487~   725.56   100.00  
     0      0  Initialization           -0.387352~   725.56   100.00  
     0      0  Initialization           -0.225296~   725.56   100.00  
     0      0  Initialization           -0.225296~   725.56   100.00  
     0      0  Initialization           -0.335682~   725.56   100.00  
    53     15  GlobalStep               -0.282361~  1800.52   100.00  
    61     16  GlobalStep               -0.234141~  1886.97   100.00  
    66     16  GlobalStep               -0.270257~  1950.01   100.00  
    69     16  LocalStep                -0.225296~  1984.97   100.00  
    70     16  RefinementStep           -0.225296~  1986.74   100.00  
    74     16  LocalStep                -0.222589~  2010.70   100.00  
    76     16  LocalStep                -0.126458~  2022.63   100.00  
    78     16  GlobalStep               -0.269275~  2044.29   100.00  
    79     17  GlobalStep               -0.225296~  2045.25   100.00  
    80     17  GlobalStep               -0.184146~  2046.96   100.00  
    81     17  GlobalStep               -0.230359~  2047.91   100.00  
    82     17  GlobalStep               -0.234071~  2051.50   100.00  
    83     17  LocalStep                -0.235948~  2056.22   100.00  
    84     17  GlobalStep               -0.274655~  2060.36   100.00  
    85     18  GlobalStep               -0.225296~  2061.74   100.00  
    86     18  GlobalStep               -0.239791~  2065.70   100.00  
    87     18  GlobalStep               -0.250088~  2070.37   100.00  
    88     18  LocalStep                -0.238809~  2071.48   100.00  
    89     18  GlobalStep               -0.273719~  2080.63   100.00  
    90     18  GlobalStep               -0.220184~  2101.97   100.00  
    92     19  LocalStep                -0.235608~  2118.93   100.00  
    93     19  LocalStep                -0.225296~  2132.00   100.00  
    94     19  GlobalStep               -0.230334~  2142.51   100.00  
    95     19  LocalStep                -0.225296~  2154.63   100.00  
    98     19  LocalStep                -0.225296~  3095.64   100.00  
   113     19  GlobalStep               -0.279837~  3234.36   100.00  
   119     20  GlobalStep               -0.230340~  3481.67   100.00  
   120     20  GlobalStep               -0.392367   8266.43   100.00 *
   121     20  GlobalStep               -0.392367   8266.43   100.00  
   122     20  RefinementStep           -0.371183   8266.43   100.00  
   123     20  GlobalStep               -0.392570   8266.43   100.00 *
   125     20  GlobalStep               -0.371925   8266.43   100.00  
   126     20  GlobalStep               -0.392367   8266.43   100.00  
   127     20  LocalStep                -0.392367   8266.43   100.00  
   128     20  GlobalStep               -0.392367   8266.43   100.00  
   129     20  GlobalStep               -0.392367   8266.43   100.00  
   130     20  GlobalStep               -0.392367   8266.43   100.00  
   131     20  GlobalStep               -0.392367   8266.43   100.00  
   132     20  GlobalStep               -0.392367   8266.43   100.00  
   133     20  GlobalStep               -0.392367   8266.43   100.00  
   134     20  GlobalStep               -0.392367   8266.43   100.00  
   135     20  GlobalStep               -0.392367   8266.43   100.00  
   136     20  GlobalStep               -0.392367   8266.43   100.00  
   137     20  GlobalStep               -0.392367   8266.43   100.00  
   138     20  LocalStep                -0.392367   8266.43   100.00  
   139     20  GlobalStep               -0.392303   8266.43   100.00  
   141     20  GlobalStep               -0.392367   8266.43   100.00  
   142     20  LocalStep                -0.392367   8266.43   100.00  
   143     20  GlobalStep               -0.388117   8266.43   100.00  
   144     20  GlobalStep               -0.276733   8266.43   100.00  
   145     20  GlobalStep               -0.275127   8266.43   100.00  
   146     20  GlobalStep               -0.292561   8266.43   100.00  
   147     20  GlobalStep               -0.267466   8266.43   100.00  
   148     20  GlobalStep               -0.345032   8266.43   100.00  
   149     20  GlobalStep               -0.380140   8266.43   100.00  
   150     20  GlobalStep               -0.353887   8266.43   100.00  
   151     20  GlobalStep               -0.307948   8266.43   100.00  
   152     20  GlobalStep               -0.357742   8266.43   100.00  
   153     20  GlobalStep               -0.355754   8266.43   100.00  
   154     20  GlobalStep               -0.393278   8266.43   100.00 *
   155     20  GlobalStep               -0.359848   8266.43   100.00  
   156     20  GlobalStep               -0.378250   8266.44   100.00  
   157     20  LocalStep                -0.392297   8266.44   100.00  
   158     20  GlobalStep               -0.392367   8266.44   100.00  
   159     20  GlobalStep               -0.392367   8266.44   100.00  
   160     20  GlobalStep               -0.389835   8266.44   100.00  
   161     20  GlobalStep               -0.392367   8266.44   100.00  
   162     20  GlobalStep               -0.392668   8266.44   100.00  
   163     20  GlobalStep               -0.392580   8266.44   100.00  
   164     20  GlobalStep               -0.392367   8266.44   100.00  
   165     20  GlobalStep               -0.392367   8266.44   100.00  
   166     20  GlobalStep               -0.392367   8266.44   100.00  
   167     20  GlobalStep               -0.392367   8266.44   100.00  
   168     20  GlobalStep               -0.392154   8266.44   100.00  
   169     20  GlobalStep               -0.392367   8266.44   100.00  
   170     20  GlobalStep               -0.389471   8266.44   100.00  
   171     20  LocalStep                -0.392367   8266.44   100.00  
   172     20  GlobalStep               -0.392367   8266.44   100.00  
   173     20  GlobalStep               -0.392612   8266.44   100.00  
   174     20  GlobalStep               -0.392367   8266.44   100.00  
   175     20  GlobalStep               -0.392367   8266.44   100.00  
   176     20  GlobalStep               -0.392367   8266.44   100.00  
   177     20  GlobalStep               -0.392367   8266.44   100.00  
   178     20  GlobalStep               -0.392367   8266.44   100.00  
   179     20  GlobalStep               -0.392367   8266.44   100.00  
   180     20  GlobalStep               -0.392234   8266.44   100.00  
   181     20  GlobalStep               -0.392367   8266.44   100.00  
   182     20  GlobalStep               -0.392367   8266.44   100.00  
   183     20  GlobalStep               -0.392367   8266.44   100.00  
   184     20  LocalStep                -0.392367   8266.44   100.00  
   185     20  LocalStep                -0.392694   8266.44   100.00  
   186     20  GlobalStep               -0.392367   8266.44   100.00  
   187     20  GlobalStep               -0.392367   8266.44   100.00  
   188     20  GlobalStep               -0.392367   8266.44   100.00  
   189     20  GlobalStep               -0.392367   8266.44   100.00  
   190     20  GlobalStep               -0.392367   8266.44   100.00  
   191     20  LocalStep                -0.391739   8266.44   100.00  
   192     20  GlobalStep               -0.392587   8266.44   100.00  
   193     20  LocalStep                -0.392367   8266.44   100.00  
   194     20  GlobalStep               -0.392367   8266.44   100.00  
   195     20  GlobalStep               -0.392367   8266.44   100.00  
   196     20  GlobalStep               -0.392367   8266.44   100.00  
   197     20  GlobalStep               -0.392367   8266.44   100.00  
   198     20  GlobalStep               -0.392367   8266.44   100.00  
   199     20  GlobalStep               -0.392367   8266.44   100.00  
   200     20  Switching to accurate mode           8266.44
   200     20  GlobalStep               -0.392367   8266.44   100.00  
   201     20  GlobalStep               -0.392367   8266.44   100.00  
   202     20  GlobalStep               -0.392367   8266.44   100.00  
   203     20  GlobalStep               -0.392367   8266.44   100.00  
   204     20  GlobalStep               -0.354212   8266.44   100.00  
   205     20  GlobalStep               -0.392367   8266.44   100.00  
   206     20  GlobalStep               -0.392367   8266.44   100.00  
   207     20  GlobalStep               -0.392367   8266.44   100.00  
   208     20  LocalStep                -0.392367   8266.44   100.00  
   209     20  GlobalStep               -0.392367   8266.44   100.00  
   210     20  GlobalStep               -0.392367   8266.44   100.00  
   211     20  GlobalStep               -0.392367   8266.44   100.00  
   212     20  GlobalStep               -0.392367   8266.44   100.00  
   213     20  GlobalStep               -0.392367   8266.44   100.00  
   214     20  GlobalStep               -0.392367   8266.44   100.00  
   216     27  Discarded                            8352.72
   217     29  Discarded                            8381.33
   218     31  Discarded                            8413.64
   219     32  Discarded                            8431.40
   220     33  Discarded                            8450.14
   220     36  GlobalStep               -0.392367  13001.16   100.00  
   221     36  GlobalStep               -0.392367  13559.54   100.00  
   222     36  GlobalStep               -0.392367  13626.03   100.00  
   223     36  GlobalStep               -0.392367  13642.60   100.00  
   224     37  GlobalStep               -0.392367  13646.41   100.00  
   225     37  GlobalStep               -0.392367  13646.41   100.00  
   226     37  GlobalStep               -0.392367  13652.34   100.00  
   227     37  GlobalStep               -0.392367  13656.27   100.00  
   228     37  AdjLocalStep             -0.392367  13660.13   100.00  
   229     37  LocalStep                -0.392367  13679.45   100.00  
   230     38  GlobalStep               -0.392367  13683.66   100.00  
   231     38  GlobalStep               -0.392367  13692.06   100.00  
   232     38  GlobalStep               -0.392367  13696.10   100.00  
   233     38  GlobalStep               -0.263065  15806.21   100.00  
   234     38  RefinementStep           -0.248017  15806.21   100.00  
   235     38  GlobalStep               -0.392367  15806.21   100.00  
   236     38  GlobalStep               -0.392367  15806.21   100.00  
   237     38  GlobalStep               -0.392367  15806.21   100.00  
   238     38  GlobalStep               -0.215248  15806.21   100.00  
   239     38  LocalStep                -0.220340  15806.21   100.00  
   240     38  GlobalStep               -0.366031  15806.21   100.00  
   241     38  GlobalStep               -0.392420  15806.21   100.00  
   242     38  GlobalStep               -0.392367  15806.21   100.00  
   243     38  GlobalStep               -0.392367  15806.21   100.00  
   244     38  GlobalStep               -0.392367  15806.21   100.00  
   245     38  LocalStep                -0.215248  15806.21   100.00  
   246     38  GlobalStep               -0.392366  15806.21   100.00  
   247     38  GlobalStep               -0.392367  15806.21   100.00  
   248     38  LocalStep                -0.391629  15806.21   100.00  
   249     38  GlobalStep               -0.386425  15806.21   100.00  
   250     38  GlobalStep               -0.392367  15806.21   100.00  
   251     38  GlobalStep               -0.392367  15806.21   100.00  
   252     38  GlobalStep               -0.392367  15806.21   100.00  
   253     38  GlobalStep               -0.392367  15806.21   100.00  
   254     38  GlobalStep               -0.392367  15806.21   100.00  
   255     38  GlobalStep               -0.392367  15806.21   100.00  
   256     38  GlobalStep               -0.392367  15806.21   100.00  
   257     38  AdjLocalStep             -0.392367  15806.21   100.00  
   258     38  GlobalStep               -0.215248  15806.21   100.00  
   259     38  GlobalStep               -0.392367  15806.21   100.00  
   260     38  GlobalStep               -0.392367  15806.21   100.00  
   261     38  GlobalStep               -0.392367  15806.21   100.00  
   262     38  GlobalStep               -0.392367  15806.21   100.00  
   263     38  GlobalStep               -0.392367  15806.21   100.00  
   264     38  GlobalStep               -0.253782  15806.21   100.00  
   265     38  GlobalStep               -0.387457  15806.21   100.00  
   266     38  GlobalStep               -0.392367  15806.21   100.00  
   267     38  GlobalStep               -0.392367  15806.21   100.00  
   268     38  AdjLocalStep             -0.392367  15806.21   100.00  
   269     38  GlobalStep               -0.392367  15806.21   100.00  
   270     38  GlobalStep               -0.392367  15806.21   100.00  
   271     38  GlobalStep               -0.392367  15806.21   100.00  
   272     38  GlobalStep               -0.392367  15806.21   100.00  
   273     38  GlobalStep               -0.392367  15806.21   100.00  
   274     38  GlobalStep               -0.392367  15806.21   100.00  
   275     38  GlobalStep               -0.392367  15806.21   100.00  
   276     38  GlobalStep               -0.392367  15806.21   100.00  
   277     38  GlobalStep               -0.392367  15806.21   100.00  
   278     38  GlobalStep               -0.392367  15806.21   100.00  
   279     38  AdjLocalStep             -0.392367  15806.21   100.00  
   280     38  GlobalStep               -0.392367  15806.21   100.00  
   281     38  GlobalStep               -0.392367  15806.21   100.00  
   282     38  GlobalStep               -0.392367  15806.21   100.00  
   283     38  GlobalStep               -0.392367  15806.21   100.00  
   284     38  GlobalStep               -0.392367  15806.21   100.00  
   285     38  GlobalStep               -0.256163  15806.21   100.00  
   286     38  GlobalStep               -0.392367  15806.21   100.00  
   287     38  GlobalStep               -0.392367  15806.21   100.00  
   288     38  GlobalStep               -0.392367  15806.21   100.00  
   289     38  GlobalStep               -0.392367  15806.21   100.00  
   290     38  GlobalStep               -0.367274  15806.21   100.00  
   291     38  GlobalStep               -0.392151  15806.21   100.00  
   292     38  GlobalStep               -0.392367  15806.21   100.00  
   293     38  GlobalStep               -0.392367  15806.21   100.00  
   294     38  GlobalStep               -0.392367  15806.21   100.00  
   295     38  LocalStep                -0.392053  15806.21   100.00  
   296     38  GlobalStep               -0.392367  15806.21   100.00  
   297     38  GlobalStep               -0.392367  15806.21   100.00  
   298     38  GlobalStep               -0.392367  15806.21   100.00  
   299     38  GlobalStep               -0.392367  15806.21   100.00  
   300     38  GlobalStep               -0.392367  15806.21   100.00  
   301     38  LocalStep                -0.392367  15806.21   100.00  
   302     38  GlobalStep               -0.215248  15806.21   100.00  
   303     38  GlobalStep               -0.392367  15806.21   100.00  
   304     38  GlobalStep               -0.392367  15806.21   100.00  
   305     38  GlobalStep               -0.392367  15806.21   100.00  
   306     38  GlobalStep               -0.394532  15806.21   100.00 *
   307     38  LocalStep                -0.392367  15806.21   100.00  
   308     38  GlobalStep               -0.392367  15806.21   100.00  
   309     38  GlobalStep               -0.392802  15806.21   100.00  
   310     38  GlobalStep               -0.392367  15806.21   100.00  
   311     38  GlobalStep               -0.392367  15806.21   100.00  
   312     38  GlobalStep               -0.392045  15806.21   100.00  
   313     38  LocalStep                -0.392367  15806.21   100.00  
   314     38  GlobalStep               -0.392367  15806.21   100.00  
   315     38  GlobalStep               -0.392367  15806.21   100.00  
   316     38  GlobalStep               -0.392367  15806.21   100.00  
   317     38  GlobalStep               -0.392367  15806.21   100.00  
   318     38  GlobalStep               -0.392448  15806.21   100.00  
   319     38  GlobalStep               -0.392367  15806.21   100.00  
   320     38  GlobalStep               -0.392367  15806.21   100.00  
   321     38  GlobalStep               -0.392367  15806.21   100.00  
   322     38  GlobalStep               -0.392367  15806.21   100.00  
   323     38  GlobalStep               -0.392367  15806.22   100.00  
   324     38  AdjLocalStep             -0.392154  15806.22   100.00  
   325     38  GlobalStep               -0.392367  15806.22   100.00  
   326     38  GlobalStep               -0.392367  15806.22   100.00  
Summary: iters 327 evals 200 noisy_evals 137 cycles  38 opt_time 15806.22 tot_time 15806.22 obj        -0.394532 gap 100.00
Val: -0.3945321120
X: 

[0.3380860158 0.7023224911 0.6932802542 0.4879760123 0.7301763577
 0.08061911   0.4962553044 0.6034549063 0.4633231156 0.4908037765
 0.2682258728 0.9980859014 0.5341738156]


Itercount: 327
Evalcount: 200
Fast_evalcount: 137
