# Supplementary material for: Black-box and surrogate optimization for tuning spiking neural models of striatum plasticity
Source: Front Neuroinform. 2022 Oct 20;16:1017222. doi: 10.3389/fninf.2022.1017222 (PMC9630480; doi:10.3389/fninf.2022.1017222)
Supplement: Supplementary file 1 [file Data_Sheet_1.ZIP › SHARED_DATA_TuningSpiking/RBFOpt/300FE_Slim/RBF_Slm_300_2.txt]

  Iter  Cycle  Action             Objective value      Time      Gap
  ----  -----  ------             ---------------      ----      ---
     0      0  Initialization           -0.225296~   752.44   100.00  
     0      0  Initialization           -0.261602~   752.44   100.00  
     0      0  Initialization           -0.225296~   752.44   100.00  
     0      0  Initialization           -0.225296~   752.44   100.00  
     0      0  Initialization           -0.523766~   752.44   100.00 *
     0      0  Initialization           -0.389104~   752.44   100.00  
     0      0  Initialization           -0.225296~   752.44   100.00  
     0      0  Initialization           -0.387352~   752.44   100.00  
     0      0  Initialization           -0.248604~   752.44   100.00  
     0      0  Initialization           -0.389846~   752.44   100.00  
     0      0  Initialization           -0.387352~   752.44   100.00  
     0      0  Initialization           -0.225797~   752.44   100.00  
     0      0  Initialization           -0.355642~   752.44   100.00  
     0      0  Initialization           -0.225296~   752.44   100.00  
     0      0  Initialization           -0.335682~   752.44   100.00  
     0     15  GlobalStep               -0.387566~  1809.88   100.00  
     1     16  GlobalStep               -0.387352~  1810.97   100.00  
     2     16  LocalStep                -0.225296~  1826.22   100.00  
     3     16  GlobalStep               -0.388002~  1845.67   100.00  
     4     16  LocalStep                -0.389843~  1860.91   100.00  
     5     16  GlobalStep               -0.386894~  1863.25   100.00  
     6     16  GlobalStep               -0.377218~  1894.53   100.00  
     7     17  LocalStep                -0.225296~  1901.96   100.00  
     8     17  GlobalStep               -0.363395~  1911.26   100.00  
     9     17  GlobalStep               -0.406384~  1917.73   100.00  
    10     17  LocalStep                -0.225296~  1927.01   100.00  
    11     17  LocalStep                -0.225296~  1931.57   100.00  
    12     17  GlobalStep               -0.395814~  1941.29   100.00  
    13     18  GlobalStep               -0.383167~  1947.68   100.00  
    14     18  GlobalStep               -0.381926~  1965.28   100.00  
    15     18  LocalStep                -0.394864~  1970.61   100.00  
    16     18  GlobalStep               -0.338490~  1979.86   100.00  
    17     18  GlobalStep               -0.385689~  1986.90   100.00  
    19     18  GlobalStep               -0.298648~  1990.11   100.00  
    20     19  GlobalStep               -0.341657~  1991.36   100.00  
    21     19  GlobalStep               -0.410592~  1991.36   100.00  
    22     19  GlobalStep               -0.390386~  1996.27   100.00  
    24     19  GlobalStep               -0.382941~  1999.97   100.00  
    25     19  GlobalStep               -0.337844~  2012.62   100.00  
    26     19  GlobalStep               -0.297818~  2019.06   100.00  
    27     20  GlobalStep               -0.369802~  2023.68   100.00  
    28     20  GlobalStep               -0.305329~  2027.56   100.00  
    29     20  GlobalStep               -0.283346~  2029.56   100.00  
    30     20  GlobalStep               -0.266831~  2031.51   100.00  
    31     20  LocalStep                -0.236259~  2033.01   100.00  
    32     20  GlobalStep               -0.416313~  2033.01   100.00  
    33     20  GlobalStep               -0.381787~  2033.01   100.00  
    34     21  GlobalStep               -0.271419~  2037.06   100.00  
    35     21  GlobalStep               -0.335562~  2037.06   100.00  
    36     21  GlobalStep               -0.259841~  2037.06   100.00  
    37     21  GlobalStep               -0.236033~  2037.06   100.00  
    38     21  GlobalStep               -0.336288~  2039.57   100.00  
    39     21  GlobalStep               -0.227570~  2039.57   100.00  
    40     21  GlobalStep               -0.296838~  2039.57   100.00  
    41     21  GlobalStep               -0.303689~  2042.81   100.00  
    42     21  GlobalStep               -0.312140~  2044.50   100.00  
    43     21  GlobalStep               -0.286759~  2044.50   100.00  
    45     22  GlobalStep               -0.336167~  2047.89   100.00  
    46     22  GlobalStep               -0.292519~  2047.89   100.00  
    47     22  GlobalStep               -0.225296~  2047.89   100.00  
    48     22  GlobalStep               -0.302114~  2050.56   100.00  
    49     22  GlobalStep               -0.247334~  2050.56   100.00  
    51     22  RefinementStep           -0.259717~  2050.56   100.00  
    52     22  GlobalStep               -0.271057~  2054.01   100.00  
    53     22  GlobalStep               -0.308113~  2055.81   100.00  
    54     22  GlobalStep               -0.277226~  2055.81   100.00  
    55     22  LocalStep                -0.261462~  2055.81   100.00  
    56     22  GlobalStep               -0.270764~  2057.61   100.00  
    57     22  GlobalStep               -0.225296~  2057.61   100.00  
    58     22  GlobalStep               -0.237123~  2057.61   100.00  
    59     22  GlobalStep               -0.241657~  2059.34   100.00  
    60     23  GlobalStep               -0.389839~  2061.12   100.00  
    61     23  GlobalStep               -0.232952~  2063.89   100.00  
    62     23  GlobalStep               -0.225296~  2067.67   100.00  
    63     23  GlobalStep               -0.345339~  2077.01   100.00  
    64     23  GlobalStep               -0.277600~  2077.01   100.00  
    65     24  GlobalStep               -0.269102~  2084.74   100.00  
    66     24  LocalStep                -0.243967~  2084.74   100.00  
    67     24  LocalStep                -0.278234~  2087.82   100.00  
    68     24  LocalStep                -0.236232~  2087.82   100.00  
    69     25  GlobalStep               -0.257203~  2098.58   100.00  
    70     25  GlobalStep               -0.256841~  2102.04   100.00  
    71     25  GlobalStep               -0.216389~  2102.04   100.00  
    73     25  GlobalStep               -0.241252~  2111.12   100.00  
    74     26  LocalStep                -0.237208~  2113.45   100.00  
    75     26  GlobalStep               -0.268895~  2119.55   100.00  
    76     26  GlobalStep               -0.230773~  2122.03   100.00  
    77     26  GlobalStep               -0.236275~  2127.01   100.00  
    78     27  GlobalStep               -0.225296~  2133.25   100.00  
    79     27  GlobalStep               -0.235578~  2135.92   100.00  
    80     27  GlobalStep               -0.225296~  2138.57   100.00  
    81     28  GlobalStep               -0.225296~  2151.03   100.00  
    82     28  LocalStep                -0.238035~  2153.94   100.00  
    83     28  GlobalStep               -0.225296~  2156.81   100.00  
    84     28  GlobalStep               -0.225296~  2162.77   100.00  
    85     28  GlobalStep               -0.248640~  2162.78   100.00  
    86     29  GlobalStep               -0.400837~  2170.63   100.00  
    87     29  GlobalStep               -0.235966~  2170.63   100.00  
    88     29  LocalStep                -0.230475~  2173.62   100.00  
    89     29  GlobalStep               -0.230484~  2173.62   100.00  
    90     29  GlobalStep               -0.225296~  2182.95   100.00  
    91     30  GlobalStep               -0.225296~  2186.34   100.00  
    92     30  GlobalStep               -0.225296~  2186.34   100.00  
    93     30  LocalStep                -0.238035~  2191.32   100.00  
    94     30  GlobalStep               -0.225296~  2198.13   100.00  
    95     30  GlobalStep               -0.225296~  2228.35   100.00  
    96     30  LocalStep                -0.387352~  2794.84   100.00  
    97     31  GlobalStep               -0.387352~  2956.20   100.00  
    98     31  LocalStep                -0.387352~  3054.50   100.00  
    99     31  GlobalStep               -0.348732~  3106.58   100.00  
   100     31  GlobalStep               -0.258345~  3117.24   100.00  
   101     31  GlobalStep               -0.382275~  3121.23   100.00  
   102     31  GlobalStep               -0.198034~  3125.29   100.00  
   103     32  GlobalStep               -0.280803~  3141.65   100.00  
   104     32  LocalStep                -0.225296~  5765.07   100.00  
   105     32  GlobalStep               -0.361182~  5765.07   100.00  
   106     32  GlobalStep               -0.399824~  5765.07   100.00  
   107     32  GlobalStep               -0.225296~  5765.07   100.00  
   108     32  GlobalStep               -0.225296~  5765.07   100.00  
   109     32  GlobalStep               -0.390992~  5765.07   100.00  
   110     32  LocalStep                -0.225296~  5765.07   100.00  
   111     32  GlobalStep               -0.324800~  5765.07   100.00  
   112     32  GlobalStep               -0.242193~  5765.07   100.00  
   113     32  GlobalStep               -0.217483~  5765.08   100.00  
   115     32  GlobalStep               -0.225296~  5765.08   100.00  
   116     32  LocalStep                -0.225296~  5765.08   100.00  
   117     32  GlobalStep               -0.279855~  5765.08   100.00  
   118     32  GlobalStep               -0.229037~  5765.08   100.00  
   119     32  GlobalStep               -0.225296~  5765.08   100.00  
   120     32  GlobalStep               -0.360761~  5765.08   100.00  
   121     32  GlobalStep               -0.249861~  5765.08   100.00  
   122     32  LocalStep                -0.228687~  5765.08   100.00  
   123     32  GlobalStep               -0.252999~  5765.08   100.00  
   124     32  GlobalStep               -0.288273~  5765.08   100.00  
   125     32  GlobalStep               -0.211839~  5765.08   100.00  
   126     32  GlobalStep               -0.304859~  5765.08   100.00  
   127     32  GlobalStep               -0.240517~  5765.08   100.00  
   128     32  LocalStep                -0.243624~  5765.08   100.00  
   130     32  GlobalStep               -0.252582~  5765.08   100.00  
   131     32  GlobalStep               -0.363627~  5765.08   100.00  
   133     32  GlobalStep               -0.225296~  5765.08   100.00  
   134     32  LocalStep                -0.235964~  5765.08   100.00  
   135     32  GlobalStep               -0.241535~  5765.08   100.00  
   136     32  GlobalStep               -0.260429~  5765.08   100.00  
   137     32  GlobalStep               -0.225296~  5765.08   100.00  
   138     32  GlobalStep               -0.225296~  5765.08   100.00  
   139     32  GlobalStep               -0.385752~  5765.08   100.00  
   140     32  LocalStep                -0.245726~  5765.08   100.00  
   141     32  GlobalStep               -0.272889~  5765.08   100.00  
   142     32  GlobalStep               -0.274235~  5765.08   100.00  
   143     32  GlobalStep               -0.257800~  5765.08   100.00  
   144     32  GlobalStep               -0.354236~  5765.08   100.00  
   145     32  GlobalStep               -0.264916~  5765.08   100.00  
   146     32  GlobalStep               -0.436683   5765.08   100.00  
   147     32  LocalStep                -0.261294~  5765.08   100.00  
   148     32  GlobalStep               -0.238939~  5765.08   100.00  
   149     32  GlobalStep               -0.319438~  5765.08   100.00  
   150     32  GlobalStep               -0.225296~  5765.08   100.00  
   151     32  GlobalStep               -0.225296~  5765.08   100.00  
   152     32  GlobalStep               -0.225296~  5765.08   100.00  
   153     32  LocalStep                -0.225296~  5765.08   100.00  
   156     32  GlobalStep               -0.225296~  5765.08   100.00  
   157     32  GlobalStep               -0.287646~  5765.08   100.00  
   158     32  GlobalStep               -0.225296~  5765.08   100.00  
   159     32  LocalStep                -0.234644~  5765.08   100.00  
   160     32  GlobalStep               -0.366860~  5765.08   100.00  
   161     32  GlobalStep               -0.233142~  5765.08   100.00  
   162     32  GlobalStep               -0.225296~  5765.09   100.00  
   163     32  GlobalStep               -0.225296~  5765.09   100.00  
   164     32  RefinementStep           -0.409720~  5765.09   100.00  
   165     32  GlobalStep               -0.361366~  5765.09   100.00  
   166     32  LocalStep                -0.225296~  5765.09   100.00  
   167     32  GlobalStep               -0.433328   5765.09   100.00  
   168     32  GlobalStep               -0.246205~  5765.09   100.00  
   169     32  GlobalStep               -0.284621~  5765.09   100.00  
   170     32  GlobalStep               -0.424333   5765.09   100.00  
   171     32  GlobalStep               -0.225296~  5765.09   100.00  
   172     32  GlobalStep               -0.220354~  5765.09   100.00  
   173     32  GlobalStep               -0.247003~  5765.09   100.00  
   174     32  GlobalStep               -0.284560~  5765.09   100.00  
   175     32  GlobalStep               -0.262780~  5765.09   100.00  
   176     32  GlobalStep               -0.225296~  5765.09   100.00  
   177     32  GlobalStep               -0.245268~  5765.09   100.00  
   178     32  GlobalStep               -0.225296~  5765.09   100.00  
   179     32  LocalStep                -0.240833~  5765.09   100.00  
   180     32  GlobalStep               -0.247131~  5765.09   100.00  
   181     32  GlobalStep               -0.230527~  5765.09   100.00  
   182     32  GlobalStep               -0.269539~  5765.09   100.00  
   183     32  GlobalStep               -0.420962   5765.09   100.00  
   184     32  GlobalStep               -0.240597~  5765.09   100.00  
   185     32  GlobalStep               -0.256397~  5765.09   100.00  
   186     32  LocalStep                -0.244474~  5765.09   100.00  
   187     32  GlobalStep               -0.438932   5765.09   100.00  
   188     32  GlobalStep               -0.237880~  5765.09   100.00  
   190     32  GlobalStep               -0.225363~  5765.09   100.00  
   191     32  LocalStep                -0.212000~  5765.09   100.00  
   192     32  GlobalStep               -0.259599~  5765.09   100.00  
   193     32  GlobalStep               -0.386091~  5765.09   100.00  
   194     32  GlobalStep               -0.280883~  5765.09   100.00  
   195     32  GlobalStep               -0.225296~  5765.09   100.00  
   197     32  LocalStep                -0.262583~  5765.09   100.00  
   198     32  GlobalStep               -0.225296~  5765.09   100.00  
   199     32  GlobalStep               -0.724591   9660.50   100.00 *
   200     32  Switching to accurate mode           9660.50
   200     32  GlobalStep               -0.433469   9660.50   100.00  
   201     32  GlobalStep               -0.425625   9660.50   100.00  
   202     32  GlobalStep               -0.434928   9660.50   100.00  
   203     32  GlobalStep               -0.333692   9660.50   100.00  
   204     32  GlobalStep               -0.347639   9660.50   100.00  
   205     32  GlobalStep               -0.360727   9660.50   100.00  
   206     47  GlobalStep               -0.392367  14814.22   100.00  
   207     48  GlobalStep               -0.392367  14828.14   100.00  
   208     48  GlobalStep               -0.392367  14841.22   100.00  
   209     48  GlobalStep               -0.392367  15000.25   100.00  
   210     48  GlobalStep               -0.392367  15011.75   100.00  
   211     48  GlobalStep               -0.392367  15045.74   100.00  
   212     48  GlobalStep               -0.381430  15055.80   100.00  
   213     49  LocalStep                -0.378386  15082.17   100.00  
   214     49  GlobalStep               -0.392367  15095.26   100.00  
   215     49  GlobalStep               -0.392465  15222.13   100.00  
   216     49  GlobalStep               -0.392024  15271.58   100.00  
   217     49  GlobalStep               -0.389711  15333.07   100.00  
   218     49  GlobalStep               -0.392367  15381.58   100.00  
   219     50  GlobalStep               -0.387563  15464.73   100.00  
   220     50  GlobalStep               -0.392367  15475.21   100.00  
   221     50  GlobalStep               -0.407136  15534.68   100.00  
   222     50  GlobalStep               -0.391846  15544.83   100.00  
   223     50  GlobalStep               -0.392367  15574.86   100.00  
   224     50  GlobalStep               -0.390649  15584.82   100.00  
   225     51  GlobalStep               -0.389315  15596.35   100.00  
   226     51  GlobalStep               -0.392367  15606.90   100.00  
   227     51  GlobalStep               -0.387753  15709.55   100.00  
   228     51  GlobalStep               -0.392367  15720.24   100.00  
   229     51  GlobalStep               -0.388794  15720.24   100.00  
   230     51  GlobalStep               -0.368912  15720.24   100.00  
   231     52  GlobalStep               -0.396364  15751.64   100.00  
   232     52  GlobalStep               -0.387426  15840.38   100.00  
   233     52  GlobalStep               -0.369089  15904.98   100.00  
   234     52  GlobalStep               -0.383648  15916.29   100.00  
   235     52  GlobalStep               -0.387367  15931.27   100.00  
   236     52  GlobalStep               -0.367005  15946.89   100.00  
   237     53  GlobalStep               -0.382015  15971.47   100.00  
   238     53  GlobalStep               -0.460228  15982.61   100.00  
   239     53  GlobalStep               -0.288025  16044.40   100.00  
   240     53  GlobalStep               -0.479113  16060.27   100.00  
   241     53  GlobalStep               -0.321385  16074.55   100.00  
   242     53  GlobalStep               -0.417632  16098.99   100.00  
   243     54  GlobalStep               -0.414206  16130.61   100.00  
   244     54  GlobalStep               -0.388103  16176.82   100.00  
   245     54  GlobalStep               -0.393431  16264.07   100.00  
   246     54  GlobalStep               -0.363685  16276.09   100.00  
   247     54  GlobalStep               -0.306796  16317.62   100.00  
   248     54  GlobalStep               -0.453813  16425.67   100.00  
   249     55  LocalStep                -0.459184  16455.74   100.00  
   250     55  GlobalStep               -0.305170  16468.90   100.00  
   251     55  GlobalStep               -0.513043  16498.87   100.00  
   252     55  GlobalStep               -0.496896  16562.41   100.00  
   253     55  GlobalStep               -0.560512  16562.41   100.00  
   254     55  LocalStep                -0.328396  16575.60   100.00  
   255     55  GlobalStep               -0.429156  16589.11   100.00  
   256     56  LocalStep                -0.679757  16615.55   100.00  
   257     56  GlobalStep               -0.490523  16628.72   100.00  
   258     56  GlobalStep               -0.314120  16663.09   100.00  
   259     56  GlobalStep               -0.539380  16677.22   100.00  
   260     56  GlobalStep               -0.487784  16696.89   100.00  
   261     57  GlobalStep               -0.305591  16709.77   100.00  
   262     57  LocalStep                -0.619685  16725.56   100.00  
   263     57  GlobalStep               -0.403158  16739.43   100.00  
   264     57  GlobalStep               -0.639177  16826.84   100.00  
   265     57  GlobalStep               -0.631265  16891.07   100.00  
   266     57  RefinementStep           -0.576740  16922.24   100.00  
   267     57  GlobalStep               -0.675783  16936.75   100.00  
   268     58  GlobalStep               -0.669658  16963.29   100.00  
   269     58  GlobalStep               -0.314524  17035.18   100.00  
   270     58  LocalStep                -0.611756  17049.21   100.00  
   271     58  LocalStep                -0.613845  17077.57   100.00  
   272     58  GlobalStep               -0.664765  17122.46   100.00  
   273     58  GlobalStep               -0.573952  17136.65   100.00  
   274     59  GlobalStep               -0.595356  17150.43   100.00  
   275     59  GlobalStep               -0.559631  17165.66   100.00  
   276     59  GlobalStep               -0.478551  17189.70   100.00  
   277     59  GlobalStep               -0.564624  17203.99   100.00  
   278     59  GlobalStep               -0.721595  17203.99   100.00  
   279     59  GlobalStep               -0.629506  17232.92   100.00  
   280     60  LocalStep                -0.699605  17264.41   100.00  
   281     60  GlobalStep               -0.526912  17279.58   100.00  
   282     60  LocalStep                -0.633615  17279.58   100.00  
   283     60  GlobalStep               -0.613472  17279.58   100.00  
   284     60  GlobalStep               -0.612721  17324.37   100.00  
   285     60  GlobalStep               -0.616384  17324.37   100.00  
   286     61  GlobalStep               -0.647091  17386.65   100.00  
   287     61  GlobalStep               -0.673920  17404.91   100.00  
   288     61  LocalStep                -0.707376  17488.72   100.00  
   289     61  GlobalStep               -0.632695  17522.83   100.00  
   290     61  LocalStep                -0.642873  17538.15   100.00  
   291     61  GlobalStep               -0.641368  17566.91   100.00  
   292     62  GlobalStep               -0.657972  17631.61   100.00  
   293     62  LocalStep                -0.614792  17647.57   100.00  
   294     62  GlobalStep               -0.668951  17647.57   100.00  
   295     62  LocalStep                -0.648677  17662.51   100.00  
   296     62  GlobalStep               -0.641255  17677.85   100.00  
   297     62  LocalStep                -0.626127  17709.27   100.00  
   298     63  LocalStep                -0.668923  23150.87   100.00  
   299     63  GlobalStep               -0.648749  23150.87   100.00  
   300     63  GlobalStep               -0.589000  23150.87   100.00  
   301     63  GlobalStep               -0.702885  23150.87   100.00  
   302     63  LocalStep                -0.695040  23150.87   100.00  
   303     63  GlobalStep               -0.281296  23150.87   100.00  
   304     63  GlobalStep               -0.325023  23150.87   100.00  
   305     63  GlobalStep               -0.291876  23150.87   100.00  
   306     63  GlobalStep               -0.394543  23150.87   100.00  
   307     63  GlobalStep               -0.640200  23150.87   100.00  
   308     63  LocalStep                -0.544951  23150.87   100.00  
   309     63  GlobalStep               -0.223863  23150.87   100.00  
   310     63  GlobalStep               -0.366284  23150.87   100.00  
   311     63  GlobalStep               -0.575996  23150.87   100.00  
   312     63  GlobalStep               -0.386512  23150.87   100.00  
   313     63  GlobalStep               -0.301808  23150.87   100.00  
   314     63  LocalStep                -0.528330  23150.87   100.00  
   315     63  GlobalStep               -0.219945  23150.87   100.00  
   316     63  GlobalStep               -0.518985  23150.87   100.00  
   317     63  GlobalStep               -0.716541  23150.87   100.00  
   318     63  GlobalStep               -0.346062  23150.87   100.00  
   319     63  GlobalStep               -0.300025  23150.87   100.00  
   320     63  LocalStep                -0.535075  23150.87   100.00  
   321     63  GlobalStep               -0.225725  23150.88   100.00  
   322     63  GlobalStep               -0.248619  23150.88   100.00  
   323     63  GlobalStep               -0.724457  23150.88   100.00  
   324     63  GlobalStep               -0.259146  23150.88   100.00  
   325     63  GlobalStep               -0.220909  23150.88   100.00  
   326     63  LocalStep                -0.371724  23150.88   100.00  
   327     63  GlobalStep               -0.251404  23150.88   100.00  
   328     63  GlobalStep               -0.329011  23150.88   100.00  
   329     63  GlobalStep               -0.217382  23150.88   100.00  
   330     63  GlobalStep               -0.232005  23150.88   100.00  
   331     63  GlobalStep               -0.332202  23150.88   100.00  
   332     63  LocalStep                -0.315795  23150.88   100.00  
   333     63  GlobalStep               -0.225359  23150.88   100.00  
   334     63  GlobalStep               -0.225958  23150.88   100.00  
   335     63  GlobalStep               -0.363603  23150.88   100.00  
   336     63  GlobalStep               -0.426013  23150.88   100.00  
   337     63  GlobalStep               -0.287823  23150.88   100.00  
   338     63  LocalStep                -0.225828  23150.88   100.00  
   339     63  GlobalStep               -0.215248  23150.88   100.00  
   340     63  GlobalStep               -0.256975  23150.88   100.00  
   341     63  GlobalStep               -0.512327  23150.88   100.00  
   342     63  GlobalStep               -0.480376  23150.88   100.00  
   343     63  GlobalStep               -0.603768  23150.88   100.00  
   344     63  LocalStep                -0.371326  23150.88   100.00  
   345     63  GlobalStep               -0.235969  23150.88   100.00  
   346     63  GlobalStep               -0.215992  23150.88   100.00  
   347     63  GlobalStep               -0.257182  23150.88   100.00  
   348     63  GlobalStep               -0.430197  23150.88   100.00  
   349     63  GlobalStep               -0.517769  23150.88   100.00  
   350     63  LocalStep                -0.562721  23150.88   100.00  
   351     63  GlobalStep               -0.392367  23150.88   100.00  
   352     63  GlobalStep               -0.219356  23150.88   100.00  
   353     63  GlobalStep               -0.224311  23150.88   100.00  
   354     63  GlobalStep               -0.405976  23150.88   100.00  
   355     63  GlobalStep               -0.554253  23150.88   100.00  
   356     63  LocalStep                -0.411837  23150.88   100.00  
   357     63  GlobalStep               -0.218294  23150.88   100.00  
   358     63  GlobalStep               -0.331069  23150.88   100.00  
   359     63  GlobalStep               -0.330834  23150.88   100.00  
   360     63  GlobalStep               -0.407338  23150.88   100.00  
   361     63  GlobalStep               -0.656586  23150.88   100.00  
   362     63  RefinementStep           -0.614285  23150.88   100.00  
   363     63  LocalStep                -0.270953  23150.88   100.00  
   364     63  GlobalStep               -0.392367  23150.88   100.00  
   365     63  GlobalStep               -0.264104  23150.88   100.00  
   366     63  GlobalStep               -0.219913  23150.88   100.00  
   367     63  GlobalStep               -0.428226  23150.88   100.00  
   368     63  GlobalStep               -0.226648  23150.88   100.00  
   369     63  LocalStep                -0.729257  23150.88   100.00 *
   370     63  GlobalStep               -0.349405  23150.88   100.00  
   371     63  GlobalStep               -0.663978  23150.88   100.00  
   372     63  GlobalStep               -0.260265  23150.88   100.00  
   373     63  GlobalStep               -0.494521  23150.88   100.00  
   374     63  GlobalStep               -0.502521  23150.88   100.00  
   375     63  LocalStep                -0.429335  23150.88   100.00  
   376     63  GlobalStep               -0.392575  23150.88   100.00  
   377     63  GlobalStep               -0.263504  23150.88   100.00  
   378     63  GlobalStep               -0.460356  23150.88   100.00  
   379     63  GlobalStep               -0.456101  23150.88   100.00  
   380     63  GlobalStep               -0.484889  23150.88   100.00  
   381     63  LocalStep                -0.423899  23150.88   100.00  
   382     63  GlobalStep               -0.273151  23150.88   100.00  
   383     63  GlobalStep               -0.211910  23150.88   100.00  
   384     63  GlobalStep               -0.629816  23150.88   100.00  
   385     63  GlobalStep               -0.295473  23150.88   100.00  
   386     63  GlobalStep               -0.453143  23150.88   100.00  
   387     63  LocalStep                -0.414319  23150.88   100.00  
   388     63  GlobalStep               -0.215248  23150.88   100.00  
   389     63  GlobalStep               -0.309918  23150.88   100.00  
   390     63  GlobalStep               -0.321141  23150.88   100.00  
   391     63  GlobalStep               -0.264288  23150.88   100.00  
   392     63  GlobalStep               -0.505538  23150.88   100.00  
   393     63  LocalStep                -0.453371  23150.88   100.00  
Summary: iters 394 evals 200 noisy_evals 209 cycles  63 opt_time 23150.88 tot_time 23150.88 obj        -0.729257 gap 100.00
Val: -0.7292571593
X: 

[9.7932351574e-01 9.3472846950e-01 8.6449717156e-01 1.4076285234e-01
 6.0057236529e-02 9.9999999978e-01 2.0201635357e-11 2.2124881025e-02
 8.8562546840e-01 4.6964232806e-02 9.7680643358e-01 6.7879908239e-01
 3.7936196164e-01]


Itercount: 394
Evalcount: 200
Fast_evalcount: 209
