# Supplementary material for: Black-box and surrogate optimization for tuning spiking neural models of striatum plasticity
Source: Front Neuroinform. 2022 Oct 20;16:1017222. doi: 10.3389/fninf.2022.1017222 (PMC9630480; doi:10.3389/fninf.2022.1017222)
Supplement: Supplementary file 1 [file Data_Sheet_1.ZIP › SHARED_DATA_TuningSpiking/RBFOpt/300FE_Slim/RBF_Slm_300_20.txt]

  Iter  Cycle  Action             Objective value      Time      Gap
  ----  -----  ------             ---------------      ----      ---
     0      0  Initialization           -0.225296~   685.84   100.00  
     0      0  Initialization           -0.387352~   685.84   100.00 *
     0      0  Initialization           -0.230949~   685.84   100.00  
     0      0  Initialization           -0.225296~   685.84   100.00  
     0      0  Initialization           -0.225296~   685.84   100.00  
     0      0  Initialization           -0.199583~   685.84   100.00  
     0      0  Initialization           -0.387352~   685.84   100.00  
     0      0  Initialization           -0.384473~   685.84   100.00  
     0      0  Initialization           -0.360757~   685.84   100.00  
     0      0  Initialization           -0.386296~   685.84   100.00  
     0      0  Initialization           -0.386248~   685.84   100.00  
     0      0  Initialization           -0.225296~   685.84   100.00  
     0      0  Initialization           -0.387352~   685.84   100.00  
     0      0  Initialization           -0.387352~   685.84   100.00  
     0      0  Initialization           -0.335682~   685.84   100.00  
    74     15  GlobalStep               -0.257646~  2128.38   100.00  
    77     16  GlobalStep               -0.285132~  2234.74   100.00  
    78     16  GlobalStep               -0.282800~  2253.14   100.00  
    79     16  LocalStep                -0.265001~  2260.00   100.00  
    80     16  GlobalStep               -0.225296~  2275.14   100.00  
    81     16  GlobalStep               -0.225296~  2275.92   100.00  
    82     16  GlobalStep               -0.225296~  2278.32   100.00  
    83     17  GlobalStep               -0.225296~  2279.54   100.00  
    84     17  LocalStep                -0.225296~  2282.73   100.00  
    85     17  GlobalStep               -0.229325~  2284.76   100.00  
    86     17  GlobalStep               -0.225296~  2286.51   100.00  
    87     17  GlobalStep               -0.225296~  2287.47   100.00  
    88     17  GlobalStep               -0.225296~  2299.77   100.00  
    89     18  GlobalStep               -0.225296~  2305.60   100.00  
    90     18  GlobalStep               -0.225296~  2313.27   100.00  
    91     18  GlobalStep               -0.225296~  2318.42   100.00  
    92     18  GlobalStep               -0.225296~  2321.79   100.00  
    93     18  LocalStep                -0.251664~  2329.52   100.00  
    94     18  GlobalStep               -0.225296~  2331.15   100.00  
    95     19  GlobalStep               -0.229194~  2412.42   100.00  
   109     19  LocalStep                -0.256293~  3719.86   100.00  
   111     19  GlobalStep               -0.225296~  3903.16   100.00  
   112     19  LocalStep                -0.225296~  3921.71   100.00  
   114     19  GlobalStep               -0.225296~  3923.72   100.00  
   115     19  GlobalStep               -0.225296~  4006.40   100.00  
   119     20  GlobalStep               -0.225296~  5419.99   100.00  
   120     20  GlobalStep               -0.392367   9802.62   100.00 *
   121     20  GlobalStep               -0.392367   9802.62   100.00  
   122     20  GlobalStep               -0.392367   9802.62   100.00  
   123     20  LocalStep                -0.225296~  9802.62   100.00  
   124     20  GlobalStep               -0.379886   9802.62   100.00  
   125     20  GlobalStep               -0.301220   9802.62   100.00  
   126     20  GlobalStep               -0.392367   9802.62   100.00  
   127     20  GlobalStep               -0.392367   9802.62   100.00  
   128     20  GlobalStep               -0.392367   9802.62   100.00  
   129     20  LocalStep                -0.392367   9802.62   100.00  
   130     20  GlobalStep               -0.392367   9802.62   100.00  
   131     20  LocalStep                -0.392367   9802.62   100.00  
   132     20  GlobalStep               -0.392367   9802.62   100.00  
   133     20  GlobalStep               -0.392367   9802.62   100.00  
   134     20  GlobalStep               -0.392367   9802.62   100.00  
   135     20  GlobalStep               -0.392367   9802.63   100.00  
   136     20  GlobalStep               -0.391470   9802.63   100.00  
   137     20  GlobalStep               -0.392367   9802.63   100.00  
   138     20  GlobalStep               -0.388457   9802.63   100.00  
   139     20  GlobalStep               -0.375674   9802.63   100.00  
   140     20  GlobalStep               -0.360136   9802.63   100.00  
   141     20  GlobalStep               -0.364482   9802.63   100.00  
   142     20  GlobalStep               -0.374872   9802.63   100.00  
   143     20  GlobalStep               -0.370488   9802.63   100.00  
   144     20  GlobalStep               -0.392367   9802.63   100.00  
   145     20  GlobalStep               -0.392367   9802.63   100.00  
   146     20  GlobalStep               -0.392367   9802.63   100.00  
   147     20  GlobalStep               -0.392367   9802.63   100.00  
   148     20  GlobalStep               -0.392367   9802.63   100.00  
   149     20  GlobalStep               -0.392367   9802.63   100.00  
   150     20  GlobalStep               -0.392367   9802.63   100.00  
   151     20  GlobalStep               -0.392367   9802.63   100.00  
   152     20  GlobalStep               -0.392367   9802.63   100.00  
   153     20  LocalStep                -0.392367   9802.63   100.00  
   154     20  LocalStep                -0.392367   9802.63   100.00  
   155     20  GlobalStep               -0.392367   9802.63   100.00  
   156     20  GlobalStep               -0.392367   9802.63   100.00  
   157     20  LocalStep                -0.392367   9802.63   100.00  
   158     20  GlobalStep               -0.392367   9802.63   100.00  
   159     20  GlobalStep               -0.392367   9802.63   100.00  
   160     20  GlobalStep               -0.392367   9802.63   100.00  
   161     20  GlobalStep               -0.392367   9802.63   100.00  
   162     20  GlobalStep               -0.393313   9802.63   100.00 *
   163     20  GlobalStep               -0.392367   9802.63   100.00  
   164     20  GlobalStep               -0.392367   9802.63   100.00  
   165     20  GlobalStep               -0.392367   9802.63   100.00  
   166     20  GlobalStep               -0.392367   9802.63   100.00  
   167     20  GlobalStep               -0.392367   9802.63   100.00  
   168     20  GlobalStep               -0.392367   9802.63   100.00  
   169     20  GlobalStep               -0.392585   9802.63   100.00  
   170     20  GlobalStep               -0.392367   9802.63   100.00  
   171     20  LocalStep                -0.392367   9802.63   100.00  
   172     20  GlobalStep               -0.392367   9802.63   100.00  
   173     20  GlobalStep               -0.392367   9802.63   100.00  
   174     20  LocalStep                -0.392367   9802.63   100.00  
   175     20  GlobalStep               -0.392367   9802.63   100.00  
   176     20  GlobalStep               -0.392367   9802.63   100.00  
   177     20  LocalStep                -0.392367   9802.63   100.00  
   178     20  GlobalStep               -0.392367   9802.63   100.00  
   179     20  GlobalStep               -0.392367   9802.63   100.00  
   180     20  GlobalStep               -0.392367   9802.63   100.00  
   181     20  GlobalStep               -0.392367   9802.63   100.00  
   182     20  GlobalStep               -0.392367   9802.63   100.00  
   183     20  LocalStep                -0.392367   9802.63   100.00  
   184     20  GlobalStep               -0.392367   9802.63   100.00  
   185     20  LocalStep                -0.392367   9802.63   100.00  
   186     20  GlobalStep               -0.392367   9802.63   100.00  
   187     20  GlobalStep               -0.392367   9802.63   100.00  
   188     20  GlobalStep               -0.392367   9802.63   100.00  
   189     20  GlobalStep               -0.392367   9802.63   100.00  
   190     20  GlobalStep               -0.392367   9802.63   100.00  
   191     20  GlobalStep               -0.392367   9802.63   100.00  
   192     20  GlobalStep               -0.392367   9802.63   100.00  
   193     20  GlobalStep               -0.392367   9802.63   100.00  
   194     20  GlobalStep               -0.392367   9802.63   100.00  
   195     20  GlobalStep               -0.392367   9802.63   100.00  
   196     20  GlobalStep               -0.392367   9802.63   100.00  
   197     20  GlobalStep               -0.392367   9802.63   100.00  
   198     20  GlobalStep               -0.392367   9802.63   100.00  
   199     20  LocalStep                -0.392367   9802.63   100.00  
   200     20  Switching to accurate mode           9802.63
   200     20  GlobalStep               -0.392367   9802.63   100.00  
   201     20  GlobalStep               -0.392367   9802.63   100.00  
   202     20  GlobalStep               -0.392367   9802.63   100.00  
   203     20  GlobalStep               -0.392367   9802.64   100.00  
   204     20  GlobalStep               -0.392367   9802.64   100.00  
   205     20  GlobalStep               -0.392367   9802.64   100.00  
   206     20  GlobalStep               -0.392367   9802.64   100.00  
   207     20  LocalStep                -0.392367   9802.64   100.00  
   208     20  LocalStep                -0.392367   9802.64   100.00  
   209     20  RefinementStep           -0.392367   9802.64   100.00  
   210     20  GlobalStep               -0.392367   9802.64   100.00  
   211     20  GlobalStep               -0.392367   9802.64   100.00  
   212     20  GlobalStep               -0.392367   9802.64   100.00  
   213     20  GlobalStep               -0.392367   9802.64   100.00  
   214     20  LocalStep                -0.392367   9802.64   100.00  
   216     23  Discarded                            9834.87
   217     25  Discarded                            9857.70
   218     27  Discarded                            9881.94
   219     28  Discarded                            9895.45
   220     29  Discarded                            9909.77
   221     30  Discarded                            9924.91
   222     31  Discarded                            9940.93
   223     32  Discarded                            9957.96
   224     33  Discarded                            9976.08
   225     34  Discarded                            9995.12
   226     35  Discarded                           10015.23
   227     36  Discarded                           10036.26
   228     37  Discarded                           10058.28
   229     38  Discarded                           10078.83
   230     38  Discarded                           10103.14
   230     38  GlobalStep               -0.392367  16420.70   100.00  
   231     38  GlobalStep               -0.392367  16457.43   100.00  
   232     38  GlobalStep               -0.392367  16472.84   100.00  
   233     38  GlobalStep               -0.392367  16482.44   100.00  
   234     39  AdjLocalStep             -0.392367  16500.31   100.00  
   235     39  GlobalStep               -0.392367  16517.21   100.00  
   237     39  Discarded                           16522.48
   237     39  GlobalStep               -0.392367  16528.26   100.00  
   238     39  GlobalStep               -0.392367  16556.78   100.00  
   239     39  GlobalStep               -0.392367  16560.65   100.00  
   240     39  GlobalStep               -0.392367  16560.65   100.00  
   241     40  GlobalStep               -0.392367  16583.10   100.00  
   242     40  GlobalStep               -0.392367  16587.27   100.00  
   243     40  RefinementStep           -0.389479  16591.30   100.00  
   244     40  GlobalStep               -0.328112  19854.15   100.00  
   245     40  GlobalStep               -0.354910  19854.15   100.00  
   246     40  GlobalStep               -0.372665  19854.15   100.00  
   247     40  GlobalStep               -0.328972  19854.15   100.00  
   248     40  GlobalStep               -0.392447  19854.15   100.00  
   249     40  GlobalStep               -0.392564  19854.15   100.00  
   250     40  GlobalStep               -0.392367  19854.16   100.00  
   251     40  AdjLocalStep             -0.392367  19854.16   100.00  
   252     40  GlobalStep               -0.392367  19854.16   100.00  
   253     40  GlobalStep               -0.392367  19854.16   100.00  
   254     40  GlobalStep               -0.392367  19854.16   100.00  
   255     40  GlobalStep               -0.389156  19854.16   100.00  
   256     40  GlobalStep               -0.366375  19854.16   100.00  
   257     40  GlobalStep               -0.392367  19854.16   100.00  
   258     40  AdjLocalStep             -0.392585  19854.16   100.00  
   259     40  GlobalStep               -0.392367  19854.16   100.00  
   260     40  GlobalStep               -0.392367  19854.16   100.00  
   261     40  GlobalStep               -0.392047  19854.16   100.00  
   262     40  GlobalStep               -0.392367  19854.16   100.00  
   263     40  GlobalStep               -0.392367  19854.16   100.00  
   264     40  GlobalStep               -0.392367  19854.16   100.00  
   265     40  GlobalStep               -0.392367  19854.16   100.00  
   266     40  GlobalStep               -0.392367  19854.16   100.00  
   267     40  GlobalStep               -0.392367  19854.16   100.00  
   268     40  GlobalStep               -0.392367  19854.16   100.00  
   269     40  GlobalStep               -0.392367  19854.16   100.00  
   270     40  GlobalStep               -0.392367  19854.16   100.00  
   271     40  GlobalStep               -0.392367  19854.16   100.00  
   272     40  GlobalStep               -0.392367  19854.16   100.00  
   273     40  GlobalStep               -0.392367  19854.16   100.00  
   274     40  GlobalStep               -0.392367  19854.16   100.00  
   275     40  GlobalStep               -0.392367  19854.16   100.00  
   276     40  GlobalStep               -0.392367  19854.16   100.00  
   277     40  GlobalStep               -0.392367  19854.16   100.00  
   278     40  GlobalStep               -0.392367  19854.16   100.00  
   279     40  GlobalStep               -0.392367  19854.16   100.00  
   280     40  GlobalStep               -0.311554  19854.16   100.00  
   281     40  GlobalStep               -0.386491  19854.16   100.00  
   282     40  GlobalStep               -0.392367  19854.16   100.00  
   283     40  GlobalStep               -0.392367  19854.16   100.00  
   284     40  GlobalStep               -0.392367  19854.16   100.00  
   285     40  GlobalStep               -0.381696  19854.16   100.00  
   286     40  GlobalStep               -0.285003  19854.16   100.00  
   287     40  GlobalStep               -0.392367  19854.16   100.00  
   288     40  GlobalStep               -0.392367  19854.16   100.00  
   289     40  GlobalStep               -0.392367  19854.16   100.00  
   290     40  GlobalStep               -0.392367  19854.16   100.00  
   291     40  GlobalStep               -0.392367  19854.16   100.00  
   292     40  GlobalStep               -0.392367  19854.16   100.00  
   293     40  GlobalStep               -0.392367  19854.16   100.00  
   294     40  GlobalStep               -0.392367  19854.16   100.00  
   295     40  GlobalStep               -0.392367  19854.16   100.00  
   296     40  GlobalStep               -0.392367  19854.16   100.00  
   297     40  GlobalStep               -0.392367  19854.16   100.00  
   298     40  GlobalStep               -0.392367  19854.16   100.00  
   299     40  GlobalStep               -0.392367  19854.16   100.00  
   300     40  GlobalStep               -0.392367  19854.16   100.00  
   301     40  GlobalStep               -0.392367  19854.16   100.00  
   302     40  GlobalStep               -0.392367  19854.16   100.00  
   303     40  GlobalStep               -0.392367  19854.16   100.00  
   304     40  GlobalStep               -0.392367  19854.16   100.00  
   305     40  GlobalStep               -0.351018  19854.16   100.00  
   306     40  GlobalStep               -0.392367  19854.16   100.00  
   307     40  GlobalStep               -0.392367  19854.16   100.00  
   308     40  GlobalStep               -0.392367  19854.16   100.00  
   309     40  GlobalStep               -0.392367  19854.16   100.00  
   310     40  GlobalStep               -0.358430  19854.16   100.00  
   311     40  GlobalStep               -0.392367  19854.16   100.00  
   312     40  GlobalStep               -0.392367  19854.16   100.00  
   313     40  GlobalStep               -0.392367  19854.16   100.00  
   314     40  GlobalStep               -0.392367  19854.16   100.00  
   315     40  GlobalStep               -0.358367  19854.16   100.00  
   316     40  GlobalStep               -0.392367  19854.16   100.00  
   317     40  GlobalStep               -0.392367  19854.16   100.00  
   318     40  GlobalStep               -0.392367  19854.16   100.00  
   319     40  GlobalStep               -0.392367  19854.16   100.00  
   320     40  GlobalStep               -0.392367  19854.16   100.00  
   321     40  GlobalStep               -0.392367  19854.16   100.00  
   322     40  GlobalStep               -0.392367  19854.16   100.00  
   323     40  GlobalStep               -0.392367  19854.16   100.00  
   324     40  GlobalStep               -0.392367  19854.16   100.00  
   325     40  GlobalStep               -0.375846  19854.16   100.00  
   326     40  GlobalStep               -0.392367  19854.16   100.00  
   327     40  GlobalStep               -0.392367  19854.16   100.00  
   328     40  GlobalStep               -0.392367  19854.16   100.00  
   329     40  GlobalStep               -0.392367  19854.16   100.00  
   330     40  GlobalStep               -0.224710  19854.16   100.00  
   331     40  GlobalStep               -0.392367  19854.16   100.00  
   332     40  GlobalStep               -0.392367  19854.16   100.00  
   333     40  GlobalStep               -0.392367  19854.16   100.00  
   334     40  GlobalStep               -0.392367  19854.16   100.00  
   335     40  GlobalStep               -0.392367  19854.16   100.00  
   336     40  GlobalStep               -0.392367  19854.16   100.00  
Summary: iters 337 evals 200 noisy_evals 136 cycles  40 opt_time 19854.17 tot_time 19854.16 obj        -0.393313 gap 100.00
Val: -0.3933125444
X: 

[0.097475734  0.593580796  0.9983362306 0.0160648291 0.9910998696
 0.950504121  0.0359679976 0.9235879404 0.9886125427 0.9465135528
 0.9910402246 0.9156411978 0.0351448283]


Itercount: 337
Evalcount: 200
Fast_evalcount: 136
