# Supplementary material for: Black-box and surrogate optimization for tuning spiking neural models of striatum plasticity
Source: Front Neuroinform. 2022 Oct 20;16:1017222. doi: 10.3389/fninf.2022.1017222 (PMC9630480; doi:10.3389/fninf.2022.1017222)
Supplement: Supplementary file 1 [file Data_Sheet_1.ZIP › SHARED_DATA_TuningSpiking/RBFOpt/300FE_Slim/RBF_Slm_300_3.txt]

  Iter  Cycle  Action             Objective value      Time      Gap
  ----  -----  ------             ---------------      ----      ---
     0      0  Initialization           -0.387352~   801.53   100.00 *
     0      0  Initialization           -0.230535~   801.53   100.00  
     0      0  Initialization           -0.336617~   801.53   100.00  
     0      0  Initialization           -0.345599~   801.53   100.00  
     0      0  Initialization           -0.226209~   801.53   100.00  
     0      0  Initialization           -0.387352~   801.53   100.00  
     0      0  Initialization           -0.225296~   801.53   100.00  
     0      0  Initialization           -0.279797~   801.53   100.00  
     0      0  Initialization           -0.225296~   801.53   100.00  
     0      0  Initialization           -0.387352~   801.53   100.00  
     0      0  Initialization           -0.385752~   801.53   100.00  
     0      0  Initialization           -0.387352~   801.53   100.00  
     0      0  Initialization           -0.228916~   801.53   100.00  
     0      0  Initialization           -0.225296~   801.53   100.00  
     0      0  Initialization           -0.335682~   801.53   100.00  
    36     15  GlobalStep               -0.029537~  1833.42   100.00  
    40     16  GlobalStep               -0.207048~  1857.35   100.00  
    43     16  GlobalStep               -0.256654~  1907.48   100.00  
    45     16  GlobalStep               -0.281803~  1922.38   100.00  
    46     16  GlobalStep               -0.240520~  1934.92   100.00  
    49     16  LocalStep                -0.246609~  1943.96   100.00  
    50     16  GlobalStep               -0.270609~  1945.02   100.00  
    51     17  GlobalStep               -0.266245~  1952.05   100.00  
    53     17  GlobalStep               -0.225296~  1954.80   100.00  
    54     17  GlobalStep               -0.225296~  1962.39   100.00  
    56     17  LocalStep                -0.251754~  1964.44   100.00  
    57     17  LocalStep                -0.236470~  1965.53   100.00  
    58     17  GlobalStep               -0.279977~  1969.12   100.00  
    59     18  GlobalStep               -0.277390~  1983.05   100.00  
    60     18  GlobalStep               -0.268373~  1983.05   100.00  
    61     18  LocalStep                -0.239738~  1983.06   100.00  
    62     18  GlobalStep               -0.254894~  1983.06   100.00  
    63     18  GlobalStep               -0.231833~  1983.06   100.00  
    64     18  LocalStep                -0.242693~  1983.06   100.00  
    65     18  GlobalStep               -0.277511~  1983.06   100.00  
    66     18  GlobalStep               -0.245209~  1987.11   100.00  
    67     18  GlobalStep               -0.243066~  1987.11   100.00  
    68     18  LocalStep                -0.251391~  1991.77   100.00  
    69     19  LocalStep                -0.258598~  2010.40   100.00  
    70     19  LocalStep                -0.244134~  2010.40   100.00  
    71     19  GlobalStep               -0.235849~  2012.35   100.00  
    72     19  GlobalStep               -0.233195~  2013.57   100.00  
    73     20  LocalStep                -0.246542~  2032.36   100.00  
    74     20  GlobalStep               -0.252711~  2035.12   100.00  
    75     20  GlobalStep               -0.228713~  2036.55   100.00  
    76     20  GlobalStep               -0.259148~  2038.84   100.00  
    77     21  GlobalStep               -0.225296~  2040.61   100.00  
    78     21  GlobalStep               -0.245861~  2043.23   100.00  
    79     21  GlobalStep               -0.214922~  2045.35   100.00  
    80     21  GlobalStep               -0.239249~  2047.21   100.00  
    81     21  GlobalStep               -0.233559~  2048.89   100.00  
    82     21  GlobalStep               -0.224502~  2059.51   100.00  
    83     22  GlobalStep               -0.225296~  2075.48   100.00  
    84     22  GlobalStep               -0.225296~  2078.09   100.00  
    85     22  LocalStep                -0.225296~  2088.47   100.00  
    86     22  LocalStep                -0.235977~  2104.88   100.00  
    87     22  GlobalStep               -0.225296~  2107.27   100.00  
    88     22  GlobalStep               -0.225296~  2109.02   100.00  
    89     23  GlobalStep               -0.225296~  2114.12   100.00  
    90     23  LocalStep                -0.225296~  2135.25   100.00  
    91     23  GlobalStep               -0.225296~  2143.57   100.00  
    92     23  GlobalStep               -0.225296~  2148.16   100.00  
    93     23  GlobalStep               -0.225296~  2152.04   100.00  
    94     23  GlobalStep               -0.225296~  2165.06   100.00  
    95     24  LocalStep                -0.225296~  2188.17   100.00  
   102     24  LocalStep                -0.245622~  3036.66   100.00  
   114     24  GlobalStep               -0.225296~  3149.74   100.00  
   115     24  GlobalStep               -0.247430~  3171.28   100.00  
   116     24  GlobalStep               -0.225296~  3184.72   100.00  
   117     24  GlobalStep               -0.263505~  3186.94   100.00  
   118     25  GlobalStep               -0.225296~  3190.14   100.00  
   119     25  LocalStep                -0.225296~  7141.53   100.00  
   123     25  GlobalStep               -0.392367   7141.53   100.00 *
   124     25  GlobalStep               -0.407907   7141.53   100.00 *
   125     25  GlobalStep               -0.358317   7141.53   100.00  
   126     25  GlobalStep               -0.317435   7141.53   100.00  
   127     25  GlobalStep               -0.386453   7141.53   100.00  
   128     25  GlobalStep               -0.303072   7141.54   100.00  
   129     25  LocalStep                -0.341233   7141.54   100.00  
   130     25  GlobalStep               -0.392367   7141.54   100.00  
   131     25  GlobalStep               -0.393369   7141.54   100.00  
   132     25  GlobalStep               -0.389816   7141.54   100.00  
   133     25  GlobalStep               -0.392367   7141.54   100.00  
   135     25  GlobalStep               -0.392367   7141.54   100.00  
   136     25  GlobalStep               -0.392367   7141.54   100.00  
   137     25  GlobalStep               -0.392367   7141.54   100.00  
   138     25  LocalStep                -0.392367   7141.54   100.00  
   139     25  GlobalStep               -0.392367   7141.54   100.00  
   140     25  GlobalStep               -0.392367   7141.54   100.00  
   142     25  LocalStep                -0.225296~  7141.54   100.00  
   143     25  GlobalStep               -0.301418~  7141.54   100.00  
   144     25  GlobalStep               -0.209973~  7141.54   100.00  
   145     25  GlobalStep               -0.225296~  7141.54   100.00  
   146     25  LocalStep                -0.225296~  7141.54   100.00  
   148     25  GlobalStep               -0.225296~  7141.54   100.00  
   149     25  GlobalStep               -0.225296~  7141.54   100.00  
   150     25  GlobalStep               -0.225296~  7141.54   100.00  
   151     25  LocalStep                -0.225296~  7141.54   100.00  
   154     25  GlobalStep               -0.225296~  7141.54   100.00  
   155     25  GlobalStep               -0.225296~  7141.54   100.00  
   156     25  GlobalStep               -0.225296~  7141.54   100.00  
   157     25  GlobalStep               -0.240845~  7141.54   100.00  
   158     25  GlobalStep               -0.225296~  7141.54   100.00  
   159     25  GlobalStep               -0.225296~  7141.54   100.00  
   160     25  GlobalStep               -0.225296~  7141.54   100.00  
   161     25  LocalStep                -0.225296~  7141.54   100.00  
   162     25  GlobalStep               -0.225296~  7141.54   100.00  
   163     25  GlobalStep               -0.225296~  7141.54   100.00  
   164     25  LocalStep                -0.225296~  7141.54   100.00  
   166     25  GlobalStep               -0.280657   7141.54   100.00  
   167     25  GlobalStep               -0.225296~  7141.55   100.00  
   168     25  GlobalStep               -0.263684   7141.55   100.00  
   169     25  LocalStep                -0.229487~  7141.55   100.00  
   170     25  GlobalStep               -0.304480   7141.55   100.00  
   171     25  GlobalStep               -0.346967   7141.55   100.00  
   172     25  GlobalStep               -0.313725   7141.55   100.00  
   173     25  GlobalStep               -0.303899   7141.55   100.00  
   174     25  GlobalStep               -0.301910   7141.55   100.00  
   175     25  GlobalStep               -0.310232   7141.55   100.00  
   176     25  GlobalStep               -0.316023   7141.55   100.00  
   177     25  GlobalStep               -0.392367   7141.55   100.00  
   178     25  GlobalStep               -0.321717   7141.55   100.00  
   179     25  GlobalStep               -0.392367   7141.55   100.00  
   180     25  GlobalStep               -0.392367   7141.55   100.00  
   181     25  GlobalStep               -0.392367   7141.55   100.00  
   182     25  GlobalStep               -0.392367   7141.55   100.00  
   183     25  RefinementStep           -0.392367   7141.55   100.00  
   184     25  GlobalStep               -0.392367   7141.55   100.00  
   185     25  GlobalStep               -0.392367   7141.55   100.00  
   186     25  GlobalStep               -0.392367   7141.55   100.00  
   187     25  GlobalStep               -0.387541   7141.55   100.00  
   188     25  GlobalStep               -0.392367   7141.55   100.00  
   189     25  GlobalStep               -0.392367   7141.55   100.00  
   190     25  GlobalStep               -0.392367   7141.55   100.00  
   191     25  GlobalStep               -0.392367   7141.55   100.00  
   192     25  GlobalStep               -0.392367   7141.55   100.00  
   193     25  GlobalStep               -0.392367   7141.55   100.00  
   194     25  GlobalStep               -0.392367   7141.55   100.00  
   195     25  GlobalStep               -0.392367   7141.55   100.00  
   196     25  GlobalStep               -0.392367   7141.55   100.00  
   197     25  GlobalStep               -0.392367   7141.55   100.00  
   198     25  GlobalStep               -0.392367   7141.55   100.00  
   199     25  GlobalStep               -0.392367   7141.55   100.00  
   200     25  Switching to accurate mode           7141.55
   200     25  GlobalStep               -0.392367   7141.55   100.00  
   201     25  GlobalStep               -0.392367   7141.55   100.00  
   202     25  LocalStep                -0.392367   7141.55   100.00  
   203     25  GlobalStep               -0.392367   7141.55   100.00  
   204     25  GlobalStep               -0.392367   7141.55   100.00  
   205     25  GlobalStep               -0.392367   7141.55   100.00  
   206     25  GlobalStep               -0.392367   7141.55   100.00  
   207     25  GlobalStep               -0.392367   7141.55   100.00  
   208     25  GlobalStep               -0.392367   7141.55   100.00  
   209     25  GlobalStep               -0.392367   7141.55   100.00  
   210     25  GlobalStep               -0.392367   7141.55   100.00  
   211     25  LocalStep                -0.392367   7141.55   100.00  
   212     25  GlobalStep               -0.392367   7141.55   100.00  
   213     25  GlobalStep               -0.392713   7141.55   100.00  
   215     28  Discarded                            7192.27
   216     29  Discarded                            7208.08
   217     30  Discarded                            7225.01
   218     31  Discarded                            7243.18
   219     32  Discarded                            7262.41
   220     33  Discarded                            7282.55
   221     34  Discarded                            7303.51
   222     35  Discarded                            7325.66
   223     36  Discarded                            7349.10
   224     37  Discarded                            7373.69
   225     38  Discarded                            7399.67
   226     39  Discarded                            7423.11
   227     40  Discarded                            7452.26
   228     41  Discarded                            7486.97
   229     41  Discarded                            7515.51
   229     41  GlobalStep               -0.392367  11640.54   100.00  
   231     42  Discarded                           11688.09
   231     42  GlobalStep               -0.392367  12191.81   100.00  
   232     42  GlobalStep               -0.396021  12212.49   100.00  
   233     42  GlobalStep               -0.392367  12238.79   100.00  
   234     42  GlobalStep               -0.392367  12270.52   100.00  
   235     42  GlobalStep               -0.392367  12275.36   100.00  
   236     43  GlobalStep               -0.392367  12293.72   100.00  
   237     43  GlobalStep               -0.392367  12301.61   100.00  
   238     43  GlobalStep               -0.392367  12317.81   100.00  
   240     43  Discarded                           12323.92
   240     43  GlobalStep               -0.393047  12349.41   100.00  
   241     43  GlobalStep               -0.392367  12380.55   100.00  
   242     44  GlobalStep               -0.392367  12402.26   100.00  
   243     44  GlobalStep               -0.392367  12410.61   100.00  
   245     44  Discarded                           12432.16
   245     44  GlobalStep               -0.392367  12442.63   100.00  
   246     44  GlobalStep               -0.392367  12448.02   100.00  
   247     44  GlobalStep               -0.392367  12464.19   100.00  
   248     45  GlobalStep               -0.392367  12473.14   100.00  
   249     45  GlobalStep               -0.392367  12513.39   100.00  
   251     45  Discarded                           12518.85
   251     45  GlobalStep               -0.392367  12532.89   100.00  
   252     45  GlobalStep               -0.392367  12540.79   100.00  
   253     45  GlobalStep               -0.392367  12548.49   100.00  
   254     46  GlobalStep               -0.392367  12568.51   100.00  
   255     46  GlobalStep               -0.392367  12577.23   100.00  
   256     46  GlobalStep               -0.392367  12593.08   100.00  
   257     46  AdjLocalStep             -0.392367  12599.00   100.00  
   258     46  GlobalStep               -0.392367  12604.75   100.00  
   259     46  GlobalStep               -0.392367  12604.75   100.00  
   260     46  GlobalStep               -0.392367  12604.75   100.00  
   262     46  Discarded                           12610.67
   262     47  GlobalStep               -0.392367  12616.57   100.00  
   263     47  GlobalStep               -0.392367  12616.57   100.00  
   264     47  GlobalStep               -0.392367  12616.57   100.00  
   265     47  GlobalStep               -0.392367  12625.70   100.00  
   266     47  GlobalStep               -0.392367  12625.70   100.00  
   268     48  Discarded                           12668.67
   268     48  GlobalStep               -0.392367  12674.94   100.00  
   269     48  GlobalStep               -0.392654  12681.38   100.00  
   270     48  GlobalStep               -0.392367  12687.55   100.00  
   271     48  GlobalStep               -0.392367  12687.55   100.00  
   272     48  GlobalStep               -0.392367  12687.55   100.00  
   273     48  GlobalStep               -0.392367  12693.99   100.00  
   274     49  GlobalStep               -0.392367  12709.98   100.00  
   276     49  Discarded                           12716.60
   276     49  GlobalStep               -0.392367  12729.56   100.00  
   277     49  GlobalStep               -0.392367  12735.90   100.00  
   278     50  GlobalStep               -0.392367  12747.81   100.00  
   279     50  GlobalStep               -0.392367  12754.50   100.00  
   280     50  GlobalStep               -0.392367  12761.09   100.00  
   281     50  GlobalStep               -0.392367  12761.09   100.00  
   283     50  Discarded                           12761.09
   283     50  GlobalStep               -0.392367  16290.40   100.00  
   284     50  GlobalStep               -0.392367  16290.40   100.00  
   285     50  GlobalStep               -0.312582  16290.40   100.00  
   286     50  GlobalStep               -0.265165  16290.40   100.00  
   287     50  GlobalStep               -0.399084  16290.40   100.00  
   288     50  GlobalStep               -0.395122  16290.40   100.00  
   289     50  GlobalStep               -0.392004  16290.40   100.00  
   290     50  RefinementStep           -0.344155  16290.40   100.00  
   291     50  GlobalStep               -0.339076  16290.40   100.00  
   292     50  GlobalStep               -0.215248  16290.40   100.00  
   293     50  GlobalStep               -0.392367  16290.40   100.00  
   294     50  GlobalStep               -0.392367  16290.40   100.00  
   295     50  GlobalStep               -0.392367  16290.40   100.00  
   296     50  GlobalStep               -0.215248  16290.40   100.00  
   297     50  GlobalStep               -0.392367  16290.40   100.00  
   298     50  GlobalStep               -0.392367  16290.40   100.00  
   299     50  GlobalStep               -0.392367  16290.40   100.00  
   300     50  GlobalStep               -0.392367  16290.40   100.00  
   301     50  GlobalStep               -0.392367  16290.40   100.00  
   302     50  GlobalStep               -0.392367  16290.40   100.00  
   303     50  GlobalStep               -0.392367  16290.40   100.00  
   304     50  GlobalStep               -0.392367  16290.40   100.00  
   305     50  GlobalStep               -0.235553  16290.40   100.00  
   306     50  GlobalStep               -0.215248  16290.40   100.00  
   307     50  GlobalStep               -0.392367  16290.40   100.00  
   308     50  GlobalStep               -0.392367  16290.40   100.00  
   309     50  GlobalStep               -0.392367  16290.40   100.00  
   310     50  GlobalStep               -0.392409  16290.41   100.00  
   311     50  GlobalStep               -0.392367  16290.41   100.00  
   312     50  GlobalStep               -0.382697  16290.41   100.00  
   313     50  GlobalStep               -0.215248  16290.41   100.00  
   314     50  GlobalStep               -0.392367  16290.41   100.00  
   315     50  GlobalStep               -0.392367  16290.41   100.00  
   316     50  GlobalStep               -0.392367  16290.41   100.00  
   317     50  GlobalStep               -0.393566  16290.41   100.00  
   318     50  GlobalStep               -0.392367  16290.41   100.00  
   319     50  GlobalStep               -0.392367  16290.41   100.00  
   320     50  GlobalStep               -0.392367  16290.41   100.00  
   321     50  GlobalStep               -0.392367  16290.41   100.00  
   322     50  GlobalStep               -0.392367  16290.41   100.00  
   323     50  GlobalStep               -0.392367  16290.41   100.00  
   324     50  GlobalStep               -0.392367  16290.41   100.00  
   325     50  GlobalStep               -0.392367  16290.41   100.00  
   326     50  GlobalStep               -0.392367  16290.41   100.00  
   327     50  GlobalStep               -0.392367  16290.41   100.00  
   328     50  GlobalStep               -0.392367  16290.41   100.00  
   329     50  GlobalStep               -0.392367  16290.41   100.00  
   330     50  GlobalStep               -0.392367  16290.41   100.00  
   331     50  GlobalStep               -0.392367  16290.41   100.00  
   332     50  GlobalStep               -0.392367  16290.41   100.00  
   333     50  GlobalStep               -0.392447  16290.41   100.00  
   334     50  GlobalStep               -0.392367  16290.41   100.00  
   335     50  GlobalStep               -0.392367  16290.41   100.00  
   336     50  GlobalStep               -0.392367  16290.41   100.00  
   337     50  GlobalStep               -0.397509  16290.41   100.00  
   338     50  GlobalStep               -0.215248  16290.41   100.00  
   339     50  GlobalStep               -0.215248  16290.41   100.00  
   340     50  GlobalStep               -0.392367  16290.41   100.00  
   341     50  GlobalStep               -0.392367  16290.41   100.00  
   342     50  GlobalStep               -0.392367  16290.41   100.00  
   343     50  GlobalStep               -0.392367  16290.41   100.00  
   344     50  GlobalStep               -0.392367  16290.41   100.00  
   345     50  GlobalStep               -0.392367  16290.41   100.00  
   346     50  GlobalStep               -0.392367  16290.41   100.00  
   347     50  GlobalStep               -0.392367  16290.41   100.00  
   348     50  GlobalStep               -0.392367  16290.41   100.00  
   349     50  GlobalStep               -0.392367  16290.41   100.00  
   350     50  GlobalStep               -0.392367  16290.41   100.00  
   351     50  GlobalStep               -0.390922  16290.41   100.00  
   352     50  GlobalStep               -0.392367  16290.41   100.00  
   353     50  GlobalStep               -0.392367  16290.41   100.00  
   354     50  GlobalStep               -0.392367  16290.41   100.00  
   355     50  GlobalStep               -0.391219  16290.41   100.00  
   356     50  GlobalStep               -0.392248  16290.41   100.00  
   357     50  GlobalStep               -0.393301  16290.41   100.00  
   358     50  GlobalStep               -0.392367  16290.41   100.00  
   359     50  GlobalStep               -0.392367  16290.41   100.00  
   360     50  GlobalStep               -0.392367  16290.41   100.00  
   361     50  GlobalStep               -0.392367  16290.41   100.00  
   362     50  GlobalStep               -0.397558  16290.41   100.00  
   363     50  GlobalStep               -0.392367  16290.41   100.00  
   364     50  GlobalStep               -0.392367  16290.41   100.00  
   365     50  GlobalStep               -0.392367  16290.41   100.00  
   366     50  GlobalStep               -0.392043  16290.41   100.00  
   367     50  GlobalStep               -0.392367  16290.41   100.00  
   368     50  GlobalStep               -0.243202  16290.41   100.00  
   369     50  GlobalStep               -0.392367  16290.41   100.00  
   370     50  GlobalStep               -0.392367  16290.41   100.00  
   371     50  GlobalStep               -0.392214  16290.41   100.00  
   372     50  GlobalStep               -0.392367  16290.41   100.00  
   373     50  GlobalStep               -0.392367  16290.41   100.00  
Summary: iters 374 evals 200 noisy_evals 166 cycles  50 opt_time 16290.41 tot_time 16290.41 obj        -0.407907 gap 100.00
Val: -0.4079070442
X: 

[0.4999301037 0.7549749162 0.4704564283 0.9502772121 0.7560699425
 0.9103742392 0.4042746937 0.9055059909 0.003865433  0.3755694082
 0.084669796  0.508459056  0.4528896141]


Itercount: 374
Evalcount: 200
Fast_evalcount: 166
