# Supplementary material for: Black-box and surrogate optimization for tuning spiking neural models of striatum plasticity
Source: Front Neuroinform. 2022 Oct 20;16:1017222. doi: 10.3389/fninf.2022.1017222 (PMC9630480; doi:10.3389/fninf.2022.1017222)
Supplement: Supplementary file 1 [file Data_Sheet_1.ZIP › SHARED_DATA_TuningSpiking/RBFOpt/300FE_Slim/RBF_Slm_300_4.txt]

  Iter  Cycle  Action             Objective value      Time      Gap
  ----  -----  ------             ---------------      ----      ---
     0      0  Initialization           -0.258542~   708.18   100.00  
     0      0  Initialization           -0.225296~   708.18   100.00  
     0      0  Initialization           -0.225296~   708.18   100.00  
     0      0  Initialization           -0.225296~   708.18   100.00  
     0      0  Initialization           -0.240160~   708.18   100.00  
     0      0  Initialization           -0.251753~   708.18   100.00  
     0      0  Initialization           -0.387352~   708.18   100.00  
     0      0  Initialization           -0.396086~   708.18   100.00 *
     0      0  Initialization           -0.388423~   708.18   100.00  
     0      0  Initialization           -0.387352~   708.18   100.00  
     0      0  Initialization           -0.225296~   708.18   100.00  
     0      0  Initialization           -0.225296~   708.18   100.00  
     0      0  Initialization           -0.387352~   708.18   100.00  
     0      0  Initialization           -0.225296~   708.18   100.00  
     0      0  Initialization           -0.335682~   708.18   100.00  
    49     15  GlobalStep               -0.284685~  1870.83   100.00  
    50     16  LocalStep                -0.251003~  1871.71   100.00  
    51     16  GlobalStep               -0.225296~  1873.95   100.00  
    54     16  GlobalStep               -0.235145~  1876.74   100.00  
    56     16  GlobalStep               -0.262380~  1879.73   100.00  
    57     16  GlobalStep               -0.248008~  1880.67   100.00  
    58     16  GlobalStep               -0.260475~  1880.67   100.00  
    59     17  GlobalStep               -0.281631~  1882.89   100.00  
    60     17  LocalStep                -0.265560~  1884.76   100.00  
    63     17  LocalStep                -0.225296~  1886.69   100.00  
    64     17  GlobalStep               -0.259674~  1887.75   100.00  
    65     17  GlobalStep               -0.207798~  1888.78   100.00  
    66     17  GlobalStep               -0.235643~  1889.80   100.00  
    68     18  LocalStep                -0.225296~  1899.91   100.00  
    70     18  GlobalStep               -0.222312~  1920.00   100.00  
    71     18  GlobalStep               -0.250031~  1921.39   100.00  
    72     18  LocalStep                -0.243402~  1930.01   100.00  
    74     18  GlobalStep               -0.263986~  1932.10   100.00  
    76     18  LocalStep                -0.221246~  1941.19   100.00  
    77     19  GlobalStep               -0.244448~  1945.55   100.00  
    78     19  GlobalStep               -0.224840~  1947.48   100.00  
    80     19  GlobalStep               -0.220141~  1953.52   100.00  
    81     19  LocalStep                -0.265614~  1961.72   100.00  
    82     19  GlobalStep               -0.229174~  1963.05   100.00  
    84     19  LocalStep                -0.231917~  1964.76   100.00  
    86     20  GlobalStep               -0.225549~  1973.71   100.00  
    87     20  GlobalStep               -0.233199~  1976.08   100.00  
    88     20  GlobalStep               -0.258774~  1977.46   100.00  
    89     20  GlobalStep               -0.229517~  1985.46   100.00  
    90     20  LocalStep                -0.237217~  1989.31   100.00  
    91     20  GlobalStep               -0.229400~  1990.76   100.00  
    92     21  GlobalStep               -0.242538~  1999.37   100.00  
    93     21  GlobalStep               -0.229764~  2003.71   100.00  
    94     21  GlobalStep               -0.225142~  2005.22   100.00  
    95     21  GlobalStep               -0.223607~  2011.01   100.00  
   110     21  LocalStep                -0.225296~  2990.68   100.00  
   113     21  LocalStep                -0.256008~  3123.14   100.00  
   118     22  LocalStep                -0.258168~  3166.76   100.00  
   119     22  GlobalStep               -0.262628   7766.85   100.00  
   120     22  GlobalStep               -0.467705   7766.85   100.00 *
   121     22  GlobalStep               -0.435443   7766.85   100.00  
   122     22  GlobalStep               -0.391274   7766.85   100.00  
   124     22  GlobalStep               -0.394316   7766.85   100.00  
   125     22  GlobalStep               -0.392367   7766.85   100.00  
   127     22  GlobalStep               -0.392367   7766.85   100.00  
   128     22  GlobalStep               -0.392367   7766.85   100.00  
   129     22  GlobalStep               -0.392367   7766.85   100.00  
   130     22  GlobalStep               -0.392367   7766.85   100.00  
   131     22  GlobalStep               -0.389364   7766.85   100.00  
   132     22  GlobalStep               -0.392367   7766.85   100.00  
   133     22  GlobalStep               -0.392367   7766.85   100.00  
   134     22  GlobalStep               -0.392367   7766.85   100.00  
   135     22  GlobalStep               -0.392367   7766.85   100.00  
   136     22  GlobalStep               -0.392367   7766.85   100.00  
   137     22  GlobalStep               -0.392367   7766.85   100.00  
   138     22  GlobalStep               -0.392367   7766.85   100.00  
   139     22  GlobalStep               -0.392367   7766.85   100.00  
   140     22  LocalStep                -0.392367   7766.85   100.00  
   141     22  LocalStep                -0.340785~  7766.85   100.00  
   143     22  GlobalStep               -0.290894~  7766.85   100.00  
   144     22  GlobalStep               -0.261287   7766.85   100.00  
   145     22  LocalStep                -0.256778~  7766.85   100.00  
   148     22  GlobalStep               -0.305164   7766.85   100.00  
   149     22  GlobalStep               -0.488411   7766.85   100.00 *
   150     22  GlobalStep               -0.259331~  7766.85   100.00  
   151     22  GlobalStep               -0.279268~  7766.85   100.00  
   152     22  GlobalStep               -0.439833   7766.86   100.00  
   154     22  GlobalStep               -0.378018   7766.86   100.00  
   155     22  GlobalStep               -0.450108   7766.86   100.00  
   156     22  GlobalStep               -0.277874   7766.86   100.00  
   157     22  GlobalStep               -0.228002~  7766.86   100.00  
   158     22  GlobalStep               -0.359094   7766.86   100.00  
   159     22  GlobalStep               -0.258479~  7766.86   100.00  
   160     22  GlobalStep               -0.351439   7766.86   100.00  
   161     22  GlobalStep               -0.226377~  7766.86   100.00  
   162     22  GlobalStep               -0.391999   7766.86   100.00  
   163     22  GlobalStep               -0.283143   7766.86   100.00  
   164     22  GlobalStep               -0.421440   7766.86   100.00  
   165     22  GlobalStep               -0.299929   7766.86   100.00  
   166     22  GlobalStep               -0.314092   7766.86   100.00  
   167     22  GlobalStep               -0.324384   7766.86   100.00  
   168     22  GlobalStep               -0.281967   7766.86   100.00  
   169     22  GlobalStep               -0.336246   7766.86   100.00  
   170     22  LocalStep                -0.454889   7766.86   100.00  
   171     22  GlobalStep               -0.304204   7766.86   100.00  
   172     22  LocalStep                -0.344051   7766.86   100.00  
   173     22  GlobalStep               -0.386620   7766.86   100.00  
   174     22  GlobalStep               -0.377373   7766.86   100.00  
   175     22  GlobalStep               -0.388331   7766.86   100.00  
   176     22  GlobalStep               -0.394865   7766.86   100.00  
   177     22  GlobalStep               -0.392306   7766.86   100.00  
   178     22  RefinementStep           -0.383962   7766.86   100.00  
   179     22  GlobalStep               -0.390382   7766.86   100.00  
   180     22  LocalStep                -0.392319   7766.86   100.00  
   181     22  GlobalStep               -0.388941   7766.86   100.00  
   182     22  GlobalStep               -0.392367   7766.86   100.00  
   183     22  GlobalStep               -0.390873   7766.86   100.00  
   184     22  LocalStep                -0.392367   7766.86   100.00  
   185     22  GlobalStep               -0.392367   7766.86   100.00  
   186     22  GlobalStep               -0.391464   7766.86   100.00  
   187     22  GlobalStep               -0.389133   7766.86   100.00  
   188     22  GlobalStep               -0.392264   7766.86   100.00  
   189     22  GlobalStep               -0.392367   7766.86   100.00  
   190     22  GlobalStep               -0.392367   7766.86   100.00  
   191     22  GlobalStep               -0.392367   7766.86   100.00  
   192     22  GlobalStep               -0.391374   7766.86   100.00  
   193     22  GlobalStep               -0.390821   7766.86   100.00  
   194     22  GlobalStep               -0.392613   7766.86   100.00  
   195     22  GlobalStep               -0.390893   7766.86   100.00  
   196     22  GlobalStep               -0.392063   7766.86   100.00  
   197     22  GlobalStep               -0.392367   7766.86   100.00  
   198     22  LocalStep                -0.392367   7766.86   100.00  
   199     22  GlobalStep               -0.392367   7766.86   100.00  
   200     22  Switching to accurate mode           7766.86
   200     22  GlobalStep               -0.392367   7766.86   100.00  
   201     22  GlobalStep               -0.391587   7766.86   100.00  
   202     22  GlobalStep               -0.392367   7766.86   100.00  
   203     22  LocalStep                -0.392367   7766.86   100.00  
   204     22  GlobalStep               -0.392367   7766.87   100.00  
   205     22  GlobalStep               -0.392367   7766.87   100.00  
   206     22  GlobalStep               -0.392367   7766.87   100.00  
   207     22  GlobalStep               -0.392367   7766.87   100.00  
   208     22  GlobalStep               -0.392367   7766.87   100.00  
   209     22  GlobalStep               -0.391656   7766.87   100.00  
   210     22  GlobalStep               -0.392024   7766.87   100.00  
   211     22  GlobalStep               -0.392367   7766.87   100.00  
   212     22  GlobalStep               -0.392367   7766.87   100.00  
   213     22  GlobalStep               -0.392367   7766.87   100.00  
   215     25  Discarded                            7805.97
   216     26  Discarded                            7818.67
   217     27  Discarded                            7832.32
   218     28  Discarded                            7847.04
   219     29  Discarded                            7862.50
   220     30  Discarded                            7878.92
   221     31  Discarded                            7896.34
   222     32  Discarded                            7914.78
   223     34  Discarded                            7955.34
   224     38  Discarded                            8110.51
   224     38  GlobalStep               -0.392454  11779.50   100.00  
   225     38  LocalStep                -0.392367  11960.94   100.00  
   226     38  GlobalStep               -0.392367  12010.54   100.00  
   227     39  GlobalStep               -0.392367  12035.85   100.00  
   228     39  GlobalStep               -0.392367  12070.84   100.00  
   229     39  GlobalStep               -0.392367  12075.70   100.00  
   230     39  GlobalStep               -0.392367  12090.23   100.00  
   231     39  GlobalStep               -0.392367  12097.72   100.00  
   232     39  GlobalStep               -0.392367  12102.64   100.00  
   233     40  GlobalStep               -0.392367  12117.47   100.00  
   234     40  GlobalStep               -0.392367  12170.06   100.00  
   235     40  GlobalStep               -0.392367  12178.86   100.00  
   236     40  GlobalStep               -0.392367  12187.77   100.00  
   237     40  GlobalStep               -0.392367  12199.23   100.00  
   238     40  GlobalStep               -0.392367  12238.14   100.00  
   239     41  GlobalStep               -0.392367  12243.59   100.00  
   240     41  GlobalStep               -0.392367  12251.85   100.00  
   241     41  GlobalStep               -0.392367  12251.85   100.00  
   242     41  GlobalStep               -0.392367  12251.85   100.00  
   244     41  Discarded                           12257.26
   244     41  GlobalStep               -0.392367  12267.82   100.00  
   245     41  GlobalStep               -0.392367  12272.99   100.00  
   246     41  GlobalStep               -0.392367  12273.00   100.00  
   247     42  GlobalStep               -0.392367  12286.65   100.00  
   249     42  Discarded                           12292.23
   249     42  GlobalStep               -0.456283  16403.67   100.00  
   250     42  GlobalStep               -0.460762  16403.67   100.00  
   251     42  GlobalStep               -0.437524  16403.67   100.00  
   252     42  GlobalStep               -0.428663  16403.67   100.00  
   253     42  GlobalStep               -0.438503  16403.67   100.00  
   254     42  RefinementStep           -0.456259  16403.67   100.00  
   255     42  GlobalStep               -0.594642  16403.67   100.00 *
   256     42  GlobalStep               -0.451664  16403.67   100.00  
   257     42  GlobalStep               -0.309705  16403.67   100.00  
   258     42  LocalStep                -0.361510  16403.67   100.00  
   259     42  GlobalStep               -0.412429  16403.67   100.00  
   260     42  GlobalStep               -0.498409  16403.67   100.00  
   261     42  GlobalStep               -0.425693  16403.67   100.00  
   262     42  LocalStep                -0.442242  16403.67   100.00  
   263     42  GlobalStep               -0.251925  16403.67   100.00  
   264     42  GlobalStep               -0.421982  16403.67   100.00  
   265     42  GlobalStep               -0.497867  16403.67   100.00  
   266     42  GlobalStep               -0.397668  16403.67   100.00  
   267     42  GlobalStep               -0.380427  16403.67   100.00  
   268     42  GlobalStep               -0.494360  16403.67   100.00  
   269     42  GlobalStep               -0.573746  16403.67   100.00  
   270     42  GlobalStep               -0.429300  16403.67   100.00  
   271     42  GlobalStep               -0.422760  16403.67   100.00  
   272     42  GlobalStep               -0.215248  16403.67   100.00  
   273     42  GlobalStep               -0.479941  16403.67   100.00  
   274     42  GlobalStep               -0.509977  16403.67   100.00  
   275     42  GlobalStep               -0.507430  16403.67   100.00  
   276     42  GlobalStep               -0.466526  16403.67   100.00  
   277     42  GlobalStep               -0.475364  16403.67   100.00  
   278     42  GlobalStep               -0.492818  16403.67   100.00  
   279     42  GlobalStep               -0.493471  16403.67   100.00  
   280     42  GlobalStep               -0.392367  16403.67   100.00  
   281     42  GlobalStep               -0.494663  16403.67   100.00  
   282     42  GlobalStep               -0.467524  16403.67   100.00  
   283     42  GlobalStep               -0.384647  16403.67   100.00  
   284     42  GlobalStep               -0.447700  16403.67   100.00  
   285     42  GlobalStep               -0.493695  16403.67   100.00  
   286     42  GlobalStep               -0.483496  16403.67   100.00  
   287     42  GlobalStep               -0.392367  16403.67   100.00  
   288     42  GlobalStep               -0.215248  16403.67   100.00  
   289     42  GlobalStep               -0.509905  16403.67   100.00  
   290     42  GlobalStep               -0.432381  16403.67   100.00  
   291     42  LocalStep                -0.419471  16403.67   100.00  
   292     42  GlobalStep               -0.392367  16403.67   100.00  
   293     42  GlobalStep               -0.425285  16403.67   100.00  
   294     42  GlobalStep               -0.535217  16403.67   100.00  
   295     42  GlobalStep               -0.507217  16403.67   100.00  
   296     42  GlobalStep               -0.392367  16403.67   100.00  
   297     42  GlobalStep               -0.392367  16403.67   100.00  
   298     42  GlobalStep               -0.392204  16403.67   100.00  
   299     42  GlobalStep               -0.488514  16403.68   100.00  
   300     42  GlobalStep               -0.304605  16403.68   100.00  
   301     42  LocalStep                -0.215248  16403.68   100.00  
   302     42  GlobalStep               -0.215248  16403.68   100.00  
   303     42  GlobalStep               -0.215248  16403.68   100.00  
   304     42  GlobalStep               -0.215248  16403.68   100.00  
   305     42  GlobalStep               -0.380889  16403.68   100.00  
   306     42  GlobalStep               -0.494645  16403.68   100.00  
   307     42  LocalStep                -0.430497  16403.68   100.00  
   308     42  GlobalStep               -0.392367  16403.68   100.00  
   309     42  GlobalStep               -0.392367  16403.68   100.00  
   310     42  GlobalStep               -0.465064  16403.68   100.00  
   311     42  GlobalStep               -0.401486  16403.68   100.00  
   312     42  GlobalStep               -0.388656  16403.68   100.00  
   313     42  GlobalStep               -0.247660  16403.68   100.00  
   314     42  AdjLocalStep             -0.488411  16403.68   100.00  
   315     42  GlobalStep               -0.392367  16403.68   100.00  
   316     42  GlobalStep               -0.425383  16403.68   100.00  
   317     42  GlobalStep               -0.270888  16403.68   100.00  
   318     42  GlobalStep               -0.273294  16403.68   100.00  
   319     42  GlobalStep               -0.392367  16403.68   100.00  
   320     42  GlobalStep               -0.216575  16403.68   100.00  
   321     42  GlobalStep               -0.403694  16403.68   100.00  
   322     42  GlobalStep               -0.284456  16403.68   100.00  
   323     42  GlobalStep               -0.246025  16403.68   100.00  
   324     42  LocalStep                -0.451761  16403.68   100.00  
   325     42  GlobalStep               -0.215248  16403.68   100.00  
   326     42  GlobalStep               -0.429040  16403.68   100.00  
   327     42  GlobalStep               -0.295499  16403.68   100.00  
   328     42  GlobalStep               -0.238865  16403.68   100.00  
   329     42  GlobalStep               -0.258154  16403.68   100.00  
   330     42  LocalStep                -0.482668  16403.68   100.00  
   331     42  GlobalStep               -0.392367  16403.68   100.00  
   332     42  GlobalStep               -0.215248  16403.68   100.00  
   333     42  GlobalStep               -0.482063  16403.68   100.00  
   334     42  GlobalStep               -0.261122  16403.68   100.00  
   335     42  GlobalStep               -0.266243  16403.68   100.00  
   336     42  GlobalStep               -0.392367  16403.68   100.00  
   337     42  GlobalStep               -0.392367  16403.68   100.00  
   338     42  GlobalStep               -0.490731  16403.68   100.00  
   339     42  GlobalStep               -0.248554  16403.68   100.00  
   340     42  GlobalStep               -0.253634  16403.68   100.00  
   341     42  GlobalStep               -0.194974  16403.68   100.00  
   342     42  GlobalStep               -0.392571  16403.68   100.00  
   343     42  GlobalStep               -0.470274  16403.68   100.00  
   344     42  GlobalStep               -0.251357  16403.68   100.00  
Summary: iters 345 evals 200 noisy_evals 148 cycles  42 opt_time 16403.68 tot_time 16403.68 obj        -0.594642 gap 100.00
Val: -0.5946418905
X: 

[0.9776317671 0.888652825  0.0277088229 0.8760563043 0.9807180465
 0.9822547817 0.2059097956 0.1698311202 0.3081563797 0.9954487922
 0.0020670255 0.021273245  0.3626535315]


Itercount: 345
Evalcount: 200
Fast_evalcount: 148
