# Supplementary material for: Black-box and surrogate optimization for tuning spiking neural models of striatum plasticity
Source: Front Neuroinform. 2022 Oct 20;16:1017222. doi: 10.3389/fninf.2022.1017222 (PMC9630480; doi:10.3389/fninf.2022.1017222)
Supplement: Supplementary file 1 [file Data_Sheet_1.ZIP › SHARED_DATA_TuningSpiking/RBFOpt/300FE_Slim/RBF_Slm_300_5.txt]

  Iter  Cycle  Action             Objective value      Time      Gap
  ----  -----  ------             ---------------      ----      ---
     0      0  Initialization           -0.291141~  5723.60   100.00  
     0      0  Initialization           -0.225296~  5723.60   100.00  
     0      0  Initialization           -0.225296~  5723.60   100.00  
     0      0  Initialization           -0.387352~  5723.60   100.00  
     0      0  Initialization           -0.280263~  5723.60   100.00  
     0      0  Initialization           -0.387352~  5723.60   100.00  
     0      0  Initialization           -0.374530~  5723.60   100.00  
     0      0  Initialization           -0.225296~  5723.60   100.00  
     0      0  Initialization           -0.390015~  5723.60   100.00 *
     0      0  Initialization           -0.225296~  5723.60   100.00  
     0      0  Initialization           -0.387352~  5723.60   100.00  
     0      0  Initialization           -0.225296~  5723.60   100.00  
     0      0  Initialization           -0.225296~  5723.60   100.00  
     0      0  Initialization           -0.225296~  5723.60   100.00  
     0      0  Initialization           -0.335682~  5723.60   100.00  
    40     15  LocalStep                -0.261777~  6572.66   100.00  
    42     16  GlobalStep               -0.225296~  6597.88   100.00  
    43     16  GlobalStep               -0.253650~  6614.67   100.00  
    44     16  LocalStep                -0.270601~  6637.39   100.00  
    45     16  GlobalStep               -0.240640~  6683.25   100.00  
    46     16  LocalStep                -0.238035~  6718.97   100.00  
    47     16  GlobalStep               -0.225296~  6802.30   100.00  
    54     17  LocalStep                -0.225296~  7681.97   100.00  
    75     17  GlobalStep               -0.388611   9141.38   100.00  
    76     17  GlobalStep               -0.392367   9151.92   100.00 *
    77     17  GlobalStep               -0.392367   9176.02   100.00  
    78     17  GlobalStep               -0.392367   9189.99   100.00  
    79     17  GlobalStep               -0.393936   9199.50   100.00 *
    80     18  LocalStep                -0.392367   9209.20   100.00  
    81     18  GlobalStep               -0.392447   9218.13   100.00  
    82     18  GlobalStep               -0.392157   9236.61   100.00  
    83     18  GlobalStep               -0.392367   9241.87   100.00  
    85     18  GlobalStep               -0.388989   9307.04   100.00  
    86     18  GlobalStep               -0.393911   9311.62   100.00  
    87     19  GlobalStep               -0.390966   9326.44   100.00  
    88     19  GlobalStep               -0.391102   9360.74   100.00  
    89     19  LocalStep                -0.391264   9374.05   100.00  
    90     19  GlobalStep               -0.392184   9381.35   100.00  
    91     19  GlobalStep               -0.370997   9401.22   100.00  
    92     19  RefinementStep           -0.381182   9406.58   100.00  
    96     19  GlobalStep               -0.388707   9655.00   100.00  
    99     20  GlobalStep               -0.381173   9725.32   100.00  
   115     20  GlobalStep               -0.354396   9989.23   100.00  
   116     20  GlobalStep               -0.381369   9992.03   100.00  
   119     20  LocalStep                -0.225296~ 10070.91   100.00  
   120     20  LocalStep                -0.371725  10072.50   100.00  
   121     20  LocalStep                -0.392179  10113.95   100.00  
   123     21  GlobalStep               -0.392367  10134.86   100.00  
   126     21  GlobalStep               -0.355620  10173.33   100.00  
   127     21  LocalStep                -0.349611  10175.08   100.00  
   130     21  GlobalStep               -0.392367  10205.77   100.00  
   131     21  GlobalStep               -0.346481  10213.15   100.00  
   135     21  GlobalStep               -0.392113  10255.74   100.00  
   138     22  GlobalStep               -0.392367  10272.67   100.00  
   139     22  GlobalStep               -0.369011  10280.03   100.00  
   140     22  GlobalStep               -0.351944  10287.47   100.00  
   141     22  GlobalStep               -0.392178  10317.99   100.00  
   142     22  GlobalStep               -0.326520  10331.81   100.00  
   143     22  GlobalStep               -0.351531  10350.49   100.00  
   144     23  GlobalStep               -0.324161  10363.70   100.00  
   145     23  GlobalStep               -0.330839  10377.08   100.00  
   146     23  GlobalStep               -0.357601  10379.79   100.00  
   147     23  GlobalStep               -0.348709  10410.62   100.00  
   148     23  GlobalStep               -0.322711  10412.61   100.00  
   149     23  GlobalStep               -0.326010  10414.50   100.00  
   152     24  GlobalStep               -0.316864  10427.73   100.00  
   153     24  GlobalStep               -0.324576  10432.92   100.00  
   154     24  GlobalStep               -0.338705  10474.72   100.00  
   157     24  GlobalStep               -0.306574  10574.55   100.00  
   170     24  GlobalStep               -0.338383  10882.01   100.00  
   171     24  GlobalStep               -0.261267~ 10885.78   100.00  
   172     24  LocalStep                -0.225296~ 10885.78   100.00  
   175     25  GlobalStep               -0.225296~ 10921.89   100.00  
   178     25  GlobalStep               -0.225296~ 10959.83   100.00  
   181     25  GlobalStep               -0.275507~ 10974.92   100.00  
   182     25  GlobalStep               -0.225296~ 10989.69   100.00  
   183     25  GlobalStep               -0.350540  11002.57   100.00  
   191     26  LocalStep                -0.232462~ 11246.51   100.00  
   192     26  GlobalStep               -0.387748  25883.25   100.00  
   193     26  GlobalStep               -0.392367  25883.26   100.00  
   194     26  GlobalStep               -0.392367  25883.26   100.00  
   195     26  LocalStep                -0.392862  25883.26   100.00  
   196     26  GlobalStep               -0.395001  25883.26   100.00 *
   197     26  GlobalStep               -0.392488  25883.26   100.00  
   198     26  GlobalStep               -0.392181  25883.27   100.00  
   200     26  Switching to accurate mode          25883.27
   202     26  GlobalStep               -0.392367  25883.28   100.00  
   203     26  LocalStep                -0.393221  25883.28   100.00  
   205     26  GlobalStep               -0.391800  25883.28   100.00  
   206     26  GlobalStep               -0.392947  25883.29   100.00  
   207     26  GlobalStep               -0.225296~ 25883.37   100.00  
   210     26  GlobalStep               -0.392367  25883.37   100.00  
   211     26  GlobalStep               -0.392367  25883.37   100.00  
   213     26  LocalStep                -0.389808  25883.38   100.00  
   214     26  GlobalStep               -0.411740  25883.38   100.00 *
   215     26  GlobalStep               -0.392367  25883.38   100.00  
   216     26  GlobalStep               -0.391937  25883.38   100.00  
   217     26  GlobalStep               -0.392651  25883.38   100.00  
   218     26  GlobalStep               -0.392367  25883.38   100.00  
   219     26  GlobalStep               -0.392367  25883.38   100.00  
   220     26  LocalStep                -0.392182  25883.39   100.00  
   221     26  GlobalStep               -0.301229  25883.39   100.00  
   222     26  GlobalStep               -0.393691  25883.39   100.00  
   223     26  GlobalStep               -0.390920  25883.39   100.00  
   224     26  GlobalStep               -0.392367  25883.39   100.00  
   225     26  GlobalStep               -0.335208  25883.39   100.00  
   226     26  GlobalStep               -0.400855  25883.39   100.00  
   228     26  LocalStep                -0.330225  25883.40   100.00  
   229     26  GlobalStep               -0.456665  25883.40   100.00 *
   230     26  GlobalStep               -0.225296~ 25883.40   100.00  
   231     26  GlobalStep               -0.225296~ 25883.40   100.00  
   232     26  GlobalStep               -0.330224  25883.40   100.00  
   233     26  GlobalStep               -0.337142  25883.40   100.00  
   234     26  GlobalStep               -0.323553  25883.40   100.00  
   235     26  LocalStep                -0.392229  25883.41   100.00  
   236     26  GlobalStep               -0.333930  25883.41   100.00  
   237     26  LocalStep                -0.342650  25883.41   100.00  
   238     26  GlobalStep               -0.379011  25883.41   100.00  
   239     26  LocalStep                -0.329286  25883.41   100.00  
   240     26  GlobalStep               -0.379550  25883.41   100.00  
   241     26  LocalStep                -0.374646  25883.41   100.00  
   242     26  GlobalStep               -0.329393  25883.42   100.00  
   243     26  GlobalStep               -0.338195  25883.42   100.00  
   244     26  RefinementStep           -0.394018  25883.42   100.00  
   245     26  GlobalStep               -0.390433  25883.42   100.00  
   246     26  GlobalStep               -0.392491  25883.42   100.00  
   247     26  GlobalStep               -0.392367  25883.42   100.00  
   248     26  GlobalStep               -0.392367  25883.42   100.00  
   249     26  GlobalStep               -0.392367  25883.43   100.00  
   250     26  GlobalStep               -0.391968  25883.43   100.00  
   251     26  GlobalStep               -0.355693  25883.43   100.00  
   252     26  GlobalStep               -0.392445  25883.43   100.00  
   253     26  GlobalStep               -0.392367  25883.43   100.00  
   254     26  GlobalStep               -0.305663  25883.43   100.00  
   255     26  GlobalStep               -0.392367  25883.43   100.00  
   256     26  GlobalStep               -0.392367  25883.43   100.00  
   257     26  GlobalStep               -0.392367  25883.44   100.00  
   258     26  GlobalStep               -0.392367  25883.44   100.00  
   259     26  GlobalStep               -0.392367  25883.44   100.00  
   260     26  GlobalStep               -0.392367  25883.44   100.00  
   261     26  GlobalStep               -0.370785  25883.44   100.00  
   262     26  GlobalStep               -0.376934  25883.44   100.00  
   263     26  LocalStep                -0.374401  25883.44   100.00  
   264     26  GlobalStep               -0.389038  25883.45   100.00  
   265     26  GlobalStep               -0.386251  25883.45   100.00  
   266     26  GlobalStep               -0.392367  25883.45   100.00  
   267     26  GlobalStep               -0.392788  25883.45   100.00  
   268     26  GlobalStep               -0.391552  25883.45   100.00  
   269     26  GlobalStep               -0.374027  25883.45   100.00  
   270     26  GlobalStep               -0.391902  25883.45   100.00  
   271     26  GlobalStep               -0.392367  25883.46   100.00  
   272     26  GlobalStep               -0.392367  25883.46   100.00  
   273     26  GlobalStep               -0.392367  25883.46   100.00  
   274     26  LocalStep                -0.389941  25883.46   100.00  
   275     26  GlobalStep               -0.391086  25883.46   100.00  
   276     26  GlobalStep               -0.392367  25883.46   100.00  
   277     26  GlobalStep               -0.392367  25883.46   100.00  
   278     26  GlobalStep               -0.392367  25883.47   100.00  
   279     26  GlobalStep               -0.392367  25883.47   100.00  
   280     26  GlobalStep               -0.392367  25883.47   100.00  
   281     26  GlobalStep               -0.392367  25883.47   100.00  
   282     26  GlobalStep               -0.392367  25883.47   100.00  
   283     26  GlobalStep               -0.392367  25883.47   100.00  
   284     26  GlobalStep               -0.268737  25883.47   100.00  
   286     26  LocalStep                -0.235845~ 25883.48   100.00  
   287     36  LocalStep                -0.392367  40368.63   100.00  
   288     36  GlobalStep               -0.391199  40368.63   100.00  
   289     36  GlobalStep               -0.393634  40368.63   100.00  
   290     36  GlobalStep               -0.392367  40368.63   100.00  
   291     36  GlobalStep               -0.390949  40368.63   100.00  
   292     36  LocalStep                -0.393097  40368.63   100.00  
   293     36  GlobalStep               -0.391384  40368.63   100.00  
   294     36  GlobalStep               -0.392367  40368.63   100.00  
   295     36  GlobalStep               -0.571183  40368.64   100.00 *
   296     36  RefinementStep           -0.455236  40368.64   100.00  
   297     36  GlobalStep               -0.392367  40368.64   100.00  
   298     36  GlobalStep               -0.392367  40368.64   100.00  
   299     36  GlobalStep               -0.463680  40368.64   100.00  
   300     36  GlobalStep               -0.404112  40368.64   100.00  
   301     36  GlobalStep               -0.317802  40368.64   100.00  
   302     36  LocalStep                -0.392367  40368.64   100.00  
   303     36  GlobalStep               -0.392367  40368.64   100.00  
   304     36  GlobalStep               -0.392367  40368.64   100.00  
   305     36  GlobalStep               -0.235701  40368.64   100.00  
   306     36  GlobalStep               -0.401448  40368.64   100.00  
   307     36  GlobalStep               -0.392363  40368.65   100.00  
   308     36  LocalStep                -0.489010  40368.65   100.00  
   309     36  GlobalStep               -0.175379  40368.65   100.00  
   310     36  GlobalStep               -0.392367  40368.65   100.00  
   311     36  GlobalStep               -0.392367  40368.65   100.00  
   312     36  GlobalStep               -0.326628  40368.65   100.00  
   313     36  GlobalStep               -0.410255  40368.65   100.00  
   314     36  LocalStep                -0.386233  40368.65   100.00  
   315     36  GlobalStep               -0.392367  40368.65   100.00  
   316     36  GlobalStep               -0.392367  40368.65   100.00  
   317     36  GlobalStep               -0.392367  40368.65   100.00  
   318     36  GlobalStep               -0.449299  40368.65   100.00  
   319     36  GlobalStep               -0.466234  40368.66   100.00  
   320     36  LocalStep                -0.504995  40368.66   100.00  
   321     36  GlobalStep               -0.396577  40368.66   100.00  
   322     36  GlobalStep               -0.392367  40368.66   100.00  
   323     36  GlobalStep               -0.745868  40368.66   100.00 *
   324     36  GlobalStep               -0.482420  40368.66   100.00  
   325     36  GlobalStep               -0.520921  40368.66   100.00  
   326     36  LocalStep                -0.400511  40368.66   100.00  
   327     36  GlobalStep               -0.225809  40368.66   100.00  
   328     36  GlobalStep               -0.391612  40368.66   100.00  
   329     36  GlobalStep               -0.392367  40368.66   100.00  
   330     36  GlobalStep               -0.440760  40368.66   100.00  
   331     36  GlobalStep               -0.496036  40368.67   100.00  
   332     36  LocalStep                -0.485396  40368.67   100.00  
   333     36  GlobalStep               -0.375193  40368.67   100.00  
   334     36  GlobalStep               -0.392367  40368.67   100.00  
   335     36  GlobalStep               -0.391800  40368.67   100.00  
   336     36  GlobalStep               -0.358558  40368.67   100.00  
   337     36  GlobalStep               -0.488902  40368.67   100.00  
   338     36  GlobalStep               -0.392367  40368.67   100.00  
   339     36  GlobalStep               -0.392367  40368.67   100.00  
   340     36  GlobalStep               -0.229498  40368.67   100.00  
   341     36  GlobalStep               -0.348977  40368.67   100.00  
   342     36  GlobalStep               -0.318847  40368.67   100.00  
   343     36  LocalStep                -0.365462  40368.68   100.00  
   344     36  GlobalStep               -0.392367  40368.68   100.00  
   345     36  GlobalStep               -0.365927  40368.68   100.00  
   346     36  GlobalStep               -0.392367  40368.68   100.00  
   347     36  GlobalStep               -0.546472  40368.68   100.00  
   348     36  LocalStep                -0.355165  40368.68   100.00  
   349     36  GlobalStep               -0.265124  40368.68   100.00  
   350     36  LocalStep                -0.215248  40368.68   100.00  
   351     36  GlobalStep               -0.314459  40368.68   100.00  
   352     36  GlobalStep               -0.392367  40368.68   100.00  
   353     36  GlobalStep               -0.392718  40368.68   100.00  
   354     36  GlobalStep               -0.350361  40368.69   100.00  
   355     36  GlobalStep               -0.341857  40368.69   100.00  
   356     36  LocalStep                -0.285512  40368.69   100.00  
   357     36  GlobalStep               -0.215248  40368.69   100.00  
Summary: iters 358 evals 200 noisy_evals 173 cycles  36 opt_time 40368.70 tot_time 40368.69 obj        -0.745868 gap 100.00
Val: -0.7458680629
X: 

[0.3185683068 0.9968547703 0.0329435189 0.6834645831 0.7934758665
 0.8948424294 0.0701818727 0.0117441678 0.6074132431 0.5278497628
 0.1545888964 0.102559675  0.0028944041]


Itercount: 358
Evalcount: 200
Fast_evalcount: 173
