# Supplementary material for: Black-box and surrogate optimization for tuning spiking neural models of striatum plasticity
Source: Front Neuroinform. 2022 Oct 20;16:1017222. doi: 10.3389/fninf.2022.1017222 (PMC9630480; doi:10.3389/fninf.2022.1017222)
Supplement: Supplementary file 1 [file Data_Sheet_1.ZIP › SHARED_DATA_TuningSpiking/RBFOpt/300FE_Slim/RBF_Slm_300_6.txt]

  Iter  Cycle  Action             Objective value      Time      Gap
  ----  -----  ------             ---------------      ----      ---
     0      0  Initialization           -0.387352~   722.97   100.00 *
     0      0  Initialization           -0.319581~   722.97   100.00  
     0      0  Initialization           -0.387352~   722.97   100.00  
     0      0  Initialization           -0.225296~   722.97   100.00  
     0      0  Initialization           -0.288867~   722.97   100.00  
     0      0  Initialization           -0.386785~   722.97   100.00  
     0      0  Initialization           -0.225296~   722.97   100.00  
     0      0  Initialization           -0.387352~   722.97   100.00  
     0      0  Initialization           -0.367041~   722.97   100.00  
     0      0  Initialization           -0.271868~   722.97   100.00  
     0      0  Initialization           -0.225296~   722.97   100.00  
     0      0  Initialization           -0.317061~   722.97   100.00  
     0      0  Initialization           -0.225296~   722.97   100.00  
     0      0  Initialization           -0.337244~   722.97   100.00  
     0      0  Initialization           -0.335682~   722.97   100.00  
    50     15  LocalStep                -0.255981~  2099.35   100.00  
    55     16  GlobalStep               -0.269400~  2171.40   100.00  
    56     16  GlobalStep               -0.277184~  2178.95   100.00  
    57     16  GlobalStep               -0.257485~  2184.89   100.00  
    58     16  GlobalStep               -0.277966~  2185.74   100.00  
    59     16  GlobalStep               -0.275495~  2187.22   100.00  
    60     16  GlobalStep               -0.272070~  2193.31   100.00  
    61     17  GlobalStep               -0.225296~  2195.30   100.00  
    63     17  GlobalStep               -0.253984~  2198.59   100.00  
    64     17  LocalStep                -0.247445~  2203.26   100.00  
    65     17  GlobalStep               -0.265966~  2203.26   100.00  
    66     17  GlobalStep               -0.275485~  2210.29   100.00  
    67     17  GlobalStep               -0.225296~  2211.94   100.00  
    68     18  GlobalStep               -0.261978~  2216.20   100.00  
    69     18  GlobalStep               -0.251693~  2217.87   100.00  
    70     18  GlobalStep               -0.225296~  2217.87   100.00  
    72     18  GlobalStep               -0.269615~  2224.35   100.00  
    73     18  LocalStep                -0.239795~  2226.04   100.00  
    74     18  GlobalStep               -0.225296~  2227.16   100.00  
    75     19  LocalStep                -0.249528~  2232.53   100.00  
    76     19  GlobalStep               -0.225296~  2234.54   100.00  
    77     19  GlobalStep               -0.221573~  2241.41   100.00  
    78     19  GlobalStep               -0.225296~  2244.70   100.00  
    80     19  GlobalStep               -0.242367~  2245.97   100.00  
    81     19  GlobalStep               -0.225296~  2263.61   100.00  
    82     19  GlobalStep               -0.225296~  2263.61   100.00  
    83     19  GlobalStep               -0.251904~  2263.61   100.00  
    84     20  GlobalStep               -0.225296~  2282.64   100.00  
    85     20  GlobalStep               -0.225290~  2282.64   100.00  
    86     20  LocalStep                -0.235706~  2282.65   100.00  
    87     20  GlobalStep               -0.225258~  2284.67   100.00  
    88     20  GlobalStep               -0.240285~  2287.23   100.00  
    89     21  LocalStep                -0.225240~  2291.21   100.00  
    90     21  LocalStep                -0.230477~  2293.43   100.00  
    91     21  GlobalStep               -0.220064~  2296.33   100.00  
    92     21  GlobalStep               -0.222762~  2305.52   100.00  
    93     21  LocalStep                -0.238035~  2312.36   100.00  
    94     22  GlobalStep               -0.225296~  2343.17   100.00  
    95     22  GlobalStep               -0.225296~  2349.35   100.00  
   131     22  GlobalStep               -0.225296~  3785.12   100.00  
   132     22  GlobalStep               -0.231250~  3787.91   100.00  
   134     22  LocalStep                -0.238035~  3920.44   100.00  
   138     22  GlobalStep               -0.392367   8509.77   100.00 *
   139     23  GlobalStep               -0.392367   8548.95   100.00  
   140     23  GlobalStep               -0.392367   8552.79   100.00  
   141     23  GlobalStep               -0.392367   8554.74   100.00  
   142     23  LocalStep                -0.392367   8560.86   100.00  
   143     23  GlobalStep               -0.392367   8574.49   100.00  
   144     23  GlobalStep               -0.392367   8576.25   100.00  
   145     23  GlobalStep               -0.392367   8576.25   100.00  
   146     24  GlobalStep               -0.392367   8591.04   100.00  
   147     24  GlobalStep               -0.392367   8592.88   100.00  
   148     24  GlobalStep               -0.392367   8597.09   100.00  
   149     24  GlobalStep               -0.392367   8603.94   100.00  
   150     24  GlobalStep               -0.392367   8606.96   100.00  
   151     25  LocalStep                -0.392367   8608.84   100.00  
   152     25  LocalStep                -0.392367   8615.68   100.00  
   153     25  RefinementStep           -0.392367   8615.68   100.00  
   154     25  GlobalStep               -0.392367   8624.18   100.00  
   155     25  GlobalStep               -0.392367   8627.74   100.00  
   156     25  GlobalStep               -0.392367   8633.67   100.00  
   157     25  GlobalStep               -0.392367   8635.73   100.00  
   158     26  LocalStep                -0.392367   8638.26   100.00  
   159     26  GlobalStep               -0.392367   8641.77   100.00  
   160     26  GlobalStep               -0.392367   8645.58   100.00  
   161     26  GlobalStep               -0.392367   8647.72   100.00  
   162     26  GlobalStep               -0.392367   8674.50   100.00  
   163     26  GlobalStep               -0.392367   8676.76   100.00  
   164     27  GlobalStep               -0.392367   8679.02   100.00  
   165     27  GlobalStep               -0.392367   8685.00   100.00  
   166     27  GlobalStep               -0.392367   8687.77   100.00  
   167     27  LocalStep                -0.392367   8690.14   100.00  
   168     27  GlobalStep               -0.392367   8692.60   100.00  
   169     27  GlobalStep               -0.388457   8696.38   100.00  
   170     28  GlobalStep               -0.392367   8701.80   100.00  
   171     28  GlobalStep               -0.392367   8712.57   100.00  
   172     28  GlobalStep               -0.392367   8728.01   100.00  
   173     28  GlobalStep               -0.392367   8769.39   100.00  
   174     28  GlobalStep               -0.392367   8780.38   100.00  
   175     28  GlobalStep               -0.388994   8800.19   100.00  
   176     29  GlobalStep               -0.389166   8807.81   100.00  
   177     29  GlobalStep               -0.391641   8867.47   100.00  
   178     29  GlobalStep               -0.362944   8938.92   100.00  
   179     29  GlobalStep               -0.364864   8946.31   100.00  
   180     29  GlobalStep               -0.365927   8974.70   100.00  
   181     29  GlobalStep               -0.365856   8977.51   100.00  
   182     30  GlobalStep               -0.368011   9031.78   100.00  
   183     30  LocalStep                -0.368204   9038.03   100.00  
   184     30  GlobalStep               -0.382558   9104.19   100.00  
   185     30  GlobalStep               -0.403885   9258.74   100.00 *
   186     30  GlobalStep               -0.329631   9371.34   100.00  
   187     30  GlobalStep               -0.391798   9523.40   100.00  
   188     31  GlobalStep               -0.316123   9531.19   100.00  
   189     31  GlobalStep               -0.317382   9730.41   100.00  
   190     31  LocalStep                -0.371486   9782.90   100.00  
   191     31  GlobalStep               -0.302395   9796.29   100.00  
   200     31  Switching to accurate mode           9928.05
   201     31  GlobalStep               -0.313953   9930.66   100.00  
   227     31  GlobalStep               -0.351120  10104.52   100.00  
   232     32  Discarded                           10138.45
   233     32  GlobalStep               -0.392367  10173.49   100.00  
   234     32  GlobalStep               -0.392367  10199.94   100.00  
   236     32  GlobalStep               -0.392048  10231.78   100.00  
   237     32  LocalStep                -0.391949  10237.91   100.00  
   238     32  GlobalStep               -0.392367  10241.10   100.00  
   239     33  GlobalStep               -0.392367  10244.73   100.00  
   240     33  GlobalStep               -0.392367  10260.13   100.00  
   241     33  GlobalStep               -0.392367  10269.65   100.00  
   244     33  GlobalStep               -0.392367  10280.08   100.00  
   245     33  GlobalStep               -0.392367  10290.11   100.00  
   246     33  GlobalStep               -0.392367  10297.18   100.00  
   248     34  GlobalStep               -0.392707  10305.05   100.00  
   250     34  GlobalStep               -0.392688  10320.27   100.00  
   251     34  GlobalStep               -0.392367  10323.78   100.00  
   252     34  GlobalStep               -0.392367  10327.35   100.00  
   253     34  GlobalStep               -0.392367  10330.80   100.00  
   254     34  GlobalStep               -0.500514  10334.35   100.00 *
   256     34  Discarded                           10334.35
   256     35  LocalStep                -0.220108~ 10337.75   100.00  
   257     35  LocalStep                -0.392367  10357.67   100.00  
   258     35  GlobalStep               -0.392367  10367.32   100.00  
   259     35  GlobalStep               -0.387352~ 10373.15   100.00  
   260     35  GlobalStep               -0.392367  10376.97   100.00  
   261     36  GlobalStep               -0.392367  10380.79   100.00  
   262     36  GlobalStep               -0.392367  10386.71   100.00  
   263     36  LocalStep                -0.392367  10390.61   100.00  
   264     36  GlobalStep               -0.392584  10394.41   100.00  
   265     36  GlobalStep               -0.387352~ 10399.08   100.00  
   266     36  GlobalStep               -0.392367  10420.66   100.00  
   267     37  GlobalStep               -0.392367  10425.46   100.00  
   268     37  GlobalStep               -0.392367  10431.73   100.00  
   269     37  GlobalStep               -0.392367  10431.73   100.00  
   270     37  GlobalStep               -0.392367  10439.90   100.00  
   271     37  GlobalStep               -0.387352~ 10448.72   100.00  
   272     37  GlobalStep               -0.392367  10458.62   100.00  
   273     38  LocalStep                -0.392367  10490.54   100.00  
   274     38  LocalStep                -0.392367  10497.25   100.00  
   275     38  GlobalStep               -0.392367  10558.02   100.00  
   276     38  GlobalStep               -0.392993  10596.43   100.00  
   277     38  GlobalStep               -0.387352~ 10618.26   100.00  
   279     38  GlobalStep               -0.387352~ 10877.22   100.00  
   280     39  LocalStep                -0.387352~ 10890.83   100.00  
   281     39  GlobalStep               -0.387352~ 11052.40   100.00  
   282     39  GlobalStep               -0.387352~ 11113.39   100.00  
   283     39  LocalStep                -0.342883  11120.19   100.00  
   284     39  GlobalStep               -0.395570~ 11209.56   100.00  
   285     39  GlobalStep               -0.354801  11427.51   100.00  
   286     40  GlobalStep               -0.392367  11701.55   100.00  
   287     40  GlobalStep               -0.392367  11752.53   100.00  
   288     40  GlobalStep               -0.291111  11995.15   100.00  
   289     40  GlobalStep               -0.368971  12163.45   100.00  
   290     40  GlobalStep               -0.392367  15780.65   100.00  
   291     40  GlobalStep               -0.392367  16230.91   100.00  
   292     41  LocalStep                -0.392367  16277.71   100.00  
   293     41  GlobalStep               -0.392367  16297.54   100.00  
   294     41  GlobalStep               -0.392367  16313.60   100.00  
   295     41  LocalStep                -0.392367  16321.08   100.00  
   296     41  GlobalStep               -0.392367  16337.35   100.00  
   297     41  GlobalStep               -0.392367  16344.01   100.00  
   298     42  RefinementStep           -0.392367  16349.34   100.00  
   299     42  LocalStep                -0.392367  19799.95   100.00  
   300     42  GlobalStep               -0.392367  19799.95   100.00  
   301     42  GlobalStep               -0.392367  19799.95   100.00  
   302     42  GlobalStep               -0.392367  19799.95   100.00  
   303     42  GlobalStep               -0.392367  19799.95   100.00  
   304     42  GlobalStep               -0.392367  19799.95   100.00  
   305     42  GlobalStep               -0.396687  19799.95   100.00  
   306     42  GlobalStep               -0.392367  19799.95   100.00  
   307     42  GlobalStep               -0.392367  19799.95   100.00  
   308     42  LocalStep                -0.392367  19799.95   100.00  
   309     42  GlobalStep               -0.392367  19799.95   100.00  
   310     42  GlobalStep               -0.392367  19799.95   100.00  
   311     42  GlobalStep               -0.392367  19799.95   100.00  
   312     42  GlobalStep               -0.392367  19799.95   100.00  
   313     42  GlobalStep               -0.392367  19799.95   100.00  
   314     42  GlobalStep               -0.392367  19799.95   100.00  
   315     42  GlobalStep               -0.392367  19799.95   100.00  
   316     42  GlobalStep               -0.392367  19799.95   100.00  
   317     42  LocalStep                -0.392367  19799.95   100.00  
   318     42  GlobalStep               -0.392367  19799.95   100.00  
   319     42  GlobalStep               -0.392367  19799.95   100.00  
   320     42  GlobalStep               -0.392367  19799.95   100.00  
   321     42  GlobalStep               -0.392367  19799.95   100.00  
   322     42  GlobalStep               -0.392367  19799.95   100.00  
   323     42  GlobalStep               -0.398240  19799.95   100.00  
   324     42  GlobalStep               -0.392367  19799.95   100.00  
   325     42  GlobalStep               -0.392367  19799.95   100.00  
   326     42  GlobalStep               -0.392367  19799.95   100.00  
   327     42  LocalStep                -0.392367  19799.95   100.00  
   328     42  GlobalStep               -0.392367  19799.95   100.00  
   329     42  GlobalStep               -0.392367  19799.95   100.00  
   330     42  GlobalStep               -0.318040  19799.95   100.00  
   331     42  GlobalStep               -0.392367  19799.95   100.00  
   332     42  GlobalStep               -0.392367  19799.95   100.00  
   333     42  GlobalStep               -0.364793  19799.95   100.00  
   334     42  GlobalStep               -0.394076  19799.95   100.00  
   335     42  GlobalStep               -0.392571  19799.95   100.00  
   336     42  GlobalStep               -0.392367  19799.95   100.00  
   337     42  GlobalStep               -0.392367  19799.95   100.00  
   338     42  GlobalStep               -0.392367  19799.95   100.00  
   339     42  AdjLocalStep             -0.392367  19799.95   100.00  
   340     42  GlobalStep               -0.392367  19799.95   100.00  
   341     42  GlobalStep               -0.389714  19799.96   100.00  
   342     42  GlobalStep               -0.393330  19799.96   100.00  
   343     42  GlobalStep               -0.392367  19799.96   100.00  
   344     42  GlobalStep               -0.215248  19799.96   100.00  
   345     42  LocalStep                -0.367831  19799.96   100.00  
   346     42  GlobalStep               -0.392367  19799.96   100.00  
   347     42  GlobalStep               -0.392367  19799.96   100.00  
   348     42  GlobalStep               -0.389374  19799.96   100.00  
   349     42  GlobalStep               -0.389743  19799.96   100.00  
   350     42  LocalStep                -0.452048  19799.96   100.00  
   351     42  GlobalStep               -0.215248  19799.96   100.00  
   352     42  GlobalStep               -0.215248  19799.96   100.00  
   353     42  GlobalStep               -0.432623  19799.96   100.00  
   354     42  GlobalStep               -0.500861  19799.96   100.00 *
   355     42  GlobalStep               -0.464393  19799.96   100.00  
   356     42  LocalStep                -0.456467  19799.96   100.00  
   357     42  GlobalStep               -0.248359  19799.96   100.00  
   358     42  GlobalStep               -0.254221  19799.96   100.00  
   359     42  GlobalStep               -0.356618  19799.96   100.00  
   360     42  GlobalStep               -0.467084  19799.96   100.00  
   361     42  GlobalStep               -0.408674  19799.96   100.00  
   362     42  LocalStep                -0.429475  19799.96   100.00  
   363     42  GlobalStep               -0.392367  19799.96   100.00  
   364     42  GlobalStep               -0.478808  19799.96   100.00  
   365     42  GlobalStep               -0.498441  19799.96   100.00  
   366     42  GlobalStep               -0.441139  19799.96   100.00  
   367     42  GlobalStep               -0.476252  19799.96   100.00  
   368     42  LocalStep                -0.457337  19799.96   100.00  
   369     42  GlobalStep               -0.497587  19799.96   100.00  
   370     42  GlobalStep               -0.366135  19799.96   100.00  
   371     42  GlobalStep               -0.460121  19799.96   100.00  
   372     42  GlobalStep               -0.509360  19799.96   100.00 *
   373     42  GlobalStep               -0.484393  19799.96   100.00  
   374     42  GlobalStep               -0.418405  19799.96   100.00  
   375     42  LocalStep                -0.441308  19799.96   100.00  
   376     42  GlobalStep               -0.392367  19799.96   100.00  
   377     42  GlobalStep               -0.392367  19799.96   100.00  
   378     42  GlobalStep               -0.392367  19799.96   100.00  
   379     42  GlobalStep               -0.492570  19799.96   100.00  
   380     42  GlobalStep               -0.495042  19799.96   100.00  
   381     42  LocalStep                -0.464471  19799.96   100.00  
   382     42  GlobalStep               -0.477180  19799.96   100.00  
   383     42  GlobalStep               -0.392367  19799.96   100.00  
   384     42  GlobalStep               -0.392367  19799.96   100.00  
   385     42  GlobalStep               -0.497944  19799.96   100.00  
   386     42  GlobalStep               -0.511498  19799.96   100.00 *
   387     42  LocalStep                -0.462440  19799.96   100.00  
   388     42  GlobalStep               -0.392367  19799.96   100.00  
   389     42  GlobalStep               -0.392367  19799.96   100.00  
   390     42  GlobalStep               -0.424926  19799.96   100.00  
   391     42  GlobalStep               -0.499344  19799.96   100.00  
   392     42  GlobalStep               -0.307845  19799.96   100.00  
   393     42  LocalStep                -0.343079  19799.96   100.00  
   394     42  RefinementStep           -0.490181  19799.96   100.00  
Summary: iters 395 evals 201 noisy_evals 207 cycles  42 opt_time 19799.96 tot_time 19799.96 obj        -0.511498 gap 100.00
Val: -0.5114978284
X: 

[9.4454892194e-01 9.0563656758e-01 5.7183812990e-03 9.8522197587e-01
 6.2991480732e-02 9.9591738815e-01 9.9413170249e-01 2.6459141405e-02
 7.3610520676e-03 9.9740817864e-01 4.3975285733e-03 2.8686611943e-01
 2.9432318512e-04]


Itercount: 395
Evalcount: 201
Fast_evalcount: 207
