# Supplementary material for: Black-box and surrogate optimization for tuning spiking neural models of striatum plasticity
Source: Front Neuroinform. 2022 Oct 20;16:1017222. doi: 10.3389/fninf.2022.1017222 (PMC9630480; doi:10.3389/fninf.2022.1017222)
Supplement: Supplementary file 1 [file Data_Sheet_1.ZIP › SHARED_DATA_TuningSpiking/RBFOpt/300FE_Slim/RBF_Slm_300_7.txt]

  Iter  Cycle  Action             Objective value      Time      Gap
  ----  -----  ------             ---------------      ----      ---
     0      0  Initialization           -0.386604~   706.16   100.00  
     0      0  Initialization           -0.387352~   706.16   100.00 *
     0      0  Initialization           -0.225296~   706.16   100.00  
     0      0  Initialization           -0.240917~   706.16   100.00  
     0      0  Initialization           -0.225296~   706.17   100.00  
     0      0  Initialization           -0.225296~   706.17   100.00  
     0      0  Initialization           -0.225296~   706.17   100.00  
     0      0  Initialization           -0.225296~   706.17   100.00  
     0      0  Initialization           -0.348231~   706.17   100.00  
     0      0  Initialization           -0.384109~   706.17   100.00  
     0      0  Initialization           -0.387352~   706.17   100.00  
     0      0  Initialization           -0.387352~   706.17   100.00  
     0      0  Initialization           -0.385752~   706.17   100.00  
     0      0  Initialization           -0.387352~   706.17   100.00  
     0      0  Initialization           -0.335682~   706.17   100.00  
    63     15  GlobalStep               -0.180362~  1870.48   100.00  
    66     16  GlobalStep               -0.275647~  1887.05   100.00  
    73     16  GlobalStep               -0.260281~  1944.05   100.00  
    78     16  GlobalStep               -0.253897~  1978.77   100.00  
    80     16  GlobalStep               -0.248254~  1987.17   100.00  
    83     16  LocalStep                -0.225296~  1989.93   100.00  
    84     16  GlobalStep               -0.269826~  2017.10   100.00  
    85     17  LocalStep                -0.252513~  2018.27   100.00  
    86     17  LocalStep                -0.245283~  2023.89   100.00  
    87     17  GlobalStep               -0.261549~  2025.77   100.00  
    88     17  GlobalStep               -0.225296~  2029.93   100.00  
    90     17  LocalStep                -0.225296~  2045.54   100.00  
    91     17  GlobalStep               -0.278620~  2054.81   100.00  
    93     18  GlobalStep               -0.256847~  2086.96   100.00  
    94     18  GlobalStep               -0.225296~  2103.24   100.00  
    95     18  GlobalStep               -0.225296~  2128.84   100.00  
   100     18  LocalStep                -0.225296~  3102.85   100.00  
   111     18  GlobalStep               -0.230749~  3428.43   100.00  
   114     18  GlobalStep               -0.392367   7154.39   100.00 *
   115     19  GlobalStep               -0.392367   7165.17   100.00  
   116     19  GlobalStep               -0.392367   7190.33   100.00  
   117     19  GlobalStep               -0.392367   7215.52   100.00  
   118     19  GlobalStep               -0.392367   7217.49   100.00  
   119     19  GlobalStep               -0.392367   7227.96   100.00  
   120     19  GlobalStep               -0.392367   7229.62   100.00  
   121     19  GlobalStep               -0.392367   7229.62   100.00  
   122     20  GlobalStep               -0.392367   7235.11   100.00  
   123     20  LocalStep                -0.392367   7236.48   100.00  
   124     20  GlobalStep               -0.392367   7237.73   100.00  
   125     20  GlobalStep               -0.392367   7247.11   100.00  
   126     20  GlobalStep               -0.393035   7248.52   100.00 *
   127     21  GlobalStep               -0.392367   7254.74   100.00  
   128     21  GlobalStep               -0.392367   7263.46   100.00  
   129     21  GlobalStep               -0.393136   7269.21   100.00 *
   130     21  GlobalStep               -0.393287   7270.91   100.00 *
   131     21  GlobalStep               -0.392367   7275.42   100.00  
   132     21  GlobalStep               -0.392367   7288.58   100.00  
   133     22  GlobalStep               -0.392367   7302.42   100.00  
   134     22  GlobalStep               -0.393048   7304.81   100.00  
   135     22  LocalStep                -0.392367   7304.81   100.00  
   136     22  GlobalStep               -0.392367   7306.32   100.00  
   137     22  GlobalStep               -0.393048   7307.84   100.00  
   138     22  GlobalStep               -0.393130   7307.84   100.00  
   139     22  GlobalStep               -0.393048   7309.41   100.00  
   140     22  RefinementStep           -0.392367   7309.42   100.00  
   141     23  GlobalStep               -0.393850   7314.13   100.00 *
   142     23  GlobalStep               -0.392571   7316.71   100.00  
   143     23  GlobalStep               -0.392367   7318.36   100.00  
   144     23  GlobalStep               -0.392367   7320.03   100.00  
   145     23  GlobalStep               -0.392367   7323.55   100.00  
   146     23  GlobalStep               -0.392367   7323.55   100.00  
   147     24  LocalStep                -0.393889   7325.26   100.00 *
   148     24  GlobalStep               -0.392367   7325.26   100.00  
   149     24  LocalStep                -0.392367   7329.83   100.00  
   150     24  GlobalStep               -0.392367   7331.67   100.00  
   151     24  LocalStep                -0.392367   7335.35   100.00  
   152     24  GlobalStep               -0.392367   7335.35   100.00  
   153     25  GlobalStep               -0.392367   7340.22   100.00  
   154     25  GlobalStep               -0.392155   7342.49   100.00  
   155     25  GlobalStep               -0.392367   7344.47   100.00  
   156     25  GlobalStep               -0.392511   7344.47   100.00  
   157     25  GlobalStep               -0.393130   7358.07   100.00  
   158     26  GlobalStep               -0.389584   7360.13   100.00  
   159     26  GlobalStep               -0.392367   7363.44   100.00  
   160     26  GlobalStep               -0.393850   7365.52   100.00  
   161     26  GlobalStep               -0.392367   7367.55   100.00  
   162     26  GlobalStep               -0.392367   7367.55   100.00  
   163     26  LocalStep                -0.392367   7373.67   100.00  
   164     27  GlobalStep               -0.393850   7375.82   100.00  
   165     27  LocalStep                -0.390191   7388.07   100.00  
   166     27  GlobalStep               -0.392367   7390.66   100.00  
   167     27  GlobalStep               -0.393850   7400.61   100.00  
   168     27  GlobalStep               -0.393850   7414.30   100.00  
   169     27  LocalStep                -0.392367   7436.95   100.00  
   170     28  GlobalStep               -0.393850   7457.66   100.00  
   171     28  GlobalStep               -0.393850   7468.62   100.00  
   172     28  LocalStep                -0.392058   7474.28   100.00  
   173     28  GlobalStep               -0.390107   7487.60   100.00  
   174     28  GlobalStep               -0.388618   7665.03   100.00  
   175     28  GlobalStep               -0.388199   7811.69   100.00  
   176     29  GlobalStep               -0.386390   7847.42   100.00  
   177     29  GlobalStep               -0.366091   7869.14   100.00  
   178     29  GlobalStep               -0.372031   8114.61   100.00  
   179     29  GlobalStep               -0.365827   8154.34   100.00  
   180     29  GlobalStep               -0.357087   8179.85   100.00  
   181     29  GlobalStep               -0.388009   8197.46   100.00  
   182     30  GlobalStep               -0.374941   8211.17   100.00  
   183     30  LocalStep                -0.341816   8251.86   100.00  
   187     30  GlobalStep               -0.384220   8305.39   100.00  
   199     30  GlobalStep               -0.377935   8377.64   100.00  
   200     30  Switching to accurate mode           8377.64
   236     30  LocalStep                -0.223674~  8513.74   100.00  
   239     30  LocalStep                -0.392367   8526.23   100.00  
   241     31  GlobalStep               -0.350766   8555.73   100.00  
   246     31  GlobalStep               -0.392367   8609.06   100.00  
   247     31  GlobalStep               -0.392367   8619.53   100.00  
   249     31  GlobalStep               -0.350680   8635.26   100.00  
   250     31  GlobalStep               -0.392367   8670.96   100.00  
   251     31  GlobalStep               -0.266074   8674.20   100.00  
   252     32  GlobalStep               -0.392367   8692.19   100.00  
   253     32  GlobalStep               -0.290572   8696.97   100.00  
   254     32  GlobalStep               -0.392367   8702.39   100.00  
   255     32  GlobalStep               -0.302060   8725.70   100.00  
   256     32  GlobalStep               -0.309657   8768.68   100.00  
   258     32  GlobalStep               -0.392367   8786.23   100.00  
   259     33  LocalStep                -0.392367   8800.44   100.00  
   260     33  GlobalStep               -0.392367   8807.76   100.00  
   261     33  GlobalStep               -0.393169   8854.21   100.00  
   262     33  GlobalStep               -0.392367   8870.49   100.00  
   263     33  GlobalStep               -0.392367   8896.45   100.00  
   264     33  GlobalStep               -0.392367   8914.49   100.00  
   267     34  Discarded                            8946.30
   267     34  GlobalStep               -0.281417   8965.69   100.00  
   268     34  GlobalStep               -0.225296~  8975.16   100.00  
   271     34  LocalStep                -0.264405   9093.79   100.00  
   278     34  GlobalStep               -0.376283   9421.25   100.00  
   280     34  GlobalStep               -0.392367   9810.27   100.00  
   282     35  Discarded                            9843.60
   282     35  GlobalStep               -0.392367  10258.03   100.00  
   283     35  GlobalStep               -0.392367  13903.31   100.00  
   284     35  GlobalStep               -0.392367  13934.87   100.00  
   285     35  GlobalStep               -0.392367  13948.73   100.00  
   286     35  GlobalStep               -0.392367  13964.05   100.00  
   287     36  GlobalStep               -0.392367  13968.07   100.00  
   288     36  GlobalStep               -0.392367  13981.34   100.00  
   289     36  LocalStep                -0.392367  13995.06   100.00  
   290     36  GlobalStep               -0.392367  13998.78   100.00  
   291     36  GlobalStep               -0.392367  15998.43   100.00  
   292     36  GlobalStep               -0.392367  15998.43   100.00  
   293     36  GlobalStep               -0.392367  15998.43   100.00  
   294     36  GlobalStep               -0.392367  15998.43   100.00  
   295     36  LocalStep                -0.392367  15998.43   100.00  
   296     36  GlobalStep               -0.392367  15998.43   100.00  
   297     36  GlobalStep               -0.392367  15998.44   100.00  
   298     36  GlobalStep               -0.392367  15998.44   100.00  
   299     36  GlobalStep               -0.392367  15998.44   100.00  
   300     36  GlobalStep               -0.392367  15998.44   100.00  
   301     36  GlobalStep               -0.368318  15998.44   100.00  
   302     36  LocalStep                -0.392367  15998.44   100.00  
   303     36  GlobalStep               -0.392367  15998.44   100.00  
   304     36  RefinementStep           -0.392511  15998.44   100.00  
   305     36  GlobalStep               -0.392367  15998.44   100.00  
   306     36  GlobalStep               -0.392367  15998.44   100.00  
   307     36  GlobalStep               -0.392367  15998.44   100.00  
   308     36  LocalStep                -0.392367  15998.44   100.00  
   309     36  GlobalStep               -0.392367  15998.44   100.00  
   310     36  GlobalStep               -0.393889  15998.44   100.00  
   311     36  GlobalStep               -0.392367  15998.44   100.00  
   312     36  GlobalStep               -0.392367  15998.44   100.00  
   313     36  GlobalStep               -0.392367  15998.44   100.00  
   314     36  GlobalStep               -0.392367  15998.44   100.00  
   315     36  GlobalStep               -0.392367  15998.44   100.00  
   316     36  GlobalStep               -0.392367  15998.44   100.00  
   317     36  GlobalStep               -0.393889  15998.44   100.00  
   318     36  GlobalStep               -0.392367  15998.44   100.00  
   319     36  GlobalStep               -0.392367  15998.44   100.00  
   320     36  GlobalStep               -0.392367  15998.44   100.00  
   321     36  GlobalStep               -0.392367  15998.44   100.00  
   322     36  GlobalStep               -0.392367  15998.44   100.00  
   323     36  GlobalStep               -0.392328  15998.44   100.00  
   324     36  LocalStep                -0.392367  15998.44   100.00  
   325     36  GlobalStep               -0.392367  15998.44   100.00  
   326     36  GlobalStep               -0.393889  15998.44   100.00  
   327     36  GlobalStep               -0.392367  15998.44   100.00  
   328     36  GlobalStep               -0.392367  15998.44   100.00  
   329     36  LocalStep                -0.392367  15998.44   100.00  
   330     36  GlobalStep               -0.392367  15998.44   100.00  
   331     36  GlobalStep               -0.400882  15998.44   100.00 *
   332     36  GlobalStep               -0.392367  15998.44   100.00  
   333     36  GlobalStep               -0.392367  15998.44   100.00  
   334     36  GlobalStep               -0.392367  15998.44   100.00  
   335     36  GlobalStep               -0.390618  15998.44   100.00  
   336     36  GlobalStep               -0.380602  15998.44   100.00  
   337     36  LocalStep                -0.392936  15998.44   100.00  
   338     36  LocalStep                -0.392367  15998.44   100.00  
   339     36  GlobalStep               -0.392367  15998.44   100.00  
   340     36  GlobalStep               -0.392367  15998.44   100.00  
   341     36  GlobalStep               -0.392367  15998.44   100.00  
   342     36  LocalStep                -0.256517  15998.44   100.00  
   343     36  GlobalStep               -0.393850  15998.44   100.00  
   344     36  GlobalStep               -0.392367  15998.44   100.00  
   345     36  GlobalStep               -0.392367  15998.44   100.00  
   346     36  LocalStep                -0.347904  15998.44   100.00  
   347     36  GlobalStep               -0.392367  15998.44   100.00  
   348     36  GlobalStep               -0.393087  15998.44   100.00  
   349     36  GlobalStep               -0.392335  15998.44   100.00  
   350     36  GlobalStep               -0.392367  15998.44   100.00  
   351     36  GlobalStep               -0.392367  15998.44   100.00  
   352     36  AdjLocalStep             -0.392367  15998.44   100.00  
   353     36  GlobalStep               -0.392367  15998.44   100.00  
   354     36  GlobalStep               -0.392367  15998.44   100.00  
   355     36  GlobalStep               -0.392971  15998.44   100.00  
   356     36  GlobalStep               -0.392367  15998.44   100.00  
   357     36  GlobalStep               -0.392367  15998.44   100.00  
   358     36  AdjLocalStep             -0.393287  15998.44   100.00  
   359     36  GlobalStep               -0.392367  15998.44   100.00  
   360     36  GlobalStep               -0.392367  15998.44   100.00  
   361     36  GlobalStep               -0.392367  15998.44   100.00  
   362     36  LocalStep                -0.392367  15998.44   100.00  
   363     36  GlobalStep               -0.215248  15998.44   100.00  
   364     36  GlobalStep               -0.392367  15998.44   100.00  
   365     36  GlobalStep               -0.392367  15998.44   100.00  
   366     36  GlobalStep               -0.392367  15998.44   100.00  
   367     36  GlobalStep               -0.392384  15998.44   100.00  
   368     36  GlobalStep               -0.392367  15998.44   100.00  
   369     36  GlobalStep               -0.392367  15998.44   100.00  
   370     36  GlobalStep               -0.392367  15998.44   100.00  
   371     36  GlobalStep               -0.392764  15998.44   100.00  
   372     36  LocalStep                -0.392367  15998.44   100.00  
   373     36  GlobalStep               -0.392367  15998.44   100.00  
   374     36  GlobalStep               -0.392367  15998.44   100.00  
   375     36  GlobalStep               -0.392367  15998.44   100.00  
   376     36  GlobalStep               -0.392367  15998.44   100.00  
   377     36  GlobalStep               -0.391836  15998.44   100.00  
   378     36  GlobalStep               -0.392367  15998.44   100.00  
   379     36  GlobalStep               -0.392367  15998.44   100.00  
   380     36  GlobalStep               -0.392367  15998.44   100.00  
   381     36  GlobalStep               -0.392367  15998.44   100.00  
   382     36  LocalStep                -0.393889  15998.44   100.00  
   383     36  GlobalStep               -0.392367  15998.44   100.00  
   384     36  GlobalStep               -0.392367  15998.44   100.00  
   385     36  GlobalStep               -0.392367  15998.44   100.00  
   386     36  GlobalStep               -0.392367  15998.44   100.00  
Summary: iters 387 evals 200 noisy_evals 200 cycles  36 opt_time 15998.45 tot_time 15998.44 obj        -0.400882 gap 100.00
Val: -0.4008820701
X: 

[0.9955343788 0.0079321087 0.9968295046 0.8019522592 0.9790924848
 0.0577630461 0.9602865629 0.9098706752 0.0867497548 0.071470981
 0.9897791396 0.9462360424 0.9641194285]


Itercount: 387
Evalcount: 200
Fast_evalcount: 200
