# Supplementary material for: Black-box and surrogate optimization for tuning spiking neural models of striatum plasticity
Source: Front Neuroinform. 2022 Oct 20;16:1017222. doi: 10.3389/fninf.2022.1017222 (PMC9630480; doi:10.3389/fninf.2022.1017222)
Supplement: Supplementary file 1 [file Data_Sheet_1.ZIP › SHARED_DATA_TuningSpiking/RBFOpt/300FE_Slim/RBF_Slm_300_8.txt]

  Iter  Cycle  Action             Objective value      Time      Gap
  ----  -----  ------             ---------------      ----      ---
     0      0  Initialization           -0.387352~   710.16   100.00 *
     0      0  Initialization           -0.225296~   710.16   100.00  
     0      0  Initialization           -0.225296~   710.16   100.00  
     0      0  Initialization           -0.225296~   710.16   100.00  
     0      0  Initialization           -0.348168~   710.16   100.00  
     0      0  Initialization           -0.225296~   710.16   100.00  
     0      0  Initialization           -0.387352~   710.16   100.00  
     0      0  Initialization           -0.338262~   710.16   100.00  
     0      0  Initialization           -0.237558~   710.16   100.00  
     0      0  Initialization           -0.387352~   710.16   100.00  
     0      0  Initialization           -0.290641~   710.16   100.00  
     0      0  Initialization           -0.387352~   710.16   100.00  
     0      0  Initialization           -0.225296~   710.16   100.00  
     0      0  Initialization           -0.387352~   710.16   100.00  
     0      0  Initialization           -0.335682~   710.16   100.00  
    64     15  GlobalStep               -0.267344~  2097.62   100.00  
    66     16  GlobalStep               -0.067893~  2156.50   100.00  
    68     16  GlobalStep               -0.273056~  2195.33   100.00  
    69     16  GlobalStep               -0.263292~  2198.65   100.00  
    70     16  GlobalStep               -0.267741~  2202.77   100.00  
    73     16  GlobalStep               -0.229663~  2224.36   100.00  
    75     16  GlobalStep               -0.267397~  2230.34   100.00  
    76     17  GlobalStep               -0.263941~  2232.72   100.00  
    77     17  LocalStep                -0.225296~  2236.00   100.00  
    78     17  GlobalStep               -0.228982~  2239.05   100.00  
    79     17  GlobalStep               -0.239341~  2257.77   100.00  
    81     17  GlobalStep               -0.244237~  2278.69   100.00  
    82     17  GlobalStep               -0.270288~  2280.66   100.00  
    83     18  GlobalStep               -0.237078~  2281.69   100.00  
    84     18  GlobalStep               -0.251485~  2281.69   100.00  
    85     18  GlobalStep               -0.268183~  2283.33   100.00  
    86     18  GlobalStep               -0.258918~  2295.10   100.00  
    87     18  GlobalStep               -0.273587~  2296.60   100.00  
    88     18  GlobalStep               -0.250780~  2306.62   100.00  
    89     19  GlobalStep               -0.230514~  2313.28   100.00  
    90     19  LocalStep                -0.222982~  2317.66   100.00  
    91     19  GlobalStep               -0.250304~  2321.21   100.00  
    92     19  GlobalStep               -0.228967~  2323.09   100.00  
    93     19  GlobalStep               -0.225296~  2328.13   100.00  
    95     19  LocalStep                -0.238035~  2388.57   100.00  
   113     20  LocalStep                -0.240223~  3700.41   100.00  
   114     20  GlobalStep               -0.383127   9399.31   100.00  
   115     20  GlobalStep               -0.392367   9399.31   100.00 *
   116     20  GlobalStep               -0.392367   9399.31   100.00  
   117     20  GlobalStep               -0.391897   9399.31   100.00  
   118     20  GlobalStep               -0.392723   9399.31   100.00 *
   119     20  GlobalStep               -0.393004   9399.31   100.00 *
   120     20  LocalStep                -0.392367   9399.31   100.00  
   121     20  GlobalStep               -0.392605   9399.31   100.00  
   122     20  GlobalStep               -0.391507   9399.32   100.00  
   123     20  GlobalStep               -0.392367   9399.32   100.00  
   124     20  GlobalStep               -0.392367   9399.32   100.00  
   125     20  LocalStep                -0.392367   9399.32   100.00  
   126     20  GlobalStep               -0.392367   9399.32   100.00  
   127     20  GlobalStep               -0.392367   9399.32   100.00  
   128     20  GlobalStep               -0.392367   9399.32   100.00  
   129     20  GlobalStep               -0.390423   9399.32   100.00  
   130     20  GlobalStep               -0.392367   9399.32   100.00  
   131     20  LocalStep                -0.225296~  9399.32   100.00  
   132     20  GlobalStep               -0.636713   9399.32   100.00 *
   133     20  GlobalStep               -0.394541~  9399.32   100.00  
   134     20  LocalStep                -0.253230~  9399.32   100.00  
   135     20  GlobalStep               -0.225296~  9399.32   100.00  
   136     20  GlobalStep               -0.308335~  9399.32   100.00  
   137     20  GlobalStep               -0.304994~  9399.32   100.00  
   138     20  GlobalStep               -0.447963   9399.32   100.00  
   139     20  GlobalStep               -0.373345~  9399.32   100.00  
   140     20  GlobalStep               -0.314627   9399.32   100.00  
   141     20  GlobalStep               -0.252212   9399.32   100.00  
   142     20  GlobalStep               -0.319007   9399.32   100.00  
   143     20  GlobalStep               -0.363669   9399.32   100.00  
   144     20  GlobalStep               -0.379395   9399.32   100.00  
   145     20  GlobalStep               -0.362716   9399.32   100.00  
   146     20  GlobalStep               -0.268787   9399.32   100.00  
   147     20  GlobalStep               -0.389118   9399.32   100.00  
   148     20  GlobalStep               -0.393028   9399.32   100.00  
   149     20  GlobalStep               -0.392367   9399.32   100.00  
   150     20  GlobalStep               -0.392367   9399.32   100.00  
   151     20  LocalStep                -0.392367   9399.32   100.00  
   152     20  GlobalStep               -0.391887   9399.32   100.00  
   153     20  GlobalStep               -0.392854   9399.32   100.00  
   154     20  GlobalStep               -0.391088   9399.32   100.00  
   155     20  GlobalStep               -0.391919   9399.32   100.00  
   156     20  GlobalStep               -0.390723   9399.32   100.00  
   157     20  GlobalStep               -0.392367   9399.32   100.00  
   158     20  LocalStep                -0.392367   9399.32   100.00  
   159     20  LocalStep                -0.392367   9399.32   100.00  
   160     20  GlobalStep               -0.392367   9399.32   100.00  
   161     20  GlobalStep               -0.391394   9399.32   100.00  
   162     20  GlobalStep               -0.392367   9399.32   100.00  
   163     20  GlobalStep               -0.392367   9399.32   100.00  
   164     20  GlobalStep               -0.392367   9399.32   100.00  
   165     20  GlobalStep               -0.391795   9399.32   100.00  
   166     20  GlobalStep               -0.392367   9399.32   100.00  
   167     20  GlobalStep               -0.392132   9399.32   100.00  
   168     20  GlobalStep               -0.392367   9399.32   100.00  
   169     20  LocalStep                -0.392367   9399.32   100.00  
   170     20  GlobalStep               -0.392367   9399.32   100.00  
   171     20  GlobalStep               -0.392367   9399.32   100.00  
   172     20  LocalStep                -0.392367   9399.32   100.00  
   173     20  GlobalStep               -0.391344   9399.32   100.00  
   174     20  GlobalStep               -0.392367   9399.32   100.00  
   175     20  GlobalStep               -0.392367   9399.32   100.00  
   176     20  GlobalStep               -0.392367   9399.32   100.00  
   177     20  GlobalStep               -0.392701   9399.32   100.00  
   178     20  GlobalStep               -0.392367   9399.32   100.00  
   179     20  GlobalStep               -0.392367   9399.32   100.00  
   180     20  GlobalStep               -0.392367   9399.32   100.00  
   181     20  LocalStep                -0.392367   9399.32   100.00  
   182     20  GlobalStep               -0.393117   9399.32   100.00  
   183     20  LocalStep                -0.392367   9399.32   100.00  
   184     20  GlobalStep               -0.392564   9399.32   100.00  
   185     20  LocalStep                -0.392367   9399.32   100.00  
   186     20  GlobalStep               -0.392367   9399.33   100.00  
   187     20  GlobalStep               -0.392367   9399.33   100.00  
   188     20  GlobalStep               -0.392367   9399.33   100.00  
   189     20  GlobalStep               -0.392367   9399.33   100.00  
   190     20  GlobalStep               -0.392367   9399.33   100.00  
   191     20  GlobalStep               -0.392367   9399.33   100.00  
   192     20  GlobalStep               -0.392367   9399.33   100.00  
   193     20  LocalStep                -0.392367   9399.33   100.00  
   194     20  LocalStep                -0.392367   9399.33   100.00  
   195     20  LocalStep                -0.392367   9399.33   100.00  
   196     20  LocalStep                -0.392367   9399.33   100.00  
   197     20  GlobalStep               -0.392367   9399.33   100.00  
   198     20  GlobalStep               -0.392367   9399.33   100.00  
   199     20  GlobalStep               -0.392367   9399.33   100.00  
   200     20  Switching to accurate mode           9399.33
   200     20  GlobalStep               -0.392367   9399.33   100.00  
   201     20  GlobalStep               -0.391990   9399.33   100.00  
   202     20  GlobalStep               -0.391126   9399.33   100.00  
   203     20  GlobalStep               -0.392367   9399.33   100.00  
   204     20  RefinementStep           -0.392367   9399.33   100.00  
   205     20  GlobalStep               -0.392367   9399.33   100.00  
   206     20  GlobalStep               -0.392367   9399.33   100.00  
   207     20  GlobalStep               -0.389985   9399.33   100.00  
   208     20  GlobalStep               -0.391474   9399.33   100.00  
   209     35  GlobalStep               -0.392367  14118.74   100.00  
   210     36  GlobalStep               -0.392367  14127.17   100.00  
   211     36  GlobalStep               -0.392367  14135.07   100.00  
   212     36  GlobalStep               -0.392367  14139.23   100.00  
   213     36  GlobalStep               -0.389773  14172.81   100.00  
   214     36  GlobalStep               -0.392367  14191.51   100.00  
   215     36  GlobalStep               -0.392367  14277.61   100.00  
   216     37  GlobalStep               -0.389470  14303.19   100.00  
   217     37  GlobalStep               -0.392367  14314.16   100.00  
   218     37  GlobalStep               -0.392283  14378.10   100.00  
   219     37  GlobalStep               -0.390452  14454.74   100.00  
   220     37  LocalStep                -0.393133  14545.87   100.00  
   221     37  GlobalStep               -0.385186  14692.53   100.00  
   222     38  GlobalStep               -0.369246  14854.23   100.00  
   223     38  GlobalStep               -0.352450  14935.26   100.00  
   224     38  LocalStep                -0.381038  15033.46   100.00  
   225     38  RefinementStep           -0.648415  19028.53   100.00 *
   226     38  GlobalStep               -0.499152  19028.53   100.00  
   227     38  GlobalStep               -0.627193  19028.53   100.00  
   228     38  GlobalStep               -0.542722  19028.53   100.00  
   229     38  LocalStep                -0.538267  19028.53   100.00  
   230     38  GlobalStep               -0.492009  19028.53   100.00  
   231     38  GlobalStep               -0.650726  19028.53   100.00 *
   232     38  GlobalStep               -0.741539  19028.53   100.00 *
   233     38  LocalStep                -0.685860  19028.53   100.00  
   234     38  GlobalStep               -0.371036  19028.53   100.00  
   235     38  GlobalStep               -0.675633  19028.53   100.00  
   236     38  GlobalStep               -0.671180  19028.53   100.00  
   237     38  GlobalStep               -0.567162  19028.53   100.00  
   238     38  LocalStep                -0.551065  19028.53   100.00  
   239     38  GlobalStep               -0.663464  19028.53   100.00  
   240     38  GlobalStep               -0.492241  19028.53   100.00  
   241     38  GlobalStep               -0.724233  19028.53   100.00  
   242     38  GlobalStep               -0.590376  19028.53   100.00  
   243     38  LocalStep                -0.612585  19028.53   100.00  
   244     38  GlobalStep               -0.640608  19028.53   100.00  
   245     38  GlobalStep               -0.785965  19028.53   100.00 *
   246     38  GlobalStep               -0.745328  19028.53   100.00  
   247     38  GlobalStep               -0.633985  19028.53   100.00  
   248     38  LocalStep                -0.699457  19028.53   100.00  
   249     38  GlobalStep               -0.454186  19028.53   100.00  
   250     38  GlobalStep               -0.414852  19028.54   100.00  
   251     38  GlobalStep               -0.647932  19028.54   100.00  
   252     38  GlobalStep               -0.617853  19028.54   100.00  
   253     38  LocalStep                -0.609603  19028.54   100.00  
   254     38  GlobalStep               -0.374907  19028.54   100.00  
   255     38  GlobalStep               -0.578211  19028.54   100.00  
   256     38  GlobalStep               -0.701228  19028.54   100.00  
   257     38  GlobalStep               -0.734088  19028.54   100.00  
   258     38  GlobalStep               -0.704467  19028.54   100.00  
   259     38  LocalStep                -0.747883  19028.54   100.00  
   260     38  GlobalStep               -0.607596  19028.54   100.00  
   261     38  GlobalStep               -0.645689  19028.54   100.00  
   262     38  GlobalStep               -0.581949  19028.54   100.00  
   263     38  LocalStep                -0.671768  19028.54   100.00  
   264     38  GlobalStep               -0.716303  19028.54   100.00  
   265     38  GlobalStep               -0.550034  19028.54   100.00  
   266     38  GlobalStep               -0.666673  19028.54   100.00  
   267     38  GlobalStep               -0.591901  19028.54   100.00  
   268     38  LocalStep                -0.232563  19028.54   100.00  
   269     38  GlobalStep               -0.353409  19028.54   100.00  
   270     38  GlobalStep               -0.581661  19028.54   100.00  
   271     38  GlobalStep               -0.647328  19028.54   100.00  
   272     38  GlobalStep               -0.298554  19028.54   100.00  
   273     38  LocalStep                -0.215248  19028.54   100.00  
   274     38  GlobalStep               -0.370045  19028.54   100.00  
   275     38  GlobalStep               -0.422168  19028.54   100.00  
   276     38  GlobalStep               -0.239314  19028.54   100.00  
   277     38  GlobalStep               -0.289254  19028.54   100.00  
   278     38  LocalStep                -0.215248  19028.54   100.00  
   279     38  GlobalStep               -0.274136  19028.54   100.00  
   280     38  GlobalStep               -0.224729  19028.54   100.00  
   281     38  GlobalStep               -0.227536  19028.54   100.00  
   282     38  GlobalStep               -0.500462  19028.54   100.00  
   283     38  LocalStep                -0.215248  19028.54   100.00  
   284     38  GlobalStep               -0.215248  19028.54   100.00  
   285     38  GlobalStep               -0.216987  19028.54   100.00  
   286     38  GlobalStep               -0.217109  19028.54   100.00  
   287     38  GlobalStep               -0.259402  19028.54   100.00  
   288     38  GlobalStep               -0.367247  19028.54   100.00  
   289     38  GlobalStep               -0.215248  19028.54   100.00  
   290     38  GlobalStep               -0.337207  19028.54   100.00  
   291     38  GlobalStep               -0.225227  19028.54   100.00  
   292     38  GlobalStep               -0.224040  19028.54   100.00  
   293     38  GlobalStep               -0.730812  19028.54   100.00  
   294     38  GlobalStep               -0.233970  19028.54   100.00  
   295     38  GlobalStep               -0.243702  19028.54   100.00  
   296     38  GlobalStep               -0.218875  19028.54   100.00  
   297     38  GlobalStep               -0.215688  19028.54   100.00  
   298     38  GlobalStep               -0.402434  19028.54   100.00  
   299     38  LocalStep                -0.215248  19028.54   100.00  
   300     38  GlobalStep               -0.226032  19028.54   100.00  
   301     38  GlobalStep               -0.239970  19028.54   100.00  
   302     38  GlobalStep               -0.217567  19028.54   100.00  
   303     38  GlobalStep               -0.384105  19028.54   100.00  
   304     38  GlobalStep               -0.283558  19028.54   100.00  
   305     38  LocalStep                -0.215248  19028.54   100.00  
   306     38  GlobalStep               -0.392763  19028.54   100.00  
   307     38  GlobalStep               -0.392639  19028.54   100.00  
   308     38  GlobalStep               -0.385823  19028.54   100.00  
   309     38  GlobalStep               -0.216122  19028.54   100.00  
   310     38  GlobalStep               -0.409693  19028.54   100.00  
   311     38  LocalStep                -0.215248  19028.54   100.00  
   312     38  GlobalStep               -0.388274  19028.54   100.00  
   313     38  GlobalStep               -0.254409  19028.54   100.00  
   314     38  GlobalStep               -0.396675  19028.54   100.00  
   315     38  GlobalStep               -0.785885  19028.54   100.00  
   316     38  GlobalStep               -0.591154  19028.54   100.00  
   317     38  LocalStep                -0.230829  19028.54   100.00  
   318     38  GlobalStep               -0.229046  19028.54   100.00  
   319     38  GlobalStep               -0.239092  19028.54   100.00  
   320     38  GlobalStep               -0.236319  19028.54   100.00  
Summary: iters 321 evals 200 noisy_evals 136 cycles  38 opt_time 19028.54 tot_time 19028.54 obj        -0.785965 gap 100.00
Val: -0.7859653764
X: 

[0.9929327277 0.9893766222 0.9779508735 0.378132156  0.0401538262
 0.9004316087 0.018418766  0.1644508286 0.8014231736 0.9724870924
 0.1342369982 0.9595969358 0.9673450994]


Itercount: 321
Evalcount: 200
Fast_evalcount: 136
