# Supplementary material for: Black-box and surrogate optimization for tuning spiking neural models of striatum plasticity
Source: Front Neuroinform. 2022 Oct 20;16:1017222. doi: 10.3389/fninf.2022.1017222 (PMC9630480; doi:10.3389/fninf.2022.1017222)
Supplement: Supplementary file 1 [file Data_Sheet_1.ZIP › SHARED_DATA_TuningSpiking/RBFOpt/300FE_Slim/RBF_Slm_300_9.txt]

  Iter  Cycle  Action             Objective value      Time      Gap
  ----  -----  ------             ---------------      ----      ---
     0      0  Initialization           -0.220121~   722.77   100.00  
     0      0  Initialization           -0.260370~   722.77   100.00  
     0      0  Initialization           -0.225296~   722.77   100.00  
     0      0  Initialization           -0.225296~   722.77   100.00  
     0      0  Initialization           -0.387352~   722.77   100.00  
     0      0  Initialization           -0.225296~   722.77   100.00  
     0      0  Initialization           -0.385889~   722.77   100.00  
     0      0  Initialization           -0.225296~   722.77   100.00  
     0      0  Initialization           -0.366529~   722.77   100.00  
     0      0  Initialization           -0.225296~   722.77   100.00  
     0      0  Initialization           -0.429378~   722.77   100.00 *
     0      0  Initialization           -0.225296~   722.77   100.00  
     0      0  Initialization           -0.385752~   722.77   100.00  
     0      0  Initialization           -0.387352~   722.77   100.00  
     0      0  Initialization           -0.335682~   722.77   100.00  
    48     15  GlobalStep               -0.309695~  1839.19   100.00  
    51     16  GlobalStep               -0.306600~  1843.03   100.00  
    54     16  GlobalStep               -0.301344~  1853.50   100.00  
    55     16  GlobalStep               -0.306333~  1900.30   100.00  
    57     16  GlobalStep               -0.297682~  1918.45   100.00  
    59     16  GlobalStep               -0.273917~  1935.29   100.00  
    60     16  GlobalStep               -0.265613~  1938.23   100.00  
    61     17  GlobalStep               -0.245960~  1939.32   100.00  
    62     17  GlobalStep               -0.225296~  1955.27   100.00  
    63     17  LocalStep                -0.276664~  1956.23   100.00  
    64     17  GlobalStep               -0.225296~  1958.45   100.00  
    66     17  LocalStep                -0.225296~  1975.56   100.00  
    68     17  GlobalStep               -0.272608~  1985.39   100.00  
    69     18  GlobalStep               -0.252521~  1991.84   100.00  
    73     18  GlobalStep               -0.276537~  2003.28   100.00  
    74     18  GlobalStep               -0.258584~  2006.96   100.00  
    75     18  GlobalStep               -0.304839~  2010.00   100.00  
    76     18  LocalStep                -0.225296~  2011.11   100.00  
    77     18  LocalStep                -0.312649~  2020.11   100.00  
    78     19  GlobalStep               -0.271219~  2038.72   100.00  
    79     19  GlobalStep               -0.225296~  2040.59   100.00  
    80     19  GlobalStep               -0.225296~  2044.59   100.00  
    81     19  LocalStep                -0.225296~  2067.33   100.00  
    82     19  GlobalStep               -0.225296~  2068.58   100.00  
    83     19  GlobalStep               -0.287958~  2071.38   100.00  
    84     20  GlobalStep               -0.225296~  2075.59   100.00  
    85     20  GlobalStep               -0.295884~  2087.30   100.00  
    86     20  GlobalStep               -0.225296~  2089.60   100.00  
    87     20  GlobalStep               -0.225296~  2093.73   100.00  
    88     20  GlobalStep               -0.258325~  2095.70   100.00  
    89     20  GlobalStep               -0.225296~  2103.75   100.00  
    90     21  GlobalStep               -0.225296~  2125.74   100.00  
    91     21  GlobalStep               -0.225296~  2133.93   100.00  
    92     21  LocalStep                -0.225296~  2151.18   100.00  
    93     21  GlobalStep               -0.225296~  2157.73   100.00  
    94     21  GlobalStep               -0.225296~  2160.41   100.00  
    95     21  GlobalStep               -0.225296~  2171.56   100.00  
   100     22  GlobalStep               -0.225296~  3101.07   100.00  
   101     22  LocalStep                -0.388076   6853.06   100.00  
   102     22  GlobalStep               -0.392367   6853.06   100.00  
   103     22  GlobalStep               -0.392367   6853.06   100.00  
   104     22  LocalStep                -0.392367   6853.07   100.00  
   105     22  LocalStep                -0.225296~  6853.07   100.00  
   107     22  GlobalStep               -0.225296~  6853.07   100.00  
   111     22  LocalStep                -0.238035~  6853.07   100.00  
   113     22  GlobalStep               -0.225296~  6853.07   100.00  
   114     22  GlobalStep               -0.225296~  6853.07   100.00  
   117     22  LocalStep                -0.236001~  6853.07   100.00  
   118     22  GlobalStep               -0.225296~  6853.07   100.00  
   119     22  GlobalStep               -0.225296~  6853.07   100.00  
   120     22  GlobalStep               -0.225296~  6853.07   100.00  
   121     22  GlobalStep               -0.225296~  6853.07   100.00  
   122     22  GlobalStep               -0.225296~  6853.07   100.00  
   123     22  GlobalStep               -0.225232~  6853.07   100.00  
   124     22  GlobalStep               -0.225296~  6853.07   100.00  
   125     22  GlobalStep               -0.225296~  6853.07   100.00  
   126     22  GlobalStep               -0.343828   6853.07   100.00  
   127     22  GlobalStep               -0.291637   6853.07   100.00  
   128     22  GlobalStep               -0.253288   6853.07   100.00  
   129     22  LocalStep                -0.225296~  6853.07   100.00  
   130     22  GlobalStep               -0.248187   6853.07   100.00  
   131     22  GlobalStep               -0.225296~  6853.07   100.00  
   132     22  GlobalStep               -0.374780   6853.07   100.00  
   133     22  GlobalStep               -0.225296~  6853.07   100.00  
   134     22  GlobalStep               -0.225296~  6853.07   100.00  
   135     22  GlobalStep               -0.225296~  6853.07   100.00  
   136     22  GlobalStep               -0.225296~  6853.07   100.00  
   137     22  GlobalStep               -0.225296~  6853.07   100.00  
   138     22  GlobalStep               -0.354136   6853.07   100.00  
   139     22  GlobalStep               -0.225296~  6853.07   100.00  
   140     22  GlobalStep               -0.225296~  6853.07   100.00  
   141     22  GlobalStep               -0.445822   6853.07   100.00 *
   142     22  GlobalStep               -0.332363   6853.07   100.00  
   143     22  LocalStep                -0.377868   6853.07   100.00  
   144     22  GlobalStep               -0.225296~  6853.07   100.00  
   145     22  GlobalStep               -0.356952   6853.07   100.00  
   146     22  GlobalStep               -0.381363   6853.07   100.00  
   147     22  LocalStep                -0.225296~  6853.07   100.00  
   148     22  LocalStep                -0.373074   6853.07   100.00  
   149     22  GlobalStep               -0.361815   6853.08   100.00  
   150     22  LocalStep                -0.382741   6853.08   100.00  
   151     22  LocalStep                -0.391880   6853.08   100.00  
   152     22  GlobalStep               -0.383255   6853.08   100.00  
   153     22  LocalStep                -0.381471   6853.08   100.00  
   154     22  GlobalStep               -0.389244   6853.08   100.00  
   155     22  GlobalStep               -0.390202   6853.08   100.00  
   156     22  GlobalStep               -0.355544   6853.08   100.00  
   157     22  GlobalStep               -0.394480   6853.08   100.00  
   158     22  GlobalStep               -0.392367   6853.08   100.00  
   159     22  GlobalStep               -0.389564   6853.08   100.00  
   160     22  GlobalStep               -0.363750   6853.08   100.00  
   161     22  GlobalStep               -0.392367   6853.08   100.00  
   162     22  GlobalStep               -0.384070   6853.08   100.00  
   163     22  GlobalStep               -0.391426   6853.08   100.00  
   164     22  GlobalStep               -0.387909   6853.08   100.00  
   165     22  GlobalStep               -0.379935   6853.08   100.00  
   166     22  GlobalStep               -0.392543   6853.08   100.00  
   167     22  GlobalStep               -0.390991   6853.08   100.00  
   168     22  GlobalStep               -0.386868   6853.08   100.00  
   169     22  GlobalStep               -0.390372   6853.08   100.00  
   170     22  GlobalStep               -0.388076   6853.08   100.00  
   171     22  GlobalStep               -0.392367   6853.08   100.00  
   172     22  LocalStep                -0.392709   6853.08   100.00  
   173     22  GlobalStep               -0.386783   6853.08   100.00  
   174     22  GlobalStep               -0.392367   6853.08   100.00  
   175     22  GlobalStep               -0.392367   6853.08   100.00  
   176     22  GlobalStep               -0.390503   6853.08   100.00  
   177     22  LocalStep                -0.392367   6853.08   100.00  
   178     22  GlobalStep               -0.388457   6853.08   100.00  
   179     22  GlobalStep               -0.392367   6853.08   100.00  
   180     22  GlobalStep               -0.392367   6853.08   100.00  
   181     22  GlobalStep               -0.388522   6853.08   100.00  
   182     22  GlobalStep               -0.393225   6853.08   100.00  
   183     22  GlobalStep               -0.392367   6853.08   100.00  
   184     22  GlobalStep               -0.388301   6853.08   100.00  
   185     22  GlobalStep               -0.406415   6853.08   100.00  
   186     22  GlobalStep               -0.387890   6853.08   100.00  
   187     22  GlobalStep               -0.392367   6853.08   100.00  
   188     22  GlobalStep               -0.388457   6853.08   100.00  
   189     22  GlobalStep               -0.389922   6853.08   100.00  
   190     22  LocalStep                -0.392367   6853.08   100.00  
   191     22  GlobalStep               -0.392367   6853.08   100.00  
   192     22  RefinementStep           -0.392367   6853.08   100.00  
   193     22  GlobalStep               -0.393269   6853.08   100.00  
   194     22  GlobalStep               -0.392367   6853.08   100.00  
   195     22  LocalStep                -0.392367   6853.08   100.00  
   200     36  Switching to accurate mode           7717.58
   260     36  LocalStep                -0.311699~  8166.74   100.00  
   265     36  GlobalStep               -0.333139~  8208.55   100.00  
   275     37  GlobalStep               -0.320053~  8285.76   100.00  
   276     37  LocalStep                -0.238035~  8326.72   100.00  
   277     37  GlobalStep               -0.313156~  8331.08   100.00  
   279     37  GlobalStep               -0.215183~  8367.99   100.00  
   281     37  LocalStep                -0.268510~  8387.38   100.00  
   283     37  LocalStep                -0.225296~  8444.88   100.00  
   285     38  Discarded                            8480.76
   285     38  LocalStep                -0.238035~  8532.80   100.00  
   286     38  GlobalStep               -0.392367  11996.49   100.00  
   287     38  GlobalStep               -0.393074  12031.87   100.00  
   288     38  GlobalStep               -0.391015  12185.95   100.00  
   289     38  GlobalStep               -0.392328  12243.00   100.00  
   291     39  Discarded                           12280.48
   291     39  GlobalStep               -0.392367  12554.01   100.00  
   292     39  GlobalStep               -0.392367  12957.18   100.00  
   293     39  GlobalStep               -0.392367  13043.51   100.00  
   294     39  GlobalStep               -0.392367  13048.36   100.00  
   295     39  GlobalStep               -0.392367  13053.63   100.00  
   296     40  GlobalStep               -0.392367  13058.56   100.00  
   297     40  GlobalStep               -0.389842  13066.33   100.00  
   298     40  GlobalStep               -0.392367  13071.25   100.00  
   299     40  GlobalStep               -0.392367  13071.25   100.00  
   300     40  LocalStep                -0.392367  13076.27   100.00  
   302     40  Discarded                           13092.71
   302     41  GlobalStep               -0.392027  13124.40   100.00  
   304     41  Discarded                           13133.91
   304     41  GlobalStep               -0.388505  13139.11   100.00  
   305     41  GlobalStep               -0.392367  13153.10   100.00  
   306     41  LocalStep                -0.387464  13158.35   100.00  
   307     41  GlobalStep               -0.388109  13158.35   100.00  
   308     41  LocalStep                -0.392367  13158.35   100.00  
   309     41  GlobalStep               -0.392367  13163.78   100.00  
   310     42  GlobalStep               -0.392367  13198.69   100.00  
   311     42  GlobalStep               -0.392367  13211.83   100.00  
   312     42  GlobalStep               -0.392367  13217.29   100.00  
   313     42  GlobalStep               -0.392367  13217.29   100.00  
   314     42  GlobalStep               -0.392367  13217.29   100.00  
   315     42  GlobalStep               -0.392367  13222.63   100.00  
   316     42  GlobalStep               -0.394133  13222.63   100.00  
   317     43  GlobalStep               -0.392367  13236.52   100.00  
   318     43  GlobalStep               -0.392367  13236.52   100.00  
   319     43  GlobalStep               -0.392367  13242.02   100.00  
   320     44  GlobalStep               -0.392367  13268.79   100.00  
   321     44  GlobalStep               -0.393831  13277.72   100.00  
   322     44  GlobalStep               -0.386179  13297.65   100.00  
   323     44  LocalStep                -0.392367  13305.77   100.00  
   325     44  Discarded                           13305.77
   325     44  LocalStep                -0.394155  13311.72   100.00  
   326     44  GlobalStep               -0.392787  13331.38   100.00  
   327     44  LocalStep                -0.387494  13331.38   100.00  
   328     45  GlobalStep               -0.392367  13347.03   100.00  
   329     45  GlobalStep               -0.392367  13347.03   100.00  
   330     45  GlobalStep               -0.392367  13356.39   100.00  
   331     45  GlobalStep               -0.398690  13356.39   100.00  
   332     45  GlobalStep               -0.392367  13375.01   100.00  
   333     45  GlobalStep               -0.392367  13381.49   100.00  
   334     45  GlobalStep               -0.401304  13381.49   100.00  
   335     46  GlobalStep               -0.704690  16902.84   100.00 *
   336     46  GlobalStep               -0.606992  16902.84   100.00  
   337     46  GlobalStep               -0.437134  16902.84   100.00  
   338     46  GlobalStep               -0.403758  16902.84   100.00  
   339     46  RefinementStep           -0.433847  16902.84   100.00  
   340     46  GlobalStep               -0.401303  16902.84   100.00  
   341     46  GlobalStep               -0.392367  16902.84   100.00  
   342     46  GlobalStep               -0.392367  16902.84   100.00  
   343     46  GlobalStep               -0.392367  16902.84   100.00  
   344     46  GlobalStep               -0.399267  16902.84   100.00  
   345     46  LocalStep                -0.430540  16902.84   100.00  
   346     46  LocalStep                -0.392367  16902.84   100.00  
   347     46  GlobalStep               -0.392367  16902.84   100.00  
   348     46  GlobalStep               -0.392367  16902.84   100.00  
   349     46  GlobalStep               -0.409125  16902.84   100.00  
   350     46  GlobalStep               -0.392367  16902.84   100.00  
   351     46  GlobalStep               -0.392201  16902.84   100.00  
   352     46  GlobalStep               -0.392367  16902.84   100.00  
   353     46  GlobalStep               -0.392367  16902.84   100.00  
   354     46  GlobalStep               -0.412817  16902.84   100.00  
   355     46  GlobalStep               -0.400884  16902.84   100.00  
   356     46  GlobalStep               -0.388497  16902.84   100.00  
   357     46  GlobalStep               -0.392367  16902.84   100.00  
   358     46  GlobalStep               -0.392367  16902.84   100.00  
   359     46  GlobalStep               -0.401462  16902.84   100.00  
   360     46  LocalStep                -0.392367  16902.84   100.00  
   361     46  GlobalStep               -0.457955  16902.84   100.00  
   362     46  GlobalStep               -0.392367  16902.84   100.00  
   363     46  GlobalStep               -0.392367  16902.84   100.00  
   364     46  GlobalStep               -0.392367  16902.84   100.00  
   365     46  GlobalStep               -0.392367  16902.85   100.00  
   366     46  LocalStep                -0.215248  16902.85   100.00  
   367     46  GlobalStep               -0.400844  16902.85   100.00  
   368     46  GlobalStep               -0.381748  16902.85   100.00  
   369     46  GlobalStep               -0.420700  16902.85   100.00  
   370     46  GlobalStep               -0.409214  16902.85   100.00  
   371     46  GlobalStep               -0.383678  16902.85   100.00  
   372     46  GlobalStep               -0.465248  16902.85   100.00  
   373     46  GlobalStep               -0.419046  16902.85   100.00  
   374     46  GlobalStep               -0.404103  16902.85   100.00  
   375     46  GlobalStep               -0.392976  16902.85   100.00  
   376     46  GlobalStep               -0.392074  16902.85   100.00  
   377     46  GlobalStep               -0.232631  16902.85   100.00  
   378     46  GlobalStep               -0.392367  16902.85   100.00  
   379     46  GlobalStep               -0.474116  16902.85   100.00  
   380     46  GlobalStep               -0.469135  16902.85   100.00  
   381     46  GlobalStep               -0.451044  16902.85   100.00  
   382     46  GlobalStep               -0.455855  16902.85   100.00  
   383     46  GlobalStep               -0.481263  16902.85   100.00  
   384     46  GlobalStep               -0.279415  16902.85   100.00  
   385     46  GlobalStep               -0.356626  16902.85   100.00  
   386     46  GlobalStep               -0.247750  16902.85   100.00  
   387     46  GlobalStep               -0.446298  16902.85   100.00  
   388     46  GlobalStep               -0.454063  16902.85   100.00  
   389     46  GlobalStep               -0.289666  16902.85   100.00  
   390     46  GlobalStep               -0.390257  16902.85   100.00  
   391     46  GlobalStep               -0.532893  16902.85   100.00  
   392     46  GlobalStep               -0.483411  16902.85   100.00  
   393     46  GlobalStep               -0.492588  16902.85   100.00  
   394     46  GlobalStep               -0.392367  16902.85   100.00  
   395     46  GlobalStep               -0.353576  16902.85   100.00  
   396     46  GlobalStep               -0.332969  16902.85   100.00  
   397     46  GlobalStep               -0.440332  16902.85   100.00  
   398     46  GlobalStep               -0.452407  16902.85   100.00  
   399     46  GlobalStep               -0.367725  16902.85   100.00  
   400     46  GlobalStep               -0.311288  16902.85   100.00  
   401     46  GlobalStep               -0.385899  16902.85   100.00  
   402     46  GlobalStep               -0.455863  16902.85   100.00  
   403     46  GlobalStep               -0.383570  16902.85   100.00  
   404     46  LocalStep                -0.372778  16902.85   100.00  
   405     46  GlobalStep               -0.326748  16902.85   100.00  
   406     46  GlobalStep               -0.389580  16902.85   100.00  
   407     46  GlobalStep               -0.392367  16902.85   100.00  
   408     46  GlobalStep               -0.365453  16902.85   100.00  
   409     46  GlobalStep               -0.371417  16902.85   100.00  
   410     46  GlobalStep               -0.345943  16902.85   100.00  
   411     46  LocalStep                -0.313626  16902.85   100.00  
   412     46  GlobalStep               -0.387936  16902.85   100.00  
   413     46  GlobalStep               -0.340977  16902.85   100.00  
   414     46  GlobalStep               -0.460808  16902.85   100.00  
   415     46  GlobalStep               -0.465113  16902.85   100.00  
   416     46  GlobalStep               -0.392367  16902.85   100.00  
   417     46  GlobalStep               -0.392617  16902.85   100.00  
   418     46  GlobalStep               -0.390994  16902.85   100.00  
   419     46  GlobalStep               -0.381155  16902.85   100.00  
   420     46  GlobalStep               -0.398888  16902.85   100.00  
   421     46  LocalStep                -0.215248  16902.85   100.00  
   422     46  GlobalStep               -0.337864  16902.85   100.00  
   423     46  GlobalStep               -0.215248  16902.85   100.00  
   424     46  GlobalStep               -0.392575  16902.85   100.00  
   425     46  GlobalStep               -0.295104  16902.85   100.00  
   426     46  GlobalStep               -0.390267  16902.85   100.00  
Summary: iters 427 evals 200 noisy_evals 237 cycles  46 opt_time 16902.85 tot_time 16902.85 obj        -0.704690 gap 100.00
Val: -0.7046904499
X: 

[0.0325289944 0.9952478641 0.0101210457 0.0071367341 0.97017176
 0.988236984  0.1043407029 0.02041792   0.047196208  0.9529417548
 0.3018017328 0.0100925592 0.9987636319]


Itercount: 427
Evalcount: 200
Fast_evalcount: 237
