# Supplementary material for: Black-box and surrogate optimization for tuning spiking neural models of striatum plasticity
Source: Front Neuroinform. 2022 Oct 20;16:1017222. doi: 10.3389/fninf.2022.1017222 (PMC9630480; doi:10.3389/fninf.2022.1017222)
Supplement: Supplementary file 1 [file Data_Sheet_1.ZIP › SHARED_DATA_TuningSpiking/RBFOpt/600FE/Alv_RBF_600_1.txt]

  Iter  Cycle  Action             Objective value      Time      Gap
  ----  -----  ------             ---------------      ----      ---
     0      0  Initialization           -0.392563   3176.84   100.00  
     0      0  Initialization           -0.413160   3176.84   100.00 *
     0      0  Initialization           -0.215248   3176.84   100.00  
     0      0  Initialization           -0.215248   3176.84   100.00  
     0      0  Initialization           -0.292654   3176.84   100.00  
     0      0  Initialization           -0.327629   3176.84   100.00  
     0      0  Initialization           -0.215248   3176.84   100.00  
     0      0  Initialization           -0.215248   3176.84   100.00  
     0      0  Initialization           -0.392241   3176.84   100.00  
     0      0  Initialization           -0.392047   3176.84   100.00  
     0      0  Initialization           -0.317233   3176.84   100.00  
     0      0  Initialization           -0.215248   3176.84   100.00  
     0      0  Initialization           -0.392367   3176.84   100.00  
     0      0  Initialization           -0.384727   3176.84   100.00  
     0      0  Initialization           -0.348413   3176.84   100.00  
     1      3  Discarded                            3176.94
     2     12  Discarded                            3178.45
     2     16  GlobalStep               -0.392367   9942.38   100.00  
     3     16  GlobalStep               -0.392367   9952.91   100.00  
     4     16  LocalStep                -0.392367   9982.18   100.00  
     5     16  GlobalStep               -0.392367   9982.49   100.00  
     6     16  GlobalStep               -0.392367   9982.69   100.00  
     7     17  GlobalStep               -0.392367   9990.11   100.00  
     8     17  GlobalStep               -0.386286  10008.32   100.00  
     9     17  GlobalStep               -0.392367  10018.05   100.00  
    10     17  GlobalStep               -0.392367  10027.58   100.00  
    11     17  GlobalStep               -0.392367  10036.00   100.00  
    12     17  LocalStep                -0.392367  10043.12   100.00  
    13     18  GlobalStep               -0.388325  10043.22   100.00  
    14     18  LocalStep                -0.392367  10045.87   100.00  
    15     18  GlobalStep               -0.392367  10046.58   100.00  
    16     18  GlobalStep               -0.392367  10048.38   100.00  
    17     18  LocalStep                -0.392367  10049.79   100.00  
    18     18  LocalStep                -0.392367  10049.89   100.00  
    19     19  GlobalStep               -0.392367  10050.30   100.00  
    20     19  GlobalStep               -0.392367  10052.59   100.00  
    21     19  GlobalStep               -0.392367  10054.80   100.00  
    22     19  GlobalStep               -0.392367  10055.90   100.00  
    23     19  GlobalStep               -0.392367  10056.31   100.00  
    24     19  GlobalStep               -0.392367  10056.61   100.00  
    25     20  GlobalStep               -0.390981  10058.32   100.00  
    26     20  GlobalStep               -0.392367  10064.88   100.00  
    27     20  GlobalStep               -0.393105  10065.08   100.00  
    28     20  LocalStep                -0.392367  10065.08   100.00  
    29     20  LocalStep                -0.392367  10072.60   100.00  
    30     20  GlobalStep               -0.387347  10072.91   100.00  
    31     21  GlobalStep               -0.392367  10073.51   100.00  
    32     21  GlobalStep               -0.392367  10074.91   100.00  
    33     21  LocalStep                -0.392367  10075.11   100.00  
    34     21  LocalStep                -0.392367  10075.31   100.00  
    35     21  GlobalStep               -0.392367  10079.23   100.00  
    36     21  GlobalStep               -0.392367  10081.03   100.00  
    37     22  GlobalStep               -0.392367  10084.25   100.00  
    38     22  LocalStep                -0.392367  10085.18   100.00  
    39     22  GlobalStep               -0.392367  10086.59   100.00  
    40     22  GlobalStep               -0.392367  10086.70   100.00  
    41     22  GlobalStep               -0.392367  10086.90   100.00  
    42     22  GlobalStep               -0.392367  10090.21   100.00  
    43     23  GlobalStep               -0.392367  10090.92   100.00  
    44     23  GlobalStep               -0.392367  10094.08   100.00  
    45     23  GlobalStep               -0.392367  10095.19   100.00  
    46     23  GlobalStep               -0.392367  10095.69   100.00  
    47     23  GlobalStep               -0.392367  10096.29   100.00  
    48     23  GlobalStep               -0.392367  10097.30   100.00  
    49     24  GlobalStep               -0.392367  10097.40   100.00  
    50     24  GlobalStep               -0.392367  10098.76   100.00  
    51     24  GlobalStep               -0.392367  10103.38   100.00  
    52     24  GlobalStep               -0.392367  10103.48   100.00  
    53     24  GlobalStep               -0.392367  10104.29   100.00  
    54     24  GlobalStep               -0.392367  10104.29   100.00  
    55     24  GlobalStep               -0.392367  10104.29   100.00  
    56     25  LocalStep                -0.392367  10105.44   100.00  
    57     25  GlobalStep               -0.392367  10106.15   100.00  
    58     25  GlobalStep               -0.392367  10112.97   100.00  
    59     25  GlobalStep               -0.392367  10114.28   100.00  
    60     25  GlobalStep               -0.392367  10114.99   100.00  
    61     26  GlobalStep               -0.392367  10122.41   100.00  
    62     26  GlobalStep               -0.392367  10123.60   100.00  
    63     26  GlobalStep               -0.392367  10124.71   100.00  
    64     26  GlobalStep               -0.392367  10125.41   100.00  
    65     26  GlobalStep               -0.392259  10125.52   100.00  
    66     26  GlobalStep               -0.392367  10129.33   100.00  
    67     27  LocalStep                -0.392367  10130.44   100.00  
    68     27  GlobalStep               -0.392367  10131.72   100.00  
    69     27  GlobalStep               -0.392367  10134.64   100.00  
    70     27  GlobalStep               -0.392367  10138.55   100.00  
    71     27  LocalStep                -0.392367  10140.06   100.00  
    72     27  GlobalStep               -0.392367  10140.46   100.00  
    73     28  GlobalStep               -0.392367  10142.07   100.00  
    74     28  GlobalStep               -0.392367  10145.73   100.00  
    75     28  GlobalStep               -0.392367  10148.74   100.00  
    76     28  GlobalStep               -0.392367  10149.25   100.00  
    77     28  GlobalStep               -0.392367  10152.16   100.00  
    78     28  LocalStep                -0.392367  10154.97   100.00  
    79     29  GlobalStep               -0.392367  10156.78   100.00  
    80     29  GlobalStep               -0.392367  10158.93   100.00  
    81     29  GlobalStep               -0.392367  10177.99   100.00  
    82     29  GlobalStep               -0.392367  10181.10   100.00  
    83     29  GlobalStep               -0.389001  10183.21   100.00  
    84     29  GlobalStep               -0.389001  10193.74   100.00  
    85     30  GlobalStep               -0.387947  10278.26   100.00  
    86     30  GlobalStep               -0.211457  10352.48   100.00  
    87     30  RefinementStep           -0.384763  10400.10   100.00  
    88     30  GlobalStep               -0.319403  10635.72   100.00  
    89     30  GlobalStep               -0.390097  10698.09   100.00  
    90     30  GlobalStep               -0.300781  10849.18   100.00  
    91     30  GlobalStep               -0.357848  10869.35   100.00  
    92     31  GlobalStep               -0.312415  10900.14   100.00  
    93     31  GlobalStep               -0.215248  11237.89   100.00  
    94     31  LocalStep                -0.215248  11258.74   100.00  
    95     31  GlobalStep               -0.265409  11309.08   100.00  
    96     31  GlobalStep               -0.244831  11309.18   100.00  
    97     31  GlobalStep               -0.611369  11738.90   100.00 *
    98     32  GlobalStep               -0.392367  16257.40   100.00  
    99     32  GlobalStep               -0.389274  16269.09   100.00  
   100     32  GlobalStep               -0.390274  16280.83   100.00  
   101     32  GlobalStep               -0.392367  16298.88   100.00  
   102     32  GlobalStep               -0.392367  16311.91   100.00  
   103     32  LocalStep                -0.392367  16315.23   100.00  
   104     33  GlobalStep               -0.392367  16319.64   100.00  
   105     33  LocalStep                -0.392367  16321.52   100.00  
   106     33  GlobalStep               -0.392367  16328.05   100.00  
   107     33  LocalStep                -0.392367  16330.56   100.00  
   108     33  GlobalStep               -0.392367  16334.57   100.00  
   109     33  GlobalStep               -0.392367  16349.02   100.00  
   110     34  LocalStep                -0.392367  16358.75   100.00  
   111     34  GlobalStep               -0.392367  16362.20   100.00  
   112     34  GlobalStep               -0.392367  16370.22   100.00  
   113     34  GlobalStep               -0.392367  16371.23   100.00  
   114     34  GlobalStep               -0.392367  16378.56   100.00  
   115     34  GlobalStep               -0.392367  16382.87   100.00  
   116     35  GlobalStep               -0.392367  16383.48   100.00  
   117     35  LocalStep                -0.392367  16389.64   100.00  
   118     35  GlobalStep               -0.392367  16399.77   100.00  
   119     35  GlobalStep               -0.392367  16406.50   100.00  
   120     35  LocalStep                -0.392367  16408.11   100.00  
   121     35  GlobalStep               -0.392367  16430.27   100.00  
   122     36  LocalStep                -0.392367  16457.85   100.00  
   123     36  LocalStep                -0.392367  16463.55   100.00  
   124     36  GlobalStep               -0.392367  16470.07   100.00  
   125     36  GlobalStep               -0.392367  16475.39   100.00  
   126     36  GlobalStep               -0.392367  16478.70   100.00  
   127     36  GlobalStep               -0.392367  16479.01   100.00  
   128     37  LocalStep                -0.392367  16503.68   100.00  
   129     37  LocalStep                -0.392367  16506.51   100.00  
   130     37  GlobalStep               -0.382929  16508.92   100.00  
   131     37  GlobalStep               -0.392367  16509.53   100.00  
   132     37  GlobalStep               -0.385510  16519.06   100.00  
   133     37  GlobalStep               -0.392367  16519.47   100.00  
   134     38  LocalStep                -0.389001  16526.99   100.00  
   135     38  GlobalStep               -0.391335  16535.10   100.00  
   136     38  GlobalStep               -0.392367  16553.27   100.00  
   137     38  GlobalStep               -0.392367  16558.59   100.00  
   138     38  GlobalStep               -0.392367  16558.82   100.00  
   139     38  GlobalStep               -0.392063  16573.98   100.00  
   140     39  GlobalStep               -0.392367  16607.19   100.00  
   141     39  GlobalStep               -0.392367  16686.52   100.00  
   142     39  GlobalStep               -0.405186  16786.90   100.00  
   143     39  GlobalStep               -0.392367  16893.81   100.00  
   144     39  GlobalStep               -0.362093  16957.80   100.00  
   145     39  GlobalStep               -0.399700  16962.12   100.00  
   146     40  GlobalStep               -0.392367  16963.93   100.00  
   147     40  GlobalStep               -0.335232  17028.68   100.00  
   148     40  GlobalStep               -0.363154  17086.96   100.00  
   149     40  LocalStep                -0.392367  17094.60   100.00  
   150     40  GlobalStep               -0.337466  17187.36   100.00  
   151     40  GlobalStep               -0.297714  17321.13   100.00  
   152     41  GlobalStep               -0.293661  17424.12   100.00  
   153     41  GlobalStep               -0.385267  17427.05   100.00  
   154     41  GlobalStep               -0.392367  17456.14   100.00  
   155     41  GlobalStep               -0.374907  17461.27   100.00  
   156     41  GlobalStep               -0.366462  17470.22   100.00  
   157     41  GlobalStep               -0.381048  17470.82   100.00  
   158     42  GlobalStep               -0.282438  17482.46   100.00  
   159     42  GlobalStep               -0.215248  17494.83   100.00  
   160     42  GlobalStep               -0.403013  17500.36   100.00  
   161     42  GlobalStep               -0.215248  17507.80   100.00  
   162     42  GlobalStep               -0.215431  17513.33   100.00  
   163     42  LocalStep                -0.215248  17522.68   100.00  
   164     43  GlobalStep               -0.287195  17534.42   100.00  
   165     43  GlobalStep               -0.321974  17537.60   100.00  
   166     43  GlobalStep               -0.215248  17537.60   100.00  
   167     43  GlobalStep               -0.215248  17543.13   100.00  
   168     43  GlobalStep               -0.380117  17547.25   100.00  
   169     43  GlobalStep               -0.389379  17586.86   100.00  
   170     44  GlobalStep               -0.394542  17589.08   100.00  
   171     44  GlobalStep               -0.253553  17637.45   100.00  
   172     44  GlobalStep               -0.476231  17715.27   100.00  
   173     44  GlobalStep               -0.228354  17757.01   100.00  
   174     44  GlobalStep               -0.215248  17760.54   100.00  
   175     44  RefinementStep           -0.215248  17778.39   100.00  
   176     44  LocalStep                -0.222375  17846.39   100.00  
   177     45  GlobalStep               -0.345733  17880.59   100.00  
   178     45  GlobalStep               -0.411170  17945.64   100.00  
   179     45  GlobalStep               -0.217227  17962.30   100.00  
   180     45  GlobalStep               -0.215248  17982.56   100.00  
   181     45  GlobalStep               -0.215248  17990.80   100.00  
   182     45  LocalStep                -0.215248  18023.41   100.00  
   183     46  GlobalStep               -0.398949  18025.73   100.00  
   184     46  GlobalStep               -0.215248  18030.24   100.00  
   185     46  GlobalStep               -0.215248  18031.85   100.00  
   186     46  GlobalStep               -0.220574  18080.19   100.00  
   187     46  GlobalStep               -0.215248  18166.35   100.00  
   188     46  GlobalStep               -0.215248  18292.93   100.00  
   189     47  GlobalStep               -0.215248  18371.75   100.00  
   190     47  GlobalStep               -0.215248  18479.05   100.00  
   191     47  LocalStep                -0.255807  19105.71   100.00  
   192     47  GlobalStep               -0.215248  19131.08   100.00  
   193     47  GlobalStep               -0.215248  19471.22   100.00  
   194     47  GlobalStep               -0.392367  21419.54   100.00  
   195     48  GlobalStep               -0.392367  21566.97   100.00  
   196     48  GlobalStep               -0.385210  21629.42   100.00  
   197     48  GlobalStep               -0.392367  21683.07   100.00  
   198     48  GlobalStep               -0.389757  21706.34   100.00  
   199     48  GlobalStep               -0.327254  21968.58   100.00  
   200     48  GlobalStep               -0.386582  22048.32   100.00  
   201     49  GlobalStep               -0.344070  22238.16   100.00  
   202     49  LocalStep                -0.252678  26197.10   100.00  
   203     49  GlobalStep               -0.607117  26197.10   100.00  
   204     49  GlobalStep               -0.423538  26197.10   100.00  
   205     49  GlobalStep               -0.215248  26197.10   100.00  
   206     49  GlobalStep               -0.344947  26197.10   100.00  
   207     49  GlobalStep               -0.394383  26197.10   100.00  
   208     49  LocalStep                -0.350406  26197.10   100.00  
   209     49  GlobalStep               -0.300772  26197.10   100.00  
   210     49  GlobalStep               -0.641432  26197.10   100.00 *
   211     49  GlobalStep               -0.389884  26197.10   100.00  
   212     49  GlobalStep               -0.392367  26197.10   100.00  
   213     49  GlobalStep               -0.398824  26197.10   100.00  
   214     49  LocalStep                -0.248638  26197.10   100.00  
   215     49  GlobalStep               -0.261108  26197.10   100.00  
   216     49  GlobalStep               -0.249928  26197.10   100.00  
   217     49  GlobalStep               -0.337937  26197.10   100.00  
   218     49  GlobalStep               -0.391948  26197.10   100.00  
   219     49  GlobalStep               -0.392367  26197.10   100.00  
   220     49  LocalStep                -0.225889  26197.10   100.00  
   221     49  GlobalStep               -0.286235  26197.10   100.00  
   222     49  GlobalStep               -0.247160  26197.10   100.00  
   223     49  GlobalStep               -0.313312  26197.10   100.00  
   224     49  GlobalStep               -0.215248  26197.10   100.00  
   225     49  GlobalStep               -0.215248  26197.10   100.00  
   226     49  LocalStep                -0.363035  26197.10   100.00  
   227     49  RefinementStep           -0.627739  26197.10   100.00  
   228     49  GlobalStep               -0.512321  26197.10   100.00  
   229     49  GlobalStep               -0.408916  26197.10   100.00  
   230     49  GlobalStep               -0.215248  26197.10   100.00  
   231     49  GlobalStep               -0.215248  26197.10   100.00  
   232     49  GlobalStep               -0.215248  26197.10   100.00  
   233     49  LocalStep                -0.252583  26197.10   100.00  
   234     49  GlobalStep               -0.469450  26197.10   100.00  
   235     49  GlobalStep               -0.259384  26197.10   100.00  
   236     49  GlobalStep               -0.215248  26197.10   100.00  
   237     49  GlobalStep               -0.392367  26197.10   100.00  
   238     49  GlobalStep               -0.283392  26197.10   100.00  
   239     49  LocalStep                -0.215248  26197.10   100.00  
   240     49  GlobalStep               -0.231088  26197.10   100.00  
   241     49  GlobalStep               -0.268605  26197.10   100.00  
   242     49  GlobalStep               -0.334594  26197.10   100.00  
   243     49  GlobalStep               -0.392367  26197.10   100.00  
   244     49  GlobalStep               -0.215248  26197.10   100.00  
   245     49  LocalStep                -0.215248  26197.10   100.00  
   246     49  GlobalStep               -0.461207  26197.10   100.00  
   247     49  GlobalStep               -0.231031  26197.10   100.00  
   248     49  GlobalStep               -0.628314  26197.10   100.00  
   249     49  GlobalStep               -0.215248  26197.10   100.00  
   250     49  GlobalStep               -0.381472  26197.10   100.00  
   251     49  LocalStep                -0.215248  26197.10   100.00  
   252     49  GlobalStep               -0.226083  26197.10   100.00  
   253     49  GlobalStep               -0.283505  26197.10   100.00  
   254     49  GlobalStep               -0.549999  26197.11   100.00  
   255     49  GlobalStep               -0.281537  26197.11   100.00  
   256     49  GlobalStep               -0.377091  26197.11   100.00  
   257     49  LocalStep                -0.249182  26197.11   100.00  
   258     49  GlobalStep               -0.259327  26197.11   100.00  
   259     49  GlobalStep               -0.255985  26197.11   100.00  
   260     49  GlobalStep               -0.386058  26197.11   100.00  
   261     49  GlobalStep               -0.215248  26197.11   100.00  
   262     49  GlobalStep               -0.228592  26197.11   100.00  
   263     49  LocalStep                -0.243397  26197.11   100.00  
   264     49  GlobalStep               -0.284508  26197.11   100.00  
   265     49  GlobalStep               -0.321485  26197.11   100.00  
   266     49  GlobalStep               -0.225193  26197.11   100.00  
   267     49  LocalStep                -0.358367  26197.11   100.00  
   268     49  GlobalStep               -0.504664  26197.11   100.00  
   269     49  GlobalStep               -0.564823  26197.11   100.00  
   270     49  GlobalStep               -0.238204  26197.11   100.00  
   271     49  GlobalStep               -0.221807  26197.11   100.00  
   272     49  LocalStep                -0.293499  26197.11   100.00  
   273     49  GlobalStep               -0.452026  26197.11   100.00  
   274     49  GlobalStep               -0.610087  26197.11   100.00  
   275     49  GlobalStep               -0.490699  26197.11   100.00  
   276     49  GlobalStep               -0.215248  26197.11   100.00  
   277     49  GlobalStep               -0.215248  26197.11   100.00  
   278     49  LocalStep                -0.242501  26197.11   100.00  
   279     49  GlobalStep               -0.271685  26197.11   100.00  
   280     49  GlobalStep               -0.326166  26197.11   100.00  
   281     49  GlobalStep               -0.373879  26197.11   100.00  
   282     49  LocalStep                -0.290766  26197.11   100.00  
   283     49  GlobalStep               -0.247297  26197.11   100.00  
   284     49  GlobalStep               -0.399273  26197.11   100.00  
   285     49  GlobalStep               -0.699240  26197.11   100.00 *
   286     49  LocalStep                -0.278211  26197.11   100.00  
   287     49  GlobalStep               -0.278386  26197.11   100.00  
   288     49  GlobalStep               -0.579673  26197.11   100.00  
   289     49  GlobalStep               -0.504689  26197.11   100.00  
   290     49  GlobalStep               -0.347979  26197.11   100.00  
   291     49  GlobalStep               -0.325474  26197.11   100.00  
   292     49  LocalStep                -0.257745  26197.11   100.00  
   293     49  GlobalStep               -0.257848  26197.11   100.00  
   294     49  GlobalStep               -0.472902  26197.11   100.00  
   295     49  GlobalStep               -0.596133  26197.11   100.00  
   296     49  GlobalStep               -0.326435  26197.11   100.00  
   298     54  Discarded                           26204.76
   299     55  Discarded                           26204.82
   300     55  Discarded                           26204.83
   301     55  Discarded                           26204.83
   302     63  Discarded                           26205.40
   303     64  Discarded                           26205.47
   304     64  Discarded                           26205.47
   305     65  Discarded                           26205.52
   306     66  Discarded                           26205.91
   307     66  Discarded                           26206.77
   307     66  GlobalStep               -0.392367  31160.97   100.00  
   308     66  GlobalStep               -0.392367  31422.59   100.00  
   309     66  GlobalStep               -0.392367  32319.07   100.00  
   310     67  GlobalStep               -0.392367  32357.39   100.00  
   311     67  GlobalStep               -0.392367  32371.25   100.00  
   312     67  GlobalStep               -0.392367  32378.29   100.00  
   313     67  GlobalStep               -0.392367  32393.97   100.00  
   314     67  GlobalStep               -0.392367  32395.41   100.00  
   315     67  GlobalStep               -0.392367  32411.26   100.00  
   316     68  GlobalStep               -0.392367  32411.79   100.00  
   317     68  GlobalStep               -0.392367  32420.85   100.00  
   318     68  GlobalStep               -0.392367  32422.58   100.00  
   319     68  GlobalStep               -0.392367  32432.52   100.00  
   320     68  GlobalStep               -0.392367  32436.16   100.00  
   321     68  GlobalStep               -0.392367  32436.90   100.00  
   322     69  GlobalStep               -0.392367  32438.33   100.00  
   323     69  GlobalStep               -0.392367  32438.76   100.00  
   324     69  GlobalStep               -0.392367  32438.98   100.00  
   325     69  GlobalStep               -0.392367  32441.20   100.00  
   326     69  GlobalStep               -0.392367  32446.35   100.00  
   327     69  GlobalStep               -0.392367  32447.87   100.00  
   328     70  GlobalStep               -0.392367  32448.88   100.00  
   329     70  GlobalStep               -0.392367  32451.32   100.00  
   330     70  GlobalStep               -0.392367  32454.04   100.00  
   331     70  GlobalStep               -0.392367  32457.58   100.00  
   332     70  GlobalStep               -0.392367  32458.42   100.00  
   333     70  GlobalStep               -0.392367  32460.34   100.00  
   334     71  GlobalStep               -0.392367  32462.36   100.00  
   335     71  GlobalStep               -0.392367  32462.36   100.00  
   336     71  GlobalStep               -0.392367  32465.01   100.00  
   337     71  GlobalStep               -0.392367  32466.24   100.00  
   338     71  GlobalStep               -0.392367  32468.39   100.00  
   339     71  GlobalStep               -0.392150  32472.44   100.00  
   340     72  GlobalStep               -0.392367  32472.67   100.00  
   341     72  GlobalStep               -0.392367  32473.60   100.00  
   342     72  GlobalStep               -0.392367  32484.06   100.00  
   343     72  GlobalStep               -0.392367  32485.49   100.00  
   344     72  GlobalStep               -0.392367  32493.74   100.00  
   345     72  GlobalStep               -0.392802  32494.17   100.00  
   346     73  GlobalStep               -0.392367  32499.42   100.00  
   347     73  GlobalStep               -0.392367  32500.85   100.00  
   348     73  GlobalStep               -0.392367  32502.08   100.00  
   349     73  GlobalStep               -0.392367  32505.13   100.00  
   350     73  GlobalStep               -0.392207  32505.36   100.00  
   351     73  GlobalStep               -0.392367  32507.59   100.00  
   352     74  GlobalStep               -0.392367  32508.03   100.00  
   353     74  GlobalStep               -0.393140  32531.42   100.00  
   354     74  GlobalStep               -0.392573  32644.75   100.00  
   355     74  GlobalStep               -0.393223  32703.84   100.00  
   356     74  GlobalStep               -0.390290  32786.91   100.00  
   357     74  GlobalStep               -0.377237  32868.77   100.00  
   358     75  GlobalStep               -0.386918  32934.69   100.00  
   359     75  GlobalStep               -0.410852  33071.49   100.00  
   360     75  GlobalStep               -0.520346  33283.41   100.00  
   361     75  GlobalStep               -0.292945  33289.66   100.00  
   362     75  GlobalStep               -0.304739  33347.84   100.00  
   363     75  GlobalStep               -0.372160  33359.51   100.00  
   364     76  GlobalStep               -0.291880  33384.81   100.00  
   365     76  GlobalStep               -0.297736  33387.95   100.00  
   366     76  GlobalStep               -0.298065  33421.77   100.00  
   367     76  GlobalStep               -0.424293  33609.51   100.00  
   368     76  GlobalStep               -0.364813  33616.35   100.00  
   369     76  GlobalStep               -0.249834  33678.87   100.00  
   370     77  GlobalStep               -0.251880  33756.72   100.00  
   371     77  GlobalStep               -0.328237  33767.28   100.00  
   372     77  GlobalStep               -0.525651  33792.88   100.00  
   373     77  GlobalStep               -0.299605  33794.01   100.00  
   374     77  LocalStep                -0.387242  33826.63   100.00  
   375     77  LocalStep                -0.438581  33850.43   100.00  
   376     78  LocalStep                -0.442351  33884.76   100.00  
   377     78  GlobalStep               -0.627816  33899.13   100.00  
   378     78  LocalStep                -0.446277  33899.26   100.00  
   379     78  LocalStep                -0.461405  33901.80   100.00  
   380     78  GlobalStep               -0.389824  33912.26   100.00  
   381     78  LocalStep                -0.404745  33923.33   100.00  
   382     79  LocalStep                -0.446499  33935.00   100.00  
   383     79  GlobalStep               -0.495674  33949.88   100.00  
   384     79  LocalStep                -0.467997  33960.43   100.00  
   385     79  GlobalStep               -0.602195  33965.68   100.00  
   386     79  LocalStep                -0.552869  33970.42   100.00  
   387     79  GlobalStep               -0.449357  33972.76   100.00  
   388     80  GlobalStep               -0.511292  34006.21   100.00  
   389     80  LocalStep                -0.521552  34030.90   100.00  
   390     80  LocalStep                -0.578129  34064.63   100.00  
   391     80  GlobalStep               -0.636633  34132.93   100.00  
   392     80  GlobalStep               -0.625302  34165.49   100.00  
   393     80  GlobalStep               -0.596163  34182.27   100.00  
   394     81  GlobalStep               -0.627498  34185.21   100.00  
   395     81  GlobalStep               -0.651365  34223.45   100.00  
   396     81  GlobalStep               -0.657124  34312.31   100.00  
   397     81  GlobalStep               -0.621662  34319.77   100.00  
   398     81  GlobalStep               -0.656389  34341.96   100.00  
   399     81  GlobalStep               -0.696708  34378.68   100.00  
   400     82  GlobalStep               -0.685572  34407.50   100.00  
   401     82  LocalStep                -0.392367  40442.05   100.00  
   402     82  GlobalStep               -0.248430  40442.05   100.00  
   403     82  GlobalStep               -0.320737  40442.05   100.00  
   404     82  GlobalStep               -0.393074  40442.05   100.00  
   405     82  GlobalStep               -0.262467  40442.05   100.00  
   406     82  GlobalStep               -0.393074  40442.05   100.00  
   407     82  LocalStep                -0.392926  40442.05   100.00  
   408     82  GlobalStep               -0.693203  40442.05   100.00  
   409     82  GlobalStep               -0.539313  40442.05   100.00  
   410     82  GlobalStep               -0.392023  40442.05   100.00  
   411     82  GlobalStep               -0.271712  40442.05   100.00  
   412     82  GlobalStep               -0.306651  40442.05   100.00  
   413     82  LocalStep                -0.476507  40442.05   100.00  
   414     82  GlobalStep               -0.561315  40442.05   100.00  
   415     82  GlobalStep               -0.218772  40442.05   100.00  
   416     82  GlobalStep               -0.293407  40442.05   100.00  
   417     82  GlobalStep               -0.330033  40442.05   100.00  
   418     82  GlobalStep               -0.339192  40442.05   100.00  
   419     82  LocalStep                -0.515601  40442.05   100.00  
   420     82  GlobalStep               -0.636610  40442.05   100.00  
   421     82  GlobalStep               -0.300249  40442.05   100.00  
   422     82  GlobalStep               -0.392367  40442.05   100.00  
   423     82  GlobalStep               -0.393074  40442.05   100.00  
   424     82  GlobalStep               -0.215248  40442.05   100.00  
   425     82  LocalStep                -0.390218  40442.05   100.00  
   426     82  GlobalStep               -0.518672  40442.05   100.00  
   427     82  GlobalStep               -0.340527  40442.05   100.00  
   428     82  GlobalStep               -0.330079  40442.05   100.00  
   429     82  GlobalStep               -0.216272  40442.05   100.00  
   430     82  GlobalStep               -0.392367  40442.05   100.00  
   431     82  LocalStep                -0.345991  40442.05   100.00  
   432     82  GlobalStep               -0.234198  40442.05   100.00  
   433     82  GlobalStep               -0.251602  40442.05   100.00  
   434     82  GlobalStep               -0.391685  40442.05   100.00  
   435     82  GlobalStep               -0.215248  40442.05   100.00  
   436     82  GlobalStep               -0.215248  40442.05   100.00  
   437     82  LocalStep                -0.358082  40442.05   100.00  
   438     82  GlobalStep               -0.303221  40442.05   100.00  
   439     82  GlobalStep               -0.317313  40442.05   100.00  
   440     82  GlobalStep               -0.392367  40442.05   100.00  
   441     82  GlobalStep               -0.392753  40442.05   100.00  
   442     82  GlobalStep               -0.392367  40442.05   100.00  
   443     82  LocalStep                -0.345295  40442.05   100.00  
   444     82  GlobalStep               -0.308852  40442.05   100.00  
   445     82  GlobalStep               -0.301507  40442.05   100.00  
   446     82  GlobalStep               -0.393130  40442.05   100.00  
   447     82  GlobalStep               -0.287241  40442.05   100.00  
   448     82  LocalStep                -0.374837  40442.05   100.00  
   449     82  GlobalStep               -0.334616  40442.06   100.00  
   450     82  GlobalStep               -0.494518  40442.06   100.00  
   451     82  GlobalStep               -0.431428  40442.06   100.00  
   452     82  GlobalStep               -0.392367  40442.06   100.00  
   453     82  GlobalStep               -0.392367  40442.06   100.00  
   454     82  GlobalStep               -0.392367  40442.06   100.00  
   455     82  LocalStep                -0.392435  40442.06   100.00  
   456     82  GlobalStep               -0.700184  40442.06   100.00 *
   457     82  GlobalStep               -0.379878  40442.06   100.00  
   458     82  GlobalStep               -0.392367  40442.06   100.00  
   459     82  LocalStep                -0.393876  40442.06   100.00  
   460     82  GlobalStep               -0.392828  40442.06   100.00  
   461     82  GlobalStep               -0.391298  40442.06   100.00  
   462     82  GlobalStep               -0.457418  40442.06   100.00  
   463     82  GlobalStep               -0.416676  40442.06   100.00  
   464     82  GlobalStep               -0.392367  40442.06   100.00  
   465     82  GlobalStep               -0.392830  40442.06   100.00  
   466     82  GlobalStep               -0.359288  40442.06   100.00  
   467     82  LocalStep                -0.392317  40442.06   100.00  
   468     82  GlobalStep               -0.245810  40442.06   100.00  
   469     82  GlobalStep               -0.293441  40442.06   100.00  
   470     82  GlobalStep               -0.391562  40442.06   100.00  
   471     82  GlobalStep               -0.369182  40442.06   100.00  
   472     82  LocalStep                -0.392115  40442.06   100.00  
   473     82  GlobalStep               -0.382312  40442.06   100.00  
   474     82  GlobalStep               -0.286474  40442.06   100.00  
   475     82  GlobalStep               -0.304164  40442.06   100.00  
   476     82  GlobalStep               -0.392367  40442.06   100.00  
   477     82  GlobalStep               -0.391865  40442.06   100.00  
   478     82  GlobalStep               -0.392367  40442.06   100.00  
   479     82  LocalStep                -0.393074  40442.06   100.00  
   480     82  GlobalStep               -0.671378  40442.06   100.00  
   481     82  GlobalStep               -0.427238  40442.06   100.00  
   482     82  GlobalStep               -0.392367  40442.06   100.00  
   483     82  GlobalStep               -0.392153  40442.06   100.00  
   484     82  LocalStep                -0.663080  40442.06   100.00  
   485     82  GlobalStep               -0.392367  40442.06   100.00  
   486     82  GlobalStep               -0.652160  40442.06   100.00  
   487     82  GlobalStep               -0.280080  40442.06   100.00  
   488     82  GlobalStep               -0.393074  40442.06   100.00  
   489     82  GlobalStep               -0.392367  40442.06   100.00  
   490     82  GlobalStep               -0.392367  40442.06   100.00  
   491     82  LocalStep                -0.387211  40442.06   100.00  
   492     82  GlobalStep               -0.319393  40442.06   100.00  
   493     82  GlobalStep               -0.220756  40442.06   100.00  
   494     82  GlobalStep               -0.680919  40442.06   100.00  
   495     82  RefinementStep           -0.713804  40442.06   100.00 *
   497     86  Discarded                           40442.58
   498     94  Discarded                           40443.65
   499     94  Discarded                           40443.67
   500     98  Discarded                           40444.65
   501     98  Discarded                           40445.13
   502     98  Discarded                           40445.78
   503     98  Discarded                           40446.12
   503     99  GlobalStep               -0.392367  46040.11   100.00  
   504     99  GlobalStep               -0.392367  46070.35   100.00  
   505     99  GlobalStep               -0.392367  46090.95   100.00  
   506     99  GlobalStep               -0.392367  46100.12   100.00  
   507     99  GlobalStep               -0.393474  46105.48   100.00  
   508     99  RefinementStep           -0.699138  49988.72   100.00  
   509     99  GlobalStep               -0.392367  49988.72   100.00  
   510     99  GlobalStep               -0.385066  49988.72   100.00  
   511     99  GlobalStep               -0.236371  49988.72   100.00  
   512     99  GlobalStep               -0.307193  49988.72   100.00  
   513     99  GlobalStep               -0.392367  49988.72   100.00  
   514     99  GlobalStep               -0.251673  49988.72   100.00  
   515     99  GlobalStep               -0.289575  49988.72   100.00  
   516     99  GlobalStep               -0.392367  49988.72   100.00  
   517     99  GlobalStep               -0.311833  49988.72   100.00  
   518     99  GlobalStep               -0.274046  49988.72   100.00  
   519     99  GlobalStep               -0.419800  49988.72   100.00  
   520     99  GlobalStep               -0.368071  49988.72   100.00  
   521     99  GlobalStep               -0.378618  49988.72   100.00  
   522     99  GlobalStep               -0.360187  49988.72   100.00  
   523     99  GlobalStep               -0.657318  49988.72   100.00  
   524     99  GlobalStep               -0.638244  49988.72   100.00  
   525     99  GlobalStep               -0.290040  49988.72   100.00  
   526     99  GlobalStep               -0.386548  49988.72   100.00  
   527     99  GlobalStep               -0.258412  49988.72   100.00  
   528     99  GlobalStep               -0.245757  49988.73   100.00  
   529     99  GlobalStep               -0.677970  49988.73   100.00  
   530     99  GlobalStep               -0.316991  49988.73   100.00  
   531     99  GlobalStep               -0.350408  49988.73   100.00  
   532     99  GlobalStep               -0.392295  49988.73   100.00  
   533     99  GlobalStep               -0.659203  49988.73   100.00  
   534     99  GlobalStep               -0.665694  49988.73   100.00  
   535     99  GlobalStep               -0.256787  49988.73   100.00  
   536     99  GlobalStep               -0.393081  49988.73   100.00  
   537     99  GlobalStep               -0.648902  49988.73   100.00  
   538     99  GlobalStep               -0.233371  49988.73   100.00  
   539     99  GlobalStep               -0.215248  49988.73   100.00  
   540     99  GlobalStep               -0.392367  49988.73   100.00  
   541     99  GlobalStep               -0.215248  49988.73   100.00  
   542     99  GlobalStep               -0.290957  49988.73   100.00  
   543     99  GlobalStep               -0.660458  49988.73   100.00  
   544     99  GlobalStep               -0.392367  49988.73   100.00  
   545     99  GlobalStep               -0.215248  49988.73   100.00  
   546     99  GlobalStep               -0.392367  49988.73   100.00  
   547     99  GlobalStep               -0.680528  49988.73   100.00  
   548     99  GlobalStep               -0.694927  49988.73   100.00  
   549     99  GlobalStep               -0.362650  49988.73   100.00  
   550     99  GlobalStep               -0.392367  49988.73   100.00  
   551     99  GlobalStep               -0.392367  49988.73   100.00  
   552     99  GlobalStep               -0.294240  49988.73   100.00  
   553     99  GlobalStep               -0.697381  49988.73   100.00  
   554     99  GlobalStep               -0.392367  49988.73   100.00  
   555     99  GlobalStep               -0.392367  49988.73   100.00  
   556     99  LocalStep                -0.465984  49988.73   100.00  
   557     99  GlobalStep               -0.392367  49988.73   100.00  
   558     99  GlobalStep               -0.263185  49988.73   100.00  
   559     99  GlobalStep               -0.689985  49988.73   100.00  
   560     99  GlobalStep               -0.385257  49988.73   100.00  
   561     99  GlobalStep               -0.320424  49988.73   100.00  
   562     99  GlobalStep               -0.392367  49988.73   100.00  
   563     99  GlobalStep               -0.247899  49988.73   100.00  
   564     99  GlobalStep               -0.632149  49988.73   100.00  
   565     99  GlobalStep               -0.274066  49988.73   100.00  
   566     99  GlobalStep               -0.349617  49988.73   100.00  
   567     99  GlobalStep               -0.392367  49988.73   100.00  
   568     99  GlobalStep               -0.605494  49988.73   100.00  
   569     99  GlobalStep               -0.625964  49988.73   100.00  
   570     99  GlobalStep               -0.219735  49988.73   100.00  
   571     99  LocalStep                -0.499007  49988.73   100.00  
   572     99  GlobalStep               -0.392367  49988.73   100.00  
   573     99  GlobalStep               -0.253824  49988.73   100.00  
   574     99  GlobalStep               -0.392367  49988.73   100.00  
   575     99  GlobalStep               -0.658640  49988.73   100.00  
   576     99  GlobalStep               -0.247163  49988.73   100.00  
   577     99  GlobalStep               -0.341735  49988.73   100.00  
   578     99  GlobalStep               -0.255484  49988.73   100.00  
   579     99  GlobalStep               -0.245990  49988.73   100.00  
   580     99  GlobalStep               -0.392367  49988.73   100.00  
   581     99  GlobalStep               -0.379421  49988.73   100.00  
   582     99  GlobalStep               -0.270204  49988.73   100.00  
   583     99  GlobalStep               -0.579902  49988.73   100.00  
   584     99  GlobalStep               -0.730602  49988.73   100.00 *
   585     99  GlobalStep               -0.622231  49988.73   100.00  
   586     99  LocalStep                -0.614351  49988.73   100.00  
   587     99  GlobalStep               -0.392158  49988.73   100.00  
   588     99  GlobalStep               -0.392367  49988.73   100.00  
   589     99  LocalStep                -0.501779  49988.73   100.00  
   590     99  LocalStep                -0.590378  49988.73   100.00  
   591     99  LocalStep                -0.603515  49988.73   100.00  
   592     99  GlobalStep               -0.264094  49988.73   100.00  
   593     99  LocalStep                -0.560645  49988.73   100.00  
   594     99  LocalStep                -0.599944  49988.73   100.00  
   595     99  GlobalStep               -0.637055  49988.73   100.00  
   596     99  LocalStep                -0.626949  49988.73   100.00  
   597     99  LocalStep                -0.613330  49988.73   100.00  
   598     99  LocalStep                -0.389530  49988.73   100.00  
   599     99  GlobalStep               -0.392367  49988.73   100.00  
   600     99  GlobalStep               -0.392367  49988.73   100.00  
   601     99  GlobalStep               -0.386598  49988.73   100.00  
   602     99  GlobalStep               -0.250246  49988.73   100.00  
   603     99  GlobalStep               -0.618517  49988.73   100.00  
Summary: iters 604 evals 600 noisy_evals   0 cycles  99 opt_time 49988.74 tot_time 49988.73 obj        -0.730602 gap 100.00
Val: -0.7306024086
X: 

[0.9616131083 0.9867442582 0.8380450235 0.0557627927 0.0680279823
 0.9658349836 0.0284556649 0.143338958  0.8302213322 0.9306930952
 0.9296128475 0.0578078898 0.9896898641]


Itercount: 604
Evalcount: 600
Fast_evalcount: 0
