# Supplementary material for: Black-box and surrogate optimization for tuning spiking neural models of striatum plasticity
Source: Front Neuroinform. 2022 Oct 20;16:1017222. doi: 10.3389/fninf.2022.1017222 (PMC9630480; doi:10.3389/fninf.2022.1017222)
Supplement: Supplementary file 1 [file Data_Sheet_1.ZIP › SHARED_DATA_TuningSpiking/RBFOpt/600FE/Alv_RBF_600_10.txt]

  Iter  Cycle  Action             Objective value      Time      Gap
  ----  -----  ------             ---------------      ----      ---
     0      0  Initialization           -0.393279   3526.56   100.00 *
     0      0  Initialization           -0.229779   3526.56   100.00  
     0      0  Initialization           -0.392613   3526.56   100.00  
     0      0  Initialization           -0.288494   3526.56   100.00  
     0      0  Initialization           -0.215248   3526.56   100.00  
     0      0  Initialization           -0.392367   3526.56   100.00  
     0      0  Initialization           -0.372240   3526.56   100.00  
     0      0  Initialization           -0.216882   3526.56   100.00  
     0      0  Initialization           -0.391450   3526.56   100.00  
     0      0  Initialization           -0.215248   3526.56   100.00  
     0      0  Initialization           -0.215248   3526.56   100.00  
     0      0  Initialization           -0.215248   3526.56   100.00  
     0      0  Initialization           -0.392367   3526.56   100.00  
     0      0  Initialization           -0.215248   3526.56   100.00  
     0      0  Initialization           -0.348413   3526.56   100.00  
     0     15  LocalStep                -0.306313   9436.20   100.00  
     1     16  LocalStep                -0.392367   9514.32   100.00  
     2     16  GlobalStep               -0.392367   9522.70   100.00  
     3     16  GlobalStep               -0.392585   9523.00   100.00  
     4     16  GlobalStep               -0.392367   9560.31   100.00  
     5     16  LocalStep                -0.391762   9578.06   100.00  
     6     16  GlobalStep               -0.392367   9597.31   100.00  
     7     17  GlobalStep               -0.392367   9604.24   100.00  
     8     17  GlobalStep               -0.392367   9606.14   100.00  
     9     17  GlobalStep               -0.392367   9608.55   100.00  
    10     17  LocalStep                -0.391442   9610.25   100.00  
    11     17  GlobalStep               -0.392367   9616.27   100.00  
    12     17  LocalStep                -0.392367   9622.39   100.00  
    13     18  GlobalStep               -0.390613   9635.93   100.00  
    14     18  LocalStep                -0.392367   9639.09   100.00  
    15     18  GlobalStep               -0.392367   9639.79   100.00  
    16     18  GlobalStep               -0.392367   9646.91   100.00  
    17     18  GlobalStep               -0.392367   9653.03   100.00  
    18     18  GlobalStep               -0.392367   9658.05   100.00  
    19     19  GlobalStep               -0.392367   9666.58   100.00  
    20     19  GlobalStep               -0.391777   9667.58   100.00  
    21     19  LocalStep                -0.392367   9673.40   100.00  
    22     19  GlobalStep               -0.389195   9679.01   100.00  
    23     19  GlobalStep               -0.392367   9681.93   100.00  
    24     19  GlobalStep               -0.389718   9686.04   100.00  
    25     20  GlobalStep               -0.392790   9691.46   100.00  
    26     20  GlobalStep               -0.388745   9703.65   100.00  
    27     20  GlobalStep               -0.389854   9704.06   100.00  
    28     20  GlobalStep               -0.392546   9713.18   100.00  
    29     20  GlobalStep               -0.392485   9719.31   100.00  
    30     20  GlobalStep               -0.392326   9725.63   100.00  
    31     21  GlobalStep               -0.388239   9728.64   100.00  
    32     21  GlobalStep               -0.392367   9731.08   100.00  
    33     21  GlobalStep               -0.392367   9733.49   100.00  
    34     21  GlobalStep               -0.392310   9742.82   100.00  
    35     21  GlobalStep               -0.393553   9756.66   100.00 *
    36     21  GlobalStep               -0.385123   9763.79   100.00  
    37     22  GlobalStep               -0.392546   9774.22   100.00  
    38     22  LocalStep                -0.391988   9779.54   100.00  
    39     22  GlobalStep               -0.388441   9781.35   100.00  
    40     22  GlobalStep               -0.391230   9783.26   100.00  
    41     22  LocalStep                -0.392390   9785.37   100.00  
    42     22  GlobalStep               -0.392539   9795.40   100.00  
    43     23  GlobalStep               -0.389494   9810.35   100.00  
    44     23  GlobalStep               -0.388677   9811.69   100.00  
    45     23  GlobalStep               -0.388387   9813.90   100.00  
    46     23  GlobalStep               -0.363450   9854.31   100.00  
    47     23  GlobalStep               -0.387647   9910.98   100.00  
    48     23  GlobalStep               -0.389053   9916.70   100.00  
    49     24  GlobalStep               -0.376868   9977.47   100.00  
    50     24  LocalStep                -0.388804   9986.73   100.00  
    51     24  GlobalStep               -0.382786  10007.79   100.00  
    52     24  GlobalStep               -0.389117  10057.23   100.00  
    53     24  GlobalStep               -0.386577  10074.68   100.00  
    54     24  GlobalStep               -0.368909  10129.84   100.00  
    55     25  GlobalStep               -0.365308  10131.95   100.00  
    56     25  GlobalStep               -0.392743  10177.40   100.00  
    57     25  GlobalStep               -0.384460  10203.08   100.00  
    58     25  LocalStep                -0.349841  10233.97   100.00  
    59     25  GlobalStep               -0.381388  10287.42   100.00  
    60     25  GlobalStep               -0.389275  10300.16   100.00  
    61     26  GlobalStep               -0.280762  10323.93   100.00  
    62     26  GlobalStep               -0.378843  10325.13   100.00  
    63     26  GlobalStep               -0.413700  10335.07   100.00 *
    64     26  GlobalStep               -0.329012  10347.10   100.00  
    65     26  LocalStep                -0.315998  10465.14   100.00  
    66     26  GlobalStep               -0.301096  10518.59   100.00  
    67     27  GlobalStep               -0.322735  10551.39   100.00  
    68     27  GlobalStep               -0.447572  10587.39   100.00 *
    69     27  RefinementStep           -0.392674  10594.71   100.00  
    70     27  GlobalStep               -0.297226  10642.85   100.00  
    71     27  GlobalStep               -0.336663  10694.80   100.00  
    72     27  GlobalStep               -0.362354  10718.07   100.00  
    73     27  GlobalStep               -0.264801  10728.20   100.00  
    74     28  GlobalStep               -0.324035  10730.31   100.00  
    75     28  GlobalStep               -0.272551  10790.85   100.00  
    76     28  GlobalStep               -0.269715  10794.27   100.00  
    77     28  GlobalStep               -0.267622  10804.70   100.00  
    78     28  GlobalStep               -0.312934  10809.42   100.00  
    79     28  GlobalStep               -0.288213  10819.35   100.00  
    80     29  GlobalStep               -0.354241  10832.09   100.00  
    81     29  GlobalStep               -0.259168  10874.27   100.00  
    82     29  GlobalStep               -0.215248  10877.79   100.00  
    83     29  GlobalStep               -0.340246  10878.19   100.00  
    84     29  GlobalStep               -0.281172  10883.71   100.00  
    85     29  GlobalStep               -0.215248  10886.22   100.00  
    86     30  LocalStep                -0.215248  10886.93   100.00  
    87     30  GlobalStep               -0.215321  10905.47   100.00  
    88     30  GlobalStep               -0.215248  10907.78   100.00  
    89     30  GlobalStep               -0.249279  10926.74   100.00  
    90     30  LocalStep                -0.279887  10958.63   100.00  
    91     30  GlobalStep               -0.241665  10966.65   100.00  
    92     31  GlobalStep               -0.228314  11136.73   100.00  
    93     31  LocalStep                -0.220196  11167.58   100.00  
    94     31  GlobalStep               -0.228919  11170.49   100.00  
    95     31  GlobalStep               -0.247911  11395.11   100.00  
    96     31  LocalStep                -0.392881  15746.82   100.00  
    97     31  GlobalStep               -0.392367  15796.36   100.00  
    98     32  GlobalStep               -0.392367  15817.82   100.00  
    99     32  GlobalStep               -0.392367  15831.99   100.00  
   100     32  LocalStep                -0.392367  15836.00   100.00  
   101     32  GlobalStep               -0.388586  15838.11   100.00  
   102     32  GlobalStep               -0.392367  15862.48   100.00  
   103     32  GlobalStep               -0.392367  15871.31   100.00  
   104     33  GlobalStep               -0.392367  15884.25   100.00  
   105     33  GlobalStep               -0.392546  15983.78   100.00  
   106     33  GlobalStep               -0.392367  15992.91   100.00  
   107     33  LocalStep                -0.392367  16001.74   100.00  
   108     33  GlobalStep               -0.392367  16006.26   100.00  
   109     33  GlobalStep               -0.392447  16016.29   100.00  
   110     34  GlobalStep               -0.384095  16020.30   100.00  
   111     34  LocalStep                -0.392367  16030.48   100.00  
   112     34  GlobalStep               -0.392447  16037.21   100.00  
   113     34  GlobalStep               -0.391785  16065.89   100.00  
   114     34  GlobalStep               -0.392007  16092.87   100.00  
   115     34  LocalStep                -0.392367  16098.49   100.00  
   116     35  GlobalStep               -0.391731  16101.10   100.00  
   117     35  GlobalStep               -0.392818  16103.29   100.00  
   118     35  GlobalStep               -0.392367  16105.40   100.00  
   119     35  LocalStep                -0.392367  16111.12   100.00  
   120     35  GlobalStep               -0.392379  16120.05   100.00  
   121     35  GlobalStep               -0.391720  16165.18   100.00  
   122     36  GlobalStep               -0.392216  16166.59   100.00  
   123     36  GlobalStep               -0.391720  16168.82   100.00  
   124     36  GlobalStep               -0.392367  16175.35   100.00  
   125     36  GlobalStep               -0.391578  16183.07   100.00  
   126     36  GlobalStep               -0.367565  16185.48   100.00  
   127     36  GlobalStep               -0.387655  16232.52   100.00  
   128     37  GlobalStep               -0.392790  16233.02   100.00  
   129     37  LocalStep                -0.392367  16255.48   100.00  
   130     37  GlobalStep               -0.392348  16300.51   100.00  
   131     37  GlobalStep               -0.392367  16307.44   100.00  
   132     37  GlobalStep               -0.392367  16329.00   100.00  
   133     37  GlobalStep               -0.392367  16407.82   100.00  
   134     38  GlobalStep               -0.393212  16420.16   100.00  
   135     38  GlobalStep               -0.392061  16463.28   100.00  
   136     38  GlobalStep               -0.384047  16463.69   100.00  
   137     38  GlobalStep               -0.392367  16508.31   100.00  
   138     38  GlobalStep               -0.373770  16532.89   100.00  
   139     38  LocalStep                -0.392367  16534.69   100.00  
   140     39  LocalStep                -0.392367  16548.14   100.00  
   141     39  GlobalStep               -0.319371  16581.84   100.00  
   142     39  GlobalStep               -0.392366  16603.61   100.00  
   143     39  GlobalStep               -0.392367  16607.02   100.00  
   144     39  GlobalStep               -0.392790  16622.97   100.00  
   145     39  GlobalStep               -0.392447  16640.43   100.00  
   146     40  GlobalStep               -0.317595  16651.46   100.00  
   147     40  GlobalStep               -0.392367  16656.90   100.00  
   148     40  GlobalStep               -0.384948  16672.75   100.00  
   149     40  GlobalStep               -0.392047  16696.62   100.00  
   150     40  GlobalStep               -0.386426  16701.44   100.00  
   151     40  GlobalStep               -0.389634  16772.24   100.00  
   152     41  GlobalStep               -0.379673  16931.68   100.00  
   153     41  GlobalStep               -0.384596  17006.46   100.00  
   154     41  GlobalStep               -0.392367  17082.67   100.00  
   155     41  AdjLocalStep             -0.387905  17099.92   100.00  
   156     41  GlobalStep               -0.392367  17146.95   100.00  
   157     41  GlobalStep               -0.392402  17150.57   100.00  
   158     42  GlobalStep               -0.237334  17183.07   100.00  
   159     42  GlobalStep               -0.215248  17204.72   100.00  
   160     42  GlobalStep               -0.215248  17227.18   100.00  
   161     42  LocalStep                -0.215248  17249.75   100.00  
   162     42  GlobalStep               -0.392367  17261.19   100.00  
   163     42  GlobalStep               -0.203066  17295.09   100.00  
   164     43  GlobalStep               -0.392367  17296.30   100.00  
   165     43  GlobalStep               -0.392367  17305.58   100.00  
   166     43  GlobalStep               -0.254538  17310.70   100.00  
   167     43  GlobalStep               -0.392367  17311.41   100.00  
   168     43  GlobalStep               -0.292914  17360.95   100.00  
   169     43  LocalStep                -0.231302  17373.09   100.00  
   170     44  GlobalStep               -0.316251  17413.31   100.00  
   171     44  LocalStep                -0.225317  22735.83   100.00  
   172     44  GlobalStep               -0.382332  22735.83   100.00  
   173     44  GlobalStep               -0.390963  22735.83   100.00  
   174     44  GlobalStep               -0.392367  22735.83   100.00  
   175     44  GlobalStep               -0.215248  22735.83   100.00  
   176     44  GlobalStep               -0.215248  22735.83   100.00  
   177     44  LocalStep                -0.215248  22735.83   100.00  
   178     44  GlobalStep               -0.305112  22735.83   100.00  
   179     44  GlobalStep               -0.431505  22735.83   100.00  
   180     44  GlobalStep               -0.392367  22735.83   100.00  
   181     44  GlobalStep               -0.399439  22735.83   100.00  
   182     44  GlobalStep               -0.388111  22735.83   100.00  
   183     44  LocalStep                -0.216501  22735.83   100.00  
   184     44  GlobalStep               -0.318325  22735.83   100.00  
   185     44  GlobalStep               -0.389908  22735.84   100.00  
   186     44  GlobalStep               -0.392367  22735.84   100.00  
   187     44  GlobalStep               -0.392367  22735.84   100.00  
   188     44  GlobalStep               -0.215248  22735.84   100.00  
   189     44  LocalStep                -0.215248  22735.84   100.00  
   190     44  GlobalStep               -0.392264  22735.84   100.00  
   191     44  GlobalStep               -0.390972  22735.84   100.00  
   192     44  GlobalStep               -0.576053  22735.84   100.00 *
   193     44  GlobalStep               -0.392367  22735.84   100.00  
   194     44  GlobalStep               -0.392357  22735.84   100.00  
   195     44  LocalStep                -0.215248  22735.84   100.00  
   196     44  GlobalStep               -0.391319  22735.84   100.00  
   197     44  GlobalStep               -0.390771  22735.84   100.00  
   198     44  GlobalStep               -0.392367  22735.84   100.00  
   199     44  GlobalStep               -0.392367  22735.84   100.00  
   200     44  GlobalStep               -0.392367  22735.84   100.00  
   201     44  LocalStep                -0.392023  22735.84   100.00  
   202     44  GlobalStep               -0.391070  22735.84   100.00  
   203     44  GlobalStep               -0.387705  22735.84   100.00  
   204     44  GlobalStep               -0.392367  22735.84   100.00  
   205     44  GlobalStep               -0.387206  22735.84   100.00  
   206     44  GlobalStep               -0.387746  22735.84   100.00  
   207     44  LocalStep                -0.392367  22735.84   100.00  
   208     44  GlobalStep               -0.362237  22735.84   100.00  
   209     44  GlobalStep               -0.390196  22735.84   100.00  
   210     44  GlobalStep               -0.392367  22735.84   100.00  
   211     44  GlobalStep               -0.388076  22735.84   100.00  
   212     44  GlobalStep               -0.392367  22735.84   100.00  
   213     44  LocalStep                -0.388766  22735.84   100.00  
   214     44  GlobalStep               -0.391201  22735.84   100.00  
   215     44  GlobalStep               -0.391640  22735.84   100.00  
   216     44  GlobalStep               -0.392367  22735.84   100.00  
   217     44  GlobalStep               -0.392367  22735.84   100.00  
   218     44  GlobalStep               -0.379629  22735.84   100.00  
   219     44  LocalStep                -0.392696  22735.84   100.00  
   220     44  GlobalStep               -0.377206  22735.84   100.00  
   221     44  GlobalStep               -0.386924  22735.84   100.00  
   222     44  GlobalStep               -0.383671  22735.84   100.00  
   223     44  GlobalStep               -0.392367  22735.84   100.00  
   224     44  GlobalStep               -0.270967  22735.84   100.00  
   225     44  LocalStep                -0.391103  22735.84   100.00  
   226     44  GlobalStep               -0.389294  22735.84   100.00  
   227     44  GlobalStep               -0.391243  22735.84   100.00  
   228     44  GlobalStep               -0.392367  22735.84   100.00  
   229     44  GlobalStep               -0.392367  22735.84   100.00  
   230     44  GlobalStep               -0.392367  22735.84   100.00  
   231     44  LocalStep                -0.215248  22735.84   100.00  
   232     44  GlobalStep               -0.390827  22735.84   100.00  
   233     44  GlobalStep               -0.367055  22735.84   100.00  
   234     44  GlobalStep               -0.392367  22735.84   100.00  
   235     44  GlobalStep               -0.391572  22735.84   100.00  
   236     44  GlobalStep               -0.330319  22735.84   100.00  
   237     44  LocalStep                -0.403565  22735.84   100.00  
   238     44  GlobalStep               -0.394374  22735.84   100.00  
   239     44  GlobalStep               -0.386116  22735.84   100.00  
   240     44  GlobalStep               -0.392367  22735.84   100.00  
   241     44  GlobalStep               -0.392367  22735.84   100.00  
   242     44  GlobalStep               -0.344070  22735.84   100.00  
   243     44  LocalStep                -0.413329  22735.84   100.00  
   244     44  GlobalStep               -0.416765  22735.84   100.00  
   245     44  GlobalStep               -0.414569  22735.84   100.00  
   246     44  GlobalStep               -0.392367  22735.84   100.00  
   247     44  GlobalStep               -0.392367  22735.84   100.00  
   248     44  GlobalStep               -0.392367  22735.84   100.00  
   249     44  LocalStep                -0.426607  22735.84   100.00  
   250     44  GlobalStep               -0.406019  22735.84   100.00  
   251     44  GlobalStep               -0.412840  22735.84   100.00  
   252     44  LocalStep                -0.426048  22735.85   100.00  
   253     44  GlobalStep               -0.447974  22735.85   100.00  
   254     44  GlobalStep               -0.399117  22735.85   100.00  
   255     44  LocalStep                -0.436748  22735.85   100.00  
   256     44  GlobalStep               -0.444713  22735.85   100.00  
   257     44  GlobalStep               -0.441826  22735.85   100.00  
   258     44  GlobalStep               -0.343457  22735.85   100.00  
   259     44  GlobalStep               -0.333203  22735.85   100.00  
   260     44  LocalStep                -0.415148  22735.85   100.00  
   261     44  GlobalStep               -0.423440  22735.85   100.00  
   262     44  GlobalStep               -0.394111  22735.85   100.00  
   263     44  GlobalStep               -0.376382  22735.85   100.00  
   264     44  RefinementStep           -0.444142  22735.85   100.00  
   265     44  GlobalStep               -0.337272  22735.85   100.00  
   267     52  Discarded                           22758.97
   268     52  Discarded                           22758.99
   269     60  Discarded                           22759.53
   270     60  Discarded                           22759.74
   270     60  GlobalStep               -0.392367  28153.94   100.00  
   271     60  GlobalStep               -0.392367  28446.52   100.00  
   272     60  GlobalStep               -0.392367  28449.34   100.00  
   273     61  GlobalStep               -0.392367  28461.58   100.00  
   274     61  GlobalStep               -0.390556  28468.42   100.00  
   275     61  GlobalStep               -0.392367  28468.42   100.00  
   276     61  GlobalStep               -0.392367  28470.04   100.00  
   277     61  GlobalStep               -0.392367  28470.36   100.00  
   278     61  GlobalStep               -0.392367  28475.79   100.00  
   279     62  GlobalStep               -0.392367  28476.52   100.00  
   280     62  GlobalStep               -0.392367  28489.47   100.00  
   281     62  GlobalStep               -0.392367  28493.31   100.00  
   282     62  GlobalStep               -0.392367  28501.04   100.00  
   283     62  GlobalStep               -0.392367  28502.06   100.00  
   284     62  GlobalStep               -0.392367  28507.69   100.00  
   285     63  GlobalStep               -0.392367  28510.72   100.00  
   286     63  GlobalStep               -0.392367  28513.25   100.00  
   287     63  GlobalStep               -0.392367  28517.79   100.00  
   288     63  GlobalStep               -0.392367  28518.31   100.00  
   289     63  GlobalStep               -0.392367  28518.43   100.00  
   290     63  GlobalStep               -0.392367  28520.24   100.00  
   291     64  GlobalStep               -0.392367  28520.36   100.00  
   292     64  GlobalStep               -0.392367  28522.08   100.00  
   293     64  GlobalStep               -0.392367  28524.60   100.00  
   294     64  GlobalStep               -0.392367  28526.22   100.00  
   295     64  GlobalStep               -0.392367  28536.26   100.00  
   296     64  GlobalStep               -0.392367  28536.58   100.00  
   297     65  GlobalStep               -0.392367  28539.60   100.00  
   298     65  AdjLocalStep             -0.632323  32608.40   100.00 *
   299     65  GlobalStep               -0.565109  32608.40   100.00  
   300     65  GlobalStep               -0.565627  32608.40   100.00  
   301     65  GlobalStep               -0.392367  32608.40   100.00  
   302     65  GlobalStep               -0.392367  32608.40   100.00  
   303     65  AdjLocalStep             -0.619737  32608.40   100.00  
   304     65  GlobalStep               -0.392367  32608.40   100.00  
   305     65  GlobalStep               -0.621461  32608.40   100.00  
   306     65  GlobalStep               -0.630317  32608.40   100.00  
   307     65  GlobalStep               -0.392367  32608.40   100.00  
   308     65  GlobalStep               -0.392367  32608.40   100.00  
   309     65  GlobalStep               -0.392367  32608.40   100.00  
   310     65  AdjLocalStep             -0.629962  32608.40   100.00  
   311     65  GlobalStep               -0.674772  32608.40   100.00 *
   312     65  GlobalStep               -0.639838  32608.40   100.00  
   313     65  GlobalStep               -0.392367  32608.40   100.00  
   314     65  GlobalStep               -0.392367  32608.40   100.00  
   315     65  GlobalStep               -0.392367  32608.40   100.00  
   316     65  AdjLocalStep             -0.579083  32608.40   100.00  
   317     65  GlobalStep               -0.632188  32608.40   100.00  
   318     65  GlobalStep               -0.624449  32608.40   100.00  
   319     65  GlobalStep               -0.392367  32608.40   100.00  
   320     65  GlobalStep               -0.392367  32608.40   100.00  
   321     65  GlobalStep               -0.392367  32608.40   100.00  
   322     65  AdjLocalStep             -0.612730  32608.40   100.00  
   323     65  GlobalStep               -0.596931  32608.40   100.00  
   324     65  GlobalStep               -0.617177  32608.40   100.00  
   325     65  AdjLocalStep             -0.616162  32608.40   100.00  
   326     65  AdjLocalStep             -0.669077  32608.40   100.00  
   327     65  GlobalStep               -0.392367  32608.40   100.00  
   328     65  AdjLocalStep             -0.594962  32608.40   100.00  
   329     65  AdjLocalStep             -0.621210  32608.40   100.00  
   330     65  AdjLocalStep             -0.701931  32608.40   100.00 *
   331     65  AdjLocalStep             -0.622142  32608.40   100.00  
   332     65  AdjLocalStep             -0.568269  32608.40   100.00  
   333     65  AdjLocalStep             -0.605729  32608.40   100.00  
   334     65  AdjLocalStep             -0.682676  32608.40   100.00  
   335     65  GlobalStep               -0.389870  32608.40   100.00  
   336     65  GlobalStep               -0.623568  32608.40   100.00  
   337     65  GlobalStep               -0.649844  32608.40   100.00  
   338     65  GlobalStep               -0.392367  32608.40   100.00  
   339     65  GlobalStep               -0.666134  32608.40   100.00  
   340     65  GlobalStep               -0.625939  32608.40   100.00  
   341     65  GlobalStep               -0.609925  32608.40   100.00  
   342     65  GlobalStep               -0.391743  32608.40   100.00  
   343     65  GlobalStep               -0.392367  32608.40   100.00  
   344     65  GlobalStep               -0.661126  32608.40   100.00  
   345     65  GlobalStep               -0.392367  32608.40   100.00  
   346     65  GlobalStep               -0.391879  32608.40   100.00  
   347     65  GlobalStep               -0.643077  32608.40   100.00  
   348     65  GlobalStep               -0.626291  32608.41   100.00  
   349     65  GlobalStep               -0.591209  32608.41   100.00  
   350     65  GlobalStep               -0.671576  32608.41   100.00  
   351     65  GlobalStep               -0.402399  32608.41   100.00  
   352     65  GlobalStep               -0.392367  32608.41   100.00  
   353     65  GlobalStep               -0.581580  32608.41   100.00  
   354     65  GlobalStep               -0.598737  32608.41   100.00  
   355     65  GlobalStep               -0.392367  32608.41   100.00  
   356     65  GlobalStep               -0.662664  32608.41   100.00  
   357     65  GlobalStep               -0.582912  32608.41   100.00  
   358     65  GlobalStep               -0.392367  32608.41   100.00  
   359     65  GlobalStep               -0.392367  32608.41   100.00  
   360     65  GlobalStep               -0.586611  32608.41   100.00  
   361     65  GlobalStep               -0.627909  32608.41   100.00  
   362     65  GlobalStep               -0.392367  32608.41   100.00  
   363     65  GlobalStep               -0.620697  32608.41   100.00  
   364     65  GlobalStep               -0.392367  32608.41   100.00  
   365     65  GlobalStep               -0.392367  32608.41   100.00  
   366     65  GlobalStep               -0.594641  32608.41   100.00  
   367     65  GlobalStep               -0.611424  32608.41   100.00  
   368     65  GlobalStep               -0.392367  32608.41   100.00  
   369     65  GlobalStep               -0.392367  32608.41   100.00  
   370     65  GlobalStep               -0.642256  32608.41   100.00  
   371     65  GlobalStep               -0.392367  32608.41   100.00  
   372     65  GlobalStep               -0.636981  32608.41   100.00  
   373     65  GlobalStep               -0.661196  32608.41   100.00  
   374     65  AdjLocalStep             -0.654119  32608.41   100.00  
   375     65  GlobalStep               -0.510159  32608.41   100.00  
   376     65  GlobalStep               -0.637632  32608.41   100.00  
   377     65  GlobalStep               -0.629948  32608.41   100.00  
   378     65  AdjLocalStep             -0.604272  32608.41   100.00  
   379     65  GlobalStep               -0.392367  32608.41   100.00  
   380     65  GlobalStep               -0.392367  32608.41   100.00  
   381     65  GlobalStep               -0.647566  32608.41   100.00  
   382     65  GlobalStep               -0.603806  32608.41   100.00  
   383     65  AdjLocalStep             -0.653397  32608.41   100.00  
   384     65  GlobalStep               -0.392367  32608.41   100.00  
   385     65  GlobalStep               -0.623171  32608.41   100.00  
   386     65  GlobalStep               -0.392367  32608.41   100.00  
   387     65  LocalStep                -0.215248  32608.41   100.00  
   388     65  GlobalStep               -0.215248  32608.41   100.00  
   389     65  GlobalStep               -0.647867  32608.41   100.00  
   390     65  GlobalStep               -0.660276  32608.41   100.00  
   391     65  AdjLocalStep             -0.667238  32608.41   100.00  
   392     65  RefinementStep           -0.635824  32608.41   100.00  
   394     68  Discarded                           32608.53
   395     68  Discarded                           32608.54
   396     68  Discarded                           32608.57
   397     68  Discarded                           32608.57
   398     75  Discarded                           32608.94
   399     81  Discarded                           32609.85
   399     81  GlobalStep               -0.392367  37895.41   100.00  
   400     82  GlobalStep               -0.392367  37907.26   100.00  
   401     82  GlobalStep               -0.392367  37928.63   100.00  
   402     82  GlobalStep               -0.392367  37932.56   100.00  
   403     82  GlobalStep               -0.392367  37944.91   100.00  
   404     82  GlobalStep               -0.392367  37950.14   100.00  
   405     82  GlobalStep               -0.392415  37952.38   100.00  
   406     83  GlobalStep               -0.392367  37956.02   100.00  
   407     83  GlobalStep               -0.392367  37958.15   100.00  
   408     83  GlobalStep               -0.392367  37961.58   100.00  
   409     83  GlobalStep               -0.392367  37974.74   100.00  
   410     83  GlobalStep               -0.392367  37982.09   100.00  
   411     83  GlobalStep               -0.392367  37983.73   100.00  
   412     84  GlobalStep               -0.392367  37990.28   100.00  
   413     84  GlobalStep               -0.392367  37991.61   100.00  
   414     84  GlobalStep               -0.392367  37992.33   100.00  
   415     84  GlobalStep               -0.392367  37993.75   100.00  
   416     84  GlobalStep               -0.392367  37998.70   100.00  
   417     84  GlobalStep               -0.392367  38001.64   100.00  
   418     85  GlobalStep               -0.392367  38014.91   100.00  
   419     85  GlobalStep               -0.392367  38020.87   100.00  
   420     85  GlobalStep               -0.392367  38024.39   100.00  
   421     85  GlobalStep               -0.392367  38025.23   100.00  
   422     85  GlobalStep               -0.392367  38030.17   100.00  
   423     85  GlobalStep               -0.392367  38031.20   100.00  
   424     86  GlobalStep               -0.392367  38033.43   100.00  
   425     86  GlobalStep               -0.392367  38042.89   100.00  
   426     86  GlobalStep               -0.392367  38043.50   100.00  
   427     86  GlobalStep               -0.392367  38073.12   100.00  
   428     86  GlobalStep               -0.392367  38078.87   100.00  
   429     86  GlobalStep               -0.392367  38079.60   100.00  
   430     87  GlobalStep               -0.392367  38083.94   100.00  
   431     87  GlobalStep               -0.387240  38086.08   100.00  
   432     87  GlobalStep               -0.392367  38094.02   100.00  
   433     87  GlobalStep               -0.392367  38094.65   100.00  
   434     87  GlobalStep               -0.389794  38208.83   100.00  
   435     87  GlobalStep               -0.382561  38253.90   100.00  
   436     88  GlobalStep               -0.403926  38356.03   100.00  
   437     88  GlobalStep               -0.362063  38389.95   100.00  
   438     88  GlobalStep               -0.294703  38657.49   100.00  
   439     88  GlobalStep               -0.336844  38695.33   100.00  
   440     88  GlobalStep               -0.325476  38739.10   100.00  
   441     88  GlobalStep               -0.366927  38813.66   100.00  
   442     89  GlobalStep               -0.243120  39179.72   100.00  
   443     89  GlobalStep               -0.258547  39230.51   100.00  
   444     89  GlobalStep               -0.259728  39326.44   100.00  
   445     89  GlobalStep               -0.367409  39419.69   100.00  
   446     89  GlobalStep               -0.221918  39635.89   100.00  
   447     89  GlobalStep               -0.548398  39752.36   100.00  
   448     90  GlobalStep               -0.615460  39755.40   100.00  
   449     90  RefinementStep           -0.641004  39788.43   100.00  
   450     90  AdjLocalStep             -0.673517  39803.29   100.00  
   451     90  GlobalStep               -0.703823  39819.38   100.00 *
   452     90  AdjLocalStep             -0.687719  39823.32   100.00  
   453     90  AdjLocalStep             -0.660358  39824.55   100.00  
   454     90  AdjLocalStep             -0.641702  39826.69   100.00  
   455     91  GlobalStep               -0.687625  39834.04   100.00  
   456     91  GlobalStep               -0.683850  39837.58   100.00  
   457     91  AdjLocalStep             -0.660716  39859.78   100.00  
   458     91  GlobalStep               -0.665180  39861.82   100.00  
   459     91  GlobalStep               -0.681248  39866.56   100.00  
   460     91  GlobalStep               -0.699965  39867.30   100.00  
   461     92  GlobalStep               -0.726538  39872.35   100.00 *
   462     92  GlobalStep               -0.668194  39877.49   100.00  
   463     92  GlobalStep               -0.649542  39877.73   100.00  
   464     92  GlobalStep               -0.671449  39883.58   100.00  
   465     92  AdjLocalStep             -0.703264  39884.80   100.00  
   466     92  GlobalStep               -0.695853  39886.33   100.00  
   467     93  GlobalStep               -0.696448  39896.80   100.00  
   468     93  AdjLocalStep             -0.722597  39898.83   100.00  
   469     93  GlobalStep               -0.698702  39901.28   100.00  
   470     93  AdjLocalStep             -0.649177  39905.42   100.00  
   471     93  GlobalStep               -0.705390  39907.16   100.00  
   472     93  GlobalStep               -0.662965  39907.69   100.00  
   473     94  AdjLocalStep             -0.687387  39915.14   100.00  
   474     94  GlobalStep               -0.722250  39917.48   100.00  
   475     94  AdjLocalStep             -0.692796  39928.44   100.00  
   476     94  GlobalStep               -0.650284  39933.59   100.00  
   477     94  GlobalStep               -0.697077  39936.02   100.00  
   478     94  GlobalStep               -0.720868  39943.98   100.00  
   479     95  GlobalStep               -0.710723  39945.40   100.00  
   480     95  GlobalStep               -0.689050  39946.23   100.00  
   481     95  GlobalStep               -0.712173  39948.07   100.00  
   482     95  AdjLocalStep             -0.681038  39954.22   100.00  
   483     95  GlobalStep               -0.685085  39959.16   100.00  
   484     95  GlobalStep               -0.672704  39961.90   100.00  
   485     96  GlobalStep               -0.697140  39963.34   100.00  
   486     96  AdjLocalStep             -0.729577  39964.17   100.00 *
   487     96  GlobalStep               -0.685521  39969.72   100.00  
   488     96  GlobalStep               -0.707823  39972.66   100.00  
   489     96  GlobalStep               -0.718768  39973.20   100.00  
   490     96  GlobalStep               -0.700007  39989.96   100.00  
   491     97  AdjLocalStep             -0.731944  40000.43   100.00 *
   492     97  GlobalStep               -0.729930  40006.07   100.00  
   493     97  AdjLocalStep             -0.712104  40006.40   100.00  
   494     97  GlobalStep               -0.723088  40074.54   100.00  
   495     97  GlobalStep               -0.392367  42111.71   100.00  
   496     97  GlobalStep               -0.392367  42520.17   100.00  
   497     98  GlobalStep               -0.392367  42943.16   100.00  
   498     98  GlobalStep               -0.392367  43086.92   100.00  
   499     98  AdjLocalStep             -0.687601  47284.25   100.00  
   500     98  GlobalStep               -0.392367  47284.25   100.00  
   501     98  GlobalStep               -0.392367  47284.25   100.00  
   502     98  GlobalStep               -0.642453  47284.25   100.00  
   503     98  GlobalStep               -0.708621  47284.25   100.00  
   504     98  AdjLocalStep             -0.657617  47284.25   100.00  
   505     98  GlobalStep               -0.392367  47284.25   100.00  
   506     98  GlobalStep               -0.718686  47284.25   100.00  
   507     98  GlobalStep               -0.720865  47284.25   100.00  
   508     98  AdjLocalStep             -0.679614  47284.25   100.00  
   509     98  GlobalStep               -0.335654  47284.25   100.00  
   510     98  GlobalStep               -0.392367  47284.25   100.00  
   511     98  GlobalStep               -0.694300  47284.25   100.00  
   512     98  GlobalStep               -0.675119  47284.25   100.00  
   513     98  AdjLocalStep             -0.711377  47284.25   100.00  
   514     98  GlobalStep               -0.392367  47284.25   100.00  
   515     98  GlobalStep               -0.389486  47284.25   100.00  
   516     98  GlobalStep               -0.392367  47284.25   100.00  
   517     98  GlobalStep               -0.696325  47284.25   100.00  
   518     98  GlobalStep               -0.696552  47284.25   100.00  
   519     98  AdjLocalStep             -0.697582  47284.25   100.00  
   520     98  GlobalStep               -0.392367  47284.25   100.00  
   521     98  GlobalStep               -0.392367  47284.25   100.00  
   522     98  GlobalStep               -0.392367  47284.25   100.00  
   523     98  GlobalStep               -0.691804  47284.25   100.00  
   524     98  GlobalStep               -0.717266  47284.25   100.00  
   525     98  AdjLocalStep             -0.713248  47284.25   100.00  
   526     98  GlobalStep               -0.392367  47284.25   100.00  
   527     98  GlobalStep               -0.392367  47284.25   100.00  
   528     98  GlobalStep               -0.392367  47284.25   100.00  
   529     98  GlobalStep               -0.692095  47284.25   100.00  
   530     98  GlobalStep               -0.671568  47284.25   100.00  
   531     98  AdjLocalStep             -0.646648  47284.25   100.00  
   532     98  GlobalStep               -0.390892  47284.25   100.00  
   533     98  GlobalStep               -0.388279  47284.25   100.00  
   534     98  GlobalStep               -0.392367  47284.25   100.00  
   535     98  GlobalStep               -0.643459  47284.25   100.00  
   536     98  GlobalStep               -0.728076  47284.25   100.00  
   537     98  AdjLocalStep             -0.703660  47284.25   100.00  
   538     98  GlobalStep               -0.380052  47284.25   100.00  
   539     98  GlobalStep               -0.392367  47284.25   100.00  
   540     98  GlobalStep               -0.392367  47284.25   100.00  
   541     98  GlobalStep               -0.670584  47284.25   100.00  
   542     98  GlobalStep               -0.710223  47284.25   100.00  
   543     98  AdjLocalStep             -0.718048  47284.25   100.00  
   544     98  GlobalStep               -0.392367  47284.25   100.00  
   545     98  RefinementStep           -0.660094  47284.25   100.00  
   546     98  GlobalStep               -0.392367  47284.25   100.00  
   547     98  GlobalStep               -0.392367  47284.25   100.00  
   548     98  GlobalStep               -0.686158  47284.25   100.00  
   549     98  GlobalStep               -0.733188  47284.25   100.00 *
   550     98  AdjLocalStep             -0.690898  47284.25   100.00  
   551     98  GlobalStep               -0.392367  47284.25   100.00  
   552     98  GlobalStep               -0.392367  47284.25   100.00  
   553     98  GlobalStep               -0.392367  47284.25   100.00  
   554     98  GlobalStep               -0.681206  47284.25   100.00  
   555     98  GlobalStep               -0.718126  47284.25   100.00  
   556     98  AdjLocalStep             -0.737702  47284.25   100.00 *
   557     98  GlobalStep               -0.390254  47284.25   100.00  
   558     98  GlobalStep               -0.392570  47284.25   100.00  
   559     98  GlobalStep               -0.392367  47284.25   100.00  
   560     98  GlobalStep               -0.716316  47284.25   100.00  
   561     98  GlobalStep               -0.747958  47284.25   100.00 *
   562     98  AdjLocalStep             -0.746930  47284.25   100.00  
   563     98  GlobalStep               -0.392367  47284.25   100.00  
   564     98  GlobalStep               -0.392367  47284.25   100.00  
   565     98  GlobalStep               -0.392367  47284.25   100.00  
   566     98  GlobalStep               -0.709540  47284.25   100.00  
   567     98  GlobalStep               -0.760528  47284.25   100.00 *
   568     98  AdjLocalStep             -0.662746  47284.25   100.00  
   569     98  GlobalStep               -0.417556  47284.25   100.00  
   570     98  GlobalStep               -0.392367  47284.25   100.00  
   571     98  GlobalStep               -0.392367  47284.25   100.00  
   572     98  GlobalStep               -0.716674  47284.25   100.00  
   573     98  GlobalStep               -0.724997  47284.25   100.00  
   574     98  AdjLocalStep             -0.688324  47284.25   100.00  
   575     98  GlobalStep               -0.392367  47284.25   100.00  
   576     98  GlobalStep               -0.392367  47284.25   100.00  
   577     98  GlobalStep               -0.392367  47284.25   100.00  
   578     98  GlobalStep               -0.727652  47284.25   100.00  
   579     98  GlobalStep               -0.745286  47284.25   100.00  
   580     98  AdjLocalStep             -0.744865  47284.25   100.00  
   581     98  GlobalStep               -0.391578  47284.25   100.00  
   582     98  GlobalStep               -0.392367  47284.26   100.00  
   583     98  GlobalStep               -0.392367  47284.26   100.00  
   584     98  GlobalStep               -0.709985  47284.26   100.00  
   585     98  GlobalStep               -0.735335  47284.26   100.00  
   586     98  AdjLocalStep             -0.721522  47284.26   100.00  
   587     98  GlobalStep               -0.392367  47284.26   100.00  
   588     98  GlobalStep               -0.392367  47284.26   100.00  
   589     98  GlobalStep               -0.392367  47284.26   100.00  
   590     98  GlobalStep               -0.714939  47284.26   100.00  
   591     98  GlobalStep               -0.728690  47284.26   100.00  
   592     98  AdjLocalStep             -0.685578  47284.26   100.00  
   593     98  GlobalStep               -0.392367  47284.26   100.00  
   594     98  GlobalStep               -0.392367  47284.26   100.00  
Summary: iters 595 evals 600 noisy_evals   0 cycles  98 opt_time 47284.26 tot_time 47284.26 obj        -0.760528 gap 100.00
Val: -0.7605281543
X: 

[0.5912334662 0.9945567732 0.1294269268 0.9911130335 0.9230125278
 0.968029346  0.0020278958 0.1200053312 0.4510693693 0.7357854069
 0.1953639207 0.0307000088 0.8895470079]


Itercount: 595
Evalcount: 600
Fast_evalcount: 0
