# Supplementary material for: Black-box and surrogate optimization for tuning spiking neural models of striatum plasticity
Source: Front Neuroinform. 2022 Oct 20;16:1017222. doi: 10.3389/fninf.2022.1017222 (PMC9630480; doi:10.3389/fninf.2022.1017222)
Supplement: Supplementary file 1 [file Data_Sheet_1.ZIP › SHARED_DATA_TuningSpiking/RBFOpt/600FE/Alv_RBF_600_11.txt]

  Iter  Cycle  Action             Objective value      Time      Gap
  ----  -----  ------             ---------------      ----      ---
     0      0  Initialization           -0.389526   3528.59   100.00  
     0      0  Initialization           -0.223411   3528.59   100.00  
     0      0  Initialization           -0.392367   3528.59   100.00  
     0      0  Initialization           -0.215248   3528.59   100.00  
     0      0  Initialization           -0.226025   3528.59   100.00  
     0      0  Initialization           -0.215248   3528.59   100.00  
     0      0  Initialization           -0.247348   3528.59   100.00  
     0      0  Initialization           -0.215248   3528.59   100.00  
     0      0  Initialization           -0.392367   3528.59   100.00  
     0      0  Initialization           -0.215248   3528.59   100.00  
     0      0  Initialization           -0.345889   3528.59   100.00  
     0      0  Initialization           -0.237615   3528.59   100.00  
     0      0  Initialization           -0.411020   3528.59   100.00 *
     0      0  Initialization           -0.392367   3528.59   100.00  
     0      0  Initialization           -0.348413   3528.59   100.00  
     1      3  Discarded                            3528.70
     1     16  GlobalStep               -0.388099   8983.01   100.00  
     2     16  LocalStep                -0.392367   9594.19   100.00  
     3     16  GlobalStep               -0.392367   9722.11   100.00  
     4     16  GlobalStep               -0.392367  10181.05   100.00  
     5     16  GlobalStep               -0.392367  10202.11   100.00  
     6     16  GlobalStep               -0.392367  10209.93   100.00  
     7     17  GlobalStep               -0.392367  10213.34   100.00  
     8     17  LocalStep                -0.392367  10219.91   100.00  
     9     17  GlobalStep               -0.392367  10220.12   100.00  
    10     17  LocalStep                -0.392367  10230.35   100.00  
    11     17  GlobalStep               -0.392367  10233.56   100.00  
    12     17  GlobalStep               -0.392367  10236.27   100.00  
    13     18  LocalStep                -0.392367  10236.37   100.00  
    14     18  LocalStep                -0.392367  10245.63   100.00  
    15     18  GlobalStep               -0.392367  10247.04   100.00  
    16     18  GlobalStep               -0.392367  10248.75   100.00  
    17     18  GlobalStep               -0.392367  10249.96   100.00  
    18     18  GlobalStep               -0.392367  10250.97   100.00  
    19     19  GlobalStep               -0.392367  10252.17   100.00  
    20     19  GlobalStep               -0.392992  10254.06   100.00  
    21     19  GlobalStep               -0.392367  10255.46   100.00  
    22     19  GlobalStep               -0.392367  10255.46   100.00  
    23     19  GlobalStep               -0.392367  10256.87   100.00  
    24     19  LocalStep                -0.392367  10259.18   100.00  
    25     20  GlobalStep               -0.392367  10262.89   100.00  
    26     20  LocalStep                -0.392367  10263.64   100.00  
    27     20  GlobalStep               -0.392367  10266.25   100.00  
    28     20  GlobalStep               -0.392367  10267.36   100.00  
    29     20  GlobalStep               -0.392367  10270.27   100.00  
    30     20  GlobalStep               -0.392590  10271.48   100.00  
    31     21  GlobalStep               -0.392367  10272.58   100.00  
    32     21  GlobalStep               -0.392367  10275.25   100.00  
    33     21  GlobalStep               -0.392367  10276.25   100.00  
    34     21  GlobalStep               -0.392367  10278.16   100.00  
    35     21  GlobalStep               -0.392367  10278.77   100.00  
    36     21  GlobalStep               -0.392434  10282.78   100.00  
    37     22  GlobalStep               -0.392367  10283.28   100.00  
    38     22  GlobalStep               -0.392367  10286.28   100.00  
    39     22  GlobalStep               -0.392367  10287.29   100.00  
    40     22  GlobalStep               -0.392367  10288.29   100.00  
    41     22  GlobalStep               -0.392536  10290.80   100.00  
    42     22  LocalStep                -0.392367  10293.01   100.00  
    43     23  GlobalStep               -0.392367  10294.42   100.00  
    44     23  LocalStep                -0.392367  10295.40   100.00  
    45     23  GlobalStep               -0.392367  10296.41   100.00  
    46     23  GlobalStep               -0.392367  10299.12   100.00  
    47     23  GlobalStep               -0.392367  10303.94   100.00  
    48     23  LocalStep                -0.392367  10311.66   100.00  
    49     24  GlobalStep               -0.392367  10317.38   100.00  
    50     24  GlobalStep               -0.390225  10318.41   100.00  
    51     24  GlobalStep               -0.392367  10318.92   100.00  
    52     24  LocalStep                -0.392367  10319.62   100.00  
    53     24  GlobalStep               -0.392367  10328.04   100.00  
    54     24  GlobalStep               -0.392367  10328.15   100.00  
    55     25  GlobalStep               -0.392367  10339.08   100.00  
    56     25  GlobalStep               -0.392367  10339.08   100.00  
    57     25  LocalStep                -0.392367  10341.21   100.00  
    58     25  GlobalStep               -0.392367  10341.81   100.00  
    59     25  GlobalStep               -0.392367  10349.84   100.00  
    60     25  GlobalStep               -0.392367  10358.66   100.00  
    61     26  GlobalStep               -0.392367  10368.59   100.00  
    62     26  GlobalStep               -0.392367  10369.79   100.00  
    63     26  GlobalStep               -0.392367  10370.20   100.00  
    64     26  GlobalStep               -0.392367  10374.91   100.00  
    65     26  LocalStep                -0.392367  10380.53   100.00  
    66     26  GlobalStep               -0.392367  10382.54   100.00  
    67     27  GlobalStep               -0.392367  10388.86   100.00  
    68     27  GlobalStep               -0.392367  10393.66   100.00  
    69     27  GlobalStep               -0.392367  10410.51   100.00  
    70     27  LocalStep                -0.392367  10413.22   100.00  
    71     27  GlobalStep               -0.392367  10420.74   100.00  
    72     27  GlobalStep               -0.389001  10422.95   100.00  
    73     28  GlobalStep               -0.392367  10427.07   100.00  
    74     28  GlobalStep               -0.392367  10430.44   100.00  
    75     28  GlobalStep               -0.392367  10431.24   100.00  
    76     28  GlobalStep               -0.392367  10454.30   100.00  
    77     28  GlobalStep               -0.392367  10455.81   100.00  
    78     28  LocalStep                -0.392367  10470.45   100.00  
    79     29  GlobalStep               -0.389001  10505.65   100.00  
    80     29  GlobalStep               -0.389001  10535.16   100.00  
    81     29  GlobalStep               -0.378605  10830.81   100.00  
    82     29  RefinementStep           -0.356974  11153.93   100.00  
    83     29  LocalStep                -0.356261  11155.54   100.00  
    84     29  GlobalStep               -0.298017  11306.02   100.00  
    85     29  GlobalStep               -0.376164  11406.99   100.00  
    86     30  GlobalStep               -0.278140  11485.59   100.00  
    87     30  GlobalStep               -0.215248  11554.34   100.00  
    88     30  GlobalStep               -0.284773  11568.98   100.00  
    89     30  GlobalStep               -0.244480  11715.46   100.00  
    90     30  GlobalStep               -0.215248  11880.58   100.00  
    91     30  GlobalStep               -0.215248  12181.76   100.00  
    92     31  GlobalStep               -0.215248  12312.99   100.00  
    93     31  GlobalStep               -0.215248  12324.12   100.00  
    94     31  GlobalStep               -0.215248  12475.81   100.00  
    95     31  GlobalStep               -0.215248  12486.14   100.00  
    96     31  GlobalStep               -0.215248  12505.09   100.00  
    97     31  GlobalStep               -0.392367  16323.50   100.00  
    98     32  GlobalStep               -0.392760  16705.69   100.00  
    99     32  LocalStep                -0.386559  16712.03   100.00  
   100     32  GlobalStep               -0.392367  16783.42   100.00  
   101     32  GlobalStep               -0.392367  16783.42   100.00  
   102     32  GlobalStep               -0.392261  16788.34   100.00  
   103     32  GlobalStep               -0.391718  16789.75   100.00  
   104     33  GlobalStep               -0.393318  16791.37   100.00  
   105     33  LocalStep                -0.392367  19237.66   100.00  
   106     33  GlobalStep               -0.397602  19237.66   100.00  
   107     33  GlobalStep               -0.392367  19237.66   100.00  
   108     33  GlobalStep               -0.392828  19237.66   100.00  
   109     33  GlobalStep               -0.392367  19237.66   100.00  
   110     33  GlobalStep               -0.392367  19237.66   100.00  
   111     33  LocalStep                -0.391743  19237.66   100.00  
   112     33  GlobalStep               -0.390106  19237.66   100.00  
   113     33  GlobalStep               -0.391295  19237.66   100.00  
   114     33  GlobalStep               -0.392367  19237.66   100.00  
   115     33  GlobalStep               -0.392367  19237.66   100.00  
   116     33  GlobalStep               -0.392367  19237.66   100.00  
   117     33  LocalStep                -0.388812  19237.66   100.00  
   118     33  GlobalStep               -0.391743  19237.66   100.00  
   119     33  GlobalStep               -0.392003  19237.66   100.00  
   120     33  GlobalStep               -0.392367  19237.66   100.00  
   121     33  GlobalStep               -0.392367  19237.66   100.00  
   122     33  GlobalStep               -0.392367  19237.66   100.00  
   123     33  GlobalStep               -0.257807  19237.66   100.00  
   124     33  GlobalStep               -0.390318  19237.66   100.00  
   125     33  RefinementStep           -0.398832  19237.66   100.00  
   126     33  GlobalStep               -0.392367  19237.66   100.00  
   127     33  GlobalStep               -0.392367  19237.66   100.00  
   128     33  GlobalStep               -0.392367  19237.66   100.00  
   129     33  LocalStep                -0.233173  19237.66   100.00  
   130     33  GlobalStep               -0.376843  19237.66   100.00  
   131     33  GlobalStep               -0.393525  19237.66   100.00  
   132     33  GlobalStep               -0.392367  19237.66   100.00  
   133     33  GlobalStep               -0.392367  19237.66   100.00  
   134     33  GlobalStep               -0.392367  19237.66   100.00  
   135     33  LocalStep                -0.413160  19237.66   100.00 *
   136     33  GlobalStep               -0.386413  19237.66   100.00  
   137     33  GlobalStep               -0.392292  19237.66   100.00  
   138     33  GlobalStep               -0.392367  19237.66   100.00  
   139     33  GlobalStep               -0.392367  19237.66   100.00  
   140     33  GlobalStep               -0.392367  19237.66   100.00  
   141     33  LocalStep                -0.391834  19237.66   100.00  
   142     33  GlobalStep               -0.394147  19237.66   100.00  
   143     33  GlobalStep               -0.392866  19237.66   100.00  
   144     33  GlobalStep               -0.216840  19237.66   100.00  
   145     33  GlobalStep               -0.392367  19237.66   100.00  
   146     33  GlobalStep               -0.392367  19237.66   100.00  
   147     33  LocalStep                -0.392367  19237.66   100.00  
   148     33  GlobalStep               -0.397974  19237.66   100.00  
   149     33  GlobalStep               -0.392367  19237.66   100.00  
   150     33  GlobalStep               -0.392367  19237.67   100.00  
   151     33  GlobalStep               -0.392367  19237.67   100.00  
   152     33  GlobalStep               -0.392367  19237.67   100.00  
   153     33  LocalStep                -0.392367  19237.67   100.00  
   154     33  GlobalStep               -0.287195  19237.67   100.00  
   155     33  GlobalStep               -0.390057  19237.67   100.00  
   156     33  GlobalStep               -0.389821  19237.67   100.00  
   157     33  GlobalStep               -0.392367  19237.67   100.00  
   158     33  GlobalStep               -0.392367  19237.67   100.00  
   159     33  LocalStep                -0.342809  19237.67   100.00  
   160     33  GlobalStep               -0.389058  19237.67   100.00  
   161     33  GlobalStep               -0.399310  19237.67   100.00  
   162     33  GlobalStep               -0.389630  19237.67   100.00  
   163     33  GlobalStep               -0.305662  19237.67   100.00  
   164     33  GlobalStep               -0.339942  19237.67   100.00  
   165     33  LocalStep                -0.392367  19237.67   100.00  
   166     33  GlobalStep               -0.398171  19237.67   100.00  
   167     33  GlobalStep               -0.389099  19237.67   100.00  
   168     33  GlobalStep               -0.365927  19237.67   100.00  
   169     33  GlobalStep               -0.378183  19237.67   100.00  
   170     33  GlobalStep               -0.290940  19237.67   100.00  
   171     33  LocalStep                -0.269956  19237.67   100.00  
   172     33  GlobalStep               -0.215248  19237.67   100.00  
   173     33  GlobalStep               -0.390692  19237.67   100.00  
   174     33  GlobalStep               -0.362850  19237.67   100.00  
   175     33  GlobalStep               -0.350914  19237.67   100.00  
   176     33  GlobalStep               -0.314114  19237.67   100.00  
   177     33  LocalStep                -0.258292  19237.67   100.00  
   178     33  GlobalStep               -0.389811  19237.67   100.00  
   179     33  GlobalStep               -0.392367  19237.67   100.00  
   180     33  GlobalStep               -0.248645  19237.67   100.00  
   181     33  GlobalStep               -0.355054  19237.67   100.00  
   182     33  LocalStep                -0.215248  19237.67   100.00  
   183     33  GlobalStep               -0.215248  19237.67   100.00  
   184     33  GlobalStep               -0.392367  19237.67   100.00  
   185     33  GlobalStep               -0.390715  19237.67   100.00  
   186     33  GlobalStep               -0.388376  19237.67   100.00  
   187     33  LocalStep                -0.402478  19237.67   100.00  
   188     33  GlobalStep               -0.392367  19237.67   100.00  
   189     33  GlobalStep               -0.392367  19237.67   100.00  
   190     33  GlobalStep               -0.215248  19237.67   100.00  
   191     33  GlobalStep               -0.326173  19237.67   100.00  
   192     33  LocalStep                -0.392367  19237.67   100.00  
   193     33  GlobalStep               -0.392367  19237.67   100.00  
   194     33  GlobalStep               -0.392367  19237.67   100.00  
   195     33  GlobalStep               -0.392367  19237.67   100.00  
   196     33  GlobalStep               -0.392367  19237.67   100.00  
   197     33  LocalStep                -0.392367  19237.67   100.00  
   198     33  GlobalStep               -0.301049  19237.67   100.00  
   199     33  GlobalStep               -0.215248  19237.67   100.00  
   200     48  LocalStep                -0.392367  24382.17   100.00  
   201     49  LocalStep                -0.392367  24602.23   100.00  
   202     49  GlobalStep               -0.392367  25586.96   100.00  
   203     49  GlobalStep               -0.392367  25618.55   100.00  
   204     49  GlobalStep               -0.393040  25914.92   100.00  
   205     49  GlobalStep               -0.391390  25963.85   100.00  
   206     49  GlobalStep               -0.392367  25975.69   100.00  
   207     50  GlobalStep               -0.392367  25987.44   100.00  
   208     50  GlobalStep               -0.391275  25994.87   100.00  
   209     50  GlobalStep               -0.392367  25999.20   100.00  
   210     50  GlobalStep               -0.392367  26000.71   100.00  
   211     50  GlobalStep               -0.394055  26001.53   100.00  
   212     50  GlobalStep               -0.392367  26005.45   100.00  
   213     51  GlobalStep               -0.392367  26007.18   100.00  
   214     51  GlobalStep               -0.392367  26011.21   100.00  
   215     51  GlobalStep               -0.392636  26013.12   100.00  
   216     51  GlobalStep               -0.393394  26013.33   100.00  
   217     51  GlobalStep               -0.392367  26013.64   100.00  
   218     51  GlobalStep               -0.392367  26018.46   100.00  
   219     52  GlobalStep               -0.392426  26021.50   100.00  
   220     52  GlobalStep               -0.392367  26023.03   100.00  
   221     52  GlobalStep               -0.392251  26023.03   100.00  
   222     52  GlobalStep               -0.392367  26027.86   100.00  
   223     52  GlobalStep               -0.392367  26028.07   100.00  
   224     52  GlobalStep               -0.392367  26028.49   100.00  
   225     53  GlobalStep               -0.393207  26034.13   100.00  
   226     53  GlobalStep               -0.392367  26036.24   100.00  
   227     53  GlobalStep               -0.392367  26036.75   100.00  
   228     53  GlobalStep               -0.392367  26037.27   100.00  
   229     53  GlobalStep               -0.392367  26040.00   100.00  
   230     53  LocalStep                -0.392367  26040.62   100.00  
   231     54  GlobalStep               -0.392367  26041.94   100.00  
   232     54  GlobalStep               -0.392367  26048.58   100.00  
   233     54  GlobalStep               -0.392367  26051.70   100.00  
   234     54  GlobalStep               -0.392367  26058.43   100.00  
   235     54  GlobalStep               -0.392367  26060.34   100.00  
   236     54  GlobalStep               -0.391777  26077.31   100.00  
   237     55  GlobalStep               -0.392367  26077.53   100.00  
   238     55  GlobalStep               -0.392367  28874.26   100.00  
   239     55  GlobalStep               -0.392367  28874.26   100.00  
   240     55  GlobalStep               -0.392367  28874.26   100.00  
   241     55  GlobalStep               -0.392367  28874.26   100.00  
   242     55  GlobalStep               -0.392367  28874.26   100.00  
   243     55  LocalStep                -0.392367  28874.26   100.00  
   244     55  GlobalStep               -0.392367  28874.26   100.00  
   245     55  GlobalStep               -0.392367  28874.26   100.00  
   246     55  GlobalStep               -0.392367  28874.26   100.00  
   247     55  GlobalStep               -0.392367  28874.26   100.00  
   248     55  GlobalStep               -0.389052  28874.26   100.00  
   249     55  LocalStep                -0.392367  28874.26   100.00  
   250     55  GlobalStep               -0.389001  28874.26   100.00  
   251     55  GlobalStep               -0.392367  28874.26   100.00  
   252     55  GlobalStep               -0.392367  28874.26   100.00  
   253     55  GlobalStep               -0.392367  28874.26   100.00  
   254     55  GlobalStep               -0.392367  28874.27   100.00  
   255     55  LocalStep                -0.392367  28874.27   100.00  
   256     55  GlobalStep               -0.392367  28874.27   100.00  
   257     55  GlobalStep               -0.392367  28874.27   100.00  
   258     55  GlobalStep               -0.392367  28874.27   100.00  
   259     55  GlobalStep               -0.392367  28874.27   100.00  
   260     55  GlobalStep               -0.392367  28874.27   100.00  
   261     55  LocalStep                -0.392367  28874.27   100.00  
   262     55  GlobalStep               -0.389292  28874.27   100.00  
   263     55  GlobalStep               -0.392367  28874.27   100.00  
   264     55  GlobalStep               -0.392367  28874.27   100.00  
   265     55  GlobalStep               -0.392367  28874.27   100.00  
   266     55  GlobalStep               -0.392367  28874.27   100.00  
   267     55  LocalStep                -0.392367  28874.27   100.00  
   268     55  GlobalStep               -0.392367  28874.27   100.00  
   269     55  GlobalStep               -0.392367  28874.27   100.00  
   270     55  GlobalStep               -0.392367  28874.27   100.00  
   271     55  GlobalStep               -0.392367  28874.27   100.00  
   272     55  GlobalStep               -0.392367  28874.27   100.00  
   273     55  LocalStep                -0.392367  28874.27   100.00  
   274     55  GlobalStep               -0.392367  28874.27   100.00  
   275     55  GlobalStep               -0.392367  28874.27   100.00  
   276     55  GlobalStep               -0.392367  28874.27   100.00  
   277     55  GlobalStep               -0.392367  28874.27   100.00  
   278     55  GlobalStep               -0.392367  28874.27   100.00  
   279     55  GlobalStep               -0.392367  28874.27   100.00  
   280     55  GlobalStep               -0.388667  28874.27   100.00  
   281     55  GlobalStep               -0.392367  28874.27   100.00  
   282     55  GlobalStep               -0.392367  28874.27   100.00  
   283     55  GlobalStep               -0.392367  28874.27   100.00  
   284     55  LocalStep                -0.392367  28874.27   100.00  
   285     55  GlobalStep               -0.392367  28874.27   100.00  
   286     55  GlobalStep               -0.389210  28874.27   100.00  
   287     55  GlobalStep               -0.392367  28874.27   100.00  
   288     55  LocalStep                -0.392367  28874.27   100.00  
   289     55  GlobalStep               -0.389344  28874.27   100.00  
   290     55  GlobalStep               -0.392367  28874.27   100.00  
   291     55  GlobalStep               -0.392367  28874.27   100.00  
   292     55  LocalStep                -0.392367  28874.27   100.00  
   293     55  GlobalStep               -0.392367  28874.27   100.00  
   294     55  GlobalStep               -0.392367  28874.27   100.00  
   295     55  GlobalStep               -0.392367  28874.27   100.00  
   296     55  LocalStep                -0.392367  28874.27   100.00  
   297     55  GlobalStep               -0.392367  28874.27   100.00  
   298     55  GlobalStep               -0.388242  28874.27   100.00  
   299     55  GlobalStep               -0.392367  28874.27   100.00  
   300     55  GlobalStep               -0.392367  28874.27   100.00  
   301     55  GlobalStep               -0.392367  28874.27   100.00  
   302     55  GlobalStep               -0.392367  28874.27   100.00  
   303     55  GlobalStep               -0.392367  28874.27   100.00  
   304     55  LocalStep                -0.392367  28874.27   100.00  
   305     55  GlobalStep               -0.325022  28874.27   100.00  
   306     55  GlobalStep               -0.392367  28874.27   100.00  
   307     55  GlobalStep               -0.392367  28874.27   100.00  
   308     55  LocalStep                -0.392367  28874.27   100.00  
   309     55  GlobalStep               -0.360187  28874.27   100.00  
   310     55  GlobalStep               -0.392367  28874.27   100.00  
   311     55  GlobalStep               -0.392367  28874.27   100.00  
   312     55  LocalStep                -0.392367  28874.27   100.00  
   313     55  GlobalStep               -0.392367  28874.27   100.00  
   314     55  GlobalStep               -0.388880  28874.27   100.00  
   315     55  LocalStep                -0.389001  28874.27   100.00  
   316     55  GlobalStep               -0.392367  28874.27   100.00  
   317     55  GlobalStep               -0.389200  28874.27   100.00  
   318     55  GlobalStep               -0.388019  28874.27   100.00  
   319     55  GlobalStep               -0.358650  28874.27   100.00  
   320     55  LocalStep                -0.215248  28874.28   100.00  
   321     55  GlobalStep               -0.392367  28874.28   100.00  
   322     55  GlobalStep               -0.392367  28874.28   100.00  
   323     55  GlobalStep               -0.399319  28874.28   100.00  
   324     55  LocalStep                -0.215248  28874.28   100.00  
   325     55  GlobalStep               -0.392367  28874.28   100.00  
   326     55  GlobalStep               -0.392367  28874.28   100.00  
   327     55  GlobalStep               -0.287195  28874.28   100.00  
   328     55  LocalStep                -0.393169  28874.28   100.00  
   329     55  GlobalStep               -0.215248  28874.28   100.00  
   330     55  LocalStep                -0.215248  28874.28   100.00  
   331     55  RefinementStep           -0.402007  28874.28   100.00  
   332     55  LocalStep                -0.392367  30676.12   100.00  
   333     55  Restart                             30676.13
   333     56  Initialization           -0.372539  34280.50   100.00  
   333     56  Initialization           -0.215248  34280.50   100.00  
   333     56  Initialization           -0.392367  34280.50   100.00  
   333     56  Initialization           -0.247228  34280.50   100.00  
   333     56  Initialization           -0.215248  34280.50   100.00  
   333     56  Initialization           -0.263926  34280.50   100.00  
   333     56  Initialization           -0.215248  34280.50   100.00  
   333     56  Initialization           -0.392512  34280.50   100.00  
   333     56  Initialization           -0.392367  34280.50   100.00  
   333     56  Initialization           -0.392367  34280.50   100.00  
   333     56  Initialization           -0.215248  34280.50   100.00  
   333     56  Initialization           -0.389361  34280.50   100.00  
   333     56  Initialization           -0.368923  34280.50   100.00  
   333     56  Initialization           -0.215248  34280.50   100.00  
   333     56  Initialization           -0.348413  34280.50   100.00  
   334     68  Discarded                           34280.56
   335     68  Discarded                           34280.56
   336     68  Discarded                           34280.57
   337     68  Discarded                           34280.57
   338     68  Discarded                           34280.57
   339     68  Discarded                           34280.57
   340     68  Discarded                           34280.57
   341     68  Discarded                           34280.57
   342     68  Discarded                           34280.57
   343     68  Discarded                           34280.57
   344     68  Discarded                           34280.58
   345     68  Discarded                           34280.58
   346     68  Discarded                           34280.58
   347     68  Discarded                           34280.58
   348     68  Discarded                           34280.58
   349     68  Discarded                           34280.58
   350     74  Discarded                           34280.61
   351     74  Discarded                           34280.61
   352     74  Discarded                           34280.61
   353     74  Discarded                           34280.62
   354     74  Discarded                           34280.62
   355     74  Discarded                           34280.62
   356     74  Discarded                           34280.62
   357     74  Discarded                           34280.62
   358     74  Discarded                           34280.62
   359     74  Discarded                           34280.63
   360     74  Discarded                           34280.63
   361     74  Discarded                           34280.63
   362     74  Discarded                           34280.64
   363     74  Discarded                           34280.64
   364     74  Discarded                           34280.64
   365     74  Discarded                           34280.64
   366     74  Discarded                           34280.64
   367     74  Discarded                           34280.64
   368     75  Discarded                           34280.65
   369     75  Discarded                           34280.65
   370     77  Discarded                           34280.89
   371     77  Discarded                           34280.89
   372     77  Discarded                           34280.89
   373     77  Discarded                           34280.89
   374     77  Discarded                           34280.89
   374     78  GlobalStep               -0.392261  41031.56   100.00  
   375     78  GlobalStep               -0.392367  41038.99   100.00  
   376     79  GlobalStep               -0.392367  41059.24   100.00  
   377     79  GlobalStep               -0.392367  41071.88   100.00  
   378     79  GlobalStep               -0.392023  41072.88   100.00  
   379     79  GlobalStep               -0.392584  41074.29   100.00  
   380     79  GlobalStep               -0.392367  41075.29   100.00  
   381     79  GlobalStep               -0.392367  41076.80   100.00  
   382     80  GlobalStep               -0.391690  41077.51   100.00  
   383     80  GlobalStep               -0.392367  41077.51   100.00  
   384     80  GlobalStep               -0.392367  41079.01   100.00  
   385     80  GlobalStep               -0.392367  41081.32   100.00  
   386     80  GlobalStep               -0.392367  41081.63   100.00  
   387     80  GlobalStep               -0.392367  41083.83   100.00  
   388     81  GlobalStep               -0.392241  41090.05   100.00  
   389     81  GlobalStep               -0.390624  41090.26   100.00  
   390     81  GlobalStep               -0.392367  41090.46   100.00  
   391     81  GlobalStep               -0.392367  41093.27   100.00  
   392     81  GlobalStep               -0.392367  41098.19   100.00  
   393     81  GlobalStep               -0.392367  41106.91   100.00  
   394     82  GlobalStep               -0.392367  41107.72   100.00  
   395     82  GlobalStep               -0.392367  41108.32   100.00  
   396     82  GlobalStep               -0.392662  41109.73   100.00  
   397     82  GlobalStep               -0.392367  41111.43   100.00  
   398     82  GlobalStep               -0.392367  41111.74   100.00  
   399     82  GlobalStep               -0.392367  41114.05   100.00  
   400     83  GlobalStep               -0.392367  41116.16   100.00  
   401     83  GlobalStep               -0.392367  41118.77   100.00  
   402     83  LocalStep                -0.392367  41121.38   100.00  
   403     83  GlobalStep               -0.392367  41122.58   100.00  
   404     83  GlobalStep               -0.392802  41122.68   100.00  
   405     83  GlobalStep               -0.392367  41122.79   100.00  
   406     84  GlobalStep               -0.392367  41125.20   100.00  
   407     84  GlobalStep               -0.392023  41126.31   100.00  
   408     84  GlobalStep               -0.392367  41127.51   100.00  
   409     84  GlobalStep               -0.392367  41127.72   100.00  
   410     84  GlobalStep               -0.392367  41129.02   100.00  
   411     84  GlobalStep               -0.392585  41131.23   100.00  
   412     85  GlobalStep               -0.388524  41132.54   100.00  
   413     85  GlobalStep               -0.392134  41132.64   100.00  
   414     85  GlobalStep               -0.392367  41133.05   100.00  
   415     85  GlobalStep               -0.392023  41133.15   100.00  
   416     85  GlobalStep               -0.392023  41134.96   100.00  
   417     85  GlobalStep               -0.392585  41137.07   100.00  
   418     86  GlobalStep               -0.392023  41137.98   100.00  
   419     86  GlobalStep               -0.392063  41140.49   100.00  
   420     86  GlobalStep               -0.392367  41143.10   100.00  
   421     86  GlobalStep               -0.388391  41146.41   100.00  
   422     86  GlobalStep               -0.392367  41153.33   100.00  
   423     86  GlobalStep               -0.392367  41157.65   100.00  
   424     87  GlobalStep               -0.392367  41160.86   100.00  
   425     87  GlobalStep               -0.392585  41161.27   100.00  
   426     87  GlobalStep               -0.392367  41161.87   100.00  
   427     87  GlobalStep               -0.392367  41163.78   100.00  
   428     87  GlobalStep               -0.389761  41165.99   100.00  
   429     87  GlobalStep               -0.392367  41166.60   100.00  
   430     88  GlobalStep               -0.391937  41169.01   100.00  
   431     88  GlobalStep               -0.392367  41169.91   100.00  
   432     88  GlobalStep               -0.392367  41172.52   100.00  
   433     88  GlobalStep               -0.392445  41173.33   100.00  
   434     88  GlobalStep               -0.392367  41176.34   100.00  
   435     88  GlobalStep               -0.392367  41184.46   100.00  
   436     89  GlobalStep               -0.392367  41184.87   100.00  
   437     89  GlobalStep               -0.391937  41185.47   100.00  
   438     89  LocalStep                -0.392367  41190.49   100.00  
   439     89  GlobalStep               -0.392447  41195.62   100.00  
   440     89  GlobalStep               -0.392367  41200.43   100.00  
   441     89  LocalStep                -0.392367  41209.96   100.00  
   442     90  GlobalStep               -0.392367  41210.47   100.00  
   443     90  LocalStep                -0.392367  41219.59   100.00  
   444     90  LocalStep                -0.392367  41223.41   100.00  
   445     90  GlobalStep               -0.392367  41225.82   100.00  
   446     90  GlobalStep               -0.392023  41246.97   100.00  
   447     90  LocalStep                -0.392367  41259.81   100.00  
   448     91  GlobalStep               -0.392367  41264.63   100.00  
   449     91  GlobalStep               -0.379671  41356.77   100.00  
   450     91  GlobalStep               -0.392072  41391.56   100.00  
   451     91  GlobalStep               -0.392367  41411.51   100.00  
   452     91  GlobalStep               -0.392750  41415.93   100.00  
   453     91  GlobalStep               -0.392289  41424.06   100.00  
   454     92  GlobalStep               -0.391953  41424.16   100.00  
   455     92  LocalStep                -0.393188  41427.47   100.00  
   456     92  GlobalStep               -0.392289  41466.58   100.00  
   457     92  GlobalStep               -0.371197  41777.50   100.00  
   458     92  GlobalStep               -0.304516  41824.52   100.00  
   459     92  GlobalStep               -0.336728  41921.88   100.00  
   460     93  GlobalStep               -0.364886  41929.00   100.00  
   461     93  GlobalStep               -0.332617  42033.68   100.00  
   462     93  GlobalStep               -0.341575  42050.03   100.00  
   463     93  GlobalStep               -0.322138  42060.76   100.00  
   464     93  GlobalStep               -0.381919  42070.49   100.00  
   465     93  GlobalStep               -0.315487  42171.96   100.00  
   466     94  GlobalStep               -0.273227  42288.26   100.00  
   467     94  GlobalStep               -0.320570  42354.04   100.00  
   468     94  RefinementStep           -0.215248  42409.89   100.00  
   469     94  GlobalStep               -0.253323  42460.83   100.00  
   470     94  LocalStep                -0.392367  47748.41   100.00  
   471     94  GlobalStep               -0.392367  47764.55   100.00  
   472     94  GlobalStep               -0.392367  47783.71   100.00  
   473     95  GlobalStep               -0.392023  47808.98   100.00  
   474     95  LocalStep                -0.392654  47809.99   100.00  
   475     95  GlobalStep               -0.392367  47826.54   100.00  
   476     95  GlobalStep               -0.392367  47835.76   100.00  
   477     95  GlobalStep               -0.392367  47835.76   100.00  
   478     95  GlobalStep               -0.392367  47838.18   100.00  
   479     96  GlobalStep               -0.392367  47845.00   100.00  
   480     96  GlobalStep               -0.392367  47849.72   100.00  
   481     96  LocalStep                -0.392367  47851.33   100.00  
   482     96  LocalStep                -0.392367  47858.75   100.00  
   483     96  GlobalStep               -0.392367  47863.37   100.00  
   484     96  GlobalStep               -0.392571  47864.58   100.00  
   485     97  GlobalStep               -0.392367  47865.18   100.00  
   486     97  LocalStep                -0.392367  47874.41   100.00  
   487     97  GlobalStep               -0.392367  47876.82   100.00  
   488     97  GlobalStep               -0.392367  47879.84   100.00  
   489     97  GlobalStep               -0.392367  47882.35   100.00  
   490     97  GlobalStep               -0.392367  47893.88   100.00  
   491     98  LocalStep                -0.392367  47898.10   100.00  
   492     98  LocalStep                -0.392367  47899.91   100.00  
   493     98  GlobalStep               -0.392340  47907.03   100.00  
   494     98  GlobalStep               -0.392367  47908.44   100.00  
   495     98  GlobalStep               -0.392367  47918.67   100.00  
   496     98  GlobalStep               -0.392367  47918.88   100.00  
   497     99  GlobalStep               -0.392367  47924.00   100.00  
   498     99  GlobalStep               -0.392367  47925.41   100.00  
   499     99  GlobalStep               -0.392367  47935.74   100.00  
   500     99  GlobalStep               -0.392367  47944.47   100.00  
   501     99  LocalStep                -0.390191  47945.37   100.00  
   502     99  GlobalStep               -0.391716  47945.48   100.00  
   503    100  GlobalStep               -0.392367  47946.89   100.00  
   504    100  GlobalStep               -0.392367  47951.11   100.00  
   505    100  GlobalStep               -0.392367  47952.82   100.00  
   506    100  GlobalStep               -0.392367  47955.23   100.00  
   507    100  GlobalStep               -0.392367  47956.24   100.00  
   508    100  GlobalStep               -0.392112  47959.25   100.00  
   509    101  GlobalStep               -0.392367  47959.67   100.00  
   510    101  GlobalStep               -0.392367  47961.08   100.00  
   511    101  GlobalStep               -0.388627  47973.52   100.00  
   512    101  GlobalStep               -0.392367  47994.08   100.00  
   513    101  GlobalStep               -0.392585  47999.80   100.00  
   514    101  GlobalStep               -0.392367  48001.53   100.00  
   515    102  GlobalStep               -0.392367  48003.25   100.00  
   516    102  LocalStep                -0.392367  48011.48   100.00  
   517    102  GlobalStep               -0.392023  52027.14   100.00  
   518    102  GlobalStep               -0.333217  52027.14   100.00  
   519    102  GlobalStep               -0.308223  52027.14   100.00  
   520    102  GlobalStep               -0.254182  52027.14   100.00  
   521    102  GlobalStep               -0.373857  52027.14   100.00  
   522    102  GlobalStep               -0.391985  52027.14   100.00  
   523    102  GlobalStep               -0.302161  52027.14   100.00  
   524    102  GlobalStep               -0.348886  52027.14   100.00  
   525    102  GlobalStep               -0.382612  52027.14   100.00  
   526    102  GlobalStep               -0.281461  52027.14   100.00  
   527    102  GlobalStep               -0.342672  52027.14   100.00  
   528    102  GlobalStep               -0.219573  52027.14   100.00  
   529    102  GlobalStep               -0.392367  52027.14   100.00  
   530    102  GlobalStep               -0.228832  52027.14   100.00  
   531    102  GlobalStep               -0.392367  52027.14   100.00  
   532    102  GlobalStep               -0.392078  52027.14   100.00  
   533    102  LocalStep                -0.392275  52027.14   100.00  
   534    102  GlobalStep               -0.258639  52027.14   100.00  
   535    102  GlobalStep               -0.299810  52027.14   100.00  
   536    102  LocalStep                -0.392367  52027.14   100.00  
   537    102  GlobalStep               -0.392367  52027.14   100.00  
   538    102  GlobalStep               -0.392718  52027.14   100.00  
   539    102  LocalStep                -0.392567  52027.14   100.00  
   540    102  GlobalStep               -0.300441  52027.14   100.00  
   541    102  GlobalStep               -0.392367  52027.14   100.00  
   542    102  GlobalStep               -0.392367  52027.14   100.00  
   543    102  LocalStep                -0.392367  52027.14   100.00  
   544    102  GlobalStep               -0.217905  52027.14   100.00  
   545    102  GlobalStep               -0.390230  52027.14   100.00  
   546    102  GlobalStep               -0.392367  52027.14   100.00  
   547    102  GlobalStep               -0.392367  52027.14   100.00  
   548    102  GlobalStep               -0.392367  52027.15   100.00  
   549    102  GlobalStep               -0.392367  52027.15   100.00  
   550    102  LocalStep                -0.392367  52027.15   100.00  
   551    102  GlobalStep               -0.392367  52027.15   100.00  
   552    102  GlobalStep               -0.392367  52027.15   100.00  
   553    102  GlobalStep               -0.392367  52027.15   100.00  
   554    102  GlobalStep               -0.392367  52027.15   100.00  
   555    102  LocalStep                -0.392367  52027.15   100.00  
   556    102  GlobalStep               -0.392367  52027.15   100.00  
   557    102  GlobalStep               -0.392367  52027.15   100.00  
   558    102  GlobalStep               -0.333713  52027.15   100.00  
   559    102  GlobalStep               -0.392367  52027.15   100.00  
   560    102  GlobalStep               -0.392367  52027.15   100.00  
   561    102  LocalStep                -0.257097  52027.15   100.00  
   562    102  GlobalStep               -0.392367  52027.15   100.00  
   563    102  GlobalStep               -0.215248  52027.15   100.00  
   564    102  RefinementStep           -0.210101  52027.15   100.00  
   565    102  GlobalStep               -0.392367  52027.15   100.00  
   566    102  GlobalStep               -0.392367  52027.15   100.00  
   567    102  GlobalStep               -0.392367  52027.15   100.00  
   568    102  LocalStep                -0.392367  52027.15   100.00  
   569    102  GlobalStep               -0.392367  52027.15   100.00  
   570    102  GlobalStep               -0.392367  52027.15   100.00  
   571    102  GlobalStep               -0.392367  52027.15   100.00  
   572    102  GlobalStep               -0.392367  52027.15   100.00  
   573    102  GlobalStep               -0.392367  52027.15   100.00  
   574    102  LocalStep                -0.392367  52027.15   100.00  
   575    102  GlobalStep               -0.392367  52027.15   100.00  
   576    102  GlobalStep               -0.392367  52027.15   100.00  
   577    102  GlobalStep               -0.392367  52027.15   100.00  
   578    102  GlobalStep               -0.392367  52027.15   100.00  
   579    102  GlobalStep               -0.392367  52027.15   100.00  
   580    102  LocalStep                -0.392447  52027.15   100.00  
   581    102  GlobalStep               -0.392367  52027.15   100.00  
   582    102  GlobalStep               -0.392367  52027.15   100.00  
   583    102  GlobalStep               -0.392367  52027.15   100.00  
   584    102  GlobalStep               -0.392367  52027.15   100.00  
   585    102  GlobalStep               -0.392367  52027.15   100.00  
   586    102  LocalStep                -0.392367  52027.15   100.00  
   587    102  GlobalStep               -0.351523  52027.15   100.00  
   588    102  GlobalStep               -0.392367  52027.15   100.00  
   589    102  GlobalStep               -0.389271  52027.15   100.00  
   590    102  GlobalStep               -0.392367  52027.15   100.00  
   591    102  GlobalStep               -0.392367  52027.15   100.00  
   592    102  LocalStep                -0.389056  52027.15   100.00  
   593    102  GlobalStep               -0.392367  52027.15   100.00  
   594    102  GlobalStep               -0.392367  52027.15   100.00  
   595    102  GlobalStep               -0.392367  52027.15   100.00  
   596    102  GlobalStep               -0.392367  52027.15   100.00  
   597    102  GlobalStep               -0.392367  52027.15   100.00  
   598    102  LocalStep                -0.392367  52027.15   100.00  
   599    102  GlobalStep               -0.392367  52027.15   100.00  
   600    102  GlobalStep               -0.392367  52027.15   100.00  
   601    102  GlobalStep               -0.392367  52027.15   100.00  
   602    102  GlobalStep               -0.382748  52027.15   100.00  
   603    102  GlobalStep               -0.392367  52027.15   100.00  
   604    102  GlobalStep               -0.392367  52027.15   100.00  
   605    102  LocalStep                -0.392367  52027.15   100.00  
   606    102  GlobalStep               -0.392367  52027.15   100.00  
   607    102  GlobalStep               -0.392367  52027.15   100.00  
   608    102  GlobalStep               -0.392367  52027.15   100.00  
   609    102  GlobalStep               -0.392367  52027.15   100.00  
   610    102  LocalStep                -0.391776  52027.15   100.00  
   611    102  GlobalStep               -0.392367  52027.15   100.00  
   612    102  GlobalStep               -0.383405  52027.15   100.00  
Summary: iters 613 evals 600 noisy_evals   0 cycles 102 opt_time 52027.15 tot_time 52027.15 obj        -0.413160 gap 100.00
Val: -0.4131599845
X: 

[0.6649530285 0.0710531265 0.5099805938 0.5301044992 0.4419983146
 0.9233150664 0.7793679058 0.9999999998 0.2026765048 0.652597697
 0.6642968    0.167461735  0.0786340398]


Itercount: 613
Evalcount: 600
Fast_evalcount: 0
