# Supplementary material for: Black-box and surrogate optimization for tuning spiking neural models of striatum plasticity
Source: Front Neuroinform. 2022 Oct 20;16:1017222. doi: 10.3389/fninf.2022.1017222 (PMC9630480; doi:10.3389/fninf.2022.1017222)
Supplement: Supplementary file 1 [file Data_Sheet_1.ZIP › SHARED_DATA_TuningSpiking/RBFOpt/600FE/Alv_RBF_600_12.txt]

  Iter  Cycle  Action             Objective value      Time      Gap
  ----  -----  ------             ---------------      ----      ---
     0      0  Initialization           -0.215248   3505.26   100.00  
     0      0  Initialization           -0.215248   3505.26   100.00  
     0      0  Initialization           -0.215248   3505.26   100.00  
     0      0  Initialization           -0.215248   3505.26   100.00  
     0      0  Initialization           -0.398773   3505.26   100.00 *
     0      0  Initialization           -0.225242   3505.26   100.00  
     0      0  Initialization           -0.389881   3505.26   100.00  
     0      0  Initialization           -0.388093   3505.26   100.00  
     0      0  Initialization           -0.333098   3505.26   100.00  
     0      0  Initialization           -0.253911   3505.26   100.00  
     0      0  Initialization           -0.392367   3505.26   100.00  
     0      0  Initialization           -0.183879   3505.26   100.00  
     0      0  Initialization           -0.231322   3505.26   100.00  
     0      0  Initialization           -0.282376   3505.26   100.00  
     0      0  Initialization           -0.348413   3505.26   100.00  
     0     15  LocalStep                -0.391910   7922.18   100.00  
     1     16  LocalStep                -0.392367   8025.76   100.00  
     2     16  GlobalStep               -0.392367   8033.21   100.00  
     3     16  GlobalStep               -0.392367   8037.23   100.00  
     4     16  GlobalStep               -0.392367   8053.77   100.00  
     5     16  LocalStep                -0.392367   8111.33   100.00  
     6     16  GlobalStep               -0.362539   8194.26   100.00  
     7     17  GlobalStep               -0.392367   8198.58   100.00  
     8     17  GlobalStep               -0.393384   8206.36   100.00  
     9     17  GlobalStep               -0.392367   8220.80   100.00  
    10     17  GlobalStep               -0.392367   8234.54   100.00  
    11     17  GlobalStep               -0.392367   8239.66   100.00  
    12     17  GlobalStep               -0.392367   8262.12   100.00  
    13     18  GlobalStep               -0.392367   8291.13   100.00  
    14     18  GlobalStep               -0.392367   8293.88   100.00  
    15     18  GlobalStep               -0.392367   8299.50   100.00  
    16     18  GlobalStep               -0.392367   8303.72   100.00  
    17     18  GlobalStep               -0.392367   8313.65   100.00  
    18     18  GlobalStep               -0.391962   8316.96   100.00  
    19     19  GlobalStep               -0.392428   8320.17   100.00  
    20     19  GlobalStep               -0.392367   8335.81   100.00  
    21     19  GlobalStep               -0.414399   8344.14   100.00 *
    22     19  GlobalStep               -0.392367   8353.07   100.00  
    23     19  GlobalStep               -0.392367   8371.02   100.00  
    24     19  GlobalStep               -0.392367   8371.53   100.00  
    25     20  GlobalStep               -0.319652   8386.27   100.00  
    26     20  GlobalStep               -0.392367   8396.66   100.00  
    27     20  LocalStep                -0.344679   8454.13   100.00  
    28     20  GlobalStep               -0.334548   8476.70   100.00  
    29     20  GlobalStep               -0.392246   8504.38   100.00  
    30     20  GlobalStep               -0.356101   8528.85   100.00  
    31     21  GlobalStep               -0.311413   8627.83   100.00  
    32     21  GlobalStep               -0.323898   8636.18   100.00  
    33     21  GlobalStep               -0.392367   8648.72   100.00  
    34     21  GlobalStep               -0.321241   8680.21   100.00  
    35     21  GlobalStep               -0.312174   8680.21   100.00  
    36     21  GlobalStep               -0.316493   8706.60   100.00  
    37     22  GlobalStep               -0.392367   8725.85   100.00  
    38     22  GlobalStep               -0.392367   8749.82   100.00  
    39     22  GlobalStep               -0.306608   8777.40   100.00  
    40     22  GlobalStep               -0.295623   8795.46   100.00  
    41     22  GlobalStep               -0.312032   8811.40   100.00  
    42     22  GlobalStep               -0.391896   8829.76   100.00  
    43     23  GlobalStep               -0.310325   8873.79   100.00  
    44     23  GlobalStep               -0.306430   8896.04   100.00  
    45     23  GlobalStep               -0.291834   8953.31   100.00  
    46     23  GlobalStep               -0.310556   9058.02   100.00  
    47     23  GlobalStep               -0.302119   9112.68   100.00  
    48     23  RefinementStep           -0.398440   9125.82   100.00  
    49     23  GlobalStep               -0.262832   9173.16   100.00  
    50     24  GlobalStep               -0.253442   9199.04   100.00  
    51     24  GlobalStep               -0.269554   9212.45   100.00  
    52     24  GlobalStep               -0.279967   9213.55   100.00  
    53     24  LocalStep                -0.238418   9231.91   100.00  
    54     24  GlobalStep               -0.215248   9253.37   100.00  
    55     24  GlobalStep               -0.215248   9259.70   100.00  
    56     25  GlobalStep               -0.215248   9262.81   100.00  
    57     25  GlobalStep               -0.215248   9268.66   100.00  
    58     25  GlobalStep               -0.215248   9274.58   100.00  
    59     25  GlobalStep               -0.215248   9275.99   100.00  
    60     25  GlobalStep               -0.267073   9277.10   100.00  
    61     25  GlobalStep               -0.215248   9285.12   100.00  
    62     26  GlobalStep               -0.215248   9289.64   100.00  
    63     26  GlobalStep               -0.215248   9291.06   100.00  
    64     26  GlobalStep               -0.215248   9293.27   100.00  
    65     26  LocalStep                -0.215248   9294.18   100.00  
    66     26  GlobalStep               -0.215248   9297.49   100.00  
    67     26  GlobalStep               -0.215248   9298.80   100.00  
    68     27  GlobalStep               -0.215248   9299.10   100.00  
    69     27  GlobalStep               -0.215248   9301.72   100.00  
    70     27  GlobalStep               -0.215248   9302.32   100.00  
    71     27  GlobalStep               -0.215248   9308.85   100.00  
    72     27  GlobalStep               -0.215248   9310.45   100.00  
    73     27  GlobalStep               -0.215248   9310.76   100.00  
    74     28  GlobalStep               -0.215248   9310.96   100.00  
    75     28  GlobalStep               -0.215248   9310.96   100.00  
    76     28  LocalStep                -0.215248   9312.35   100.00  
    77     28  LocalStep                -0.215248   9313.38   100.00  
    78     28  GlobalStep               -0.414836   9315.59   100.00 *
    79     28  LocalStep                -0.215248   9316.19   100.00  
    80     29  GlobalStep               -0.215248   9317.60   100.00  
    81     29  GlobalStep               -0.215248   9319.27   100.00  
    82     29  GlobalStep               -0.215248   9319.67   100.00  
    83     29  GlobalStep               -0.215248   9326.29   100.00  
    84     29  GlobalStep               -0.215248   9326.50   100.00  
    85     29  GlobalStep               -0.215248   9326.50   100.00  
    86     30  GlobalStep               -0.401952   9332.82   100.00  
    87     30  LocalStep                -0.215248   9336.27   100.00  
    88     30  GlobalStep               -0.403013   9351.92   100.00  
    89     30  LocalStep                -0.248510   9386.01   100.00  
    90     30  LocalStep                -0.253343   9386.72   100.00  
    91     30  LocalStep                -0.229761   9387.02   100.00  
    92     31  LocalStep                -0.230379   9389.24   100.00  
    93     31  LocalStep                -0.219921   9828.32   100.00  
    94     31  GlobalStep               -0.215248   9908.33   100.00  
    95     31  GlobalStep               -0.215248  10283.43   100.00  
    96     31  GlobalStep               -0.392367  12816.27   100.00  
    97     31  GlobalStep               -0.392367  12993.06   100.00  
    98     32  GlobalStep               -0.392367  13066.26   100.00  
    99     32  GlobalStep               -0.392367  13127.51   100.00  
   100     32  GlobalStep               -0.392367  13145.16   100.00  
   101     32  LocalStep                -0.392367  13170.84   100.00  
   102     32  GlobalStep               -0.388994  13238.42   100.00  
   103     32  LocalStep                -0.392367  13273.32   100.00  
   104     33  GlobalStep               -0.392507  13274.14   100.00  
   105     33  GlobalStep               -0.375972  13277.30   100.00  
   106     33  GlobalStep               -0.392367  13293.04   100.00  
   107     33  GlobalStep               -0.392017  13336.57   100.00  
   108     33  GlobalStep               -0.385943  13399.34   100.00  
   109     33  GlobalStep               -0.392367  13595.26   100.00  
   110     34  GlobalStep               -0.392367  13627.75   100.00  
   111     34  GlobalStep               -0.392367  13631.17   100.00  
   112     34  GlobalStep               -0.392367  13823.59   100.00  
   113     34  GlobalStep               -0.353515  13944.93   100.00  
   114     34  GlobalStep               -0.460068  13966.79   100.00 *
   115     34  GlobalStep               -0.375790  13990.96   100.00  
   116     35  GlobalStep               -0.275060  14073.59   100.00  
   117     35  LocalStep                -0.238619  14106.16   100.00  
   118     35  GlobalStep               -0.219599  14111.28   100.00  
   119     35  GlobalStep               -0.392367  14120.10   100.00  
   120     35  GlobalStep               -0.280347  14145.78   100.00  
   121     35  GlobalStep               -0.262122  14161.32   100.00  
   122     36  GlobalStep               -0.398616  14173.26   100.00  
   123     36  GlobalStep               -0.383428  14194.87   100.00  
   124     36  GlobalStep               -0.392251  14216.93   100.00  
   125     36  GlobalStep               -0.392367  14242.61   100.00  
   126     36  GlobalStep               -0.392367  14259.56   100.00  
   127     36  GlobalStep               -0.392367  14265.69   100.00  
   128     37  GlobalStep               -0.392367  14272.12   100.00  
   129     37  GlobalStep               -0.394385  14274.42   100.00  
   130     37  GlobalStep               -0.392367  14274.83   100.00  
   131     37  GlobalStep               -0.392367  14280.55   100.00  
   132     37  GlobalStep               -0.391431  14301.61   100.00  
   133     37  GlobalStep               -0.392367  14337.42   100.00  
   134     38  GlobalStep               -0.392367  14347.16   100.00  
   135     38  GlobalStep               -0.392367  14349.52   100.00  
   136     38  GlobalStep               -0.392367  14350.43   100.00  
   137     38  GlobalStep               -0.392367  14363.37   100.00  
   138     38  GlobalStep               -0.401349  14364.38   100.00  
   139     38  GlobalStep               -0.392367  14380.33   100.00  
   140     39  GlobalStep               -0.390434  14386.35   100.00  
   141     39  GlobalStep               -0.215248  14393.33   100.00  
   142     39  GlobalStep               -0.392367  14393.74   100.00  
   143     39  GlobalStep               -0.215248  14416.31   100.00  
   144     39  GlobalStep               -0.418611  14428.55   100.00  
   145     39  GlobalStep               -0.215248  14448.12   100.00  
   146     40  GlobalStep               -0.377279  14453.35   100.00  
   147     40  GlobalStep               -0.392367  14462.74   100.00  
   148     40  GlobalStep               -0.215248  14486.81   100.00  
   149     40  GlobalStep               -0.392367  14492.83   100.00  
   150     40  GlobalStep               -0.271409  14504.57   100.00  
   151     40  GlobalStep               -0.215248  14511.19   100.00  
   152     41  GlobalStep               -0.215248  14521.44   100.00  
   153     41  GlobalStep               -0.399545  14524.15   100.00  
   154     41  GlobalStep               -0.243118  14547.32   100.00  
   155     41  LocalStep                -0.215248  14551.94   100.00  
   156     41  GlobalStep               -0.403600  14598.16   100.00  
   157     41  GlobalStep               -0.278211  14598.39   100.00  
   158     42  GlobalStep               -0.392367  14612.63   100.00  
   159     42  GlobalStep               -0.392367  14646.00   100.00  
   160     42  GlobalStep               -0.246691  14650.31   100.00  
   161     42  GlobalStep               -0.392367  14668.26   100.00  
   162     42  GlobalStep               -0.392367  14676.49   100.00  
   163     42  LocalStep                -0.392367  14683.43   100.00  
   164     43  RefinementStep           -0.396592  14697.28   100.00  
   165     43  LocalStep                -0.392367  14700.48   100.00  
   166     43  GlobalStep               -0.280003  14729.29   100.00  
   167     43  GlobalStep               -0.398816  14760.18   100.00  
   168     43  LocalStep                -0.228515  14767.50   100.00  
   169     43  GlobalStep               -0.392367  14791.57   100.00  
   170     43  GlobalStep               -0.392585  14833.91   100.00  
   171     44  GlobalStep               -0.270304  14841.03   100.00  
   172     44  GlobalStep               -0.392367  14894.69   100.00  
   173     44  GlobalStep               -0.392367  14932.41   100.00  
   174     44  GlobalStep               -0.242416  14939.74   100.00  
   175     44  GlobalStep               -0.215248  14998.70   100.00  
   176     44  GlobalStep               -0.356530  15002.13   100.00  
   177     45  GlobalStep               -0.215248  15031.31   100.00  
   178     45  LocalStep                -0.215248  15088.24   100.00  
   179     45  GlobalStep               -0.215248  15137.88   100.00  
   180     45  GlobalStep               -0.215248  15252.29   100.00  
   181     45  LocalStep                -0.220340  15371.42   100.00  
   182     45  LocalStep                -0.215248  15492.04   100.00  
   183     46  GlobalStep               -0.239037  15576.27   100.00  
   184     46  GlobalStep               -0.215248  15593.32   100.00  
   185     46  LocalStep                -0.215248  15604.25   100.00  
   186     46  GlobalStep               -0.392367  15619.51   100.00  
   187     46  LocalStep                -0.215248  15623.63   100.00  
   188     46  LocalStep                -0.215248  15630.47   100.00  
   189     47  LocalStep                -0.215248  15645.72   100.00  
   190     47  LocalStep                -0.215248  15775.78   100.00  
   191     47  LocalStep                -0.215248  15800.05   100.00  
   192     47  GlobalStep               -0.392367  18415.54   100.00  
   193     47  GlobalStep               -0.392367  18435.41   100.00  
   194     47  GlobalStep               -0.392367  18458.89   100.00  
   195     48  GlobalStep               -0.392367  18514.04   100.00  
   196     48  GlobalStep               -0.392367  18603.37   100.00  
   197     48  GlobalStep               -0.392285  18643.29   100.00  
   198     48  GlobalStep               -0.392367  18754.30   100.00  
   199     48  LocalStep                -0.392367  18855.17   100.00  
   200     48  GlobalStep               -0.392367  18940.02   100.00  
   201     49  GlobalStep               -0.392367  18954.46   100.00  
   202     49  GlobalStep               -0.392367  19035.79   100.00  
   203     49  GlobalStep               -0.392367  19039.62   100.00  
   204     49  GlobalStep               -0.392367  19071.43   100.00  
   205     49  GlobalStep               -0.392367  19128.78   100.00  
   206     49  GlobalStep               -0.392342  19296.63   100.00  
   207     50  LocalStep                -0.385910  19367.25   100.00  
   208     50  GlobalStep               -0.215248  19412.78   100.00  
   209     50  GlobalStep               -0.392559  19450.59   100.00  
   210     50  GlobalStep               -0.392367  19458.52   100.00  
   211     50  GlobalStep               -0.393322  19487.90   100.00  
   212     50  LocalStep                -0.393085  19553.60   100.00  
   213     51  GlobalStep               -0.392545  19559.04   100.00  
   214     51  GlobalStep               -0.392367  19572.20   100.00  
   215     51  LocalStep                -0.215248  19603.99   100.00  
   216     51  GlobalStep               -0.392367  19613.72   100.00  
   217     51  GlobalStep               -0.392570  19637.89   100.00  
   218     51  GlobalStep               -0.392367  19646.04   100.00  
   219     52  GlobalStep               -0.392367  19657.79   100.00  
   220     52  LocalStep                -0.215248  22981.83   100.00  
   221     52  GlobalStep               -0.235250  22981.83   100.00  
   222     52  GlobalStep               -0.332081  22981.83   100.00  
   223     52  GlobalStep               -0.392367  22981.83   100.00  
   224     52  GlobalStep               -0.392367  22981.83   100.00  
   225     52  GlobalStep               -0.385819  22981.83   100.00  
   226     52  LocalStep                -0.349709  22981.83   100.00  
   227     52  GlobalStep               -0.393372  22981.83   100.00  
   228     52  GlobalStep               -0.234171  22981.83   100.00  
   229     52  GlobalStep               -0.392367  22981.83   100.00  
   230     52  GlobalStep               -0.392367  22981.83   100.00  
   231     52  GlobalStep               -0.392367  22981.83   100.00  
   232     52  LocalStep                -0.392586  22981.83   100.00  
   233     52  GlobalStep               -0.298837  22981.83   100.00  
   234     52  GlobalStep               -0.365462  22981.83   100.00  
   235     52  GlobalStep               -0.392367  22981.83   100.00  
   236     52  GlobalStep               -0.392367  22981.83   100.00  
   237     52  GlobalStep               -0.382560  22981.83   100.00  
   238     52  LocalStep                -0.215248  22981.83   100.00  
   239     52  GlobalStep               -0.266626  22981.83   100.00  
   240     52  GlobalStep               -0.234647  22981.83   100.00  
   241     52  GlobalStep               -0.392367  22981.83   100.00  
   242     52  GlobalStep               -0.392367  22981.83   100.00  
   243     52  GlobalStep               -0.325097  22981.83   100.00  
   244     52  LocalStep                -0.215248  22981.83   100.00  
   245     52  GlobalStep               -0.589756  22981.83   100.00 *
   246     52  GlobalStep               -0.257710  22981.83   100.00  
   247     52  GlobalStep               -0.392367  22981.83   100.00  
   248     52  GlobalStep               -0.392367  22981.83   100.00  
   249     52  GlobalStep               -0.390356  22981.83   100.00  
   250     52  LocalStep                -0.215248  22981.83   100.00  
   251     52  GlobalStep               -0.231448  22981.84   100.00  
   252     52  GlobalStep               -0.285730  22981.84   100.00  
   253     52  GlobalStep               -0.392367  22981.84   100.00  
   254     52  GlobalStep               -0.392367  22981.84   100.00  
   255     52  GlobalStep               -0.392367  22981.84   100.00  
   256     52  LocalStep                -0.215248  22981.84   100.00  
   257     52  GlobalStep               -0.239088  22981.84   100.00  
   258     52  GlobalStep               -0.370571  22981.84   100.00  
   259     52  GlobalStep               -0.392367  22981.84   100.00  
   260     52  GlobalStep               -0.392367  22981.84   100.00  
   261     52  GlobalStep               -0.274185  22981.84   100.00  
   262     52  LocalStep                -0.392367  22981.84   100.00  
   263     52  GlobalStep               -0.384848  22981.84   100.00  
   264     52  GlobalStep               -0.393529  22981.84   100.00  
   265     52  GlobalStep               -0.392367  22981.84   100.00  
   266     52  GlobalStep               -0.392367  22981.84   100.00  
   267     52  GlobalStep               -0.392367  22981.84   100.00  
   268     52  LocalStep                -0.390366  22981.84   100.00  
   269     52  GlobalStep               -0.393169  22981.84   100.00  
   270     52  GlobalStep               -0.392563  22981.84   100.00  
   271     52  GlobalStep               -0.392367  22981.84   100.00  
   272     52  GlobalStep               -0.392367  22981.84   100.00  
   273     52  GlobalStep               -0.273875  22981.84   100.00  
   274     52  RefinementStep           -0.427319  22981.84   100.00  
   275     52  LocalStep                -0.389543  22981.84   100.00  
   276     52  GlobalStep               -0.313690  22981.84   100.00  
   277     52  GlobalStep               -0.386043  22981.84   100.00  
   278     52  GlobalStep               -0.392367  22981.84   100.00  
   279     52  GlobalStep               -0.392367  22981.84   100.00  
   280     52  GlobalStep               -0.392367  22981.84   100.00  
   281     52  LocalStep                -0.334814  22981.84   100.00  
   282     52  GlobalStep               -0.390214  22981.84   100.00  
   283     52  GlobalStep               -0.393164  22981.84   100.00  
   284     52  GlobalStep               -0.392367  22981.84   100.00  
   285     52  GlobalStep               -0.392367  22981.84   100.00  
   286     52  GlobalStep               -0.392367  22981.84   100.00  
   287     52  LocalStep                -0.319501  22981.84   100.00  
   288     52  GlobalStep               -0.342479  22981.84   100.00  
   289     52  GlobalStep               -0.392367  22981.84   100.00  
   290     52  GlobalStep               -0.392367  22981.84   100.00  
   291     52  GlobalStep               -0.392367  22981.84   100.00  
   292     52  GlobalStep               -0.296566  22981.84   100.00  
   293     52  LocalStep                -0.392367  22981.84   100.00  
   294     52  GlobalStep               -0.392367  22981.84   100.00  
   295     52  GlobalStep               -0.392570  22981.84   100.00  
   296     52  GlobalStep               -0.392367  22981.84   100.00  
   297     52  GlobalStep               -0.392367  22981.84   100.00  
   298     52  GlobalStep               -0.392367  22981.84   100.00  
   299     52  LocalStep                -0.385648  22981.84   100.00  
   300     52  GlobalStep               -0.392545  22981.84   100.00  
   301     52  GlobalStep               -0.392342  22981.84   100.00  
   302     52  GlobalStep               -0.390870  22981.84   100.00  
   303     52  GlobalStep               -0.392367  22981.84   100.00  
   304     52  LocalStep                -0.243661  22981.84   100.00  
   305     52  GlobalStep               -0.394079  22981.84   100.00  
   306     52  GlobalStep               -0.392367  22981.84   100.00  
   307     52  GlobalStep               -0.389564  22981.84   100.00  
   308     52  GlobalStep               -0.343021  22981.84   100.00  
   309     52  LocalStep                -0.285135  22981.84   100.00  
   310     52  GlobalStep               -0.370067  22981.84   100.00  
   311     52  GlobalStep               -0.389752  22981.84   100.00  
   312     52  GlobalStep               -0.438292  22981.84   100.00  
   313     52  GlobalStep               -0.215248  22981.84   100.00  
   314     52  LocalStep                -0.215248  22981.84   100.00  
   316     56  Discarded                           22981.99
   317     56  Discarded                           22981.99
   318     57  Discarded                           22982.03
   319     57  Discarded                           22982.04
   320     58  Discarded                           22982.09
   321     68  Discarded                           22982.77
   322     68  Discarded                           22982.77
   323     69  Discarded                           22983.51
   323     69  GlobalStep               -0.392367  27546.82   100.00  
   324     69  GlobalStep               -0.392367  27548.84   100.00  
   325     69  GlobalStep               -0.392367  27563.99   100.00  
   326     69  GlobalStep               -0.392367  27578.24   100.00  
   327     69  GlobalStep               -0.392367  27587.50   100.00  
   328     70  GlobalStep               -0.392367  27605.38   100.00  
   329     70  GlobalStep               -0.392367  27606.51   100.00  
   330     70  GlobalStep               -0.392367  27613.86   100.00  
   331     70  GlobalStep               -0.392367  27617.69   100.00  
   332     70  GlobalStep               -0.392572  27619.51   100.00  
   333     70  GlobalStep               -0.392367  27636.48   100.00  
   334     71  GlobalStep               -0.392367  27640.62   100.00  
   335     71  GlobalStep               -0.392367  27651.17   100.00  
   336     71  GlobalStep               -0.392367  27651.59   100.00  
   337     71  GlobalStep               -0.392367  27659.44   100.00  
   338     71  GlobalStep               -0.392367  27665.77   100.00  
   339     71  GlobalStep               -0.392367  27671.12   100.00  
   340     72  GlobalStep               -0.392367  27671.85   100.00  
   341     72  GlobalStep               -0.392367  27675.17   100.00  
   342     72  GlobalStep               -0.392367  27682.00   100.00  
   343     72  GlobalStep               -0.392367  27685.64   100.00  
   344     72  GlobalStep               -0.392367  27687.66   100.00  
   345     72  GlobalStep               -0.392367  27691.40   100.00  
   346     73  GlobalStep               -0.392367  27706.09   100.00  
   347     73  GlobalStep               -0.392367  27707.62   100.00  
   348     73  GlobalStep               -0.392367  27707.62   100.00  
   349     73  GlobalStep               -0.392367  27708.38   100.00  
   350     73  GlobalStep               -0.392367  27715.02   100.00  
   351     73  GlobalStep               -0.392367  27717.16   100.00  
   352     74  GlobalStep               -0.392367  27720.60   100.00  
   353     74  GlobalStep               -0.392367  27721.02   100.00  
   354     74  GlobalStep               -0.392367  27728.46   100.00  
   355     74  GlobalStep               -0.392367  27731.59   100.00  
   356     74  GlobalStep               -0.392367  27735.42   100.00  
   357     74  GlobalStep               -0.392367  27739.86   100.00  
   358     75  GlobalStep               -0.392367  27743.11   100.00  
   359     75  LocalStep                -0.336477  31917.16   100.00  
   360     75  GlobalStep               -0.454341  31917.16   100.00  
   361     75  GlobalStep               -0.488057  31917.17   100.00  
   362     75  GlobalStep               -0.392367  31917.17   100.00  
   363     75  GlobalStep               -0.348671  31917.17   100.00  
   364     75  GlobalStep               -0.392367  31917.17   100.00  
   365     75  LocalStep                -0.508751  31917.17   100.00  
   366     75  GlobalStep               -0.402777  31917.17   100.00  
   367     75  GlobalStep               -0.516836  31917.17   100.00  
   368     75  GlobalStep               -0.392367  31917.17   100.00  
   369     75  GlobalStep               -0.392367  31917.17   100.00  
   370     75  GlobalStep               -0.392367  31917.17   100.00  
   371     75  LocalStep                -0.548099  31917.17   100.00  
   372     75  GlobalStep               -0.572172  31917.17   100.00  
   373     75  GlobalStep               -0.584440  31917.17   100.00  
   374     75  GlobalStep               -0.392367  31917.17   100.00  
   375     75  GlobalStep               -0.287105  31917.17   100.00  
   376     75  LocalStep                -0.535413  31917.17   100.00  
   377     75  GlobalStep               -0.392664  31917.17   100.00  
   378     75  GlobalStep               -0.683161  31917.17   100.00 *
   379     75  GlobalStep               -0.383063  31917.17   100.00  
   380     75  GlobalStep               -0.392367  31917.17   100.00  
   381     75  GlobalStep               -0.392367  31917.17   100.00  
   382     75  GlobalStep               -0.392750  31917.17   100.00  
   383     75  LocalStep                -0.432442  31917.17   100.00  
   384     75  GlobalStep               -0.484844  31917.17   100.00  
   385     75  GlobalStep               -0.500453  31917.17   100.00  
   386     75  GlobalStep               -0.392367  31917.17   100.00  
   387     75  GlobalStep               -0.392367  31917.17   100.00  
   388     75  GlobalStep               -0.392619  31917.17   100.00  
   389     75  LocalStep                -0.308163  31917.17   100.00  
   390     75  GlobalStep               -0.521971  31917.17   100.00  
   391     75  GlobalStep               -0.455102  31917.17   100.00  
   392     75  GlobalStep               -0.392367  31917.17   100.00  
   393     75  GlobalStep               -0.392367  31917.17   100.00  
   394     75  LocalStep                -0.459696  31917.17   100.00  
   395     75  LocalStep                -0.464562  31917.17   100.00  
   396     75  LocalStep                -0.444557  31917.17   100.00  
   397     75  LocalStep                -0.480697  31917.17   100.00  
   398     75  LocalStep                -0.470070  31917.17   100.00  
   399     75  LocalStep                -0.449135  31917.17   100.00  
   400     75  LocalStep                -0.468445  31917.17   100.00  
   401     75  LocalStep                -0.434724  31917.17   100.00  
   402     75  LocalStep                -0.468454  31917.17   100.00  
   403     75  LocalStep                -0.450958  31917.17   100.00  
   404     75  LocalStep                -0.422609  31917.17   100.00  
   405     75  GlobalStep               -0.454833  31917.17   100.00  
   406     75  LocalStep                -0.403423  31917.17   100.00  
   407     75  LocalStep                -0.398379  31917.17   100.00  
   408     75  GlobalStep               -0.359521  31917.17   100.00  
   409     75  GlobalStep               -0.399909  31917.17   100.00  
   410     75  GlobalStep               -0.392367  31917.17   100.00  
   411     75  GlobalStep               -0.439524  31917.17   100.00  
   412     75  GlobalStep               -0.548013  31917.17   100.00  
   413     75  GlobalStep               -0.556490  31917.17   100.00  
   414     75  LocalStep                -0.408224  31917.17   100.00  
   415     75  GlobalStep               -0.587881  31917.17   100.00  
   416     75  GlobalStep               -0.380684  31917.17   100.00  
   417     75  GlobalStep               -0.389805  31917.17   100.00  
   418     75  GlobalStep               -0.456463  31917.17   100.00  
   419     75  GlobalStep               -0.352543  31917.18   100.00  
   420     75  GlobalStep               -0.306148  31917.18   100.00  
   421     75  GlobalStep               -0.497806  31917.18   100.00  
   422     75  GlobalStep               -0.453978  31917.18   100.00  
   423     75  GlobalStep               -0.564151  31917.18   100.00  
   424     75  GlobalStep               -0.384175  31917.18   100.00  
   425     75  GlobalStep               -0.362691  31917.18   100.00  
   426     75  GlobalStep               -0.300741  31917.18   100.00  
   427     75  GlobalStep               -0.416438  31917.18   100.00  
   428     75  GlobalStep               -0.392367  31917.18   100.00  
   429     75  GlobalStep               -0.538905  31917.18   100.00  
   430     75  GlobalStep               -0.391705  31917.18   100.00  
   431     75  GlobalStep               -0.531732  31917.18   100.00  
   432     75  GlobalStep               -0.409657  31917.18   100.00  
   433     75  GlobalStep               -0.554627  31917.18   100.00  
   434     75  GlobalStep               -0.484423  31917.18   100.00  
   435     75  GlobalStep               -0.500224  31917.18   100.00  
   436     75  GlobalStep               -0.392367  31917.18   100.00  
   437     75  GlobalStep               -0.593514  31917.18   100.00  
   438     75  GlobalStep               -0.392367  31917.18   100.00  
   439     75  GlobalStep               -0.212459  31917.18   100.00  
   440     75  GlobalStep               -0.392939  31917.18   100.00  
   441     75  GlobalStep               -0.392367  31917.18   100.00  
   442     75  GlobalStep               -0.541739  31917.18   100.00  
   443     75  GlobalStep               -0.511975  31917.18   100.00  
   444     75  GlobalStep               -0.392626  31917.18   100.00  
   445     75  GlobalStep               -0.580140  31917.18   100.00  
   446     75  GlobalStep               -0.392367  31917.18   100.00  
   447     75  GlobalStep               -0.492107  31917.18   100.00  
   448     75  GlobalStep               -0.491670  31917.18   100.00  
   449     75  GlobalStep               -0.392367  31917.18   100.00  
   450     75  GlobalStep               -0.603293  31917.18   100.00  
   451     75  GlobalStep               -0.510676  31917.18   100.00  
   452     75  GlobalStep               -0.531145  31917.18   100.00  
   453     75  RefinementStep           -0.531106  31917.18   100.00  
   455     88  Discarded                           31918.34
   455     91  GlobalStep               -0.392367  35905.60   100.00  
   456     91  GlobalStep               -0.394120  35979.85   100.00  
   457     91  GlobalStep               -0.387753  36041.35   100.00  
   458     91  GlobalStep               -0.392367  36051.50   100.00  
   459     91  GlobalStep               -0.387505  36081.72   100.00  
   460     91  GlobalStep               -0.392305  36093.49   100.00  
   461     92  GlobalStep               -0.389099  36128.24   100.00  
   462     92  GlobalStep               -0.367498  36152.64   100.00  
   463     92  GlobalStep               -0.392325  36178.05   100.00  
   464     92  GlobalStep               -0.381449  36222.01   100.00  
   465     92  GlobalStep               -0.392251  36297.26   100.00  
   466     92  GlobalStep               -0.371280  36323.38   100.00  
   467     93  GlobalStep               -0.414142  36332.85   100.00  
   468     93  GlobalStep               -0.313345  36524.14   100.00  
   469     93  GlobalStep               -0.427774  36647.33   100.00  
   470     93  GlobalStep               -0.399941  36657.89   100.00  
   471     93  GlobalStep               -0.427732  36694.52   100.00  
   472     93  GlobalStep               -0.506074  36745.21   100.00  
   473     94  GlobalStep               -0.289383  36867.43   100.00  
   474     94  GlobalStep               -0.313515  36896.65   100.00  
   475     94  GlobalStep               -0.480098  36910.72   100.00  
   476     94  GlobalStep               -0.344250  37027.22   100.00  
   477     94  GlobalStep               -0.342770  37058.53   100.00  
   478     94  GlobalStep               -0.247869  37083.86   100.00  
   479     95  GlobalStep               -0.294809  37095.85   100.00  
   480     95  GlobalStep               -0.283898  37096.29   100.00  
   481     95  GlobalStep               -0.301793  37097.62   100.00  
   482     95  LocalStep                -0.228840  37111.10   100.00  
   483     95  GlobalStep               -0.402125  37112.94   100.00  
   484     95  GlobalStep               -0.273839  37123.02   100.00  
   485     96  GlobalStep               -0.297193  37138.62   100.00  
   486     96  GlobalStep               -0.279659  37168.04   100.00  
   487     96  GlobalStep               -0.318077  37169.98   100.00  
   488     96  GlobalStep               -0.477906  37178.34   100.00  
   489     96  GlobalStep               -0.323583  37192.62   100.00  
   490     96  GlobalStep               -0.337015  37230.68   100.00  
   491     97  GlobalStep               -0.251216  37251.40   100.00  
   492     97  GlobalStep               -0.294006  37262.27   100.00  
   493     97  GlobalStep               -0.398509  37269.62   100.00  
   494     97  GlobalStep               -0.378523  37279.09   100.00  
   495     97  GlobalStep               -0.279816  37282.33   100.00  
   496     97  GlobalStep               -0.254260  37286.69   100.00  
   497     98  GlobalStep               -0.257118  37312.52   100.00  
   498     98  RefinementStep           -0.503189  41266.11   100.00  
   499     98  GlobalStep               -0.533651  41266.11   100.00  
   500     98  GlobalStep               -0.598970  41266.11   100.00  
   501     98  GlobalStep               -0.639477  41266.11   100.00  
   502     98  GlobalStep               -0.267789  41266.11   100.00  
   503     98  GlobalStep               -0.530692  41266.11   100.00  
   504     98  GlobalStep               -0.629482  41266.11   100.00  
   505     98  GlobalStep               -0.535227  41266.11   100.00  
   506     98  GlobalStep               -0.216559  41266.11   100.00  
   507     98  GlobalStep               -0.429574  41266.11   100.00  
   508     98  GlobalStep               -0.413321  41266.11   100.00  
   509     98  GlobalStep               -0.653799  41266.11   100.00  
   510     98  GlobalStep               -0.215622  41266.11   100.00  
   511     98  GlobalStep               -0.582412  41266.11   100.00  
   512     98  GlobalStep               -0.214186  41266.11   100.00  
   513     98  GlobalStep               -0.243946  41266.11   100.00  
   514     98  GlobalStep               -0.520622  41266.12   100.00  
   515     98  GlobalStep               -0.215248  41266.12   100.00  
   516     98  GlobalStep               -0.215248  41266.12   100.00  
   517     98  GlobalStep               -0.225835  41266.12   100.00  
   518     98  GlobalStep               -0.597562  41266.12   100.00  
   519     98  GlobalStep               -0.214117  41266.12   100.00  
   520     98  GlobalStep               -0.609246  41266.12   100.00  
   521     98  GlobalStep               -0.497823  41266.12   100.00  
   522     98  GlobalStep               -0.229153  41266.12   100.00  
   523     98  GlobalStep               -0.215846  41266.12   100.00  
   524     98  GlobalStep               -0.255499  41266.12   100.00  
   525     98  GlobalStep               -0.230175  41266.12   100.00  
   526     98  GlobalStep               -0.544977  41266.12   100.00  
   527     98  GlobalStep               -0.215248  41266.12   100.00  
   528     98  GlobalStep               -0.503664  41266.12   100.00  
   529     98  GlobalStep               -0.241584  41266.12   100.00  
   530     98  GlobalStep               -0.215318  41266.12   100.00  
   531     98  LocalStep                -0.393889  41266.12   100.00  
   532     98  GlobalStep               -0.323678  41266.12   100.00  
   533     98  GlobalStep               -0.245840  41266.12   100.00  
   534     98  GlobalStep               -0.618367  41266.12   100.00  
   535     98  GlobalStep               -0.244152  41266.12   100.00  
   536     98  LocalStep                -0.473819  41266.12   100.00  
   537     98  GlobalStep               -0.419826  41266.12   100.00  
   538     98  GlobalStep               -0.443247  41266.12   100.00  
   539     98  LocalStep                -0.478135  41266.12   100.00  
   540     98  LocalStep                -0.506939  41266.12   100.00  
   541     98  LocalStep                -0.459986  41266.12   100.00  
   542     98  LocalStep                -0.485977  41266.12   100.00  
   543     98  LocalStep                -0.462134  41266.12   100.00  
   544     98  LocalStep                -0.441344  41266.12   100.00  
   545     98  LocalStep                -0.488728  41266.12   100.00  
   546     98  LocalStep                -0.506212  41266.12   100.00  
   547     98  LocalStep                -0.557887  41266.12   100.00  
   548     98  LocalStep                -0.435593  41266.12   100.00  
   549     98  LocalStep                -0.589209  41266.12   100.00  
   550     98  LocalStep                -0.510289  41266.12   100.00  
   551     98  GlobalStep               -0.215248  41266.12   100.00  
   552     98  GlobalStep               -0.579931  41266.12   100.00  
   553     98  GlobalStep               -0.316079  41266.12   100.00  
   554     98  GlobalStep               -0.382903  41266.12   100.00  
   555     98  GlobalStep               -0.491827  41266.12   100.00  
   556     98  LocalStep                -0.594118  41266.12   100.00  
   557     98  GlobalStep               -0.215093  41266.12   100.00  
   558     98  GlobalStep               -0.247500  41266.12   100.00  
   559     98  GlobalStep               -0.307335  41266.12   100.00  
   560     98  GlobalStep               -0.460063  41266.12   100.00  
   561     98  GlobalStep               -0.482534  41266.12   100.00  
   562     98  LocalStep                -0.474430  41266.12   100.00  
   563     98  GlobalStep               -0.261245  41266.12   100.00  
   564     98  GlobalStep               -0.358192  41266.12   100.00  
   565     98  GlobalStep               -0.411618  41266.12   100.00  
   566     98  GlobalStep               -0.389008  41266.12   100.00  
   567     98  GlobalStep               -0.587891  41266.12   100.00  
   568     98  LocalStep                -0.242896  41266.12   100.00  
   569     98  GlobalStep               -0.415828  41266.12   100.00  
   570     98  GlobalStep               -0.215248  41266.12   100.00  
   571     98  GlobalStep               -0.311886  41266.12   100.00  
   572     98  GlobalStep               -0.288032  41266.12   100.00  
   573     98  GlobalStep               -0.488263  41266.12   100.00  
   574     98  LocalStep                -0.443886  41266.12   100.00  
   575     98  GlobalStep               -0.388052  41266.12   100.00  
   576     98  GlobalStep               -0.218645  41266.12   100.00  
   577     98  GlobalStep               -0.282954  41266.12   100.00  
   578     98  GlobalStep               -0.363424  41266.12   100.00  
   579     98  GlobalStep               -0.523668  41266.12   100.00  
   580     98  LocalStep                -0.247905  41266.12   100.00  
   581     98  GlobalStep               -0.219525  41266.12   100.00  
   582     98  GlobalStep               -0.392581  41266.12   100.00  
   583     98  GlobalStep               -0.291243  41266.12   100.00  
   584     98  GlobalStep               -0.232030  41266.12   100.00  
   585     98  GlobalStep               -0.486506  41266.12   100.00  
   586     98  LocalStep                -0.374218  41266.12   100.00  
   587     98  GlobalStep               -0.215248  41266.12   100.00  
   588     98  GlobalStep               -0.392367  41266.12   100.00  
   589     98  GlobalStep               -0.392367  41266.12   100.00  
   590     98  GlobalStep               -0.390614  41266.12   100.00  
   591     98  GlobalStep               -0.615130  41266.12   100.00  
   592     98  LocalStep                -0.242670  41266.12   100.00  
   593     98  GlobalStep               -0.215248  41266.12   100.00  
Summary: iters 594 evals 600 noisy_evals   0 cycles  98 opt_time 41266.13 tot_time 41266.12 obj        -0.683161 gap 100.00
Val: -0.6831607334
X: 

[0.6148974985 0.9996580148 0.1136935155 0.9972435855 0.0061811551
 0.8794304192 0.2087113296 0.341947977  0.0650311847 0.5720345982
 0.9114609972 0.0645203921 0.9331125909]


Itercount: 594
Evalcount: 600
Fast_evalcount: 0
