# Supplementary material for: Black-box and surrogate optimization for tuning spiking neural models of striatum plasticity
Source: Front Neuroinform. 2022 Oct 20;16:1017222. doi: 10.3389/fninf.2022.1017222 (PMC9630480; doi:10.3389/fninf.2022.1017222)
Supplement: Supplementary file 1 [file Data_Sheet_1.ZIP › SHARED_DATA_TuningSpiking/RBFOpt/600FE/Alv_RBF_600_13.txt]

  Iter  Cycle  Action             Objective value      Time      Gap
  ----  -----  ------             ---------------      ----      ---
     0      0  Initialization           -0.215248   3412.51   100.00  
     0      0  Initialization           -0.215248   3412.51   100.00  
     0      0  Initialization           -0.237585   3412.51   100.00  
     0      0  Initialization           -0.215972   3412.51   100.00  
     0      0  Initialization           -0.372927   3412.51   100.00  
     0      0  Initialization           -0.392367   3412.51   100.00 *
     0      0  Initialization           -0.325013   3412.51   100.00  
     0      0  Initialization           -0.216755   3412.51   100.00  
     0      0  Initialization           -0.392367   3412.51   100.00  
     0      0  Initialization           -0.389632   3412.51   100.00  
     0      0  Initialization           -0.247505   3412.51   100.00  
     0      0  Initialization           -0.392190   3412.51   100.00  
     0      0  Initialization           -0.366141   3412.51   100.00  
     0      0  Initialization           -0.215248   3412.51   100.00  
     0      0  Initialization           -0.348413   3412.51   100.00  
     0     15  LocalStep                -0.392367   8532.09   100.00  
     1     16  GlobalStep               -0.391121   8540.81   100.00  
     2     16  LocalStep                -0.392367   8548.26   100.00  
     3     16  GlobalStep               -0.392739   8551.37   100.00 *
     4     16  GlobalStep               -0.390610   8553.28   100.00  
     5     16  GlobalStep               -0.392367   8560.60   100.00  
     6     16  GlobalStep               -0.392367   8563.21   100.00  
     7     17  GlobalStep               -0.392367   8565.62   100.00  
     8     17  GlobalStep               -0.392367   8568.81   100.00  
     9     17  LocalStep                -0.393018   8569.32   100.00 *
    10     17  GlobalStep               -0.392367   8573.03   100.00  
    11     17  GlobalStep               -0.392367   8573.23   100.00  
    12     17  LocalStep                -0.391603   8575.14   100.00  
    13     18  GlobalStep               -0.389465   8575.24   100.00  
    14     18  GlobalStep               -0.392367   8576.10   100.00  
    15     18  GlobalStep               -0.391511   8578.11   100.00  
    16     18  GlobalStep               -0.392367   8579.51   100.00  
    17     18  GlobalStep               -0.392367   8582.83   100.00  
    18     18  GlobalStep               -0.391450   8594.56   100.00  
    19     19  GlobalStep               -0.392367   8595.77   100.00  
    20     19  GlobalStep               -0.392367   8596.47   100.00  
    21     19  GlobalStep               -0.392367   8597.38   100.00  
    22     19  GlobalStep               -0.392741   8601.30   100.00  
    23     19  GlobalStep               -0.391550   8603.21   100.00  
    24     19  GlobalStep               -0.392367   8603.41   100.00  
    25     20  GlobalStep               -0.392367   8604.32   100.00  
    26     20  GlobalStep               -0.393309   8605.75   100.00 *
    27     20  GlobalStep               -0.391073   8608.56   100.00  
    28     20  GlobalStep               -0.392367   8609.97   100.00  
    29     20  GlobalStep               -0.392504   8613.59   100.00  
    30     20  GlobalStep               -0.392367   8613.59   100.00  
    31     21  GlobalStep               -0.391652   8614.70   100.00  
    32     21  GlobalStep               -0.391440   8620.85   100.00  
    33     21  LocalStep                -0.389906   8622.85   100.00  
    34     21  GlobalStep               -0.392367   8625.27   100.00  
    35     21  GlobalStep               -0.392367   8627.98   100.00  
    36     21  GlobalStep               -0.392220   8630.49   100.00  
    37     22  GlobalStep               -0.392367   8632.00   100.00  
    38     22  GlobalStep               -0.392367   8639.63   100.00  
    39     22  GlobalStep               -0.393222   8641.44   100.00  
    40     22  GlobalStep               -0.392367   8641.64   100.00  
    41     22  LocalStep                -0.388335   8648.26   100.00  
    42     22  LocalStep                -0.392089   8649.47   100.00  
    43     23  LocalStep                -0.392367   8657.00   100.00  
    44     23  GlobalStep               -0.392367   8659.58   100.00  
    45     23  LocalStep                -0.393150   8660.38   100.00  
    46     23  GlobalStep               -0.391729   8663.70   100.00  
    47     23  GlobalStep               -0.392367   8668.11   100.00  
    48     23  GlobalStep               -0.382250   8672.23   100.00  
    49     24  GlobalStep               -0.389312   8679.95   100.00  
    50     24  GlobalStep               -0.392367   8681.00   100.00  
    51     24  GlobalStep               -0.392367   8683.31   100.00  
    52     24  GlobalStep               -0.391187   8689.43   100.00  
    53     24  LocalStep                -0.392367   8690.14   100.00  
    54     24  GlobalStep               -0.381069   8694.25   100.00  
    55     25  LocalStep                -0.390920   8697.26   100.00  
    56     25  LocalStep                -0.392367   8698.40   100.00  
    57     25  GlobalStep               -0.392367   8701.42   100.00  
    58     25  GlobalStep               -0.386675   8725.39   100.00  
    59     25  GlobalStep               -0.392919   8748.55   100.00  
    60     25  GlobalStep               -0.370427   8765.70   100.00  
    61     26  GlobalStep               -0.388255   8780.55   100.00  
    62     26  GlobalStep               -0.369252   8801.04   100.00  
    63     26  LocalStep                -0.330081   8838.34   100.00  
    64     26  GlobalStep               -0.380175   8871.64   100.00  
    65     26  GlobalStep               -0.364447   8937.72   100.00  
    66     26  GlobalStep               -0.356916   8956.78   100.00  
    67     27  GlobalStep               -0.377430   9021.06   100.00  
    68     27  GlobalStep               -0.357287   9145.38   100.00  
    69     27  GlobalStep               -0.380787   9292.78   100.00  
    70     27  GlobalStep               -0.394212   9381.73   100.00 *
    71     27  RefinementStep           -0.190749   9452.03   100.00  
    72     27  GlobalStep               -0.344481   9474.10   100.00  
    73     27  GlobalStep               -0.362441   9536.27   100.00  
    74     28  GlobalStep               -0.307749   9564.05   100.00  
    75     28  GlobalStep               -0.374076   9608.57   100.00  
    76     28  GlobalStep               -0.319832   9614.79   100.00  
    77     28  GlobalStep               -0.363651   9623.82   100.00  
    78     28  GlobalStep               -0.274153   9656.11   100.00  
    79     28  GlobalStep               -0.376051   9665.14   100.00  
    80     29  GlobalStep               -0.324699   9685.80   100.00  
    81     29  GlobalStep               -0.318730   9705.73   100.00  
    82     29  GlobalStep               -0.310374   9728.30   100.00  
    83     29  GlobalStep               -0.272746   9753.59   100.00  
    84     29  GlobalStep               -0.268037   9789.99   100.00  
    85     29  GlobalStep               -0.310586   9810.04   100.00  
    86     30  GlobalStep               -0.234732   9815.06   100.00  
    87     30  GlobalStep               -0.287315   9878.89   100.00  
    88     30  GlobalStep               -0.261906   9913.99   100.00  
    89     30  LocalStep                -0.224093   9943.07   100.00  
    90     30  GlobalStep               -0.228083   9960.42   100.00  
    91     30  LocalStep                -0.230605   9975.06   100.00  
    92     31  GlobalStep               -0.244742  10066.00   100.00  
    93     31  GlobalStep               -0.235877  10101.98   100.00  
    94     31  GlobalStep               -0.223744  10297.89   100.00  
    95     31  GlobalStep               -0.628630  10594.07   100.00 *
    96     31  LocalStep                -0.392992  13808.67   100.00  
    97     31  GlobalStep               -0.388763  13830.33   100.00  
    98     32  GlobalStep               -0.392367  13833.05   100.00  
    99     32  GlobalStep               -0.392367  13834.84   100.00  
   100     32  GlobalStep               -0.392367  13834.84   100.00  
   101     32  GlobalStep               -0.389438  13837.06   100.00  
   102     32  GlobalStep               -0.392023  13838.67   100.00  
   103     32  LocalStep                -0.391671  13846.40   100.00  
   104     33  GlobalStep               -0.392367  13848.61   100.00  
   105     33  GlobalStep               -0.391069  13851.08   100.00  
   106     33  GlobalStep               -0.392367  13880.67   100.00  
   107     33  GlobalStep               -0.392367  13881.07   100.00  
   108     33  GlobalStep               -0.392494  13924.19   100.00  
   109     33  LocalStep                -0.392367  13925.00   100.00  
   110     34  GlobalStep               -0.392367  13925.71   100.00  
   111     34  GlobalStep               -0.392220  13928.03   100.00  
   112     34  GlobalStep               -0.392367  13930.64   100.00  
   113     34  LocalStep                -0.392367  13931.45   100.00  
   114     34  LocalStep                -0.392538  13931.56   100.00  
   115     34  GlobalStep               -0.392367  13935.67   100.00  
   116     35  GlobalStep               -0.392367  13935.98   100.00  
   117     35  GlobalStep               -0.392835  13938.09   100.00  
   118     35  GlobalStep               -0.392367  13939.71   100.00  
   119     35  LocalStep                -0.391944  13944.03   100.00  
   120     35  GlobalStep               -0.392367  13946.44   100.00  
   121     35  GlobalStep               -0.392367  13947.55   100.00  
   122     36  GlobalStep               -0.392367  13947.85   100.00  
   123     36  GlobalStep               -0.392367  13958.58   100.00  
   124     36  GlobalStep               -0.392023  13961.49   100.00  
   125     36  GlobalStep               -0.392367  13962.00   100.00  
   126     36  GlobalStep               -0.392367  13966.62   100.00  
   127     36  LocalStep                -0.393623  13971.34   100.00  
   128     37  GlobalStep               -0.392447  13977.86   100.00  
   129     37  GlobalStep               -0.392232  13980.88   100.00  
   130     37  LocalStep                -0.392367  13985.20   100.00  
   131     37  GlobalStep               -0.392023  13987.41   100.00  
   132     37  GlobalStep               -0.392367  13990.73   100.00  
   133     37  GlobalStep               -0.370660  14009.89   100.00  
   134     38  GlobalStep               -0.392367  14011.41   100.00  
   135     38  GlobalStep               -0.391814  14013.88   100.00  
   136     38  LocalStep                -0.392367  14051.49   100.00  
   137     38  GlobalStep               -0.392367  14053.91   100.00  
   138     38  GlobalStep               -0.392447  14075.07   100.00  
   139     38  LocalStep                -0.392367  14082.30   100.00  
   140     39  LocalStep                -0.393317  14112.29   100.00  
   141     39  GlobalStep               -0.377964  14121.79   100.00  
   142     39  GlobalStep               -0.389337  14154.51   100.00  
   143     39  GlobalStep               -0.392367  14168.66   100.00  
   144     39  GlobalStep               -0.392367  14178.61   100.00  
   145     39  GlobalStep               -0.392367  14225.56   100.00  
   146     40  GlobalStep               -0.379907  14227.18   100.00  
   147     40  GlobalStep               -0.392228  14233.82   100.00  
   148     40  LocalStep                -0.392367  14281.46   100.00  
   149     40  GlobalStep               -0.389759  14300.61   100.00  
   150     40  GlobalStep               -0.360291  14412.94   100.00  
   151     40  GlobalStep               -0.391832  14475.82   100.00  
   152     41  GlobalStep               -0.164554  14495.08   100.00  
   153     41  GlobalStep               -0.392367  14508.98   100.00  
   154     41  GlobalStep               -0.305084  14667.63   100.00  
   155     41  GlobalStep               -0.391513  14674.05   100.00  
   156     41  GlobalStep               -0.296483  14679.48   100.00  
   157     41  GlobalStep               -0.356855  14692.52   100.00  
   158     42  LocalStep                -0.392367  14749.88   100.00  
   159     42  GlobalStep               -0.390335  14755.21   100.00  
   160     42  GlobalStep               -0.301037  14761.83   100.00  
   161     42  GlobalStep               -0.389425  14864.33   100.00  
   162     42  GlobalStep               -0.388350  14877.17   100.00  
   163     42  GlobalStep               -0.392367  14894.93   100.00  
   164     43  GlobalStep               -0.392367  14901.66   100.00  
   165     43  GlobalStep               -0.392367  14907.73   100.00  
   166     43  GlobalStep               -0.392367  14943.44   100.00  
   167     43  GlobalStep               -0.388535  14946.97   100.00  
   168     43  GlobalStep               -0.392367  14953.60   100.00  
   169     43  LocalStep                -0.392367  14973.38   100.00  
   170     44  LocalStep                -0.392367  14974.18   100.00  
   171     44  GlobalStep               -0.392367  15028.37   100.00  
   172     44  GlobalStep               -0.392367  15066.41   100.00  
   173     44  GlobalStep               -0.392163  15074.44   100.00  
   174     44  GlobalStep               -0.392367  15075.55   100.00  
   175     44  GlobalStep               -0.266545  15098.33   100.00  
   176     45  GlobalStep               -0.225715  15113.98   100.00  
   177     45  GlobalStep               -0.391119  15135.55   100.00  
   178     45  LocalStep                -0.392277  15142.79   100.00  
   179     45  RefinementStep           -0.404212  15150.83   100.00  
   180     45  GlobalStep               -0.392367  15231.18   100.00  
   181     45  GlobalStep               -0.392367  15343.71   100.00  
   182     45  GlobalStep               -0.210305  15400.69   100.00  
   183     46  GlobalStep               -0.228520  15411.53   100.00  
   184     46  GlobalStep               -0.392367  15415.18   100.00  
   185     46  GlobalStep               -0.360993  15443.17   100.00  
   186     46  GlobalStep               -0.387283  15490.92   100.00  
   187     46  GlobalStep               -0.225911  15742.08   100.00  
   188     46  GlobalStep               -0.355019  15772.19   100.00  
   189     47  GlobalStep               -0.264787  16052.92   100.00  
   190     47  GlobalStep               -0.215248  16122.41   100.00  
   191     47  GlobalStep               -0.627390  17463.38   100.00  
   192     47  GlobalStep               -0.392367  18021.32   100.00  
   193     47  GlobalStep               -0.393818  18097.97   100.00  
   194     47  GlobalStep               -0.392367  18117.13   100.00  
   195     48  GlobalStep               -0.392367  18164.30   100.00  
   196     48  LocalStep                -0.392367  21753.07   100.00  
   197     48  GlobalStep               -0.388640  21753.07   100.00  
   198     48  GlobalStep               -0.374658  21753.07   100.00  
   199     48  GlobalStep               -0.392367  21753.07   100.00  
   200     48  GlobalStep               -0.219895  21753.07   100.00  
   201     48  GlobalStep               -0.392367  21753.07   100.00  
   202     48  LocalStep                -0.215248  21753.07   100.00  
   203     48  GlobalStep               -0.254575  21753.07   100.00  
   204     48  GlobalStep               -0.300969  21753.07   100.00  
   205     48  GlobalStep               -0.392367  21753.07   100.00  
   206     48  GlobalStep               -0.392367  21753.07   100.00  
   207     48  GlobalStep               -0.256163  21753.07   100.00  
   208     48  LocalStep                -0.215248  21753.07   100.00  
   209     48  GlobalStep               -0.266522  21753.07   100.00  
   210     48  GlobalStep               -0.342681  21753.07   100.00  
   211     48  RefinementStep           -0.411322  21753.07   100.00  
   212     48  GlobalStep               -0.393459  21753.07   100.00  
   213     48  GlobalStep               -0.392367  21753.07   100.00  
   214     48  GlobalStep               -0.392367  21753.07   100.00  
   215     48  LocalStep                -0.215248  21753.07   100.00  
   216     48  GlobalStep               -0.560746  21753.07   100.00  
   217     48  GlobalStep               -0.620444  21753.07   100.00  
   218     48  GlobalStep               -0.578396  21753.07   100.00  
   219     48  GlobalStep               -0.392367  21753.07   100.00  
   220     48  GlobalStep               -0.357962  21753.07   100.00  
   221     48  LocalStep                -0.584894  21753.07   100.00  
   222     48  GlobalStep               -0.615716  21753.08   100.00  
   223     48  GlobalStep               -0.356251  21753.08   100.00  
   224     48  GlobalStep               -0.575382  21753.08   100.00  
   225     48  GlobalStep               -0.388376  21753.08   100.00  
   226     48  GlobalStep               -0.215248  21753.08   100.00  
   227     48  LocalStep                -0.387314  21753.08   100.00  
   228     48  GlobalStep               -0.625585  21753.08   100.00  
   229     48  GlobalStep               -0.407779  21753.08   100.00  
   230     48  GlobalStep               -0.323420  21753.08   100.00  
   231     48  GlobalStep               -0.392367  21753.08   100.00  
   232     48  GlobalStep               -0.392367  21753.08   100.00  
   233     48  LocalStep                -0.380120  21753.08   100.00  
   234     48  GlobalStep               -0.617857  21753.08   100.00  
   235     48  GlobalStep               -0.605283  21753.08   100.00  
   236     48  GlobalStep               -0.612322  21753.08   100.00  
   237     48  GlobalStep               -0.208506  21753.08   100.00  
   238     48  GlobalStep               -0.392367  21753.08   100.00  
   239     48  LocalStep                -0.242812  21753.08   100.00  
   240     48  GlobalStep               -0.403374  21753.08   100.00  
   241     48  GlobalStep               -0.625264  21753.08   100.00  
   242     48  GlobalStep               -0.390296  21753.08   100.00  
   243     48  GlobalStep               -0.392367  21753.08   100.00  
   244     48  GlobalStep               -0.215248  21753.08   100.00  
   245     48  LocalStep                -0.562338  21753.08   100.00  
   246     48  GlobalStep               -0.576962  21753.08   100.00  
   247     48  GlobalStep               -0.548554  21753.08   100.00  
   248     48  GlobalStep               -0.326528  21753.08   100.00  
   249     48  GlobalStep               -0.392367  21753.08   100.00  
   250     48  GlobalStep               -0.392367  21753.08   100.00  
   251     48  LocalStep                -0.580945  21753.08   100.00  
   252     48  GlobalStep               -0.578013  21753.08   100.00  
   253     48  GlobalStep               -0.377466  21753.08   100.00  
   254     48  GlobalStep               -0.388565  21753.08   100.00  
   255     48  GlobalStep               -0.392367  21753.08   100.00  
   256     48  GlobalStep               -0.389998  21753.08   100.00  
   257     48  LocalStep                -0.605101  21753.08   100.00  
   258     48  GlobalStep               -0.609674  21753.08   100.00  
   259     48  GlobalStep               -0.604861  21753.08   100.00  
   260     48  GlobalStep               -0.387785  21753.08   100.00  
   261     48  GlobalStep               -0.392367  21753.08   100.00  
   262     48  GlobalStep               -0.392367  21753.08   100.00  
   263     48  LocalStep                -0.574481  21753.08   100.00  
   264     48  GlobalStep               -0.476392  21753.08   100.00  
   265     48  GlobalStep               -0.580082  21753.08   100.00  
   266     48  GlobalStep               -0.483404  21753.08   100.00  
   267     48  GlobalStep               -0.392367  21753.08   100.00  
   268     48  GlobalStep               -0.392665  21753.08   100.00  
   269     48  LocalStep                -0.607559  21753.08   100.00  
   270     48  GlobalStep               -0.588272  21753.08   100.00  
   271     48  GlobalStep               -0.440854  21753.08   100.00  
   272     48  GlobalStep               -0.577965  21753.08   100.00  
   273     48  GlobalStep               -0.392548  21753.08   100.00  
   274     48  GlobalStep               -0.215248  21753.08   100.00  
   275     48  LocalStep                -0.614720  21753.08   100.00  
   276     48  GlobalStep               -0.658033  21753.08   100.00 *
   277     48  GlobalStep               -0.578375  21753.08   100.00  
   278     48  GlobalStep               -0.375234  21753.08   100.00  
   279     48  GlobalStep               -0.218782  21753.08   100.00  
   280     48  LocalStep                -0.500501  21753.08   100.00  
   281     48  GlobalStep               -0.631926  21753.08   100.00  
   282     48  GlobalStep               -0.557518  21753.08   100.00  
   283     48  GlobalStep               -0.385622  21753.08   100.00  
   284     48  LocalStep                -0.638525  21753.08   100.00  
   285     48  GlobalStep               -0.602883  21753.08   100.00  
   286     48  GlobalStep               -0.625397  21753.08   100.00  
   287     48  GlobalStep               -0.321505  21753.08   100.00  
   288     48  GlobalStep               -0.705110  21753.08   100.00 *
   289     48  LocalStep                -0.589268  21753.08   100.00  
   290     48  GlobalStep               -0.503167  21753.08   100.00  
   292     55  Discarded                           21764.33
   293     55  Discarded                           21764.33
   294     55  Discarded                           21764.33
   295     55  Discarded                           21764.37
   296     55  Discarded                           21764.37
   297     56  Discarded                           21764.38
   298     56  Discarded                           21764.40
   299     56  Discarded                           21764.40
   300     65  Discarded                           21765.45
   301     65  Discarded                           21765.45
   302     65  Discarded                           21765.45
   303     65  Discarded                           21765.58
   304     65  Discarded                           21766.05
   304     66  GlobalStep               -0.392367  25466.37   100.00  
   305     66  GlobalStep               -0.392367  25494.00   100.00  
   306     66  GlobalStep               -0.392367  25548.27   100.00  
   307     66  GlobalStep               -0.390974  25606.37   100.00  
   308     66  GlobalStep               -0.391631  25610.00   100.00  
   309     66  GlobalStep               -0.388331  25617.45   100.00  
   310     67  GlobalStep               -0.392367  25636.93   100.00  
   311     67  GlobalStep               -0.392367  25699.65   100.00  
   312     67  GlobalStep               -0.388673  25778.82   100.00  
   313     67  GlobalStep               -0.378666  25999.83   100.00  
   314     67  GlobalStep               -0.359093  26135.17   100.00  
   315     67  GlobalStep               -0.349483  26212.64   100.00  
   316     68  GlobalStep               -0.385630  26245.07   100.00  
   317     68  GlobalStep               -0.336192  26301.09   100.00  
   318     68  GlobalStep               -0.372572  26379.16   100.00  
   319     68  GlobalStep               -0.333828  26392.33   100.00  
   320     68  GlobalStep               -0.335734  26489.05   100.00  
   321     68  GlobalStep               -0.384949  26510.45   100.00  
   322     69  GlobalStep               -0.395513  26589.92   100.00  
   323     69  GlobalStep               -0.284280  26655.15   100.00  
   324     69  GlobalStep               -0.319500  26752.77   100.00  
   325     69  GlobalStep               -0.420789  26902.85   100.00  
   326     69  GlobalStep               -0.352690  26958.24   100.00  
   327     69  GlobalStep               -0.289491  26964.20   100.00  
   328     70  GlobalStep               -0.285157  26965.22   100.00  
   329     70  GlobalStep               -0.249332  27000.97   100.00  
   330     70  GlobalStep               -0.243239  27043.52   100.00  
   331     70  GlobalStep               -0.292235  27050.07   100.00  
   332     70  GlobalStep               -0.259045  27061.34   100.00  
   333     70  GlobalStep               -0.268405  27061.36   100.00  
   334     71  GlobalStep               -0.269519  27062.38   100.00  
   335     71  GlobalStep               -0.253239  27065.83   100.00  
   336     71  GlobalStep               -0.266384  27074.19   100.00  
   337     71  GlobalStep               -0.282279  27109.03   100.00  
   338     71  GlobalStep               -0.249318  27120.49   100.00  
   339     71  GlobalStep               -0.254137  27129.25   100.00  
   340     72  GlobalStep               -0.260172  27129.88   100.00  
   341     72  GlobalStep               -0.249805  27133.53   100.00  
   342     72  GlobalStep               -0.235952  27137.07   100.00  
   343     72  GlobalStep               -0.270696  27142.02   100.00  
   344     72  GlobalStep               -0.273835  27143.35   100.00  
   345     72  GlobalStep               -0.254089  27145.09   100.00  
   346     73  GlobalStep               -0.244090  27146.52   100.00  
   347     73  GlobalStep               -0.242393  27152.98   100.00  
   348     73  GlobalStep               -0.240398  27156.12   100.00  
   349     73  GlobalStep               -0.227800  27161.16   100.00  
   350     73  GlobalStep               -0.257233  27163.70   100.00  
   351     73  GlobalStep               -0.231429  27164.24   100.00  
   352     74  GlobalStep               -0.248164  27164.37   100.00  
   353     74  GlobalStep               -0.264096  27165.63   100.00  
   354     74  GlobalStep               -0.248212  27180.11   100.00  
   355     74  GlobalStep               -0.231024  27180.23   100.00  
   356     74  LocalStep                -0.232429  27182.38   100.00  
   357     74  GlobalStep               -0.244800  27191.44   100.00  
   358     75  GlobalStep               -0.256739  27192.98   100.00  
   359     75  GlobalStep               -0.236301  27208.58   100.00  
   360     75  GlobalStep               -0.261940  27209.82   100.00  
   361     75  GlobalStep               -0.236559  27211.96   100.00  
   362     75  GlobalStep               -0.244277  27212.79   100.00  
   363     75  GlobalStep               -0.259073  27213.00   100.00  
   364     76  GlobalStep               -0.266416  27222.07   100.00  
   365     76  GlobalStep               -0.252504  27223.01   100.00  
   366     76  GlobalStep               -0.242814  27224.45   100.00  
   367     76  GlobalStep               -0.236610  27229.90   100.00  
   368     76  GlobalStep               -0.262282  27266.65   100.00  
   369     76  GlobalStep               -0.233059  27284.13   100.00  
   370     77  GlobalStep               -0.227857  27294.50   100.00  
   371     77  GlobalStep               -0.240483  27299.15   100.00  
   372     77  GlobalStep               -0.227075  27317.95   100.00  
   373     77  GlobalStep               -0.232071  27319.77   100.00  
   374     77  GlobalStep               -0.236130  27327.33   100.00  
   375     77  GlobalStep               -0.262485  27332.69   100.00  
   376     78  GlobalStep               -0.247484  27340.75   100.00  
   377     78  GlobalStep               -0.241702  27353.22   100.00  
   378     78  GlobalStep               -0.242166  27382.15   100.00  
   379     78  GlobalStep               -0.238789  27400.34   100.00  
   380     78  LocalStep                -0.224002  27412.22   100.00  
   381     78  GlobalStep               -0.240414  27437.33   100.00  
   382     79  GlobalStep               -0.347244  27446.70   100.00  
   383     79  RefinementStep           -0.545225  27450.24   100.00  
   384     79  GlobalStep               -0.229044  27463.41   100.00  
   385     79  GlobalStep               -0.291150  27478.48   100.00  
   386     79  LocalStep                -0.237338  27484.04   100.00  
   387     79  GlobalStep               -0.268178  27487.48   100.00  
   388     79  GlobalStep               -0.325935  27521.02   100.00  
   389     80  GlobalStep               -0.492589  27567.40   100.00  
   390     80  LocalStep                -0.574324  27621.81   100.00  
   391     80  LocalStep                -0.695448  27899.31   100.00  
   392     80  LocalStep                -0.725889  27957.14   100.00 *
   393     80  LocalStep                -0.699109  27958.28   100.00  
   394     80  LocalStep                -0.651859  27970.15   100.00  
   395     81  LocalStep                -0.726010  27998.18   100.00 *
   396     81  LocalStep                -0.757312  28037.85   100.00 *
   397     81  LocalStep                -0.687194  28070.49   100.00  
   398     81  LocalStep                -0.665644  28113.07   100.00  
   399     81  LocalStep                -0.718556  28136.09   100.00  
   400     81  GlobalStep               -0.390330  29124.99   100.00  
   401     82  GlobalStep               -0.389653  30155.43   100.00  
   402     82  GlobalStep               -0.215248  30416.79   100.00  
   403     82  GlobalStep               -0.215248  30553.96   100.00  
   404     82  GlobalStep               -0.263796  30696.74   100.00  
   405     82  GlobalStep               -0.315477  30761.69   100.00  
   406     82  LocalStep                -0.226003  30799.75   100.00  
   407     83  GlobalStep               -0.255567  30810.13   100.00  
   408     83  GlobalStep               -0.245753  30838.36   100.00  
   409     83  GlobalStep               -0.391161  30982.84   100.00  
   410     83  GlobalStep               -0.254370  31039.26   100.00  
   411     83  GlobalStep               -0.244113  31165.39   100.00  
   412     83  GlobalStep               -0.260962  31194.12   100.00  
   413     84  GlobalStep               -0.215248  31211.62   100.00  
   414     84  GlobalStep               -0.253476  31318.69   100.00  
   415     84  GlobalStep               -0.388642  31532.31   100.00  
   416     84  GlobalStep               -0.215248  31551.71   100.00  
   417     84  GlobalStep               -0.275896  31554.96   100.00  
   418     84  LocalStep                -0.248566  31559.62   100.00  
   419     85  GlobalStep               -0.325013  31560.87   100.00  
   420     85  GlobalStep               -0.252556  31634.74   100.00  
   421     85  GlobalStep               -0.244476  31706.10   100.00  
   422     85  LocalStep                -0.249402  31718.58   100.00  
   423     85  GlobalStep               -0.215248  31913.53   100.00  
   424     85  GlobalStep               -0.275253  31999.43   100.00  
   425     86  GlobalStep               -0.215248  32024.15   100.00  
   426     86  GlobalStep               -0.215248  32029.21   100.00  
   427     86  GlobalStep               -0.215248  32078.91   100.00  
   428     86  GlobalStep               -0.215248  32106.63   100.00  
   429     86  GlobalStep               -0.248254  32108.58   100.00  
   430     86  GlobalStep               -0.215248  32110.62   100.00  
   431     87  GlobalStep               -0.233342  32149.39   100.00  
   432     87  GlobalStep               -0.229196  32214.53   100.00  
   433     87  GlobalStep               -0.294589  32248.38   100.00  
   434     87  GlobalStep               -0.215248  32258.26   100.00  
   435     87  GlobalStep               -0.270041  32259.00   100.00  
   436     87  GlobalStep               -0.215248  32269.07   100.00  
   437     88  LocalStep                -0.545344  32279.35   100.00  
   438     88  LocalStep                -0.249252  32282.91   100.00  
   439     88  LocalStep                -0.236790  32292.37   100.00  
   440     88  LocalStep                -0.226338  32333.94   100.00  
   441     88  GlobalStep               -0.240531  32336.30   100.00  
   442     88  GlobalStep               -0.232591  32364.92   100.00  
   443     89  GlobalStep               -0.215248  32371.19   100.00  
   444     89  GlobalStep               -0.215248  32372.82   100.00  
   445     89  GlobalStep               -0.231857  32389.12   100.00  
   446     89  GlobalStep               -0.228010  32391.27   100.00  
   447     89  LocalStep                -0.249064  32460.52   100.00  
   448     89  GlobalStep               -0.218325  32487.05   100.00  
   449     90  GlobalStep               -0.304492  32488.49   100.00  
   450     90  GlobalStep               -0.414540  32499.27   100.00  
   451     90  GlobalStep               -0.215248  32521.38   100.00  
   452     90  GlobalStep               -0.246026  32531.46   100.00  
   453     90  LocalStep                -0.221943  32532.51   100.00  
   454     90  GlobalStep               -0.230836  32565.86   100.00  
   455     91  LocalStep                -0.225924  32566.90   100.00  
   456     91  GlobalStep               -0.239779  32573.58   100.00  
   457     91  GlobalStep               -0.215354  32583.44   100.00  
   458     91  GlobalStep               -0.252750  32583.68   100.00  
   459     91  GlobalStep               -0.223530  32583.81   100.00  
   460     91  GlobalStep               -0.369504  32597.90   100.00  
   461     92  GlobalStep               -0.215248  32615.41   100.00  
   462     92  GlobalStep               -0.215248  32618.86   100.00  
   463     92  GlobalStep               -0.304212  32623.22   100.00  
   464     92  GlobalStep               -0.252330  32625.87   100.00  
   465     92  GlobalStep               -0.218226  32634.93   100.00  
   466     92  GlobalStep               -0.274870  32643.60   100.00  
   467     93  GlobalStep               -0.215248  32663.41   100.00  
   468     93  GlobalStep               -0.298221  32685.51   100.00  
   469     93  GlobalStep               -0.220958  32689.16   100.00  
   470     93  GlobalStep               -0.227286  32695.72   100.00  
   471     93  GlobalStep               -0.214069  32696.37   100.00  
   472     93  GlobalStep               -0.215248  32703.34   100.00  
   473     94  LocalStep                -0.226517  32711.51   100.00  
   474     94  GlobalStep               -0.213762  32711.64   100.00  
   475     94  LocalStep                -0.226152  32741.29   100.00  
   476     94  GlobalStep               -0.516730  32802.82   100.00  
   477     94  GlobalStep               -0.216756  32867.96   100.00  
   478     94  LocalStep                -0.423550  32879.24   100.00  
   479     95  LocalStep                -0.299599  32889.52   100.00  
   480     95  GlobalStep               -0.459137  32921.26   100.00  
   481     95  GlobalStep               -0.251799  32921.50   100.00  
   482     95  GlobalStep               -0.215248  33008.53   100.00  
   483     95  GlobalStep               -0.215248  33022.62   100.00  
   484     95  GlobalStep               -0.215248  33100.01   100.00  
   485     96  GlobalStep               -0.558295  33139.78   100.00  
   486     96  GlobalStep               -0.223056  33197.00   100.00  
   487     96  GlobalStep               -0.215248  33235.06   100.00  
   488     96  GlobalStep               -0.550241  33249.25   100.00  
   489     96  LocalStep                -0.336389  33267.47   100.00  
   490     96  GlobalStep               -0.215248  33293.00   100.00  
   491     97  RefinementStep           -0.732115  33575.33   100.00  
   492     97  GlobalStep               -0.718347  33828.65   100.00  
   493     97  GlobalStep               -0.625376  33912.35   100.00  
   494     97  GlobalStep               -0.388218  34055.64   100.00  
   495     97  GlobalStep               -0.680478  34139.45   100.00  
   496     97  GlobalStep               -0.721748  34142.01   100.00  
   497     97  LocalStep                -0.668276  35199.27   100.00  
   498     98  GlobalStep               -0.379494  35304.65   100.00  
   499     98  GlobalStep               -0.215248  35411.93   100.00  
   500     98  GlobalStep               -0.215248  35581.80   100.00  
   501     98  GlobalStep               -0.392367  35695.40   100.00  
   502     98  GlobalStep               -0.215248  40200.38   100.00  
   503     98  LocalStep                -0.666127  40200.38   100.00  
   504     98  GlobalStep               -0.258247  40200.38   100.00  
   505     98  GlobalStep               -0.266891  40200.38   100.00  
   506     98  GlobalStep               -0.298198  40200.38   100.00  
   507     98  GlobalStep               -0.438617  40200.38   100.00  
   508     98  GlobalStep               -0.637918  40200.38   100.00  
   509     98  LocalStep                -0.656703  40200.38   100.00  
   510     98  GlobalStep               -0.249370  40200.38   100.00  
   511     98  GlobalStep               -0.214612  40200.38   100.00  
   512     98  GlobalStep               -0.215248  40200.38   100.00  
   513     98  GlobalStep               -0.616189  40200.38   100.00  
   514     98  GlobalStep               -0.614563  40200.38   100.00  
   515     98  GlobalStep               -0.215248  40200.38   100.00  
   516     98  LocalStep                -0.655627  40200.38   100.00  
   517     98  GlobalStep               -0.319507  40200.38   100.00  
   518     98  GlobalStep               -0.320311  40200.38   100.00  
   519     98  GlobalStep               -0.541377  40200.38   100.00  
   520     98  GlobalStep               -0.665449  40200.38   100.00  
   521     98  LocalStep                -0.656351  40200.38   100.00  
   522     98  GlobalStep               -0.218267  40200.38   100.00  
   523     98  GlobalStep               -0.486405  40200.38   100.00  
   524     98  GlobalStep               -0.215248  40200.38   100.00  
   525     98  GlobalStep               -0.247706  40200.38   100.00  
   526     98  GlobalStep               -0.450692  40200.38   100.00  
   527     98  LocalStep                -0.247299  40200.38   100.00  
   528     98  GlobalStep               -0.215248  40200.38   100.00  
   529     98  GlobalStep               -0.255509  40200.38   100.00  
   530     98  GlobalStep               -0.223227  40200.38   100.00  
   531     98  GlobalStep               -0.502838  40200.38   100.00  
   532     98  GlobalStep               -0.499999  40200.38   100.00  
   533     98  LocalStep                -0.218820  40200.38   100.00  
   534     98  GlobalStep               -0.215248  40200.38   100.00  
   535     98  GlobalStep               -0.310104  40200.38   100.00  
   536     98  GlobalStep               -0.418009  40200.38   100.00  
   537     98  GlobalStep               -0.706522  40200.38   100.00  
   538     98  LocalStep                -0.484001  40200.38   100.00  
   539     98  GlobalStep               -0.215248  40200.38   100.00  
   540     98  GlobalStep               -0.215248  40200.38   100.00  
   541     98  GlobalStep               -0.232270  40200.38   100.00  
   542     98  GlobalStep               -0.479106  40200.38   100.00  
   543     98  GlobalStep               -0.601199  40200.38   100.00  
   544     98  GlobalStep               -0.284622  40200.38   100.00  
   545     98  LocalStep                -0.746448  40200.38   100.00  
   546     98  GlobalStep               -0.325474  40200.38   100.00  
   547     98  GlobalStep               -0.214237  40200.38   100.00  
   548     98  GlobalStep               -0.551662  40200.38   100.00  
   549     98  GlobalStep               -0.440836  40200.38   100.00  
   550     98  GlobalStep               -0.392367  40200.38   100.00  
   551     98  LocalStep                -0.357095  40200.38   100.00  
   552     98  GlobalStep               -0.215248  40200.38   100.00  
   553     98  GlobalStep               -0.215948  40200.38   100.00  
   554     98  GlobalStep               -0.250430  40200.38   100.00  
   555     98  GlobalStep               -0.250327  40200.38   100.00  
   556     98  LocalStep                -0.333665  40200.38   100.00  
   557     98  GlobalStep               -0.703027  40200.38   100.00  
   558     98  GlobalStep               -0.261308  40200.38   100.00  
   559     98  GlobalStep               -0.330378  40200.38   100.00  
   560     98  GlobalStep               -0.567111  40200.38   100.00  
   561     98  GlobalStep               -0.329802  40200.38   100.00  
   562     98  LocalStep                -0.347840  40200.38   100.00  
   563     98  GlobalStep               -0.286578  40200.38   100.00  
   564     98  GlobalStep               -0.430920  40200.38   100.00  
   565     98  GlobalStep               -0.430324  40200.38   100.00  
   566     98  GlobalStep               -0.514483  40200.38   100.00  
   567     98  GlobalStep               -0.558838  40200.38   100.00  
   568     98  LocalStep                -0.477412  40200.38   100.00  
   569     98  GlobalStep               -0.392367  40200.39   100.00  
   570     98  GlobalStep               -0.215248  40200.39   100.00  
   571     98  GlobalStep               -0.215248  40200.39   100.00  
   572     98  GlobalStep               -0.436460  40200.39   100.00  
   573     98  GlobalStep               -0.488996  40200.39   100.00  
   574     98  LocalStep                -0.623057  40200.39   100.00  
   575     98  GlobalStep               -0.392367  40200.39   100.00  
   576     98  GlobalStep               -0.323543  40200.39   100.00  
   577     98  GlobalStep               -0.215248  40200.39   100.00  
   578     98  GlobalStep               -0.259018  40200.39   100.00  
   579     98  GlobalStep               -0.615066  40200.39   100.00  
   580     98  LocalStep                -0.689086  40200.39   100.00  
   581     98  GlobalStep               -0.227144  40200.39   100.00  
   582     98  GlobalStep               -0.274401  40200.39   100.00  
   583     98  GlobalStep               -0.216602  40200.39   100.00  
   584     98  GlobalStep               -0.571214  40200.39   100.00  
   585     98  GlobalStep               -0.632850  40200.39   100.00  
   586     98  LocalStep                -0.240415  40200.39   100.00  
   587     98  RefinementStep           -0.616703  40200.39   100.00  
   588     98  GlobalStep               -0.246238  40200.39   100.00  
   589     98  GlobalStep               -0.635625  40200.39   100.00  
   590     98  GlobalStep               -0.247599  40200.39   100.00  
   591     98  GlobalStep               -0.617931  40200.39   100.00  
   592     98  GlobalStep               -0.522722  40200.39   100.00  
   593     98  LocalStep                -0.660362  40200.39   100.00  
   594     98  GlobalStep               -0.220085  40200.39   100.00  
   595     98  GlobalStep               -0.335074  40200.39   100.00  
   596     98  GlobalStep               -0.307132  40200.39   100.00  
   597     98  GlobalStep               -0.665164  40200.39   100.00  
Summary: iters 598 evals 600 noisy_evals   0 cycles  98 opt_time 40200.39 tot_time 40200.39 obj        -0.757312 gap 100.00
Val: -0.7573122859
X: 

[9.1676648437e-01 9.9999999999e-01 9.0854115322e-01 4.5905873331e-02
 4.5455689075e-02 9.2281092659e-01 5.2464650711e-12 1.5331213081e-03
 9.2043281691e-01 8.5542320144e-01 4.8071043097e-02 7.6344882772e-03
 3.6530399927e-02]


Itercount: 598
Evalcount: 600
Fast_evalcount: 0
