# Supplementary material for: Black-box and surrogate optimization for tuning spiking neural models of striatum plasticity
Source: Front Neuroinform. 2022 Oct 20;16:1017222. doi: 10.3389/fninf.2022.1017222 (PMC9630480; doi:10.3389/fninf.2022.1017222)
Supplement: Supplementary file 1 [file Data_Sheet_1.ZIP › SHARED_DATA_TuningSpiking/RBFOpt/600FE/Alv_RBF_600_14.txt]

  Iter  Cycle  Action             Objective value      Time      Gap
  ----  -----  ------             ---------------      ----      ---
     0      0  Initialization           -0.215248   3498.11   100.00  
     0      0  Initialization           -0.220642   3498.11   100.00  
     0      0  Initialization           -0.215248   3498.11   100.00  
     0      0  Initialization           -0.215248   3498.11   100.00  
     0      0  Initialization           -0.392367   3498.11   100.00  
     0      0  Initialization           -0.215248   3498.11   100.00  
     0      0  Initialization           -0.392367   3498.11   100.00  
     0      0  Initialization           -0.215248   3498.11   100.00  
     0      0  Initialization           -0.228158   3498.11   100.00  
     0      0  Initialization           -0.506712   3498.11   100.00 *
     0      0  Initialization           -0.392587   3498.11   100.00  
     0      0  Initialization           -0.215248   3498.11   100.00  
     0      0  Initialization           -0.280621   3498.11   100.00  
     0      0  Initialization           -0.160600   3498.11   100.00  
     0      0  Initialization           -0.348413   3498.11   100.00  
     1      3  Discarded                            3498.20
     1     16  LocalStep                -0.392367   8084.99   100.00  
     2     16  GlobalStep               -0.392367   8136.87   100.00  
     3     16  LocalStep                -0.392367   8141.69   100.00  
     4     16  GlobalStep               -0.392367   8141.89   100.00  
     5     16  GlobalStep               -0.392367   8163.75   100.00  
     6     16  GlobalStep               -0.392367   8168.87   100.00  
     7     17  GlobalStep               -0.392367   8177.19   100.00  
     8     17  LocalStep                -0.392367   8180.98   100.00  
     9     17  LocalStep                -0.392367   8182.48   100.00  
    10     17  GlobalStep               -0.391583   8186.80   100.00  
    11     17  GlobalStep               -0.392367   8193.72   100.00  
    12     17  GlobalStep               -0.392367   8193.82   100.00  
    13     18  GlobalStep               -0.392367   8200.74   100.00  
    14     18  GlobalStep               -0.392367   8207.20   100.00  
    15     18  GlobalStep               -0.392367   8221.94   100.00  
    16     18  GlobalStep               -0.392608   8224.65   100.00  
    17     18  GlobalStep               -0.392367   8228.66   100.00  
    18     18  GlobalStep               -0.392367   8235.59   100.00  
    19     19  GlobalStep               -0.392367   8236.59   100.00  
    20     19  GlobalStep               -0.392367   8239.71   100.00  
    21     19  GlobalStep               -0.392367   8242.62   100.00  
    22     19  GlobalStep               -0.388114   8244.73   100.00  
    23     19  LocalStep                -0.392367   8247.24   100.00  
    24     19  GlobalStep               -0.392367   8247.94   100.00  
    25     20  LocalStep                -0.392367   8251.66   100.00  
    26     20  GlobalStep               -0.392367   8253.14   100.00  
    27     20  GlobalStep               -0.392367   8257.85   100.00  
    28     20  GlobalStep               -0.392367   8269.19   100.00  
    29     20  GlobalStep               -0.392367   8276.81   100.00  
    30     20  GlobalStep               -0.392367   8276.81   100.00  
    31     21  GlobalStep               -0.392367   8281.73   100.00  
    32     21  GlobalStep               -0.392367   8286.82   100.00  
    33     21  GlobalStep               -0.392367   8288.03   100.00  
    34     21  LocalStep                -0.392367   8289.54   100.00  
    35     21  GlobalStep               -0.392367   8294.66   100.00  
    36     21  GlobalStep               -0.392367   8314.82   100.00  
    37     22  GlobalStep               -0.388808   8342.39   100.00  
    38     22  LocalStep                -0.392367   8359.16   100.00  
    39     22  LocalStep                -0.381667   8362.37   100.00  
    40     22  GlobalStep               -0.394336   8364.89   100.00  
    41     22  GlobalStep               -0.404889   8428.56   100.00  
    42     22  GlobalStep               -0.408732   8531.15   100.00  
    43     23  LocalStep                -0.406684   8541.58   100.00  
    44     23  GlobalStep               -0.388097   8548.63   100.00  
    45     23  GlobalStep               -0.417730   8654.93   100.00  
    46     23  GlobalStep               -0.334312   8712.18   100.00  
    47     23  GlobalStep               -0.406543   8724.52   100.00  
    48     23  LocalStep                -0.403749   8738.26   100.00  
    49     24  GlobalStep               -0.392833   8827.92   100.00  
    50     24  GlobalStep               -0.421012   8869.41   100.00  
    51     24  GlobalStep               -0.304725   8875.93   100.00  
    52     24  GlobalStep               -0.355855   8895.19   100.00  
    53     24  GlobalStep               -0.314638   8900.40   100.00  
    54     24  GlobalStep               -0.450476   8956.76   100.00  
    55     25  LocalStep                -0.436919   8986.55   100.00  
    56     25  GlobalStep               -0.446103   9126.26   100.00  
    57     25  GlobalStep               -0.476783   9131.78   100.00  
    58     25  GlobalStep               -0.454021   9165.20   100.00  
    59     25  GlobalStep               -0.451307   9218.27   100.00  
    60     25  GlobalStep               -0.354199   9219.78   100.00  
    61     26  GlobalStep               -0.339615   9331.39   100.00  
    62     26  GlobalStep               -0.449547   9346.09   100.00  
    63     26  GlobalStep               -0.385298   9347.90   100.00  
    64     26  GlobalStep               -0.502866   9362.25   100.00  
    65     26  GlobalStep               -0.215248   9397.75   100.00  
    66     26  GlobalStep               -0.228644   9405.27   100.00  
    67     27  GlobalStep               -0.229940   9408.49   100.00  
    68     27  GlobalStep               -0.433197   9410.73   100.00  
    69     27  GlobalStep               -0.253939   9419.36   100.00  
    70     27  GlobalStep               -0.215248   9435.20   100.00  
    71     27  LocalStep                -0.343838   9439.52   100.00  
    72     27  GlobalStep               -0.513071   9457.27   100.00 *
    73     28  GlobalStep               -0.246902   9469.31   100.00  
    74     28  GlobalStep               -0.239240   9478.84   100.00  
    75     28  GlobalStep               -0.485762   9493.90   100.00  
    76     28  GlobalStep               -0.519152   9499.72   100.00 *
    77     28  GlobalStep               -0.500562   9501.33   100.00  
    78     28  GlobalStep               -0.367657   9533.15   100.00  
    79     29  GlobalStep               -0.511657   9539.98   100.00  
    80     29  GlobalStep               -0.469531   9543.33   100.00  
    81     29  GlobalStep               -0.513769   9552.07   100.00  
    82     29  GlobalStep               -0.322335   9555.38   100.00  
    83     29  GlobalStep               -0.294238   9564.12   100.00  
    84     29  LocalStep                -0.515033   9580.68   100.00  
    85     30  GlobalStep               -0.311213   9601.65   100.00  
    86     30  LocalStep                -0.541958   9623.89   100.00 *
    87     30  RefinementStep           -0.472761   9638.94   100.00  
    88     30  GlobalStep               -0.228592   9703.12   100.00  
    89     30  GlobalStep               -0.551408   9716.96   100.00 *
    90     30  GlobalStep               -0.577175   9723.98   100.00 *
    91     30  LocalStep                -0.560573   9739.43   100.00  
    92     31  GlobalStep               -0.546144   9760.49   100.00  
    93     31  GlobalStep               -0.225479   9762.81   100.00  
    94     31  GlobalStep               -0.226829   9870.51   100.00  
    95     31  GlobalStep               -0.217169   9908.62   100.00  
    96     31  GlobalStep               -0.218283   9928.58   100.00  
    97     31  GlobalStep               -0.392367  12463.23   100.00  
    98     32  GlobalStep               -0.390401  12472.26   100.00  
    99     32  GlobalStep               -0.392367  12485.31   100.00  
   100     32  LocalStep                -0.392367  12500.47   100.00  
   101     32  LocalStep                -0.392367  12509.31   100.00  
   102     32  GlobalStep               -0.392367  12518.24   100.00  
   103     32  LocalStep                -0.392367  12521.26   100.00  
   104     33  LocalStep                -0.392367  12522.47   100.00  
   105     33  GlobalStep               -0.392367  12545.97   100.00  
   106     33  GlobalStep               -0.392367  12568.74   100.00  
   107     33  LocalStep                -0.391223  12606.25   100.00  
   108     33  GlobalStep               -0.390220  12615.78   100.00  
   109     33  LocalStep                -0.392367  12666.83   100.00  
   110     34  LocalStep                -0.392367  12684.68   100.00  
   111     34  GlobalStep               -0.392367  12690.92   100.00  
   112     34  GlobalStep               -0.364224  12709.58   100.00  
   113     34  GlobalStep               -0.392367  12782.42   100.00  
   114     34  GlobalStep               -0.392367  12870.10   100.00  
   115     34  GlobalStep               -0.373307  13038.34   100.00  
   116     35  GlobalStep               -0.393675  13290.95   100.00  
   117     35  GlobalStep               -0.302635  13312.67   100.00  
   118     35  GlobalStep               -0.382361  13350.88   100.00  
   119     35  LocalStep                -0.392367  13369.43   100.00  
   120     35  GlobalStep               -0.392367  13392.20   100.00  
   121     35  GlobalStep               -0.301612  13464.30   100.00  
   122     36  GlobalStep               -0.450535  13494.39   100.00  
   123     36  GlobalStep               -0.401017  13526.57   100.00  
   124     36  LocalStep                -0.392367  13545.23   100.00  
   125     36  GlobalStep               -0.415995  13607.91   100.00  
   126     36  GlobalStep               -0.392367  13608.71   100.00  
   127     36  GlobalStep               -0.392367  13668.88   100.00  
   128     37  GlobalStep               -0.354354  13675.20   100.00  
   129     37  GlobalStep               -0.392367  13699.93   100.00  
   130     37  GlobalStep               -0.392367  13716.09   100.00  
   131     37  GlobalStep               -0.257635  13722.01   100.00  
   132     37  GlobalStep               -0.392367  13736.05   100.00  
   133     37  GlobalStep               -0.392367  13745.28   100.00  
   134     38  GlobalStep               -0.473504  13753.51   100.00  
   135     38  GlobalStep               -0.392916  13756.03   100.00  
   136     38  GlobalStep               -0.392671  13838.88   100.00  
   137     38  GlobalStep               -0.215248  13872.77   100.00  
   138     38  LocalStep                -0.392367  13904.97   100.00  
   139     38  GlobalStep               -0.392367  13907.28   100.00  
   140     39  GlobalStep               -0.215248  13914.51   100.00  
   141     39  GlobalStep               -0.392367  13917.19   100.00  
   142     39  LocalStep                -0.291337  13940.96   100.00  
   143     39  GlobalStep               -0.392367  13970.35   100.00  
   144     39  GlobalStep               -0.392367  13985.19   100.00  
   145     39  GlobalStep               -0.501701  13989.61   100.00  
   146     40  GlobalStep               -0.255017  14014.80   100.00  
   147     40  GlobalStep               -0.445868  14018.97   100.00  
   148     40  GlobalStep               -0.535770  14024.99   100.00  
   149     40  GlobalStep               -0.295394  14033.22   100.00  
   150     40  GlobalStep               -0.273993  14054.38   100.00  
   151     40  GlobalStep               -0.477648  14073.94   100.00  
   152     41  GlobalStep               -0.472538  14120.58   100.00  
   153     41  GlobalStep               -0.563217  14128.88   100.00  
   154     41  GlobalStep               -0.545619  14272.18   100.00  
   155     41  GlobalStep               -0.249775  14329.65   100.00  
   156     41  GlobalStep               -0.593583  14359.64   100.00 *
   157     41  GlobalStep               -0.311771  14363.85   100.00  
   158     42  GlobalStep               -0.221155  14367.47   100.00  
   159     42  GlobalStep               -0.282539  14410.38   100.00  
   160     42  GlobalStep               -0.215248  14419.43   100.00  
   161     42  GlobalStep               -0.229564  14505.27   100.00  
   162     42  GlobalStep               -0.370468  14538.36   100.00  
   163     42  LocalStep                -0.215248  14598.83   100.00  
   164     43  GlobalStep               -0.215248  14634.53   100.00  
   165     43  GlobalStep               -0.252682  14858.72   100.00  
   166     43  GlobalStep               -0.518541  14926.80   100.00  
   167     43  GlobalStep               -0.323721  14975.64   100.00  
   168     43  GlobalStep               -0.220958  15016.66   100.00  
   169     43  LocalStep                -0.215248  15072.23   100.00  
   170     44  GlobalStep               -0.427771  15177.12   100.00  
   171     44  GlobalStep               -0.215248  15180.77   100.00  
   172     44  LocalStep                -0.328818  15248.66   100.00  
   173     44  GlobalStep               -0.508561  15259.19   100.00  
   174     44  GlobalStep               -0.232654  15288.69   100.00  
   175     44  GlobalStep               -0.266642  15291.81   100.00  
   176     45  GlobalStep               -0.284525  15305.45   100.00  
   177     45  GlobalStep               -0.274779  15315.58   100.00  
   178     45  RefinementStep           -0.480710  15321.10   100.00  
   179     45  GlobalStep               -0.524258  15322.73   100.00  
   180     45  GlobalStep               -0.215248  15337.89   100.00  
   181     45  GlobalStep               -0.238374  15362.37   100.00  
   182     45  GlobalStep               -0.301722  15435.22   100.00  
   183     46  GlobalStep               -0.338905  15467.84   100.00  
   184     46  GlobalStep               -0.214041  15500.88   100.00  
   185     46  GlobalStep               -0.318745  15519.14   100.00  
   186     46  GlobalStep               -0.215248  15554.66   100.00  
   187     46  LocalStep                -0.222234  15654.66   100.00  
   188     46  GlobalStep               -0.215248  15665.20   100.00  
   189     47  GlobalStep               -0.215248  15827.08   100.00  
   190     47  GlobalStep               -0.571496  15917.55   100.00  
   191     47  GlobalStep               -0.215248  16055.36   100.00  
   192     47  GlobalStep               -0.215248  16398.68   100.00  
   193     47  GlobalStep               -0.392367  16794.45   100.00  
   194     47  LocalStep                -0.392367  16807.80   100.00  
   195     48  GlobalStep               -0.392367  16896.57   100.00  
   196     48  GlobalStep               -0.392367  16961.51   100.00  
   197     48  GlobalStep               -0.390939  17019.69   100.00  
   198     48  LocalStep                -0.392367  17033.54   100.00  
   199     48  GlobalStep               -0.392367  17057.32   100.00  
   200     48  GlobalStep               -0.392367  17060.04   100.00  
   201     49  GlobalStep               -0.392367  17087.93   100.00  
   202     49  LocalStep                -0.390508  17326.73   100.00  
   203     49  LocalStep                -0.392367  17349.71   100.00  
   204     49  GlobalStep               -0.392367  17661.93   100.00  
   205     49  GlobalStep               -0.392367  17726.73   100.00  
   206     49  GlobalStep               -0.300305  17746.00   100.00  
   207     50  GlobalStep               -0.392367  17753.33   100.00  
   208     50  GlobalStep               -0.392367  17860.87   100.00  
   209     50  GlobalStep               -0.392367  17999.40   100.00  
   210     50  LocalStep                -0.386948  18000.61   100.00  
   211     50  GlobalStep               -0.392367  18037.94   100.00  
   212     50  GlobalStep               -0.392367  18090.32   100.00  
   213     51  LocalStep                -0.389828  18140.68   100.00  
   214     51  GlobalStep               -0.392367  18146.82   100.00  
   215     51  GlobalStep               -0.392367  18183.53   100.00  
   216     51  GlobalStep               -0.383895  18281.74   100.00  
   217     51  GlobalStep               -0.215644  18295.79   100.00  
   218     51  GlobalStep               -0.390172  18319.87   100.00  
   219     52  GlobalStep               -0.392367  18348.26   100.00  
   220     52  GlobalStep               -0.384957  18351.69   100.00  
   221     52  GlobalStep               -0.392148  18374.17   100.00  
   222     52  GlobalStep               -0.526509  18396.15   100.00  
   223     52  GlobalStep               -0.392367  18403.19   100.00  
   224     52  LocalStep                -0.392367  18433.50   100.00  
   225     53  GlobalStep               -0.411308  18435.31   100.00  
   226     53  GlobalStep               -0.392774  18476.24   100.00  
   227     53  GlobalStep               -0.321963  18505.83   100.00  
   228     53  GlobalStep               -0.411555  18583.77   100.00  
   229     53  GlobalStep               -0.392367  18602.94   100.00  
   230     53  LocalStep                -0.392367  18744.37   100.00  
   231     54  GlobalStep               -0.392367  18745.68   100.00  
   232     54  GlobalStep               -0.392275  18864.63   100.00  
   233     54  GlobalStep               -0.278713  19050.06   100.00  
   234     54  GlobalStep               -0.392367  19072.05   100.00  
   235     54  GlobalStep               -0.387788  19086.60   100.00  
   236     54  LocalStep                -0.307189  19204.04   100.00  
   237     55  GlobalStep               -0.391880  19247.27   100.00  
   238     55  GlobalStep               -0.288159  19401.54   100.00  
   239     55  GlobalStep               -0.385292  19416.00   100.00  
   240     55  GlobalStep               -0.512868  19447.10   100.00  
   241     55  GlobalStep               -0.225187  19496.85   100.00  
   242     55  GlobalStep               -0.215248  19570.88   100.00  
   243     56  GlobalStep               -0.392367  19602.37   100.00  
   244     56  LocalStep                -0.215248  19633.68   100.00  
   245     56  GlobalStep               -0.215248  19666.29   100.00  
   246     56  GlobalStep               -0.369846  19695.50   100.00  
   247     56  GlobalStep               -0.392569  19695.61   100.00  
   248     56  GlobalStep               -0.274465  19704.85   100.00  
   249     57  GlobalStep               -0.238117  19720.20   100.00  
   250     57  GlobalStep               -0.376164  19730.15   100.00  
   251     57  GlobalStep               -0.289424  19752.23   100.00  
   252     57  GlobalStep               -0.397595  19819.26   100.00  
   253     57  GlobalStep               -0.392367  19833.11   100.00  
   254     57  GlobalStep               -0.248762  19870.32   100.00  
   255     58  GlobalStep               -0.313877  19893.59   100.00  
   256     58  GlobalStep               -0.387631  19895.32   100.00  
   257     58  GlobalStep               -0.392010  19926.52   100.00  
   258     58  GlobalStep               -0.392367  19936.35   100.00  
   259     58  GlobalStep               -0.307805  19940.57   100.00  
   260     58  GlobalStep               -0.274712  20042.97   100.00  
   261     59  GlobalStep               -0.364138  20174.75   100.00  
   262     59  LocalStep                -0.392367  23996.93   100.00  
   263     59  GlobalStep               -0.415303  23996.93   100.00  
   264     59  GlobalStep               -0.393715  23996.93   100.00  
   265     59  GlobalStep               -0.392143  23996.93   100.00  
   266     59  GlobalStep               -0.488142  23996.93   100.00  
   267     59  GlobalStep               -0.392367  23996.93   100.00  
   268     59  LocalStep                -0.418641  23996.93   100.00  
   269     59  GlobalStep               -0.383683  23996.93   100.00  
   270     59  GlobalStep               -0.449123  23996.93   100.00  
   271     59  GlobalStep               -0.297697  23996.93   100.00  
   272     59  GlobalStep               -0.392367  23996.93   100.00  
   273     59  GlobalStep               -0.392367  23996.93   100.00  
   274     59  LocalStep                -0.387491  23996.94   100.00  
   275     59  GlobalStep               -0.392687  23996.94   100.00  
   276     59  GlobalStep               -0.390100  23996.94   100.00  
   277     59  GlobalStep               -0.374884  23996.94   100.00  
   278     59  GlobalStep               -0.390383  23996.94   100.00  
   279     59  GlobalStep               -0.186778  23996.94   100.00  
   280     59  LocalStep                -0.392367  23996.94   100.00  
   281     59  GlobalStep               -0.410856  23996.94   100.00  
   282     59  GlobalStep               -0.453711  23996.94   100.00  
   283     59  GlobalStep               -0.376970  23996.94   100.00  
   284     59  GlobalStep               -0.391640  23996.94   100.00  
   285     59  GlobalStep               -0.392367  23996.94   100.00  
   286     59  LocalStep                -0.255509  23996.94   100.00  
   287     59  GlobalStep               -0.435631  23996.94   100.00  
   288     59  GlobalStep               -0.450356  23996.94   100.00  
   289     59  GlobalStep               -0.409914  23996.94   100.00  
   290     59  GlobalStep               -0.357949  23996.94   100.00  
   291     59  GlobalStep               -0.212041  23996.94   100.00  
   292     59  LocalStep                -0.347347  23996.94   100.00  
   293     59  GlobalStep               -0.509536  23996.94   100.00  
   294     59  GlobalStep               -0.448164  23996.94   100.00  
   295     59  GlobalStep               -0.533662  23996.94   100.00  
   296     59  GlobalStep               -0.367583  23996.94   100.00  
   297     59  GlobalStep               -0.403777  23996.94   100.00  
   298     59  LocalStep                -0.240008  23996.94   100.00  
   299     59  GlobalStep               -0.450131  23996.94   100.00  
   300     59  GlobalStep               -0.392209  23996.94   100.00  
   301     59  GlobalStep               -0.475129  23996.94   100.00  
   302     59  GlobalStep               -0.392824  23996.94   100.00  
   303     59  GlobalStep               -0.392367  23996.94   100.00  
   304     59  LocalStep                -0.431804  23996.94   100.00  
   305     59  GlobalStep               -0.399578  23996.94   100.00  
   306     59  GlobalStep               -0.403352  23996.94   100.00  
   307     59  GlobalStep               -0.444052  23996.94   100.00  
   308     59  GlobalStep               -0.392367  23996.94   100.00  
   309     59  GlobalStep               -0.366522  23996.94   100.00  
   310     59  LocalStep                -0.403746  23996.94   100.00  
   311     59  GlobalStep               -0.547668  23996.94   100.00  
   312     59  GlobalStep               -0.385907  23996.94   100.00  
   313     59  GlobalStep               -0.323818  23996.94   100.00  
   314     59  GlobalStep               -0.389829  23996.94   100.00  
   315     59  GlobalStep               -0.392367  23996.94   100.00  
   316     59  LocalStep                -0.527732  23996.94   100.00  
   317     59  GlobalStep               -0.446150  23996.94   100.00  
   318     59  GlobalStep               -0.401175  23996.94   100.00  
   319     59  GlobalStep               -0.331849  23996.94   100.00  
   320     59  GlobalStep               -0.392367  23996.94   100.00  
   321     59  GlobalStep               -0.392830  23996.94   100.00  
   322     59  LocalStep                -0.392367  23996.94   100.00  
   323     59  GlobalStep               -0.514293  23996.94   100.00  
   324     59  GlobalStep               -0.439028  23996.94   100.00  
   325     59  GlobalStep               -0.392367  23996.94   100.00  
   326     59  GlobalStep               -0.376658  23996.94   100.00  
   327     59  GlobalStep               -0.392367  23996.94   100.00  
   328     59  LocalStep                -0.392367  23996.94   100.00  
   329     59  GlobalStep               -0.434525  23996.94   100.00  
   330     59  GlobalStep               -0.409174  23996.94   100.00  
   331     59  GlobalStep               -0.393260  23996.94   100.00  
   332     59  GlobalStep               -0.392367  23996.94   100.00  
   333     59  GlobalStep               -0.302135  23996.94   100.00  
   334     59  LocalStep                -0.262367  23996.94   100.00  
   335     59  GlobalStep               -0.486772  23996.94   100.00  
   336     59  GlobalStep               -0.436998  23996.95   100.00  
   337     59  GlobalStep               -0.388171  23996.95   100.00  
   338     59  LocalStep                -0.473843  23996.95   100.00  
   339     59  GlobalStep               -0.429937  23996.95   100.00  
   340     59  RefinementStep           -0.556491  23996.95   100.00  
   341     59  GlobalStep               -0.301132  23996.95   100.00  
   342     59  LocalStep                -0.229661  23996.95   100.00  
   343     59  GlobalStep               -0.406217  23996.95   100.00  
   344     59  GlobalStep               -0.397305  23996.95   100.00  
   345     59  LocalStep                -0.400163  23996.95   100.00  
   346     59  GlobalStep               -0.473064  23996.95   100.00  
   347     59  GlobalStep               -0.430908  23996.95   100.00  
   348     59  GlobalStep               -0.312504  23996.95   100.00  
   349     59  GlobalStep               -0.319085  23996.95   100.00  
   350     59  LocalStep                -0.326520  23996.95   100.00  
   351     59  GlobalStep               -0.494022  23996.95   100.00  
   352     59  GlobalStep               -0.467942  23996.95   100.00  
   353     59  LocalStep                -0.216316  23996.95   100.00  
   354     59  GlobalStep               -0.215228  23996.95   100.00  
   355     59  GlobalStep               -0.215248  23996.95   100.00  
   356     59  GlobalStep               -0.624349  23996.95   100.00 *
   358     63  Discarded                           23997.11
   359     63  Discarded                           23997.12
   360     63  Discarded                           23997.13
   361     64  Discarded                           23997.14
   362     68  Discarded                           23997.37
   363     69  Discarded                           23997.40
   363     75  GlobalStep               -0.392367  28630.64   100.00  
   364     76  GlobalStep               -0.392367  28665.08   100.00  
   365     76  GlobalStep               -0.392367  28666.51   100.00  
   366     76  GlobalStep               -0.392367  28687.19   100.00  
   367     76  GlobalStep               -0.392367  28699.23   100.00  
   368     76  GlobalStep               -0.388315  28700.67   100.00  
   369     76  GlobalStep               -0.392367  28703.20   100.00  
   370     77  GlobalStep               -0.392367  28704.72   100.00  
   371     77  GlobalStep               -0.392367  28708.56   100.00  
   372     77  GlobalStep               -0.393319  28711.60   100.00  
   373     77  GlobalStep               -0.392788  28711.72   100.00  
   374     77  GlobalStep               -0.392367  28731.50   100.00  
   375     77  GlobalStep               -0.392367  28732.31   100.00  
   376     78  GlobalStep               -0.392100  28733.15   100.00  
   377     78  GlobalStep               -0.392367  28740.60   100.00  
   378     78  GlobalStep               -0.392367  28741.21   100.00  
   379     78  GlobalStep               -0.392367  28746.46   100.00  
   380     78  GlobalStep               -0.392367  28753.10   100.00  
   381     78  GlobalStep               -0.392367  28755.44   100.00  
   382     79  GlobalStep               -0.392367  28758.38   100.00  
   383     79  GlobalStep               -0.392367  28758.81   100.00  
   384     79  GlobalStep               -0.392367  28761.73   100.00  
   385     79  GlobalStep               -0.392970  28767.78   100.00  
   386     79  GlobalStep               -0.392367  28768.90   100.00  
   387     79  GlobalStep               -0.392367  28771.54   100.00  
   388     80  GlobalStep               -0.392367  28772.47   100.00  
   389     80  GlobalStep               -0.392367  28774.09   100.00  
   390     80  LocalStep                -0.392585  28776.71   100.00  
   391     80  GlobalStep               -0.392367  28776.71   100.00  
   392     80  GlobalStep               -0.392367  28777.65   100.00  
   393     80  GlobalStep               -0.392367  28778.38   100.00  
   394     81  GlobalStep               -0.392025  28779.01   100.00  
   395     81  GlobalStep               -0.392367  28779.64   100.00  
   396     81  GlobalStep               -0.392367  28785.49   100.00  
   397     81  GlobalStep               -0.392719  28786.73   100.00  
   398     81  GlobalStep               -0.392367  28793.48   100.00  
   399     81  GlobalStep               -0.392367  28795.62   100.00  
   400     82  GlobalStep               -0.392367  28796.96   100.00  
   401     82  GlobalStep               -0.392367  28798.07   100.00  
   402     82  GlobalStep               -0.392367  28802.82   100.00  
   403     82  GlobalStep               -0.392367  28811.88   100.00  
   404     82  GlobalStep               -0.392367  28812.50   100.00  
   405     82  GlobalStep               -0.392367  28819.45   100.00  
   406     83  GlobalStep               -0.392367  28819.58   100.00  
   407     83  GlobalStep               -0.392367  28838.36   100.00  
   408     83  GlobalStep               -0.392367  28857.56   100.00  
   409     83  GlobalStep               -0.392367  28859.10   100.00  
   410     83  GlobalStep               -0.392367  28868.87   100.00  
   411     83  GlobalStep               -0.392367  28879.62   100.00  
   412     84  GlobalStep               -0.392367  28883.47   100.00  
   413     84  GlobalStep               -0.349435  28984.44   100.00  
   414     84  GlobalStep               -0.339630  29239.30   100.00  
   415     84  LocalStep                -0.339998  29422.84   100.00  
   416     84  LocalStep                -0.335832  29433.09   100.00  
   417     84  LocalStep                -0.335134  29455.58   100.00  
   418     85  LocalStep                -0.330843  29467.35   100.00  
   419     85  GlobalStep               -0.437634  29472.50   100.00  
   420     85  LocalStep                -0.323852  29473.02   100.00  
   421     85  GlobalStep               -0.402454  29494.91   100.00  
   422     85  LocalStep                -0.326190  29495.05   100.00  
   423     85  LocalStep                -0.339911  29506.20   100.00  
   424     86  LocalStep                -0.373858  29667.78   100.00  
   425     86  GlobalStep               -0.444487  29796.77   100.00  
   426     86  GlobalStep               -0.479842  29912.42   100.00  
   427     86  GlobalStep               -0.221444  29947.75   100.00  
   428     86  GlobalStep               -0.324786  29949.18   100.00  
   429     86  LocalStep                -0.214771  29963.15   100.00  
   430     87  GlobalStep               -0.526069  29975.91   100.00  
   431     87  GlobalStep               -0.244852  30024.29   100.00  
   432     87  GlobalStep               -0.261216  30063.03   100.00  
   433     87  GlobalStep               -0.223231  30073.58   100.00  
   434     87  GlobalStep               -0.263842  30074.61   100.00  
   435     87  GlobalStep               -0.323193  30079.66   100.00  
   436     88  GlobalStep               -0.435615  30125.21   100.00  
   437     88  GlobalStep               -0.522411  30162.03   100.00  
   438     88  GlobalStep               -0.457282  30218.82   100.00  
   439     88  GlobalStep               -0.625952  30226.97   100.00 *
   440     88  GlobalStep               -0.354790  30227.10   100.00  
   441     88  GlobalStep               -0.505429  30245.60   100.00  
   442     89  GlobalStep               -0.527834  30247.92   100.00  
   443     89  GlobalStep               -0.570867  30279.75   100.00  
   444     89  GlobalStep               -0.484101  30288.10   100.00  
   445     89  GlobalStep               -0.481019  30304.98   100.00  
   446     89  GlobalStep               -0.531716  30311.52   100.00  
   447     89  GlobalStep               -0.218880  30331.61   100.00  
   448     90  GlobalStep               -0.588369  30366.44   100.00  
   449     90  GlobalStep               -0.507894  30381.71   100.00  
   450     90  LocalStep                -0.221788  30382.04   100.00  
   451     90  LocalStep                -0.236850  30394.90   100.00  
   452     90  LocalStep                -0.221988  30403.66   100.00  
   453     90  GlobalStep               -0.595181  30409.50   100.00  
   454     91  GlobalStep               -0.621016  30453.66   100.00  
   455     91  LocalStep                -0.224798  30460.31   100.00  
   456     91  GlobalStep               -0.215248  30510.68   100.00  
   457     91  RefinementStep           -0.645477  30529.86   100.00 *
   458     91  GlobalStep               -0.651382  30756.69   100.00 *
   459     91  LocalStep                -0.392367  32838.46   100.00  
   460     91  LocalStep                -0.380470  32838.67   100.00  
   461     92  GlobalStep               -0.392367  32912.20   100.00  
   462     92  GlobalStep               -0.392367  32913.93   100.00  
   463     92  GlobalStep               -0.392367  32955.98   100.00  
   464     92  GlobalStep               -0.392367  32956.11   100.00  
   465     92  GlobalStep               -0.392367  32974.72   100.00  
   466     92  GlobalStep               -0.392367  32990.41   100.00  
   467     93  GlobalStep               -0.392367  32993.55   100.00  
   468     93  GlobalStep               -0.391506  32995.20   100.00  
   469     93  GlobalStep               -0.392445  33001.95   100.00  
   470     93  GlobalStep               -0.392367  33019.55   100.00  
   471     93  LocalStep                -0.392367  33032.03   100.00  
   472     93  GlobalStep               -0.392367  33055.44   100.00  
   473     94  GlobalStep               -0.392367  33091.69   100.00  
   474     94  GlobalStep               -0.392367  33147.18   100.00  
   475     94  GlobalStep               -0.392367  33152.92   100.00  
   476     94  GlobalStep               -0.392367  33167.80   100.00  
   477     94  GlobalStep               -0.392367  33181.56   100.00  
   478     94  GlobalStep               -0.392367  33193.11   100.00  
   479     95  LocalStep                -0.388982  33212.50   100.00  
   480     95  GlobalStep               -0.392367  33239.81   100.00  
   481     95  GlobalStep               -0.379639  33285.27   100.00  
   482     95  GlobalStep               -0.396622  33606.70   100.00  
   483     95  GlobalStep               -0.387420  33678.84   100.00  
   484     95  GlobalStep               -0.343457  33681.79   100.00  
   485     96  LocalStep                -0.320588  33736.18   100.00  
   486     96  GlobalStep               -0.386061  33776.33   100.00  
   487     96  LocalStep                -0.392367  33780.07   100.00  
   488     96  GlobalStep               -0.392367  33943.18   100.00  
   489     96  GlobalStep               -0.436669  33976.91   100.00  
   490     96  GlobalStep               -0.392367  33987.28   100.00  
   491     97  LocalStep                -0.364045  34026.42   100.00  
   492     97  LocalStep                -0.356840  34037.39   100.00  
   493     97  GlobalStep               -0.420115  34067.11   100.00  
   494     97  GlobalStep               -0.392367  34085.69   100.00  
   495     97  GlobalStep               -0.393483  34088.43   100.00  
   496     97  GlobalStep               -0.584258  38048.88   100.00  
   497     97  GlobalStep               -0.626210  38048.88   100.00  
   498     97  GlobalStep               -0.435180  38048.88   100.00  
   499     97  GlobalStep               -0.264378  38048.88   100.00  
   500     97  GlobalStep               -0.512857  38048.88   100.00  
   501     97  GlobalStep               -0.370003  38048.88   100.00  
   502     97  GlobalStep               -0.714548  38048.88   100.00 *
   503     97  LocalStep                -0.268703  38048.88   100.00  
   504     97  GlobalStep               -0.594382  38048.88   100.00  
   505     97  GlobalStep               -0.245733  38048.88   100.00  
   506     97  GlobalStep               -0.217646  38048.88   100.00  
   507     97  GlobalStep               -0.240340  38048.88   100.00  
   508     97  GlobalStep               -0.469785  38048.88   100.00  
   509     97  GlobalStep               -0.247799  38048.88   100.00  
   510     97  LocalStep                -0.232279  38048.88   100.00  
   511     97  GlobalStep               -0.497509  38048.88   100.00  
   512     97  GlobalStep               -0.249668  38048.88   100.00  
   513     97  GlobalStep               -0.518077  38048.88   100.00  
   514     97  GlobalStep               -0.622592  38048.88   100.00  
   515     97  GlobalStep               -0.619163  38048.88   100.00  
   516     97  GlobalStep               -0.272974  38048.88   100.00  
   517     97  GlobalStep               -0.656571  38048.88   100.00  
   518     97  GlobalStep               -0.381229  38048.88   100.00  
   519     97  GlobalStep               -0.592719  38048.88   100.00  
   520     97  LocalStep                -0.315284  38048.88   100.00  
   521     97  GlobalStep               -0.345203  38048.88   100.00  
   522     97  GlobalStep               -0.641778  38048.88   100.00  
   523     97  GlobalStep               -0.423082  38048.88   100.00  
   524     97  GlobalStep               -0.525703  38048.88   100.00  
   525     97  GlobalStep               -0.643507  38048.88   100.00  
   526     97  LocalStep                -0.392870  38048.88   100.00  
   527     97  GlobalStep               -0.392367  38048.88   100.00  
   528     97  GlobalStep               -0.358984  38048.88   100.00  
   529     97  GlobalStep               -0.392367  38048.88   100.00  
   530     97  GlobalStep               -0.574916  38048.88   100.00  
   531     97  GlobalStep               -0.473739  38048.88   100.00  
   532     97  LocalStep                -0.246764  38048.88   100.00  
   533     97  GlobalStep               -0.392367  38048.88   100.00  
   534     97  GlobalStep               -0.392367  38048.88   100.00  
   535     97  GlobalStep               -0.461532  38048.88   100.00  
   536     97  GlobalStep               -0.396500  38048.88   100.00  
   537     97  LocalStep                -0.215248  38048.88   100.00  
   538     97  GlobalStep               -0.392367  38048.88   100.00  
   539     97  GlobalStep               -0.392615  38048.88   100.00  
   540     97  GlobalStep               -0.488570  38048.88   100.00  
   541     97  GlobalStep               -0.559278  38048.88   100.00  
   542     97  GlobalStep               -0.389630  38048.88   100.00  
   543     97  LocalStep                -0.220340  38048.88   100.00  
   544     97  GlobalStep               -0.392367  38048.88   100.00  
   545     97  GlobalStep               -0.392367  38048.88   100.00  
   546     97  GlobalStep               -0.215248  38048.88   100.00  
   547     97  GlobalStep               -0.565383  38048.88   100.00  
   548     97  GlobalStep               -0.333948  38048.88   100.00  
   549     97  LocalStep                -0.219329  38048.88   100.00  
   550     97  GlobalStep               -0.215248  38048.88   100.00  
   551     97  GlobalStep               -0.215431  38048.88   100.00  
   552     97  GlobalStep               -0.527928  38048.88   100.00  
   553     97  RefinementStep           -0.486415  38048.88   100.00  
   554     97  GlobalStep               -0.736462  38048.88   100.00 *
   555     97  GlobalStep               -0.223552  38048.88   100.00  
   556     97  LocalStep                -0.236023  38048.88   100.00  
   557     97  GlobalStep               -0.391149  38048.88   100.00  
   558     97  GlobalStep               -0.606072  38048.88   100.00  
   559     97  GlobalStep               -0.253696  38048.88   100.00  
   560     97  GlobalStep               -0.628775  38048.88   100.00  
   561     97  GlobalStep               -0.616604  38048.88   100.00  
   562     97  LocalStep                -0.250099  38048.88   100.00  
   563     97  GlobalStep               -0.371851  38048.88   100.00  
   564     97  GlobalStep               -0.393112  38048.88   100.00  
   565     97  GlobalStep               -0.654790  38048.88   100.00  
   566     97  GlobalStep               -0.519490  38048.88   100.00  
   567     97  GlobalStep               -0.481927  38048.88   100.00  
   568     97  LocalStep                -0.236660  38048.88   100.00  
   569     97  GlobalStep               -0.392367  38048.88   100.00  
   570     97  GlobalStep               -0.215248  38048.88   100.00  
   571     97  GlobalStep               -0.618976  38048.88   100.00  
   572     97  GlobalStep               -0.541801  38048.88   100.00  
   573     97  GlobalStep               -0.547344  38048.88   100.00  
   574     97  LocalStep                -0.217052  38048.88   100.00  
   575     97  GlobalStep               -0.392367  38048.88   100.00  
   576     97  GlobalStep               -0.346707  38048.88   100.00  
   577     97  GlobalStep               -0.531382  38048.88   100.00  
   578     97  GlobalStep               -0.646262  38048.88   100.00  
   579     97  GlobalStep               -0.299065  38048.88   100.00  
   580     97  LocalStep                -0.215248  38048.89   100.00  
   581     97  GlobalStep               -0.392367  38048.89   100.00  
   582     97  GlobalStep               -0.215248  38048.89   100.00  
   583     97  GlobalStep               -0.391900  38048.89   100.00  
   584     97  GlobalStep               -0.649087  38048.89   100.00  
   585     97  GlobalStep               -0.391747  38048.89   100.00  
   586     97  LocalStep                -0.387950  38048.89   100.00  
   587     97  GlobalStep               -0.392367  38048.89   100.00  
   588     97  GlobalStep               -0.245156  38048.89   100.00  
   589     97  GlobalStep               -0.391600  38048.89   100.00  
   590     97  GlobalStep               -0.436516  38048.89   100.00  
   591     97  GlobalStep               -0.389646  38048.89   100.00  
Summary: iters 592 evals 600 noisy_evals   0 cycles  97 opt_time 38048.89 tot_time 38048.89 obj        -0.736462 gap 100.00
Val: -0.7364622690
X: 

[6.2921452225e-01 7.8920930842e-01 1.0996856324e-01 1.5617707719e-01
 2.0356014126e-01 9.9121856293e-01 5.7971521265e-05 2.2470187734e-03
 7.3701871914e-01 5.0037644808e-01 3.3762252723e-02 2.1674092020e-02
 4.6029460900e-02]


Itercount: 592
Evalcount: 600
Fast_evalcount: 0
