# Supplementary material for: Black-box and surrogate optimization for tuning spiking neural models of striatum plasticity
Source: Front Neuroinform. 2022 Oct 20;16:1017222. doi: 10.3389/fninf.2022.1017222 (PMC9630480; doi:10.3389/fninf.2022.1017222)
Supplement: Supplementary file 1 [file Data_Sheet_1.ZIP › SHARED_DATA_TuningSpiking/RBFOpt/600FE/Alv_RBF_600_15.txt]

  Iter  Cycle  Action             Objective value      Time      Gap
  ----  -----  ------             ---------------      ----      ---
     0      0  Initialization           -0.388418   3519.44   100.00  
     0      0  Initialization           -0.392367   3519.44   100.00  
     0      0  Initialization           -0.394562   3519.44   100.00 *
     0      0  Initialization           -0.215248   3519.44   100.00  
     0      0  Initialization           -0.263887   3519.44   100.00  
     0      0  Initialization           -0.392564   3519.44   100.00  
     0      0  Initialization           -0.215248   3519.44   100.00  
     0      0  Initialization           -0.223275   3519.44   100.00  
     0      0  Initialization           -0.215248   3519.44   100.00  
     0      0  Initialization           -0.215248   3519.44   100.00  
     0      0  Initialization           -0.226898   3519.44   100.00  
     0      0  Initialization           -0.392367   3519.44   100.00  
     0      0  Initialization           -0.389041   3519.44   100.00  
     0      0  Initialization           -0.215248   3519.44   100.00  
     0      0  Initialization           -0.348413   3519.44   100.00  
     1      3  Discarded                            3519.54
     1     16  GlobalStep               -0.392367   7966.93   100.00  
     2     16  LocalStep                -0.347768   8005.85   100.00  
     3     16  GlobalStep               -0.392367   8311.54   100.00  
     4     16  GlobalStep               -0.392367   8321.27   100.00  
     5     16  LocalStep                -0.389943   8327.09   100.00  
     6     16  GlobalStep               -0.392367   8355.97   100.00  
     7     17  GlobalStep               -0.392367   8357.27   100.00  
     8     17  GlobalStep               -0.392367   8357.95   100.00  
     9     17  GlobalStep               -0.392367   8361.47   100.00  
    10     17  GlobalStep               -0.392367   8361.97   100.00  
    11     17  GlobalStep               -0.392367   8363.18   100.00  
    12     17  GlobalStep               -0.392367   8364.48   100.00  
    13     18  GlobalStep               -0.392367   8367.10   100.00  
    14     18  LocalStep                -0.392367   8367.93   100.00  
    15     18  GlobalStep               -0.392367   8388.99   100.00  
    16     18  GlobalStep               -0.392367   8395.51   100.00  
    17     18  LocalStep                -0.392367   8401.63   100.00  
    18     18  GlobalStep               -0.392563   8402.74   100.00  
    19     19  GlobalStep               -0.392367   8411.36   100.00  
    20     19  GlobalStep               -0.392367   8412.67   100.00  
    21     19  GlobalStep               -0.392367   8416.78   100.00  
    22     19  GlobalStep               -0.392323   8427.71   100.00  
    23     19  GlobalStep               -0.392367   8432.43   100.00  
    24     19  GlobalStep               -0.392367   8436.14   100.00  
    25     20  GlobalStep               -0.392367   8438.25   100.00  
    26     20  GlobalStep               -0.391259   8443.04   100.00  
    27     20  LocalStep                -0.392367   8450.77   100.00  
    28     20  GlobalStep               -0.392367   8452.38   100.00  
    29     20  LocalStep                -0.392546   8456.19   100.00  
    30     20  GlobalStep               -0.387297   8459.81   100.00  
    31     21  GlobalStep               -0.393345   8524.18   100.00  
    32     21  GlobalStep               -0.392367   8537.15   100.00  
    33     21  GlobalStep               -0.374452   8541.87   100.00  
    34     21  LocalStep                -0.381894   8543.28   100.00  
    35     21  GlobalStep               -0.391073   8589.91   100.00  
    36     21  GlobalStep               -0.384872   8602.04   100.00  
    37     22  GlobalStep               -0.385402   8607.96   100.00  
    38     22  GlobalStep               -0.364815   8752.84   100.00  
    39     22  GlobalStep               -0.376968   8790.24   100.00  
    40     22  LocalStep                -0.215248   8812.21   100.00  
    41     22  RefinementStep           -0.387180   8817.63   100.00  
    42     22  GlobalStep               -0.384453   8823.45   100.00  
    43     22  GlobalStep               -0.381150   8831.37   100.00  
    44     23  GlobalStep               -0.371867   8873.29   100.00  
    45     23  GlobalStep               -0.380962   8874.40   100.00  
    46     23  GlobalStep               -0.392367   8879.01   100.00  
    47     23  GlobalStep               -0.384031   8885.54   100.00  
    48     23  GlobalStep               -0.364319   8939.68   100.00  
    49     23  GlobalStep               -0.376237   8987.32   100.00  
    50     24  GlobalStep               -0.360297   9000.86   100.00  
    51     24  GlobalStep               -0.418560   9025.66   100.00 *
    52     24  GlobalStep               -0.386336   9054.44   100.00  
    53     24  GlobalStep               -0.397929   9137.06   100.00  
    54     24  GlobalStep               -0.373939   9189.31   100.00  
    55     24  GlobalStep               -0.339200   9218.19   100.00  
    56     25  GlobalStep               -0.367359   9220.80   100.00  
    57     25  GlobalStep               -0.368915   9249.72   100.00  
    58     25  GlobalStep               -0.301080   9262.76   100.00  
    59     25  GlobalStep               -0.316800   9308.48   100.00  
    60     25  GlobalStep               -0.321620   9351.60   100.00  
    61     25  GlobalStep               -0.392373   9408.05   100.00  
    62     26  GlobalStep               -0.383187   9411.77   100.00  
    63     26  GlobalStep               -0.418821   9434.15   100.00 *
    64     26  GlobalStep               -0.263314   9514.97   100.00  
    65     26  GlobalStep               -0.383711   9566.91   100.00  
    66     26  GlobalStep               -0.404606   9585.26   100.00  
    67     26  GlobalStep               -0.377051   9608.93   100.00  
    68     27  GlobalStep               -0.266471   9622.57   100.00  
    69     27  GlobalStep               -0.265066   9630.99   100.00  
    70     27  LocalStep                -0.215248   9636.31   100.00  
    71     27  GlobalStep               -0.336509   9640.83   100.00  
    72     27  GlobalStep               -0.250286   9646.75   100.00  
    73     27  GlobalStep               -0.248458   9650.26   100.00  
    74     28  GlobalStep               -0.249346   9663.30   100.00  
    75     28  LocalStep                -0.215248   9698.08   100.00  
    76     28  GlobalStep               -0.215248   9708.91   100.00  
    77     28  GlobalStep               -0.284758   9709.22   100.00  
    78     28  LocalStep                -0.215248   9709.63   100.00  
    79     28  LocalStep                -0.259100   9723.87   100.00  
    80     29  GlobalStep               -0.413723   9737.71   100.00  
    81     29  GlobalStep               -0.355684   9752.89   100.00  
    82     29  LocalStep                -0.279231   9758.51   100.00  
    83     29  LocalStep                -0.266977   9774.56   100.00  
    84     29  GlobalStep               -0.226692   9778.67   100.00  
    85     29  LocalStep                -0.274943   9782.49   100.00  
    86     30  GlobalStep               -0.217003   9832.42   100.00  
    87     30  GlobalStep               -0.240298   9843.82   100.00  
    88     30  GlobalStep               -0.215059   9942.38   100.00  
    89     30  GlobalStep               -0.215248   9994.52   100.00  
    90     30  GlobalStep               -0.215248  10080.25   100.00  
    91     30  GlobalStep               -0.409827  10100.80   100.00  
    92     31  GlobalStep               -0.215248  10205.08   100.00  
    93     31  GlobalStep               -0.215248  10383.25   100.00  
    94     31  GlobalStep               -0.339655  10407.74   100.00  
    95     31  GlobalStep               -0.215248  10596.59   100.00  
    96     31  LocalStep                -0.215248  10712.98   100.00  
    97     31  LocalStep                -0.392367  12613.02   100.00  
    98     32  GlobalStep               -0.392367  13068.71   100.00  
    99     32  GlobalStep               -0.392367  13325.64   100.00  
   100     32  GlobalStep               -0.378305  13357.04   100.00  
   101     32  GlobalStep               -0.392367  13429.07   100.00  
   102     32  GlobalStep               -0.389344  13429.77   100.00  
   103     32  GlobalStep               -0.392367  13431.58   100.00  
   104     33  GlobalStep               -0.392367  13448.24   100.00  
   105     33  GlobalStep               -0.392151  13480.59   100.00  
   106     33  LocalStep                -0.391576  13489.64   100.00  
   107     33  LocalStep                -0.392367  13497.88   100.00  
   108     33  LocalStep                -0.392367  13500.90   100.00  
   109     33  GlobalStep               -0.392367  13519.56   100.00  
   110     34  GlobalStep               -0.392367  13520.68   100.00  
   111     34  GlobalStep               -0.392367  13567.75   100.00  
   112     34  GlobalStep               -0.388847  13587.61   100.00  
   113     34  GlobalStep               -0.392367  13652.49   100.00  
   114     34  GlobalStep               -0.392878  13656.61   100.00  
   115     34  GlobalStep               -0.361796  13775.44   100.00  
   116     35  GlobalStep               -0.389572  13834.71   100.00  
   117     35  GlobalStep               -0.393617  13838.77   100.00  
   118     35  GlobalStep               -0.392367  13897.75   100.00  
   119     35  GlobalStep               -0.401038  13904.88   100.00  
   120     35  LocalStep                -0.392367  13953.34   100.00  
   121     35  GlobalStep               -0.392367  13956.55   100.00  
   122     36  GlobalStep               -0.394608  14002.08   100.00  
   123     36  GlobalStep               -0.392367  14029.63   100.00  
   124     36  LocalStep                -0.392367  14050.09   100.00  
   125     36  GlobalStep               -0.392367  14111.79   100.00  
   126     36  GlobalStep               -0.411613  14124.75   100.00  
   127     36  GlobalStep               -0.392367  14139.39   100.00  
   128     37  GlobalStep               -0.392367  14183.72   100.00  
   129     37  GlobalStep               -0.392527  14186.43   100.00  
   130     37  GlobalStep               -0.392367  14194.48   100.00  
   131     37  GlobalStep               -0.392367  14228.91   100.00  
   132     37  GlobalStep               -0.386006  14286.57   100.00  
   133     37  GlobalStep               -0.388816  14319.69   100.00  
   134     38  GlobalStep               -0.367578  14385.38   100.00  
   135     38  GlobalStep               -0.329388  14399.14   100.00  
   136     38  GlobalStep               -0.392367  14410.59   100.00  
   137     38  GlobalStep               -0.399992  14427.46   100.00  
   138     38  GlobalStep               -0.392367  14448.25   100.00  
   139     38  GlobalStep               -0.392367  14574.16   100.00  
   140     39  GlobalStep               -0.390561  14578.18   100.00  
   141     39  GlobalStep               -0.391391  14598.37   100.00  
   142     39  RefinementStep           -0.402182  14617.54   100.00  
   143     39  GlobalStep               -0.373900  14640.72   100.00  
   144     39  GlobalStep               -0.392367  14650.56   100.00  
   145     39  GlobalStep               -0.496227  14680.06   100.00 *
   146     39  GlobalStep               -0.287300  14696.71   100.00  
   147     40  LocalStep                -0.419290  14712.56   100.00  
   148     40  GlobalStep               -0.391602  14729.50   100.00  
   149     40  GlobalStep               -0.425970  14741.55   100.00  
   150     40  GlobalStep               -0.392367  14781.68   100.00  
   151     40  GlobalStep               -0.392367  14832.94   100.00  
   152     40  GlobalStep               -0.215248  14841.97   100.00  
   153     41  GlobalStep               -0.266213  14870.55   100.00  
   154     41  GlobalStep               -0.308589  14880.63   100.00  
   155     41  GlobalStep               -0.392367  14900.21   100.00  
   156     41  GlobalStep               -0.392367  14916.79   100.00  
   157     41  GlobalStep               -0.422801  14918.30   100.00  
   158     41  GlobalStep               -0.398934  14939.88   100.00  
   159     42  LocalStep                -0.406995  14959.95   100.00  
   160     42  GlobalStep               -0.392367  14966.10   100.00  
   161     42  GlobalStep               -0.375997  14980.26   100.00  
   162     42  GlobalStep               -0.392367  14986.80   100.00  
   163     42  GlobalStep               -0.392367  15057.92   100.00  
   164     42  GlobalStep               -0.393173  15069.36   100.00  
   165     43  GlobalStep               -0.392367  15075.28   100.00  
   166     43  GlobalStep               -0.374132  15152.30   100.00  
   167     43  GlobalStep               -0.389596  15271.61   100.00  
   168     43  GlobalStep               -0.392367  15294.69   100.00  
   169     43  LocalStep                -0.391441  15301.52   100.00  
   170     43  LocalStep                -0.217299  15584.91   100.00  
   171     44  GlobalStep               -0.385682  15585.41   100.00  
   172     44  GlobalStep               -0.215248  15601.58   100.00  
   173     44  GlobalStep               -0.309933  15603.09   100.00  
   174     44  GlobalStep               -0.390297  15637.80   100.00  
   175     44  GlobalStep               -0.392367  15667.30   100.00  
   176     44  LocalStep                -0.325920  15706.72   100.00  
   177     45  GlobalStep               -0.412899  15749.35   100.00  
   178     45  LocalStep                -0.215248  15854.00   100.00  
   179     45  GlobalStep               -0.393018  15952.08   100.00  
   180     45  GlobalStep               -0.361958  15980.27   100.00  
   181     45  LocalStep                -0.215248  16055.61   100.00  
   182     45  GlobalStep               -0.423164  16056.82   100.00  
   183     46  LocalStep                -0.292626  16070.86   100.00  
   184     46  LocalStep                -0.292162  16147.95   100.00  
   185     46  GlobalStep               -0.215248  16203.11   100.00  
   186     46  GlobalStep               -0.291942  16207.83   100.00  
   187     46  GlobalStep               -0.372672  16349.04   100.00  
   188     46  GlobalStep               -0.383470  16365.30   100.00  
   189     47  GlobalStep               -0.215248  16433.30   100.00  
   190     47  GlobalStep               -0.320833  16572.47   100.00  
   191     47  GlobalStep               -0.215248  16757.10   100.00  
   192     47  GlobalStep               -0.371912  17147.63   100.00  
   193     47  LocalStep                -0.392367  17771.28   100.00  
   194     47  GlobalStep               -0.392367  18378.70   100.00  
   195     48  GlobalStep               -0.392367  18468.18   100.00  
   196     48  GlobalStep               -0.392367  18597.97   100.00  
   197     48  GlobalStep               -0.392367  18620.75   100.00  
   198     48  GlobalStep               -0.392367  18649.54   100.00  
   199     48  GlobalStep               -0.392094  18671.63   100.00  
   200     48  LocalStep                -0.347484  18734.43   100.00  
   201     49  GlobalStep               -0.392367  18817.58   100.00  
   202     49  GlobalStep               -0.391743  18834.19   100.00  
   203     49  GlobalStep               -0.392367  19117.69   100.00  
   204     49  GlobalStep               -0.373258  19119.51   100.00  
   205     49  GlobalStep               -0.392367  19179.50   100.00  
   206     49  GlobalStep               -0.392367  19201.99   100.00  
   207     50  LocalStep                -0.392367  19205.71   100.00  
   208     50  GlobalStep               -0.381808  19213.32   100.00  
   209     50  GlobalStep               -0.375718  19229.89   100.00  
   210     50  GlobalStep               -0.392367  19257.39   100.00  
   211     50  GlobalStep               -0.392367  19263.01   100.00  
   212     50  LocalStep                -0.370230  19266.13   100.00  
   213     51  GlobalStep               -0.392367  19398.42   100.00  
   214     51  GlobalStep               -0.392367  19437.54   100.00  
   215     51  GlobalStep               -0.392367  19482.48   100.00  
   216     51  GlobalStep               -0.369520  19600.42   100.00  
   217     51  GlobalStep               -0.392367  19620.79   100.00  
   218     51  GlobalStep               -0.400376  19639.26   100.00  
   219     52  GlobalStep               -0.388986  19649.11   100.00  
   220     52  GlobalStep               -0.392367  19654.54   100.00  
   221     52  GlobalStep               -0.414311  19661.99   100.00  
   222     52  GlobalStep               -0.401208  19764.50   100.00  
   223     52  LocalStep                -0.384304  19823.60   100.00  
   224     52  GlobalStep               -0.392367  19922.29   100.00  
   225     53  GlobalStep               -0.392367  19924.51   100.00  
   226     53  GlobalStep               -0.392367  19996.74   100.00  
   227     53  GlobalStep               -0.391009  20007.18   100.00  
   228     53  GlobalStep               -0.392367  20025.06   100.00  
   229     53  GlobalStep               -0.433817  20025.17   100.00  
   230     53  GlobalStep               -0.392367  20041.03   100.00  
   231     54  GlobalStep               -0.413789  20091.78   100.00  
   232     54  LocalStep                -0.389431  20102.74   100.00  
   233     54  GlobalStep               -0.392367  20183.07   100.00  
   234     54  GlobalStep               -0.391256  20183.28   100.00  
   235     54  GlobalStep               -0.392700  20195.64   100.00  
   236     54  LocalStep                -0.390723  20229.85   100.00  
   237     55  GlobalStep               -0.390435  20236.88   100.00  
   238     55  GlobalStep               -0.392367  20245.72   100.00  
   239     55  GlobalStep               -0.358727  20253.07   100.00  
   240     55  GlobalStep               -0.366082  20258.62   100.00  
   241     55  GlobalStep               -0.392646  20262.75   100.00  
   242     55  GlobalStep               -0.392367  20286.04   100.00  
   243     56  LocalStep                -0.215248  20309.83   100.00  
   244     56  GlobalStep               -0.317356  20355.28   100.00  
   245     56  GlobalStep               -0.406931  20445.34   100.00  
   246     56  LocalStep                -0.393759  20478.86   100.00  
   247     56  GlobalStep               -0.372987  20501.23   100.00  
   248     56  GlobalStep               -0.392367  20505.75   100.00  
   249     57  GlobalStep               -0.392367  20506.07   100.00  
   250     57  GlobalStep               -0.738205  25163.34   100.00 *
   251     57  GlobalStep               -0.390578  25163.34   100.00  
   252     57  GlobalStep               -0.392367  25163.34   100.00  
   253     57  GlobalStep               -0.388517  25163.34   100.00  
   254     57  GlobalStep               -0.392367  25163.34   100.00  
   255     57  LocalStep                -0.392367  25163.34   100.00  
   256     57  GlobalStep               -0.393267  25163.34   100.00  
   257     57  GlobalStep               -0.473815  25163.34   100.00  
   258     57  GlobalStep               -0.392367  25163.34   100.00  
   259     57  GlobalStep               -0.392103  25163.34   100.00  
   260     57  GlobalStep               -0.387582  25163.34   100.00  
   261     57  LocalStep                -0.292818  25163.34   100.00  
   262     57  GlobalStep               -0.390266  25163.34   100.00  
   263     57  GlobalStep               -0.388194  25163.34   100.00  
   264     57  GlobalStep               -0.391783  25163.34   100.00  
   265     57  GlobalStep               -0.392367  25163.34   100.00  
   266     57  GlobalStep               -0.392367  25163.34   100.00  
   267     57  LocalStep                -0.392367  25163.34   100.00  
   268     57  GlobalStep               -0.390103  25163.34   100.00  
   269     57  GlobalStep               -0.389017  25163.34   100.00  
   270     57  GlobalStep               -0.547349  25163.34   100.00  
   271     57  GlobalStep               -0.392367  25163.34   100.00  
   272     57  GlobalStep               -0.390610  25163.34   100.00  
   273     57  LocalStep                -0.392367  25163.34   100.00  
   274     57  GlobalStep               -0.391594  25163.34   100.00  
   275     57  GlobalStep               -0.392367  25163.34   100.00  
   276     57  GlobalStep               -0.390307  25163.34   100.00  
   277     57  GlobalStep               -0.392025  25163.34   100.00  
   278     57  GlobalStep               -0.392367  25163.34   100.00  
   279     57  LocalStep                -0.392954  25163.34   100.00  
   280     57  GlobalStep               -0.402350  25163.34   100.00  
   281     57  GlobalStep               -0.441592  25163.34   100.00  
   282     57  GlobalStep               -0.392367  25163.34   100.00  
   283     57  GlobalStep               -0.392367  25163.34   100.00  
   284     57  GlobalStep               -0.392367  25163.34   100.00  
   285     57  LocalStep                -0.392367  25163.34   100.00  
   286     57  GlobalStep               -0.486969  25163.34   100.00  
   287     57  GlobalStep               -0.392584  25163.34   100.00  
   288     57  GlobalStep               -0.392367  25163.34   100.00  
   289     57  GlobalStep               -0.392367  25163.34   100.00  
   290     57  GlobalStep               -0.386783  25163.35   100.00  
   291     57  LocalStep                -0.392063  25163.35   100.00  
   292     57  GlobalStep               -0.389537  25163.35   100.00  
   293     57  GlobalStep               -0.393592  25163.35   100.00  
   294     57  GlobalStep               -0.392367  25163.35   100.00  
   295     57  GlobalStep               -0.393547  25163.35   100.00  
   296     57  GlobalStep               -0.348759  25163.35   100.00  
   297     57  LocalStep                -0.396448  25163.35   100.00  
   298     57  GlobalStep               -0.392321  25163.35   100.00  
   299     57  GlobalStep               -0.391798  25163.35   100.00  
   300     57  GlobalStep               -0.391206  25163.35   100.00  
   301     57  GlobalStep               -0.392367  25163.35   100.00  
   302     57  GlobalStep               -0.392367  25163.35   100.00  
   303     57  LocalStep                -0.392367  25163.35   100.00  
   304     57  GlobalStep               -0.506289  25163.35   100.00  
   305     57  GlobalStep               -0.392367  25163.35   100.00  
   306     57  GlobalStep               -0.392367  25163.35   100.00  
   307     57  GlobalStep               -0.391924  25163.35   100.00  
   308     57  GlobalStep               -0.392367  25163.35   100.00  
   309     57  LocalStep                -0.390733  25163.35   100.00  
   310     57  GlobalStep               -0.392367  25163.35   100.00  
   311     57  GlobalStep               -0.467264  25163.35   100.00  
   312     57  GlobalStep               -0.261589  25163.35   100.00  
   313     57  GlobalStep               -0.392367  25163.35   100.00  
   314     57  GlobalStep               -0.282150  25163.35   100.00  
   315     57  LocalStep                -0.337994  25163.35   100.00  
   316     57  GlobalStep               -0.390203  25163.35   100.00  
   317     57  GlobalStep               -0.431544  25163.35   100.00  
   318     57  GlobalStep               -0.392367  25163.35   100.00  
   319     57  GlobalStep               -0.392367  25163.35   100.00  
   320     57  GlobalStep               -0.392367  25163.35   100.00  
   321     57  LocalStep                -0.390902  25163.35   100.00  
   322     57  GlobalStep               -0.487805  25163.35   100.00  
   323     57  GlobalStep               -0.391424  25163.35   100.00  
   324     57  GlobalStep               -0.392367  25163.35   100.00  
   325     57  GlobalStep               -0.301982  25163.35   100.00  
   326     57  GlobalStep               -0.392367  25163.35   100.00  
   327     57  LocalStep                -0.391692  25163.35   100.00  
   328     57  GlobalStep               -0.592037  25163.35   100.00  
   329     57  GlobalStep               -0.392695  25163.35   100.00  
   330     57  GlobalStep               -0.392367  25163.35   100.00  
   331     57  LocalStep                -0.397987  25163.35   100.00  
   332     57  GlobalStep               -0.525296  25163.35   100.00  
   333     57  GlobalStep               -0.607477  25163.35   100.00  
   334     57  GlobalStep               -0.215248  25163.35   100.00  
   335     57  GlobalStep               -0.255584  25163.35   100.00  
   336     57  LocalStep                -0.651419  25163.35   100.00  
   337     57  GlobalStep               -0.351415  25163.35   100.00  
   338     57  GlobalStep               -0.360968  25163.35   100.00  
   339     57  RefinementStep           -0.424904  25163.35   100.00  
   340     57  GlobalStep               -0.283658  25163.35   100.00  
   341     57  GlobalStep               -0.392935  25163.35   100.00  
   342     57  GlobalStep               -0.344108  25163.35   100.00  
   343     57  LocalStep                -0.308384  25163.35   100.00  
   345     62  Discarded                           25163.66
   346     63  Discarded                           25163.68
   347     64  Discarded                           25163.78
   348     65  Discarded                           25163.81
   348     73  GlobalStep               -0.392367  29277.91   100.00  
   349     73  LocalStep                -0.391443  29321.18   100.00  
   350     73  GlobalStep               -0.389045  29324.71   100.00  
   351     73  GlobalStep               -0.392367  29337.36   100.00  
   352     74  GlobalStep               -0.392367  29350.52   100.00  
   353     74  GlobalStep               -0.392367  29375.32   100.00  
   354     74  GlobalStep               -0.392581  29395.82   100.00  
   355     74  GlobalStep               -0.390176  29397.65   100.00  
   356     74  GlobalStep               -0.392367  29401.10   100.00  
   357     74  GlobalStep               -0.388576  29403.03   100.00  
   358     75  GlobalStep               -0.392367  29412.87   100.00  
   359     75  LocalStep                -0.266635  33353.91   100.00  
   360     75  GlobalStep               -0.651888  33353.91   100.00  
   361     75  GlobalStep               -0.257219  33353.91   100.00  
   362     75  GlobalStep               -0.471084  33353.91   100.00  
   363     75  GlobalStep               -0.288445  33353.91   100.00  
   364     75  GlobalStep               -0.332448  33353.91   100.00  
   365     75  LocalStep                -0.399599  33353.91   100.00  
   366     75  GlobalStep               -0.530165  33353.91   100.00  
   367     75  GlobalStep               -0.264252  33353.91   100.00  
   368     75  GlobalStep               -0.390494  33353.91   100.00  
   369     75  LocalStep                -0.591887  33353.91   100.00  
   370     75  LocalStep                -0.615567  33353.91   100.00  
   371     75  LocalStep                -0.516941  33353.91   100.00  
   372     75  LocalStep                -0.518803  33353.91   100.00  
   373     75  GlobalStep               -0.633591  33353.91   100.00  
   374     75  GlobalStep               -0.351069  33353.91   100.00  
   375     75  GlobalStep               -0.306134  33353.91   100.00  
   376     75  GlobalStep               -0.343005  33353.91   100.00  
   377     75  GlobalStep               -0.392367  33353.91   100.00  
   378     75  GlobalStep               -0.360412  33353.91   100.00  
   379     75  LocalStep                -0.325657  33353.91   100.00  
   380     75  GlobalStep               -0.392689  33353.91   100.00  
   381     75  GlobalStep               -0.222182  33353.91   100.00  
   382     75  GlobalStep               -0.520709  33353.91   100.00  
   383     75  GlobalStep               -0.271455  33353.91   100.00  
   384     75  GlobalStep               -0.287156  33353.91   100.00  
   385     75  GlobalStep               -0.340653  33353.91   100.00  
   386     75  GlobalStep               -0.371508  33353.92   100.00  
   387     75  GlobalStep               -0.451496  33353.92   100.00  
   388     75  GlobalStep               -0.488336  33353.92   100.00  
   389     75  GlobalStep               -0.648208  33353.92   100.00  
   390     75  GlobalStep               -0.468178  33353.92   100.00  
   391     75  LocalStep                -0.650434  33353.92   100.00  
   392     75  GlobalStep               -0.549740  33353.92   100.00  
   393     75  GlobalStep               -0.282638  33353.92   100.00  
   394     75  LocalStep                -0.310199  33353.92   100.00  
   395     75  GlobalStep               -0.252104  33353.92   100.00  
   396     75  GlobalStep               -0.626871  33353.92   100.00  
   397     75  GlobalStep               -0.596451  33353.92   100.00  
   398     75  GlobalStep               -0.379863  33353.92   100.00  
   399     75  GlobalStep               -0.368220  33353.92   100.00  
   400     75  GlobalStep               -0.661375  33353.92   100.00  
   401     75  LocalStep                -0.310875  33353.92   100.00  
   402     75  GlobalStep               -0.278387  33353.92   100.00  
   403     75  GlobalStep               -0.590607  33353.92   100.00  
   404     75  GlobalStep               -0.364818  33353.92   100.00  
   405     75  LocalStep                -0.305746  33353.92   100.00  
   406     75  GlobalStep               -0.229807  33353.92   100.00  
   407     75  GlobalStep               -0.390171  33353.92   100.00  
   408     75  GlobalStep               -0.450599  33353.92   100.00  
   409     75  LocalStep                -0.569749  33353.92   100.00  
   410     75  GlobalStep               -0.412034  33353.92   100.00  
   411     75  GlobalStep               -0.434440  33353.92   100.00  
   412     75  GlobalStep               -0.346155  33353.92   100.00  
   413     75  GlobalStep               -0.603782  33353.92   100.00  
   414     75  GlobalStep               -0.378706  33353.92   100.00  
   415     75  LocalStep                -0.273995  33353.92   100.00  
   416     75  GlobalStep               -0.363029  33353.92   100.00  
   417     75  GlobalStep               -0.248806  33353.92   100.00  
   418     75  GlobalStep               -0.455015  33353.92   100.00  
   419     75  LocalStep                -0.248449  33353.92   100.00  
   420     75  GlobalStep               -0.433228  33353.92   100.00  
   421     75  GlobalStep               -0.303493  33353.92   100.00  
   422     75  GlobalStep               -0.375964  33353.92   100.00  
   423     75  GlobalStep               -0.392367  33353.92   100.00  
   424     75  LocalStep                -0.235890  33353.92   100.00  
   425     75  GlobalStep               -0.247104  33353.92   100.00  
   426     75  GlobalStep               -0.262851  33353.92   100.00  
   427     75  GlobalStep               -0.443410  33353.92   100.00  
   428     75  GlobalStep               -0.392367  33353.92   100.00  
   429     75  LocalStep                -0.223170  33353.92   100.00  
   430     75  GlobalStep               -0.281537  33353.92   100.00  
   431     75  GlobalStep               -0.546386  33353.92   100.00  
   432     75  GlobalStep               -0.347583  33353.92   100.00  
   433     75  GlobalStep               -0.243111  33353.92   100.00  
   434     75  GlobalStep               -0.273128  33353.92   100.00  
   435     75  GlobalStep               -0.244643  33353.92   100.00  
   436     75  GlobalStep               -0.224257  33353.92   100.00  
   437     75  GlobalStep               -0.243068  33353.92   100.00  
   438     75  GlobalStep               -0.302720  33353.92   100.00  
   439     75  GlobalStep               -0.314355  33353.92   100.00  
   440     75  GlobalStep               -0.256993  33353.92   100.00  
   441     75  GlobalStep               -0.238632  33353.92   100.00  
   442     75  GlobalStep               -0.287255  33353.92   100.00  
   443     75  GlobalStep               -0.392367  33353.93   100.00  
   444     75  GlobalStep               -0.222653  33353.93   100.00  
   445     75  GlobalStep               -0.444510  33353.93   100.00  
   446     75  GlobalStep               -0.272769  33353.93   100.00  
   447     75  GlobalStep               -0.253052  33353.93   100.00  
   448     75  GlobalStep               -0.250329  33353.93   100.00  
   449     75  GlobalStep               -0.253034  33353.93   100.00  
   450     75  GlobalStep               -0.266880  33353.93   100.00  
   451     75  GlobalStep               -0.252840  33353.93   100.00  
   452     75  GlobalStep               -0.237019  33353.93   100.00  
   453     75  RefinementStep           -0.710150  33353.93   100.00  
   454     75  Restart                             33353.93
   454     76  Initialization           -0.215248  37155.59   100.00  
   454     76  Initialization           -0.390287  37155.59   100.00  
   454     76  Initialization           -0.396476  37155.59   100.00  
   454     76  Initialization           -0.215248  37155.59   100.00  
   454     76  Initialization           -0.215248  37155.59   100.00  
   454     76  Initialization           -0.393169  37155.59   100.00  
   454     76  Initialization           -0.352446  37155.59   100.00  
   454     76  Initialization           -0.228343  37155.59   100.00  
   454     76  Initialization           -0.394542  37155.59   100.00  
   454     76  Initialization           -0.391688  37155.59   100.00  
   454     76  Initialization           -0.272728  37155.59   100.00  
   454     76  Initialization           -0.253455  37155.59   100.00  
   454     76  Initialization           -0.452858  37155.59   100.00  
   454     76  Initialization           -0.215248  37155.59   100.00  
   454     76  Initialization           -0.348413  37155.59   100.00  
   455     86  Discarded                           37155.63
   456     86  Discarded                           37155.64
   457     87  Discarded                           37155.64
   458     87  Discarded                           37155.64
   459     87  Discarded                           37155.64
   460     87  Discarded                           37155.65
   461     87  Discarded                           37155.65
   462     87  Discarded                           37155.65
   463     87  Discarded                           37155.65
   464     87  Discarded                           37155.65
   465     87  Discarded                           37155.66
   466     87  Discarded                           37155.66
   467     87  Discarded                           37155.66
   468     87  Discarded                           37155.66
   469     87  Discarded                           37155.66
   470     87  Discarded                           37155.66
   471     87  Discarded                           37155.66
   472     87  Discarded                           37155.66
   473     87  Discarded                           37155.66
   474     87  Discarded                           37155.66
   475     88  Discarded                           37155.67
   476     88  Discarded                           37155.67
   477     89  Discarded                           37155.68
   478     89  Discarded                           37155.68
   479     89  Discarded                           37155.68
   480     89  Discarded                           37155.68
   481     89  Discarded                           37155.69
   482     89  Discarded                           37155.69
   483     96  Discarded                           37155.90
   484     96  Discarded                           37155.90
   485     96  Discarded                           37155.91
   486     96  Discarded                           37155.91
   486     97  GlobalStep               -0.392367  41520.21   100.00  
   487     97  LocalStep                -0.392367  41535.76   100.00  
   488     97  GlobalStep               -0.392367  41538.17   100.00  
   489     97  GlobalStep               -0.392367  41545.09   100.00  
   490     97  GlobalStep               -0.392367  41546.80   100.00  
   491     98  GlobalStep               -0.392367  41562.95   100.00  
   492     98  GlobalStep               -0.392367  41568.17   100.00  
   493     98  GlobalStep               -0.392367  41573.49   100.00  
   494     98  GlobalStep               -0.392367  41595.96   100.00  
   495     98  LocalStep                -0.392228  41598.07   100.00  
   496     98  LocalStep                -0.392654  41598.37   100.00  
   497     99  GlobalStep               -0.392643  41621.35   100.00  
   498     99  GlobalStep               -0.392560  41697.48   100.00  
   499     99  LocalStep                -0.392367  41729.28   100.00  
   500     99  GlobalStep               -0.389050  41730.59   100.00  
   501     99  LocalStep                -0.384560  41734.61   100.00  
   502     99  LocalStep                -0.373946  41779.35   100.00  
   503    100  GlobalStep               -0.390759  41831.81   100.00  
   504    100  GlobalStep               -0.385545  41855.89   100.00  
   505    100  GlobalStep               -0.391108  41879.96   100.00  
   506    100  GlobalStep               -0.392593  41883.48   100.00  
   507    100  LocalStep                -0.372194  41884.89   100.00  
   508    100  GlobalStep               -0.388321  42052.60   100.00  
   509    101  GlobalStep               -0.383239  42066.04   100.00  
   510    101  GlobalStep               -0.397321  42074.67   100.00  
   511    101  GlobalStep               -0.394674  42142.79   100.00  
   512    101  RefinementStep           -0.492651  45764.54   100.00  
   513    101  GlobalStep               -0.491486  45764.54   100.00  
   514    101  GlobalStep               -0.457598  45764.54   100.00  
   515    101  GlobalStep               -0.327721  45764.54   100.00  
   516    101  GlobalStep               -0.327621  45764.54   100.00  
   517    101  GlobalStep               -0.449450  45764.54   100.00  
   518    101  GlobalStep               -0.460056  45764.54   100.00  
   519    101  GlobalStep               -0.496187  45764.54   100.00  
   520    101  GlobalStep               -0.217682  45764.54   100.00  
   521    101  GlobalStep               -0.479288  45764.54   100.00  
   522    101  GlobalStep               -0.354481  45764.54   100.00  
   523    101  GlobalStep               -0.429326  45764.54   100.00  
   524    101  GlobalStep               -0.228957  45764.54   100.00  
   525    101  GlobalStep               -0.492618  45764.54   100.00  
   526    101  GlobalStep               -0.488919  45764.54   100.00  
   527    101  GlobalStep               -0.441981  45764.54   100.00  
   528    101  GlobalStep               -0.294328  45764.54   100.00  
   529    101  GlobalStep               -0.215248  45764.54   100.00  
   530    101  GlobalStep               -0.473196  45764.54   100.00  
   531    101  GlobalStep               -0.291341  45764.54   100.00  
   532    101  GlobalStep               -0.215248  45764.54   100.00  
   533    101  GlobalStep               -0.215248  45764.54   100.00  
   534    101  GlobalStep               -0.215248  45764.54   100.00  
   535    101  GlobalStep               -0.330774  45764.54   100.00  
   536    101  GlobalStep               -0.215248  45764.54   100.00  
   537    101  GlobalStep               -0.286329  45764.54   100.00  
   538    101  GlobalStep               -0.244114  45764.54   100.00  
   539    101  GlobalStep               -0.286605  45764.54   100.00  
   540    101  GlobalStep               -0.215248  45764.54   100.00  
   541    101  GlobalStep               -0.215248  45764.54   100.00  
   542    101  GlobalStep               -0.215248  45764.54   100.00  
   543    101  GlobalStep               -0.388971  45764.54   100.00  
   544    101  GlobalStep               -0.423745  45764.54   100.00  
   545    101  GlobalStep               -0.301411  45764.54   100.00  
   546    101  LocalStep                -0.215248  45764.54   100.00  
   547    101  GlobalStep               -0.337868  45764.54   100.00  
   548    101  GlobalStep               -0.397204  45764.54   100.00  
   549    101  GlobalStep               -0.440339  45764.54   100.00  
   550    101  GlobalStep               -0.398794  45764.54   100.00  
   551    101  GlobalStep               -0.414664  45764.54   100.00  
   552    101  GlobalStep               -0.415917  45764.54   100.00  
   553    101  LocalStep                -0.314022  45764.54   100.00  
   554    101  GlobalStep               -0.387728  45764.54   100.00  
   555    101  GlobalStep               -0.366240  45764.54   100.00  
   556    101  GlobalStep               -0.250518  45764.54   100.00  
   557    101  GlobalStep               -0.451171  45764.54   100.00  
   558    101  GlobalStep               -0.412516  45764.54   100.00  
   559    101  GlobalStep               -0.347266  45764.54   100.00  
   560    101  GlobalStep               -0.262308  45764.54   100.00  
   561    101  GlobalStep               -0.401526  45764.54   100.00  
   562    101  GlobalStep               -0.393801  45764.54   100.00  
   563    101  GlobalStep               -0.279638  45764.54   100.00  
   564    101  GlobalStep               -0.213795  45764.54   100.00  
   565    101  GlobalStep               -0.388128  45764.54   100.00  
   566    101  GlobalStep               -0.402025  45764.54   100.00  
   567    101  GlobalStep               -0.389082  45764.54   100.00  
   568    101  GlobalStep               -0.242737  45764.54   100.00  
   569    101  GlobalStep               -0.399640  45764.54   100.00  
   570    101  GlobalStep               -0.474289  45764.54   100.00  
   571    101  GlobalStep               -0.322113  45764.54   100.00  
   572    101  GlobalStep               -0.290652  45764.54   100.00  
   573    101  GlobalStep               -0.398144  45764.54   100.00  
   574    101  GlobalStep               -0.507431  45764.54   100.00  
   575    101  GlobalStep               -0.391982  45764.54   100.00  
   576    101  GlobalStep               -0.298947  45764.54   100.00  
   577    101  GlobalStep               -0.215248  45764.54   100.00  
   578    101  GlobalStep               -0.311766  45764.54   100.00  
   579    101  GlobalStep               -0.435039  45764.54   100.00  
   580    101  GlobalStep               -0.284550  45764.54   100.00  
   581    101  LocalStep                -0.298677  45764.54   100.00  
   582    101  GlobalStep               -0.392367  45764.54   100.00  
   583    101  GlobalStep               -0.241301  45764.54   100.00  
   584    101  GlobalStep               -0.408962  45764.54   100.00  
   585    101  GlobalStep               -0.384917  45764.54   100.00  
   586    101  LocalStep                -0.392367  45764.54   100.00  
   587    101  GlobalStep               -0.215248  45764.54   100.00  
   588    101  GlobalStep               -0.215248  45764.54   100.00  
   589    101  GlobalStep               -0.340128  45764.54   100.00  
   590    101  GlobalStep               -0.445851  45764.55   100.00  
   591    101  GlobalStep               -0.466327  45764.55   100.00  
   592    101  LocalStep                -0.215248  45764.55   100.00  
   593    101  GlobalStep               -0.392367  45764.55   100.00  
   594    101  GlobalStep               -0.349457  45764.55   100.00  
   595    101  GlobalStep               -0.215248  45764.55   100.00  
   596    101  GlobalStep               -0.150709  45764.55   100.00  
   597    101  GlobalStep               -0.243184  45764.55   100.00  
   598    101  LocalStep                -0.215248  45764.55   100.00  
   599    101  GlobalStep               -0.391389  45764.55   100.00  
   600    101  GlobalStep               -0.392367  45764.55   100.00  
   601    101  GlobalStep               -0.392917  45764.55   100.00  
   602    101  GlobalStep               -0.284161  45764.55   100.00  
   603    101  GlobalStep               -0.390622  45764.55   100.00  
   604    101  LocalStep                -0.386477  45764.55   100.00  
   605    101  GlobalStep               -0.215248  45764.55   100.00  
   606    101  GlobalStep               -0.392367  45764.55   100.00  
   607    101  GlobalStep               -0.215248  45764.55   100.00  
Summary: iters 608 evals 600 noisy_evals   0 cycles 101 opt_time 45764.55 tot_time 45764.55 obj        -0.738205 gap 100.00
Val: -0.7382049713
X: 

[0.9215946513 0.9300972052 0.054389825  0.0908091955 0.2898958058
 0.8384318214 0.0522752065 0.0140661932 0.7485409011 0.2171456684
 0.1491344512 0.2636017058 0.9908233486]


Itercount: 608
Evalcount: 600
Fast_evalcount: 0
