# Supplementary material for: Black-box and surrogate optimization for tuning spiking neural models of striatum plasticity
Source: Front Neuroinform. 2022 Oct 20;16:1017222. doi: 10.3389/fninf.2022.1017222 (PMC9630480; doi:10.3389/fninf.2022.1017222)
Supplement: Supplementary file 1 [file Data_Sheet_1.ZIP › SHARED_DATA_TuningSpiking/RBFOpt/600FE/Alv_RBF_600_16.txt]

  Iter  Cycle  Action             Objective value      Time      Gap
  ----  -----  ------             ---------------      ----      ---
     0      0  Initialization           -0.392367  11731.88   100.00  
     0      0  Initialization           -0.391802  11731.88   100.00  
     0      0  Initialization           -0.392367  11731.88   100.00  
     0      0  Initialization           -0.237062  11731.88   100.00  
     0      0  Initialization           -0.215248  11731.88   100.00  
     0      0  Initialization           -0.215248  11731.88   100.00  
     0      0  Initialization           -0.215248  11731.88   100.00  
     0      0  Initialization           -0.215248  11731.88   100.00  
     0      0  Initialization           -0.215248  11731.88   100.00  
     0      0  Initialization           -0.218054  11731.88   100.00  
     0      0  Initialization           -0.215248  11731.88   100.00  
     0      0  Initialization           -0.365250  11731.88   100.00  
     0      0  Initialization           -0.655681  11731.88   100.00 *
     0      0  Initialization           -0.392367  11731.88   100.00  
     0      0  Initialization           -0.348413  11731.88   100.00  
     1      3  Discarded                           11731.97
     2      4  Discarded                           11732.02
     2     16  GlobalStep               -0.392367  14249.48   100.00  
     3     16  GlobalStep               -0.392367  14265.12   100.00  
     4     16  GlobalStep               -0.392367  14308.15   100.00  
     5     16  GlobalStep               -0.392367  14318.39   100.00  
     6     16  LocalStep                -0.392023  14323.71   100.00  
     7     17  GlobalStep               -0.392367  14327.22   100.00  
     8     17  GlobalStep               -0.389273  14351.03   100.00  
     9     17  GlobalStep               -0.392367  14359.86   100.00  
    10     17  GlobalStep               -0.392367  14372.50   100.00  
    11     17  GlobalStep               -0.392367  14402.69   100.00  
    12     17  GlobalStep               -0.387610  14579.92   100.00  
    13     18  GlobalStep               -0.387593  14620.64   100.00  
    14     18  GlobalStep               -0.363960  15572.41   100.00  
    15     18  GlobalStep               -0.286818  15732.09   100.00  
    16     18  GlobalStep               -0.255115  15787.66   100.00  
    17     18  GlobalStep               -0.308083  15841.22   100.00  
    18     18  LocalStep                -0.259283  15842.63   100.00  
    19     19  GlobalStep               -0.215248  15845.54   100.00  
    20     19  GlobalStep               -0.215248  15888.66   100.00  
    21     19  GlobalStep               -0.215248  15898.69   100.00  
    22     19  GlobalStep               -0.500404  16082.83   100.00  
    23     19  LocalStep                -0.540635  16110.92   100.00  
    24     19  RefinementStep           -0.370754  16133.49   100.00  
    25     19  GlobalStep               -0.215248  16174.21   100.00  
    26     20  GlobalStep               -0.543354  16193.67   100.00  
    27     20  GlobalStep               -0.650883  16197.83   100.00  
    28     20  GlobalStep               -0.218890  16218.29   100.00  
    29     20  LocalStep                -0.241188  16237.15   100.00  
    30     20  GlobalStep               -0.532870  16266.24   100.00  
    31     20  GlobalStep               -0.495857  16300.45   100.00  
    32     21  GlobalStep               -0.215248  16301.45   100.00  
    33     21  GlobalStep               -0.388756  16303.19   100.00  
    34     21  GlobalStep               -0.215248  16344.51   100.00  
    35     21  GlobalStep               -0.215248  16353.54   100.00  
    36     21  GlobalStep               -0.602137  16397.38   100.00  
    37     21  GlobalStep               -0.605994  16415.53   100.00  
    38     22  LocalStep                -0.215248  16493.27   100.00  
    39     22  GlobalStep               -0.601886  16510.22   100.00  
    40     22  GlobalStep               -0.613939  16554.06   100.00  
    41     22  GlobalStep               -0.590818  16558.17   100.00  
    42     22  GlobalStep               -0.637072  16560.18   100.00  
    43     22  GlobalStep               -0.215758  16566.31   100.00  
    44     23  LocalStep                -0.215248  16567.62   100.00  
    45     23  GlobalStep               -0.611472  16644.03   100.00  
    46     23  GlobalStep               -0.389610  16661.69   100.00  
    47     23  GlobalStep               -0.620651  16731.00   100.00  
    48     23  GlobalStep               -0.215248  16840.53   100.00  
    49     23  GlobalStep               -0.389679  16929.10   100.00  
    50     24  GlobalStep               -0.435526  17652.15   100.00  
    51     24  GlobalStep               -0.429105  17719.02   100.00  
    52     24  GlobalStep               -0.334790  17951.11   100.00  
    53     24  GlobalStep               -0.271235  18405.27   100.00  
    54     24  GlobalStep               -0.215248  18603.56   100.00  
    55     24  GlobalStep               -0.412451  18614.00   100.00  
    56     25  GlobalStep               -0.334487  18667.46   100.00  
    57     25  GlobalStep               -0.391670  18671.03   100.00  
    58     25  GlobalStep               -0.392367  18800.22   100.00  
    59     25  GlobalStep               -0.214832  18809.75   100.00  
    60     25  LocalStep                -0.236691  18846.66   100.00  
    61     25  GlobalStep               -0.215248  18914.17   100.00  
    62     26  GlobalStep               -0.392367  19015.58   100.00  
    63     26  GlobalStep               -0.361956  19046.01   100.00  
    64     26  GlobalStep               -0.407838  19157.04   100.00  
    65     26  LocalStep                -0.215972  19470.98   100.00  
    66     26  GlobalStep               -0.215248  19516.42   100.00  
    67     26  GlobalStep               -0.388521  19620.24   100.00  
    68     27  GlobalStep               -0.324758  19756.45   100.00  
    69     27  GlobalStep               -0.475561  19873.73   100.00  
    70     27  RefinementStep           -0.472111  20049.06   100.00  
    71     27  LocalStep                -0.215248  20257.39   100.00  
    72     27  GlobalStep               -0.215248  20293.70   100.00  
    73     27  GlobalStep               -0.538090  20409.16   100.00  
    74     27  GlobalStep               -0.215248  20528.22   100.00  
    75     28  GlobalStep               -0.325625  20543.27   100.00  
    76     28  GlobalStep               -0.282953  20594.67   100.00  
    77     28  GlobalStep               -0.215248  20654.96   100.00  
    78     28  GlobalStep               -0.303360  20668.30   100.00  
    79     28  GlobalStep               -0.471749  20672.32   100.00  
    80     28  GlobalStep               -0.215248  20717.16   100.00  
    81     29  GlobalStep               -0.529629  20804.73   100.00  
    82     29  GlobalStep               -0.237510  20810.39   100.00  
    83     29  GlobalStep               -0.288001  20826.84   100.00  
    84     29  GlobalStep               -0.261068  20848.21   100.00  
    85     29  GlobalStep               -0.244642  20928.36   100.00  
    86     29  GlobalStep               -0.375404  20941.10   100.00  
    87     30  GlobalStep               -0.215248  21021.85   100.00  
    88     30  GlobalStep               -0.400128  21037.15   100.00  
    89     30  LocalStep                -0.222076  21046.19   100.00  
    90     30  GlobalStep               -0.215248  21063.74   100.00  
    91     30  GlobalStep               -0.392367  21188.02   100.00  
    92     30  LocalStep                -0.604518  21224.34   100.00  
    93     31  LocalStep                -0.215248  21254.53   100.00  
    94     31  GlobalStep               -0.392367  21341.17   100.00  
    95     31  LocalStep                -0.533600  21349.50   100.00  
    96     31  GlobalStep               -0.660866  21359.23   100.00 *
    97     31  GlobalStep               -0.392367  21542.59   100.00  
    98     31  LocalStep                -0.594952  21553.03   100.00  
    99     32  LocalStep                -0.215248  21564.68   100.00  
   100     32  GlobalStep               -0.724771  21609.49   100.00 *
   101     32  GlobalStep               -0.653067  21623.53   100.00  
   102     32  GlobalStep               -0.215248  21799.98   100.00  
   103     32  GlobalStep               -0.215248  22051.34   100.00  
   104     32  GlobalStep               -0.331807  22408.13   100.00  
   105     33  GlobalStep               -0.259847  22663.59   100.00  
   106     33  LocalStep                -0.263819  22710.32   100.00  
   107     33  GlobalStep               -0.553904  22851.35   100.00  
   108     33  GlobalStep               -0.322441  23042.93   100.00  
   109     33  GlobalStep               -0.392937  23079.65   100.00  
   110     33  GlobalStep               -0.392367  23093.29   100.00  
   111     34  GlobalStep               -0.309239  23163.82   100.00  
   112     34  GlobalStep               -0.392367  23235.34   100.00  
   113     34  GlobalStep               -0.270370  23246.28   100.00  
   114     34  GlobalStep               -0.215248  23274.87   100.00  
   115     34  GlobalStep               -0.392367  23362.54   100.00  
   116     34  LocalStep                -0.215248  23512.50   100.00  
   117     35  GlobalStep               -0.215248  23813.10   100.00  
   118     35  LocalStep                -0.392377  23852.16   100.00  
   119     35  LocalStep                -0.331818  23886.87   100.00  
   120     35  GlobalStep               -0.211533  23903.13   100.00  
   121     35  GlobalStep               -0.215248  23981.57   100.00  
   122     35  GlobalStep               -0.598960  23987.59   100.00  
   123     36  GlobalStep               -0.320349  23998.04   100.00  
   124     36  GlobalStep               -0.433394  24000.52   100.00  
   125     36  GlobalStep               -0.392367  24097.22   100.00  
   126     36  LocalStep                -0.391745  24112.47   100.00  
   127     36  GlobalStep               -0.473459  24141.96   100.00  
   128     36  GlobalStep               -0.392601  24187.51   100.00  
   129     37  GlobalStep               -0.686451  24543.19   100.00  
   130     37  GlobalStep               -0.389764  24561.01   100.00  
   131     37  GlobalStep               -0.455431  24614.48   100.00  
   132     37  LocalStep                -0.216501  24647.58   100.00  
   133     37  GlobalStep               -0.406329  24749.90   100.00  
   134     37  RefinementStep           -0.623679  24793.24   100.00  
   135     37  LocalStep                -0.215248  24839.29   100.00  
   136     38  GlobalStep               -0.259412  24896.17   100.00  
   137     38  GlobalStep               -0.228601  25023.48   100.00  
   138     38  GlobalStep               -0.223897  25052.48   100.00  
   139     38  LocalStep                -0.215248  25059.90   100.00  
   140     38  LocalStep                -0.229624  25069.64   100.00  
   141     38  GlobalStep               -0.310805  25099.73   100.00  
   142     39  GlobalStep               -0.277648  25134.04   100.00  
   143     39  GlobalStep               -0.567270  25324.30   100.00  
   144     39  LocalStep                -0.215248  25370.44   100.00  
   145     39  GlobalStep               -0.392367  25384.89   100.00  
   146     39  GlobalStep               -0.250914  25385.30   100.00  
   147     39  GlobalStep               -0.285212  25399.45   100.00  
   148     40  GlobalStep               -0.215248  25446.61   100.00  
   149     40  GlobalStep               -0.221635  25512.91   100.00  
   150     40  GlobalStep               -0.264880  25635.29   100.00  
   151     40  GlobalStep               -0.215248  25682.84   100.00  
   152     40  GlobalStep               -0.687307  25852.17   100.00  
   153     40  GlobalStep               -0.392367  25964.73   100.00  
   154     41  GlobalStep               -0.338567  26044.08   100.00  
   155     41  GlobalStep               -0.471145  26110.46   100.00  
   156     41  GlobalStep               -0.730640  26501.46   100.00 *
   157     41  GlobalStep               -0.705856  26593.85   100.00  
   158     41  GlobalStep               -0.623268  26613.81   100.00  
   159     41  GlobalStep               -0.386970  26834.40   100.00  
   160     42  LocalStep                -0.392367  26891.40   100.00  
   161     42  GlobalStep               -0.392193  26976.55   100.00  
   162     42  GlobalStep               -0.355796  27046.27   100.00  
   163     42  GlobalStep               -0.327079  27064.64   100.00  
   164     42  GlobalStep               -0.281491  27069.77   100.00  
   165     42  LocalStep                -0.215248  27140.99   100.00  
   166     43  LocalStep                -0.215248  27203.51   100.00  
   167     43  GlobalStep               -0.215248  27329.12   100.00  
   168     43  LocalStep                -0.386085  27390.83   100.00  
   169     43  GlobalStep               -0.229802  27411.81   100.00  
   170     43  GlobalStep               -0.345999  27564.18   100.00  
   171     43  GlobalStep               -0.387096  27660.70   100.00  
   172     44  GlobalStep               -0.254418  27685.49   100.00  
   173     44  GlobalStep               -0.645105  27827.84   100.00  
   174     44  GlobalStep               -0.215248  27955.55   100.00  
   175     44  GlobalStep               -0.347002  27955.96   100.00  
   176     44  GlobalStep               -0.215248  27961.48   100.00  
   177     44  GlobalStep               -0.392367  27994.39   100.00  
   178     45  GlobalStep               -0.215248  28000.33   100.00  
   179     45  GlobalStep               -0.639611  28152.32   100.00  
   180     45  GlobalStep               -0.589598  28282.13   100.00  
   181     45  GlobalStep               -0.229440  28468.60   100.00  
   182     45  LocalStep                -0.218129  28511.44   100.00  
   183     45  GlobalStep               -0.260872  28539.25   100.00  
   184     46  GlobalStep               -0.392367  28608.38   100.00  
   185     46  GlobalStep               -0.215248  28675.62   100.00  
   186     46  GlobalStep               -0.391654  28696.10   100.00  
   187     46  GlobalStep               -0.382002  28741.54   100.00  
   188     46  GlobalStep               -0.275910  28832.04   100.00  
   189     46  GlobalStep               -0.263960  28863.05   100.00  
   190     47  GlobalStep               -0.647231  28911.20   100.00  
   191     47  GlobalStep               -0.601684  28975.66   100.00  
   192     47  GlobalStep               -0.251974  29117.81   100.00  
   193     47  GlobalStep               -0.634250  29157.95   100.00  
   194     47  GlobalStep               -0.215248  29165.69   100.00  
   195     47  LocalStep                -0.215248  29253.38   100.00  
   196     48  GlobalStep               -0.574256  29314.27   100.00  
   197     48  GlobalStep               -0.215248  29418.11   100.00  
   198     48  LocalStep                -0.393985  29473.30   100.00  
   199     48  GlobalStep               -0.229284  29570.19   100.00  
   200     48  LocalStep                -0.262370  29581.94   100.00  
   201     48  GlobalStep               -0.338823  29617.97   100.00  
   202     49  GlobalStep               -0.270967  29625.91   100.00  
   203     49  GlobalStep               -0.392367  29748.37   100.00  
   204     49  GlobalStep               -0.493861  29869.65   100.00  
   205     49  GlobalStep               -0.579895  29904.08   100.00  
   206     49  RefinementStep           -0.769661  29974.01   100.00 *
   207     49  GlobalStep               -0.284414  30009.62   100.00  
   208     49  GlobalStep               -0.580509  30068.82   100.00  
   209     50  GlobalStep               -0.629921  30126.52   100.00  
   210     50  GlobalStep               -0.419728  30241.64   100.00  
   211     50  GlobalStep               -0.392367  30343.65   100.00  
   212     50  GlobalStep               -0.276474  30414.18   100.00  
   213     50  GlobalStep               -0.346064  30567.84   100.00  
   214     50  LocalStep                -0.392367  30603.76   100.00  
   215     51  GlobalStep               -0.391690  30732.86   100.00  
   216     51  GlobalStep               -0.392367  30880.13   100.00  
   217     51  GlobalStep               -0.268248  31005.84   100.00  
   218     51  GlobalStep               -0.496054  31020.30   100.00  
   219     51  GlobalStep               -0.330884  31072.68   100.00  
   220     51  GlobalStep               -0.392367  31314.62   100.00  
   221     52  GlobalStep               -0.287706  31402.91   100.00  
   222     52  GlobalStep               -0.387901  31412.36   100.00  
   223     52  GlobalStep               -0.349795  31565.73   100.00  
   224     52  GlobalStep               -0.460371  31583.30   100.00  
   225     52  GlobalStep               -0.536826  31683.33   100.00  
   226     52  GlobalStep               -0.390484  31715.44   100.00  
   227     53  GlobalStep               -0.299244  31726.39   100.00  
   228     53  GlobalStep               -0.491111  31744.26   100.00  
   229     53  GlobalStep               -0.392367  31809.28   100.00  
   230     53  GlobalStep               -0.316576  31843.00   100.00  
   231     53  GlobalStep               -0.307548  31904.40   100.00  
   232     53  GlobalStep               -0.392550  31941.13   100.00  
   233     54  GlobalStep               -0.392367  32092.29   100.00  
   234     54  GlobalStep               -0.215248  32178.57   100.00  
   235     54  GlobalStep               -0.392367  32203.86   100.00  
   236     54  GlobalStep               -0.383268  32220.21   100.00  
   237     54  GlobalStep               -0.743515  32232.26   100.00  
   238     54  GlobalStep               -0.245588  32376.62   100.00  
   239     55  GlobalStep               -0.251802  32471.94   100.00  
   240     55  LocalStep                -0.309413  32778.99   100.00  
   241     55  LocalStep                -0.215248  32843.00   100.00  
   242     55  GlobalStep               -0.548445  33083.34   100.00  
   243     55  GlobalStep               -0.423612  33131.21   100.00  
   244     55  GlobalStep               -0.339763  33164.63   100.00  
   245     56  GlobalStep               -0.392367  33323.35   100.00  
   246     56  LocalStep                -0.216295  33328.57   100.00  
   247     56  LocalStep                -0.215248  33381.65   100.00  
   248     56  GlobalStep               -0.392367  33505.46   100.00  
   249     56  GlobalStep               -0.215248  33559.44   100.00  
   250     56  GlobalStep               -0.646350  33590.45   100.00  
   251     57  GlobalStep               -0.310588  33801.40   100.00  
   252     57  GlobalStep               -0.215248  33871.92   100.00  
   253     57  LocalStep                -0.228874  33929.30   100.00  
   254     57  LocalStep                -0.467596  33983.68   100.00  
   255     57  GlobalStep               -0.367660  34073.58   100.00  
   256     57  GlobalStep               -0.252651  34082.03   100.00  
   257     58  GlobalStep               -0.658106  34103.53   100.00  
   258     58  GlobalStep               -0.685877  34142.36   100.00  
   259     58  GlobalStep               -0.561866  34283.92   100.00  
   260     58  GlobalStep               -0.280414  34286.05   100.00  
   261     58  GlobalStep               -0.234917  34592.82   100.00  
   262     58  GlobalStep               -0.610424  34668.37   100.00  
   263     59  GlobalStep               -0.580124  34680.74   100.00  
   264     59  LocalStep                -0.215248  34707.45   100.00  
   265     59  GlobalStep               -0.392367  34711.88   100.00  
   266     59  GlobalStep               -0.625973  35097.59   100.00  
   267     59  GlobalStep               -0.276957  35122.29   100.00  
   268     59  RefinementStep           -0.763154  35168.75   100.00  
   269     59  GlobalStep               -0.215248  35254.82   100.00  
   270     60  GlobalStep               -0.347454  35358.46   100.00  
   271     60  GlobalStep               -0.640731  35417.95   100.00  
   272     60  GlobalStep               -0.558721  35454.58   100.00  
   273     60  GlobalStep               -0.301503  35797.05   100.00  
   274     60  LocalStep                -0.215248  35843.40   100.00  
   275     60  GlobalStep               -0.347546  35854.25   100.00  
   276     61  GlobalStep               -0.458221  35931.80   100.00  
   277     61  GlobalStep               -0.320768  35955.78   100.00  
   278     61  GlobalStep               -0.216322  36087.29   100.00  
   279     61  GlobalStep               -0.710282  36236.46   100.00  
   280     61  LocalStep                -0.215248  36308.40   100.00  
   281     61  GlobalStep               -0.215248  36334.81   100.00  
   282     62  GlobalStep               -0.815627  36443.56   100.00 *
   283     62  LocalStep                -0.235713  36461.54   100.00  
   284     62  GlobalStep               -0.667878  36467.57   100.00  
   285     62  LocalStep                -0.392367  36542.93   100.00  
   286     62  GlobalStep               -0.215248  36553.58   100.00  
   287     62  GlobalStep               -0.552604  36603.06   100.00  
   288     63  LocalStep                -0.215248  36619.23   100.00  
   289     63  GlobalStep               -0.215248  36705.92   100.00  
   290     63  GlobalStep               -0.216259  36708.85   100.00  
   291     63  GlobalStep               -0.215248  36905.56   100.00  
   292     63  GlobalStep               -0.215248  36956.74   100.00  
   293     63  LocalStep                -0.215248  37051.95   100.00  
   294     64  GlobalStep               -0.215248  37107.15   100.00  
   295     64  GlobalStep               -0.413750  37135.54   100.00  
   296     64  GlobalStep               -0.779904  37149.30   100.00  
   297     64  GlobalStep               -0.244636  37212.51   100.00  
   298     64  GlobalStep               -0.392367  37228.37   100.00  
   299     64  GlobalStep               -0.215248  37272.83   100.00  
   300     65  LocalStep                -0.215248  37334.35   100.00  
   301     65  GlobalStep               -0.488534  37522.85   100.00  
   302     65  GlobalStep               -0.841024  37532.99   100.00 *
   303     65  GlobalStep               -0.215248  37534.33   100.00  
   304     65  GlobalStep               -0.392367  37757.64   100.00  
   305     65  GlobalStep               -0.215248  37791.86   100.00  
   306     66  GlobalStep               -0.663221  37832.65   100.00  
   307     66  LocalStep                -0.222331  37985.04   100.00  
   308     66  GlobalStep               -0.392367  38034.11   100.00  
   309     66  LocalStep                -0.215248  38118.79   100.00  
   310     66  GlobalStep               -0.642338  38134.46   100.00  
   311     66  GlobalStep               -0.215248  38227.47   100.00  
   312     67  GlobalStep               -0.215248  38278.66   100.00  
   313     67  GlobalStep               -0.215248  38293.43   100.00  
   314     67  LocalStep                -0.251724  38348.93   100.00  
   315     67  GlobalStep               -0.657735  38387.26   100.00  
   316     67  GlobalStep               -0.390709  38532.93   100.00  
   317     67  GlobalStep               -0.376578  38581.11   100.00  
   318     68  LocalStep                -0.220006  38583.94   100.00  
   319     68  LocalStep                -0.248959  38694.71   100.00  
   320     68  GlobalStep               -0.668735  38705.48   100.00  
   321     68  GlobalStep               -0.629660  38813.44   100.00  
   322     68  GlobalStep               -0.526614  38883.68   100.00  
   323     68  GlobalStep               -0.215248  38962.74   100.00  
   324     69  GlobalStep               -0.215248  39019.23   100.00  
   325     69  GlobalStep               -0.391263  39168.42   100.00  
   326     69  GlobalStep               -0.218935  39191.22   100.00  
   327     69  GlobalStep               -0.215248  39232.16   100.00  
   328     69  GlobalStep               -0.738036  39361.98   100.00  
   329     69  GlobalStep               -0.527749  39414.87   100.00  
   330     70  GlobalStep               -0.560267  39513.29   100.00  
   331     70  GlobalStep               -0.215248  39560.96   100.00  
   332     70  GlobalStep               -0.699428  39591.48   100.00  
   333     70  GlobalStep               -0.392367  39659.02   100.00  
   334     70  GlobalStep               -0.617642  39795.57   100.00  
   335     70  GlobalStep               -0.391201  39994.43   100.00  
   336     71  GlobalStep               -0.215248  40135.38   100.00  
   337     71  LocalStep                -0.216890  40174.91   100.00  
   338     71  GlobalStep               -0.215248  40185.67   100.00  
   339     71  RefinementStep           -0.794778  40474.59   100.00  
   340     71  GlobalStep               -0.215248  40549.44   100.00  
   341     71  GlobalStep               -0.215248  40597.00   100.00  
   342     71  GlobalStep               -0.761767  40636.85   100.00  
   343     72  GlobalStep               -0.579359  40717.64   100.00  
   344     72  GlobalStep               -0.598878  40859.89   100.00  
   345     72  GlobalStep               -0.544908  40885.08   100.00  
   346     72  GlobalStep               -0.661635  40977.59   100.00  
   347     72  GlobalStep               -0.331740  41067.30   100.00  
   348     72  GlobalStep               -0.215248  41133.72   100.00  
   349     73  GlobalStep               -0.558949  41152.99   100.00  
   350     73  GlobalStep               -0.392367  41282.51   100.00  
   351     73  LocalStep                -0.215248  41311.73   100.00  
   352     73  GlobalStep               -0.590760  41342.94   100.00  
   353     73  GlobalStep               -0.215248  41484.69   100.00  
   354     73  GlobalStep               -0.581061  41523.72   100.00  
   355     74  GlobalStep               -0.681168  41561.56   100.00  
   356     74  LocalStep                -0.215248  41582.25   100.00  
   357     74  GlobalStep               -0.696069  41621.70   100.00  
   358     74  GlobalStep               -0.215248  41628.95   100.00  
   359     74  GlobalStep               -0.629836  41656.46   100.00  
   360     74  GlobalStep               -0.215704  41716.16   100.00  
   361     75  GlobalStep               -0.215248  41796.23   100.00  
   362     75  LocalStep                -0.214808  41877.09   100.00  
   363     75  GlobalStep               -0.825127  41881.22   100.00  
   364     75  GlobalStep               -0.251737  41888.06   100.00  
   365     75  GlobalStep               -0.393221  41902.43   100.00  
   366     75  GlobalStep               -0.233798  42027.14   100.00  
   367     76  GlobalStep               -0.392367  42089.57   100.00  
   368     76  GlobalStep               -0.215248  42148.08   100.00  
   369     76  GlobalStep               -0.663392  42206.99   100.00  
   370     76  GlobalStep               -0.250864  42243.83   100.00  
   371     76  GlobalStep               -0.835005  42299.33   100.00  
   372     76  GlobalStep               -0.215248  42309.99   100.00  
   373     77  GlobalStep               -0.215248  42335.00   100.00  
   374     77  GlobalStep               -0.369056  42557.91   100.00  
   375     77  GlobalStep               -0.303315  42597.97   100.00  
   376     77  GlobalStep               -0.214930  42636.33   100.00  
   377     77  GlobalStep               -0.626668  42638.47   100.00  
   378     77  LocalStep                -0.340865  42640.13   100.00  
   379     78  GlobalStep               -0.696453  42667.81   100.00  
   380     78  GlobalStep               -0.625151  42712.74   100.00  
   381     78  GlobalStep               -0.859989  42732.22   100.00 *
   382     78  LocalStep                -0.633886  42745.39   100.00  
   383     78  GlobalStep               -0.831201  42761.45   100.00  
   384     78  GlobalStep               -0.782509  42836.00   100.00  
   385     79  GlobalStep               -0.756859  42841.55   100.00  
   386     79  GlobalStep               -0.127194  42876.37   100.00  
   387     79  LocalStep                -0.273725  42895.76   100.00  
   388     79  LocalStep                -0.275988  42994.80   100.00  
   389     79  GlobalStep               -0.215248  43184.31   100.00  
   390     79  GlobalStep               -0.212105  43184.44   100.00  
   391     80  GlobalStep               -0.215248  43186.77   100.00  
   392     80  LocalStep                -0.215248  43203.17   100.00  
   393     80  GlobalStep               -0.741069  43405.21   100.00  
   394     80  GlobalStep               -0.315281  43495.82   100.00  
   395     80  GlobalStep               -0.734052  43629.46   100.00  
   396     80  LocalStep                -0.392367  43717.76   100.00  
   397     81  GlobalStep               -0.819866  43914.61   100.00  
   398     81  GlobalStep               -0.728758  44041.33   100.00  
   399     81  GlobalStep               -0.389117  44132.84   100.00  
   400     81  GlobalStep               -0.392367  44155.04   100.00  
   401     81  GlobalStep               -0.360164  44195.50   100.00  
   402     81  GlobalStep               -0.814050  44673.70   100.00  
   403     82  LocalStep                -0.215248  44754.36   100.00  
   404     82  GlobalStep               -0.297684  44757.60   100.00  
   405     82  GlobalStep               -0.166919  44815.32   100.00  
   406     82  GlobalStep               -0.663881  44861.80   100.00  
   407     82  GlobalStep               -0.417027  44880.99   100.00  
   408     82  GlobalStep               -0.359099  44982.25   100.00  
   409     83  GlobalStep               -0.287774  45278.00   100.00  
   410     83  GlobalStep               -0.392367  45362.78   100.00  
   411     83  GlobalStep               -0.354038  45371.52   100.00  
   412     83  GlobalStep               -0.392367  45407.65   100.00  
   413     83  GlobalStep               -0.387246  45487.73   100.00  
   414     83  GlobalStep               -0.612581  45546.95   100.00  
   415     84  RefinementStep           -0.839595  45738.98   100.00  
   416     84  GlobalStep               -0.711978  45746.53   100.00  
   417     84  GlobalStep               -0.392367  45827.51   100.00  
   418     84  GlobalStep               -0.438456  46034.39   100.00  
   419     84  GlobalStep               -0.258536  46050.85   100.00  
   420     84  GlobalStep               -0.719601  46108.23   100.00  
   421     84  LocalStep                -0.215248  46117.79   100.00  
   422     85  GlobalStep               -0.374793  46414.96   100.00  
   423     85  LocalStep                -0.216501  46578.90   100.00  
   424     85  GlobalStep               -0.192766  46614.93   100.00  
   425     85  LocalStep                -0.325377  46764.43   100.00  
   426     85  LocalStep                -0.215248  46823.85   100.00  
   427     85  GlobalStep               -0.797501  46937.14   100.00  
   428     86  LocalStep                -0.215248  47043.41   100.00  
   429     86  GlobalStep               -0.386642  47087.67   100.00  
   430     86  GlobalStep               -0.418603  47165.75   100.00  
   431     86  GlobalStep               -0.460618  47175.40   100.00  
   432     86  GlobalStep               -0.826475  47189.48   100.00  
   433     86  GlobalStep               -0.392367  47292.94   100.00  
   434     87  GlobalStep               -0.215248  47342.31   100.00  
   435     87  LocalStep                -0.241758  47397.72   100.00  
   436     87  GlobalStep               -0.215248  47474.59   100.00  
   437     87  GlobalStep               -0.764659  47524.98   100.00  
   438     87  GlobalStep               -0.774428  47557.42   100.00  
   439     87  GlobalStep               -0.375436  47596.46   100.00  
   440     88  GlobalStep               -0.215248  47622.16   100.00  
   441     88  GlobalStep               -0.392367  47858.74   100.00  
   442     88  GlobalStep               -0.335096  47885.55   100.00  
   443     88  GlobalStep               -0.280703  47939.26   100.00  
   444     88  GlobalStep               -0.819455  47964.47   100.00  
   445     88  GlobalStep               -0.215248  48123.89   100.00  
   446     89  GlobalStep               -0.813947  48135.76   100.00  
   447     89  GlobalStep               -0.392367  48264.08   100.00  
   448     89  GlobalStep               -0.557916  48295.11   100.00  
   449     89  GlobalStep               -0.802420  48392.35   100.00  
   450     89  GlobalStep               -0.782859  48582.87   100.00  
   451     89  GlobalStep               -0.730992  48686.72   100.00  
   452     90  LocalStep                -0.216501  48740.53   100.00  
   453     90  GlobalStep               -0.221866  48769.25   100.00  
   454     90  GlobalStep               -0.774819  48786.13   100.00  
   455     90  GlobalStep               -0.215248  48875.63   100.00  
   456     90  GlobalStep               -0.790400  49011.59   100.00  
   457     90  LocalStep                -0.215248  49056.47   100.00  
   458     91  GlobalStep               -0.393166  49144.17   100.00  
   459     91  GlobalStep               -0.229662  49221.54   100.00  
   460     91  GlobalStep               -0.800666  49532.34   100.00  
   461     91  GlobalStep               -0.215155  49581.83   100.00  
   462     91  GlobalStep               -0.836596  49661.10   100.00  
   463     91  GlobalStep               -0.229805  49710.68   100.00  
   464     92  LocalStep                -0.215248  49721.25   100.00  
   465     92  GlobalStep               -0.392367  49721.38   100.00  
   466     92  GlobalStep               -0.215248  49955.34   100.00  
   467     92  GlobalStep               -0.218805  49971.12   100.00  
   468     92  GlobalStep               -0.813356  50112.09   100.00  
   469     92  GlobalStep               -0.395586  50188.46   100.00  
   470     93  LocalStep                -0.706620  50212.88   100.00  
   471     93  GlobalStep               -0.858866  50355.56   100.00  
   472     93  GlobalStep               -0.306853  50509.88   100.00  
   473     93  GlobalStep               -0.697948  50619.45   100.00  
   474     93  GlobalStep               -0.747778  50671.04   100.00  
   475     93  GlobalStep               -0.392367  50743.80   100.00  
   476     94  GlobalStep               -0.309473  50978.25   100.00  
   477     94  RefinementStep           -0.767660  51053.63   100.00  
   478     94  LocalStep                -0.216297  51138.11   100.00  
   479     94  GlobalStep               -0.215248  51194.72   100.00  
   480     94  GlobalStep               -0.714658  51296.36   100.00  
   481     94  GlobalStep               -0.215248  51354.88   100.00  
   482     94  GlobalStep               -0.393106  51489.84   100.00  
   483     95  GlobalStep               -0.297461  51491.89   100.00  
   484     95  GlobalStep               -0.392367  51604.47   100.00  
   485     95  GlobalStep               -0.215248  51672.32   100.00  
   486     95  LocalStep                -0.215248  51690.71   100.00  
   487     95  LocalStep                -0.251031  51702.28   100.00  
   488     95  GlobalStep               -0.392367  51728.31   100.00  
   489     96  GlobalStep               -0.392367  51793.33   100.00  
   490     96  GlobalStep               -0.733480  52003.52   100.00  
   491     96  LocalStep                -0.215248  65909.07   100.00  
   492     96  LocalStep                -0.215248  65909.07   100.00  
   493     96  LocalStep                -0.215248  65909.07   100.00  
   494     96  GlobalStep               -0.215248  65909.07   100.00  
   495     96  GlobalStep               -0.646302  65909.07   100.00  
   496     96  GlobalStep               -0.650741  65909.07   100.00  
   497     96  GlobalStep               -0.215248  65909.07   100.00  
   498     96  GlobalStep               -0.796286  65909.07   100.00  
   499     96  LocalStep                -0.283377  65909.07   100.00  
   500     96  GlobalStep               -0.215248  65909.07   100.00  
   501     96  GlobalStep               -0.215248  65909.07   100.00  
   502     96  LocalStep                -0.262489  65909.07   100.00  
   503     96  GlobalStep               -0.225836  65909.07   100.00  
   504     96  GlobalStep               -0.215248  65909.07   100.00  
   505     96  GlobalStep               -0.653106  65909.07   100.00  
   506     96  GlobalStep               -0.339052  65909.07   100.00  
   507     96  GlobalStep               -0.849309  65909.07   100.00  
   508     96  GlobalStep               -0.291307  65909.07   100.00  
   509     96  GlobalStep               -0.351660  65909.07   100.00  
   510     96  GlobalStep               -0.252111  65909.07   100.00  
   511     96  LocalStep                -0.216501  65909.07   100.00  
   512     96  GlobalStep               -0.392367  65909.07   100.00  
   513     96  GlobalStep               -0.402330  65909.07   100.00  
   514     96  GlobalStep               -0.220530  65909.07   100.00  
   515     96  GlobalStep               -0.392367  65909.07   100.00  
   516     96  GlobalStep               -0.730679  65909.07   100.00  
   517     96  GlobalStep               -0.707386  65909.07   100.00  
   518     96  GlobalStep               -0.768064  65909.07   100.00  
   519     96  LocalStep                -0.218761  65909.08   100.00  
   520     96  GlobalStep               -0.233232  65909.08   100.00  
   521     96  GlobalStep               -0.779766  65909.08   100.00  
   522     96  GlobalStep               -0.392367  65909.08   100.00  
   523     96  GlobalStep               -0.374801  65909.08   100.00  
   524     96  LocalStep                -0.215248  65909.08   100.00  
   525     96  GlobalStep               -0.215248  65909.08   100.00  
   526     96  GlobalStep               -0.850140  65909.08   100.00  
   527     96  GlobalStep               -0.393074  65909.08   100.00  
   528     96  LocalStep                -0.588359  65909.08   100.00  
   529     96  GlobalStep               -0.215248  65909.08   100.00  
   530     96  GlobalStep               -0.782052  65909.08   100.00  
   531     96  GlobalStep               -0.396673  65909.08   100.00  
   532     96  GlobalStep               -0.860014  65909.08   100.00 *
   533     96  GlobalStep               -0.215248  65909.08   100.00  
   534     96  GlobalStep               -0.805114  65909.08   100.00  
   535     96  GlobalStep               -0.820443  65909.08   100.00  
   536     96  GlobalStep               -0.392367  65909.08   100.00  
   537     96  GlobalStep               -0.213950  65909.08   100.00  
   538     96  GlobalStep               -0.783193  65909.08   100.00  
   539     96  GlobalStep               -0.764143  65909.08   100.00  
   540     96  LocalStep                -0.215248  65909.08   100.00  
   541     96  GlobalStep               -0.226578  65909.08   100.00  
   542     96  GlobalStep               -0.215248  65909.08   100.00  
   543     96  GlobalStep               -0.745885  65909.08   100.00  
   544     96  GlobalStep               -0.691901  65909.08   100.00  
   545     96  LocalStep                -0.215248  65909.08   100.00  
   546     96  GlobalStep               -0.215248  65909.08   100.00  
   547     96  GlobalStep               -0.215248  65909.08   100.00  
   548     96  GlobalStep               -0.723664  65909.08   100.00  
   549     96  GlobalStep               -0.724846  65909.08   100.00  
   550     96  LocalStep                -0.215248  65909.08   100.00  
   551     96  GlobalStep               -0.215248  65909.08   100.00  
   552     96  GlobalStep               -0.215248  65909.08   100.00  
   553     96  GlobalStep               -0.790174  65909.08   100.00  
   554     96  GlobalStep               -0.734647  65909.08   100.00  
   555     96  LocalStep                -0.215248  65909.08   100.00  
   556     96  GlobalStep               -0.215248  65909.08   100.00  
   557     96  GlobalStep               -0.661438  65909.08   100.00  
   558     96  GlobalStep               -0.785372  65909.08   100.00  
   559     96  LocalStep                -0.215248  65909.08   100.00  
   560     96  GlobalStep               -0.290319  65909.08   100.00  
   561     96  GlobalStep               -0.215248  65909.08   100.00  
   562     96  GlobalStep               -0.215248  65909.08   100.00  
   563     96  GlobalStep               -0.826359  65909.08   100.00  
   564     96  GlobalStep               -0.686687  65909.08   100.00  
   565     96  LocalStep                -0.367383  65909.08   100.00  
   566     96  GlobalStep               -0.337683  65909.08   100.00  
   567     96  GlobalStep               -0.215378  65909.08   100.00  
   568     96  GlobalStep               -0.215248  65909.08   100.00  
   569     96  GlobalStep               -0.731484  65909.08   100.00  
   570     96  GlobalStep               -0.689826  65909.08   100.00  
   571     96  LocalStep                -0.215248  65909.08   100.00  
   572     96  GlobalStep               -0.392367  65909.08   100.00  
   573     96  RefinementStep           -0.827951  65909.08   100.00  
   574     96  GlobalStep               -0.354977  65909.08   100.00  
   575     96  GlobalStep               -0.215248  65909.08   100.00  
   576     96  GlobalStep               -0.598092  65909.08   100.00  
   577     96  GlobalStep               -0.771067  65909.08   100.00  
   578     96  LocalStep                -0.216501  65909.08   100.00  
   579     96  GlobalStep               -0.367777  65909.08   100.00  
   580     96  GlobalStep               -0.392367  65909.08   100.00  
   581     96  GlobalStep               -0.215248  65909.08   100.00  
   582     96  GlobalStep               -0.754067  65909.08   100.00  
   583     96  GlobalStep               -0.659833  65909.08   100.00  
   584     96  LocalStep                -0.215248  65909.08   100.00  
   585     96  GlobalStep               -0.369514  65909.08   100.00  
   586     96  GlobalStep               -0.215248  65909.08   100.00  
Summary: iters 587 evals 600 noisy_evals   0 cycles  96 opt_time 65909.09 tot_time 65909.08 obj        -0.860014 gap 100.00
Val: -0.8600143788
X: 

[0.2617230782 0.990169293  0.1226542918 0.7019856968 0.0832616661
 0.8421877345 0.0982994109 0.2056030516 0.5749264706 0.0935391489
 0.0011688226 0.0056744594 0.769346457 ]


Itercount: 587
Evalcount: 600
Fast_evalcount: 0
