# Supplementary material for: Black-box and surrogate optimization for tuning spiking neural models of striatum plasticity
Source: Front Neuroinform. 2022 Oct 20;16:1017222. doi: 10.3389/fninf.2022.1017222 (PMC9630480; doi:10.3389/fninf.2022.1017222)
Supplement: Supplementary file 1 [file Data_Sheet_1.ZIP › SHARED_DATA_TuningSpiking/RBFOpt/600FE/Alv_RBF_600_17.txt]

  Iter  Cycle  Action             Objective value      Time      Gap
  ----  -----  ------             ---------------      ----      ---
     0      0  Initialization           -0.392460   3610.10   100.00 *
     0      0  Initialization           -0.215212   3610.10   100.00  
     0      0  Initialization           -0.215248   3610.10   100.00  
     0      0  Initialization           -0.223984   3610.10   100.00  
     0      0  Initialization           -0.274351   3610.10   100.00  
     0      0  Initialization           -0.215248   3610.10   100.00  
     0      0  Initialization           -0.130159   3610.10   100.00  
     0      0  Initialization           -0.391265   3610.10   100.00  
     0      0  Initialization           -0.392367   3610.10   100.00  
     0      0  Initialization           -0.215248   3610.10   100.00  
     0      0  Initialization           -0.215248   3610.10   100.00  
     0      0  Initialization           -0.219806   3610.10   100.00  
     0      0  Initialization           -0.238993   3610.10   100.00  
     0      0  Initialization           -0.392367   3610.10   100.00  
     0      0  Initialization           -0.348413   3610.10   100.00  
     1      3  Discarded                            3610.19
     1     16  LocalStep                -0.392367   8445.28   100.00  
     2     16  GlobalStep               -0.391920   8541.25   100.00  
     3     16  GlobalStep               -0.391804   9403.65   100.00  
     4     16  GlobalStep               -0.392367   9456.60   100.00  
     5     16  GlobalStep               -0.392367   9486.99   100.00  
     6     16  GlobalStep               -0.388093   9503.14   100.00  
     7     17  GlobalStep               -0.392960   9506.05   100.00 *
     8     17  GlobalStep               -0.390970   9514.12   100.00  
     9     17  GlobalStep               -0.383697   9514.52   100.00  
    10     17  GlobalStep               -0.388101   9521.35   100.00  
    11     17  GlobalStep               -0.393057   9523.96   100.00 *
    12     17  GlobalStep               -0.390006   9525.17   100.00  
    13     18  GlobalStep               -0.393128   9526.57   100.00 *
    14     18  GlobalStep               -0.387777   9530.11   100.00  
    15     18  GlobalStep               -0.392214   9531.32   100.00  
    16     18  GlobalStep               -0.389665   9533.63   100.00  
    17     18  GlobalStep               -0.392367   9537.24   100.00  
    18     18  GlobalStep               -0.392367   9537.35   100.00  
    19     19  GlobalStep               -0.392367   9544.27   100.00  
    20     19  GlobalStep               -0.393107   9547.05   100.00  
    21     19  GlobalStep               -0.390871   9550.87   100.00  
    22     19  GlobalStep               -0.388476   9562.40   100.00  
    23     19  GlobalStep               -0.392367   9562.91   100.00  
    24     19  GlobalStep               -0.392367   9567.42   100.00  
    25     20  GlobalStep               -0.388457   9575.95   100.00  
    26     20  GlobalStep               -0.387954   9578.19   100.00  
    27     20  GlobalStep               -0.392367   9584.91   100.00  
    28     20  GlobalStep               -0.392367   9586.02   100.00  
    29     20  GlobalStep               -0.392367   9589.53   100.00  
    30     20  GlobalStep               -0.392367   9590.44   100.00  
    31     21  GlobalStep               -0.392367   9597.56   100.00  
    32     21  GlobalStep               -0.388111   9615.40   100.00  
    33     21  RefinementStep           -0.389162   9616.81   100.00  
    34     21  GlobalStep               -0.388799   9649.11   100.00  
    35     21  GlobalStep               -0.392111   9652.92   100.00  
    36     21  GlobalStep               -0.392367   9663.05   100.00  
    37     21  GlobalStep               -0.379506   9665.97   100.00  
    38     22  GlobalStep               -0.390884   9666.37   100.00  
    39     22  GlobalStep               -0.392361   9671.50   100.00  
    40     22  GlobalStep               -0.387562   9674.91   100.00  
    41     22  GlobalStep               -0.385687   9686.14   100.00  
    42     22  GlobalStep               -0.376600   9687.35   100.00  
    43     22  GlobalStep               -0.393881   9690.16   100.00 *
    44     23  GlobalStep               -0.376742   9708.82   100.00  
    45     23  GlobalStep               -0.388018   9711.28   100.00  
    46     23  GlobalStep               -0.382179   9723.12   100.00  
    47     23  GlobalStep               -0.386886   9726.53   100.00  
    48     23  GlobalStep               -0.385299   9752.11   100.00  
    49     23  LocalStep                -0.388076   9787.22   100.00  
    50     24  LocalStep                -0.392367   9835.96   100.00  
    51     24  GlobalStep               -0.407345   9949.37   100.00 *
    52     24  GlobalStep               -0.377904   9966.33   100.00  
    53     24  GlobalStep               -0.215248  10106.32   100.00  
    54     24  LocalStep                -0.225191  10195.18   100.00  
    55     24  GlobalStep               -0.388425  10319.74   100.00  
    56     25  GlobalStep               -0.317305  10405.58   100.00  
    57     25  GlobalStep               -0.386703  10417.99   100.00  
    58     25  GlobalStep               -0.321594  10672.62   100.00  
    59     25  LocalStep                -0.362394  10678.74   100.00  
    60     25  LocalStep                -0.305421  10703.31   100.00  
    61     25  LocalStep                -0.215248  10717.56   100.00  
    62     26  LocalStep                -0.215248  10721.47   100.00  
    63     26  LocalStep                -0.215248  10737.18   100.00  
    64     26  GlobalStep               -0.215248  10742.90   100.00  
    65     26  GlobalStep               -0.215248  10746.12   100.00  
    66     26  GlobalStep               -0.215248  10750.63   100.00  
    67     26  GlobalStep               -0.215248  10752.84   100.00  
    68     27  GlobalStep               -0.215248  10755.75   100.00  
    69     27  GlobalStep               -0.215248  10759.93   100.00  
    70     27  GlobalStep               -0.215248  10773.07   100.00  
    71     27  GlobalStep               -0.215248  10775.08   100.00  
    72     27  GlobalStep               -0.215248  10776.09   100.00  
    73     27  GlobalStep               -0.215248  10776.40   100.00  
    74     28  GlobalStep               -0.215248  10782.12   100.00  
    75     28  GlobalStep               -0.215248  10783.47   100.00  
    76     28  GlobalStep               -0.215248  10784.18   100.00  
    77     28  GlobalStep               -0.215248  10785.59   100.00  
    78     28  LocalStep                -0.215248  10786.40   100.00  
    79     28  LocalStep                -0.215248  10786.60   100.00  
    80     29  LocalStep                -0.215248  10788.72   100.00  
    81     29  GlobalStep               -0.215248  10790.12   100.00  
    82     29  GlobalStep               -0.220434  10791.64   100.00  
    83     29  GlobalStep               -0.215248  10802.98   100.00  
    84     29  GlobalStep               -0.215248  10803.69   100.00  
    85     29  LocalStep                -0.215248  10805.80   100.00  
    86     30  GlobalStep               -0.215248  10808.01   100.00  
    87     30  LocalStep                -0.215248  10809.53   100.00  
    88     30  GlobalStep               -0.242508  10828.50   100.00  
    89     30  GlobalStep               -0.215248  10876.54   100.00  
    90     30  GlobalStep               -0.237453  10934.01   100.00  
    91     30  GlobalStep               -0.218126  10937.02   100.00  
    92     31  LocalStep                -0.246513  11026.07   100.00  
    93     31  GlobalStep               -0.216601  11100.39   100.00  
    94     31  GlobalStep               -0.215248  11138.90   100.00  
    95     31  GlobalStep               -0.215635  11189.95   100.00  
    96     31  LocalStep                -0.216501  11605.90   100.00  
    97     31  GlobalStep               -0.392367  15374.82   100.00  
    98     32  GlobalStep               -0.392367  15444.12   100.00  
    99     32  LocalStep                -0.392367  15459.23   100.00  
   100     32  GlobalStep               -0.392367  15474.27   100.00  
   101     32  GlobalStep               -0.392367  15522.82   100.00  
   102     32  GlobalStep               -0.389063  15558.62   100.00  
   103     32  GlobalStep               -0.392650  15559.53   100.00  
   104     33  GlobalStep               -0.392367  15568.06   100.00  
   105     33  LocalStep                -0.392367  15569.85   100.00  
   106     33  GlobalStep               -0.392367  15590.21   100.00  
   107     33  LocalStep                -0.392367  15591.52   100.00  
   108     33  LocalStep                -0.392367  15629.94   100.00  
   109     33  GlobalStep               -0.389793  15636.56   100.00  
   110     34  RefinementStep           -0.393863  15649.11   100.00  
   111     34  GlobalStep               -0.392367  15671.54   100.00  
   112     34  GlobalStep               -0.392367  15675.86   100.00  
   113     34  GlobalStep               -0.392367  15676.57   100.00  
   114     34  GlobalStep               -0.392367  15685.61   100.00  
   115     34  GlobalStep               -0.392367  15693.34   100.00  
   116     34  GlobalStep               -0.215248  15725.74   100.00  
   117     35  GlobalStep               -0.391720  15730.86   100.00  
   118     35  GlobalStep               -0.392367  15732.86   100.00  
   119     35  LocalStep                -0.392367  15746.91   100.00  
   120     35  LocalStep                -0.385668  15762.36   100.00  
   121     35  GlobalStep               -0.392367  15764.68   100.00  
   122     35  GlobalStep               -0.392367  15775.51   100.00  
   123     36  LocalStep                -0.392449  15778.22   100.00  
   124     36  GlobalStep               -0.359508  15808.22   100.00  
   125     36  GlobalStep               -0.392367  15821.78   100.00  
   126     36  GlobalStep               -0.392367  15836.84   100.00  
   127     36  GlobalStep               -0.229118  15984.08   100.00  
   128     36  GlobalStep               -0.391514  16007.57   100.00  
   129     37  GlobalStep               -0.390341  16230.72   100.00  
   130     37  GlobalStep               -0.387818  16247.69   100.00  
   131     37  GlobalStep               -0.340112  16249.30   100.00  
   132     37  GlobalStep               -0.387409  16275.10   100.00  
   133     37  GlobalStep               -0.380036  16297.99   100.00  
   134     37  GlobalStep               -0.304472  16405.82   100.00  
   135     38  GlobalStep               -0.392367  16458.88   100.00  
   136     38  GlobalStep               -0.387967  16463.22   100.00  
   137     38  GlobalStep               -0.359423  16638.14   100.00  
   138     38  GlobalStep               -0.284448  16648.18   100.00  
   139     38  GlobalStep               -0.388947  16753.19   100.00  
   140     38  GlobalStep               -0.389508  16765.84   100.00  
   141     39  GlobalStep               -0.390484  16773.67   100.00  
   142     39  GlobalStep               -0.392367  16778.41   100.00  
   143     39  GlobalStep               -0.392367  16786.24   100.00  
   144     39  GlobalStep               -0.390768  16794.68   100.00  
   145     39  GlobalStep               -0.215248  16800.90   100.00  
   146     39  GlobalStep               -0.315366  16808.93   100.00  
   147     40  GlobalStep               -0.392367  16816.17   100.00  
   148     40  GlobalStep               -0.215248  16818.71   100.00  
   149     40  GlobalStep               -0.393032  16832.96   100.00  
   150     40  GlobalStep               -0.215248  16834.18   100.00  
   151     40  GlobalStep               -0.215248  16835.70   100.00  
   152     40  LocalStep                -0.392367  16837.41   100.00  
   153     41  GlobalStep               -0.392367  16839.23   100.00  
   154     41  LocalStep                -0.392367  21610.88   100.00  
   155     41  GlobalStep               -0.271285  21610.88   100.00  
   156     41  GlobalStep               -0.330576  21610.88   100.00  
   157     41  GlobalStep               -0.392367  21610.88   100.00  
   158     41  GlobalStep               -0.361411  21610.88   100.00  
   159     41  GlobalStep               -0.379905  21610.88   100.00  
   160     41  LocalStep                -0.392367  21610.88   100.00  
   161     41  GlobalStep               -0.216733  21610.88   100.00  
   162     41  GlobalStep               -0.223890  21610.88   100.00  
   163     41  GlobalStep               -0.392367  21610.88   100.00  
   164     41  GlobalStep               -0.392367  21610.88   100.00  
   165     41  GlobalStep               -0.367718  21610.88   100.00  
   166     41  LocalStep                -0.392367  21610.88   100.00  
   167     41  GlobalStep               -0.389323  21610.88   100.00  
   168     41  GlobalStep               -0.389435  21610.88   100.00  
   169     41  GlobalStep               -0.392367  21610.88   100.00  
   170     41  GlobalStep               -0.390149  21610.88   100.00  
   171     41  GlobalStep               -0.324412  21610.88   100.00  
   172     41  LocalStep                -0.389740  21610.88   100.00  
   173     41  GlobalStep               -0.385418  21610.88   100.00  
   174     41  GlobalStep               -0.390305  21610.88   100.00  
   175     41  GlobalStep               -0.392367  21610.88   100.00  
   176     41  GlobalStep               -0.405126  21610.88   100.00  
   177     41  GlobalStep               -0.392367  21610.88   100.00  
   178     41  LocalStep                -0.392367  21610.88   100.00  
   179     41  GlobalStep               -0.353904  21610.88   100.00  
   180     41  GlobalStep               -0.388457  21610.88   100.00  
   181     41  GlobalStep               -0.392367  21610.88   100.00  
   182     41  GlobalStep               -0.215248  21610.88   100.00  
   183     41  GlobalStep               -0.215248  21610.88   100.00  
   184     41  LocalStep                -0.379513  21610.88   100.00  
   185     41  GlobalStep               -0.389518  21610.88   100.00  
   186     41  GlobalStep               -0.387040  21610.88   100.00  
   187     41  GlobalStep               -0.392367  21610.88   100.00  
   188     41  GlobalStep               -0.380936  21610.89   100.00  
   189     41  GlobalStep               -0.392367  21610.89   100.00  
   190     41  LocalStep                -0.304267  21610.89   100.00  
   191     41  GlobalStep               -0.315023  21610.89   100.00  
   192     41  GlobalStep               -0.215248  21610.89   100.00  
   193     41  GlobalStep               -0.392367  21610.89   100.00  
   194     41  GlobalStep               -0.347539  21610.89   100.00  
   195     41  GlobalStep               -0.392367  21610.89   100.00  
   196     41  RefinementStep           -0.400978  21610.89   100.00  
   197     41  LocalStep                -0.215248  21610.89   100.00  
   198     41  GlobalStep               -0.237183  21610.89   100.00  
   199     41  GlobalStep               -0.389979  21610.89   100.00  
   200     41  GlobalStep               -0.392367  21610.89   100.00  
   201     41  GlobalStep               -0.392367  21610.89   100.00  
   202     41  GlobalStep               -0.248893  21610.89   100.00  
   203     41  LocalStep                -0.215248  21610.89   100.00  
   204     41  GlobalStep               -0.294747  21610.89   100.00  
   205     41  GlobalStep               -0.329505  21610.89   100.00  
   206     41  GlobalStep               -0.262363  21610.89   100.00  
   207     41  GlobalStep               -0.215248  21610.89   100.00  
   208     41  GlobalStep               -0.215248  21610.89   100.00  
   209     41  LocalStep                -0.215248  21610.89   100.00  
   210     41  GlobalStep               -0.296229  21610.89   100.00  
   211     41  GlobalStep               -0.388102  21610.89   100.00  
   212     41  GlobalStep               -0.295531  21610.89   100.00  
   213     41  GlobalStep               -0.392367  21610.89   100.00  
   214     41  GlobalStep               -0.392563  21610.89   100.00  
   215     41  LocalStep                -0.215248  21610.89   100.00  
   216     41  GlobalStep               -0.391101  21610.89   100.00  
   217     41  GlobalStep               -0.302768  21610.89   100.00  
   218     41  GlobalStep               -0.389803  21610.89   100.00  
   219     41  GlobalStep               -0.392171  21610.89   100.00  
   220     41  GlobalStep               -0.215248  21610.89   100.00  
   221     41  GlobalStep               -0.390997  21610.89   100.00  
   222     41  GlobalStep               -0.219562  21610.89   100.00  
   223     41  GlobalStep               -0.392367  21610.89   100.00  
   224     41  GlobalStep               -0.405991  21610.89   100.00  
   225     41  GlobalStep               -0.323894  21610.89   100.00  
   226     41  LocalStep                -0.215248  21610.89   100.00  
   227     41  GlobalStep               -0.215248  21610.89   100.00  
   228     41  GlobalStep               -0.392367  21610.89   100.00  
   229     41  GlobalStep               -0.306205  21610.89   100.00  
   230     41  GlobalStep               -0.257537  21610.89   100.00  
   231     41  LocalStep                -0.222374  21610.89   100.00  
   232     41  GlobalStep               -0.389687  21610.89   100.00  
   233     41  GlobalStep               -0.392179  21610.89   100.00  
   234     41  GlobalStep               -0.392367  21610.89   100.00  
   235     41  GlobalStep               -0.380679  21610.89   100.00  
   236     41  GlobalStep               -0.216104  21610.89   100.00  
   237     41  LocalStep                -0.215248  21610.89   100.00  
   238     41  GlobalStep               -0.215248  21610.89   100.00  
   239     41  LocalStep                -0.215248  21610.89   100.00  
   240     41  GlobalStep               -0.384323  21610.89   100.00  
   241     41  GlobalStep               -0.215248  21610.89   100.00  
   242     41  GlobalStep               -0.256021  21610.89   100.00  
   243     41  LocalStep                -0.215248  21610.89   100.00  
   244     41  GlobalStep               -0.270331  21610.89   100.00  
   245     41  GlobalStep               -0.215248  21610.89   100.00  
   246     41  GlobalStep               -0.261424  21610.89   100.00  
   247     41  GlobalStep               -0.215248  21610.89   100.00  
   248     41  LocalStep                -0.227548  21610.89   100.00  
   249     41  Restart                             21610.89
   249     42  Initialization           -0.215248  25498.02   100.00  
   249     42  Initialization           -0.215248  25498.02   100.00  
   249     42  Initialization           -0.215248  25498.02   100.00  
   249     42  Initialization           -0.215248  25498.02   100.00  
   249     42  Initialization           -0.342677  25498.02   100.00  
   249     42  Initialization           -0.216735  25498.02   100.00  
   249     42  Initialization           -0.215248  25498.02   100.00  
   249     42  Initialization           -0.392823  25498.02   100.00  
   249     42  Initialization           -0.217497  25498.02   100.00  
   249     42  Initialization           -0.392839  25498.02   100.00  
   249     42  Initialization           -0.215248  25498.02   100.00  
   249     42  Initialization           -0.392367  25498.02   100.00  
   249     42  Initialization           -0.215248  25498.02   100.00  
   249     42  Initialization           -0.392367  25498.02   100.00  
   249     42  Initialization           -0.348413  25498.02   100.00  
   250     45  Discarded                           25498.12
   251     58  Discarded                           25498.92
   252     58  Discarded                           25498.92
   253     58  Discarded                           25498.93
   254     58  Discarded                           25498.93
   255     58  Discarded                           25498.93
   256     58  Discarded                           25498.93
   257     58  Discarded                           25498.93
   258     58  Discarded                           25498.93
   259     58  Discarded                           25498.93
   260     58  Discarded                           25498.93
   261     58  Discarded                           25498.93
   262     58  Discarded                           25498.93
   263     58  Discarded                           25498.93
   264     58  Discarded                           25498.93
   265     58  Discarded                           25498.93
   266     58  Discarded                           25498.94
   267     60  Discarded                           25499.07
   268     60  Discarded                           25499.07
   269     60  Discarded                           25499.07
   270     60  Discarded                           25499.07
   271     60  Discarded                           25499.07
   272     60  Discarded                           25499.07
   273     60  Discarded                           25499.07
   274     60  Discarded                           25499.07
   275     60  Discarded                           25499.07
   276     62  Discarded                           25499.30
   277     62  Discarded                           25499.50
   277     62  GlobalStep               -0.392367  31667.99   100.00  
   278     62  GlobalStep               -0.393314  31676.02   100.00  
   279     62  GlobalStep               -0.393008  31692.46   100.00  
   280     63  GlobalStep               -0.392254  31703.89   100.00  
   281     63  LocalStep                -0.392790  31712.02   100.00  
   282     63  GlobalStep               -0.392367  31713.63   100.00  
   283     63  GlobalStep               -0.392367  31713.83   100.00  
   284     63  GlobalStep               -0.392367  31723.26   100.00  
   285     63  LocalStep                -0.392412  31726.67   100.00  
   286     64  LocalStep                -0.393112  31727.38   100.00  
   287     64  GlobalStep               -0.392536  31727.98   100.00  
   288     64  GlobalStep               -0.392367  31731.90   100.00  
   289     64  GlobalStep               -0.392257  31742.33   100.00  
   290     64  GlobalStep               -0.392367  31748.75   100.00  
   291     64  GlobalStep               -0.392367  31749.15   100.00  
   292     65  RefinementStep           -0.392790  31751.76   100.00  
   293     65  GlobalStep               -0.392367  31752.57   100.00  
   294     65  GlobalStep               -0.392367  31761.59   100.00  
   295     65  GlobalStep               -0.392367  31768.01   100.00  
   296     65  GlobalStep               -0.392367  31782.66   100.00  
   297     65  GlobalStep               -0.388934  31787.97   100.00  
   298     65  GlobalStep               -0.392367  31788.28   100.00  
   299     66  GlobalStep               -0.393285  31791.89   100.00  
   300     66  GlobalStep               -0.390961  31794.70   100.00  
   301     66  GlobalStep               -0.387774  31796.81   100.00  
   302     66  GlobalStep               -0.392367  31797.72   100.00  
   303     66  GlobalStep               -0.390580  31798.42   100.00  
   304     66  GlobalStep               -0.391377  31799.33   100.00  
   305     67  GlobalStep               -0.392367  31802.34   100.00  
   306     67  GlobalStep               -0.392367  31803.45   100.00  
   307     67  GlobalStep               -0.390769  31804.15   100.00  
   308     67  GlobalStep               -0.392367  31813.58   100.00  
   309     67  GlobalStep               -0.392367  31814.49   100.00  
   310     67  GlobalStep               -0.392367  31818.70   100.00  
   311     68  GlobalStep               -0.392504  31823.32   100.00  
   312     68  GlobalStep               -0.392367  31830.04   100.00  
   313     68  GlobalStep               -0.392367  31832.55   100.00  
   314     68  GlobalStep               -0.393519  31838.47   100.00  
   315     68  GlobalStep               -0.390780  31844.99   100.00  
   316     68  GlobalStep               -0.392503  31845.60   100.00  
   317     69  GlobalStep               -0.392137  31856.33   100.00  
   318     69  GlobalStep               -0.388385  31862.55   100.00  
   319     69  GlobalStep               -0.392367  31862.55   100.00  
   320     69  GlobalStep               -0.392367  31869.88   100.00  
   321     69  GlobalStep               -0.392304  31873.79   100.00  
   322     69  GlobalStep               -0.392087  31876.90   100.00  
   323     70  GlobalStep               -0.388312  31878.01   100.00  
   324     70  GlobalStep               -0.392367  31878.11   100.00  
   325     70  GlobalStep               -0.393444  31885.14   100.00  
   326     70  GlobalStep               -0.387530  31891.36   100.00  
   327     70  GlobalStep               -0.392570  31893.27   100.00  
   328     70  GlobalStep               -0.392367  31895.48   100.00  
   329     71  GlobalStep               -0.393317  31896.99   100.00  
   330     71  GlobalStep               -0.391967  31905.71   100.00  
   331     71  GlobalStep               -0.392665  31907.12   100.00  
   332     71  GlobalStep               -0.392367  31907.63   100.00  
   333     71  GlobalStep               -0.389197  31908.33   100.00  
   334     71  GlobalStep               -0.385328  31910.54   100.00  
   335     72  GlobalStep               -0.393209  31913.86   100.00  
   336     72  GlobalStep               -0.388083  31936.32   100.00  
   337     72  GlobalStep               -0.392367  31940.33   100.00  
   338     72  GlobalStep               -0.389261  31957.78   100.00  
   339     72  GlobalStep               -0.388045  31969.52   100.00  
   340     72  GlobalStep               -0.381416  32027.58   100.00  
   341     73  GlobalStep               -0.388376  32071.90   100.00  
   342     73  GlobalStep               -0.343261  32293.90   100.00  
   343     73  GlobalStep               -0.344822  32331.30   100.00  
   344     73  GlobalStep               -0.367244  32413.42   100.00  
   345     73  LocalStep                -0.394168  32470.27   100.00  
   346     73  LocalStep                -0.216501  32528.22   100.00  
   347     74  GlobalStep               -0.356498  32554.30   100.00  
   348     74  GlobalStep               -0.295606  32647.34   100.00  
   349     74  GlobalStep               -0.217703  32800.34   100.00  
   350     74  GlobalStep               -0.294026  32843.96   100.00  
   351     74  GlobalStep               -0.283402  32860.11   100.00  
   352     74  GlobalStep               -0.215248  33002.18   100.00  
   353     75  GlobalStep               -0.215248  33030.76   100.00  
   354     75  GlobalStep               -0.215248  33031.17   100.00  
   355     75  GlobalStep               -0.215248  33031.17   100.00  
   356     75  LocalStep                -0.215248  33033.69   100.00  
   357     75  GlobalStep               -0.215248  33040.02   100.00  
   358     75  LocalStep                -0.215248  33046.84   100.00  
   359     76  GlobalStep               -0.256991  33050.46   100.00  
   360     76  GlobalStep               -0.215248  33055.69   100.00  
   361     76  GlobalStep               -0.215248  33055.99   100.00  
   362     76  GlobalStep               -0.215248  33056.90   100.00  
   363     76  GlobalStep               -0.215248  33060.22   100.00  
   364     76  LocalStep                -0.215248  33060.52   100.00  
   365     77  GlobalStep               -0.215248  33063.94   100.00  
   366     77  GlobalStep               -0.245051  33101.24   100.00  
   367     77  GlobalStep               -0.237026  33252.86   100.00  
   368     77  GlobalStep               -0.228763  33320.24   100.00  
   369     77  LocalStep                -0.218160  33380.20   100.00  
   370     77  GlobalStep               -0.216668  33416.10   100.00  
   371     78  LocalStep                -0.220340  33651.62   100.00  
   372     78  LocalStep                -0.216501  33832.79   100.00  
   373     78  GlobalStep               -0.392367  38047.89   100.00  
   374     78  GlobalStep               -0.392367  38071.76   100.00  
   375     78  GlobalStep               -0.392367  38086.91   100.00  
   376     78  LocalStep                -0.392367  38097.95   100.00  
   377     79  RefinementStep           -0.391761  38133.55   100.00  
   378     79  GlobalStep               -0.392367  38139.17   100.00  
   379     79  LocalStep                -0.392790  38169.35   100.00  
   380     79  GlobalStep               -0.392367  38178.68   100.00  
   381     79  GlobalStep               -0.392367  38197.13   100.00  
   382     79  GlobalStep               -0.392367  38203.06   100.00  
   383     79  GlobalStep               -0.392397  38219.20   100.00  
   384     80  GlobalStep               -0.392585  38224.02   100.00  
   385     80  GlobalStep               -0.392367  38228.74   100.00  
   386     80  GlobalStep               -0.392367  38229.35   100.00  
   387     80  LocalStep                -0.392367  38229.45   100.00  
   388     80  GlobalStep               -0.392548  38231.77   100.00  
   389     80  GlobalStep               -0.392367  38234.48   100.00  
   390     81  GlobalStep               -0.392367  38236.79   100.00  
   391     81  GlobalStep               -0.392367  38238.50   100.00  
   392     81  LocalStep                -0.389099  38240.01   100.00  
   393     81  LocalStep                -0.392367  38253.86   100.00  
   394     81  GlobalStep               -0.392367  38261.58   100.00  
   395     81  LocalStep                -0.392367  38263.59   100.00  
   396     82  GlobalStep               -0.392852  38264.30   100.00  
   397     82  GlobalStep               -0.392367  38264.71   100.00  
   398     82  GlobalStep               -0.391831  38266.82   100.00  
   399     82  GlobalStep               -0.392367  38267.93   100.00  
   400     82  GlobalStep               -0.392367  38276.66   100.00  
   401     82  GlobalStep               -0.392367  38283.30   100.00  
   402     83  GlobalStep               -0.392854  38309.87   100.00  
   403     83  GlobalStep               -0.392367  38311.28   100.00  
   404     83  GlobalStep               -0.392276  38315.30   100.00  
   405     83  GlobalStep               -0.387647  38318.62   100.00  
   406     83  GlobalStep               -0.392239  38318.82   100.00  
   407     83  LocalStep                -0.392367  38330.26   100.00  
   408     84  GlobalStep               -0.388769  38335.59   100.00  
   409     84  GlobalStep               -0.400185  38345.72   100.00  
   410     84  GlobalStep               -0.392367  38354.76   100.00  
   411     84  GlobalStep               -0.389726  38357.27   100.00  
   412     84  GlobalStep               -0.392367  38361.10   100.00  
   413     84  GlobalStep               -0.392588  38379.57   100.00  
   414     85  GlobalStep               -0.369654  38383.70   100.00  
   415     85  GlobalStep               -0.392367  38389.73   100.00  
   416     85  GlobalStep               -0.387265  38390.24   100.00  
   417     85  GlobalStep               -0.392367  38404.50   100.00  
   418     85  LocalStep                -0.392367  38431.77   100.00  
   419     85  GlobalStep               -0.392367  38442.32   100.00  
   420     86  LocalStep                -0.388677  38451.97   100.00  
   421     86  GlobalStep               -0.390008  38454.08   100.00  
   422     86  LocalStep                -0.392367  38456.70   100.00  
   423     86  GlobalStep               -0.385159  38504.73   100.00  
   424     86  GlobalStep               -0.392367  38528.40   100.00  
   425     86  GlobalStep               -0.389049  38567.40   100.00  
   426     87  GlobalStep               -0.392367  38614.98   100.00  
   427     87  GlobalStep               -0.379670  38668.98   100.00  
   428     87  LocalStep                -0.399240  38714.24   100.00  
   429     87  GlobalStep               -0.316478  38790.31   100.00  
   430     87  GlobalStep               -0.392367  38889.25   100.00  
   431     87  GlobalStep               -0.392367  38896.08   100.00  
   432     88  GlobalStep               -0.177609  38923.09   100.00  
   433     88  GlobalStep               -0.392367  38926.01   100.00  
   434     88  LocalStep                -0.392367  38965.52   100.00  
   435     88  GlobalStep               -0.342811  39018.58   100.00  
   436     88  GlobalStep               -0.313391  39228.02   100.00  
   437     88  GlobalStep               -0.299550  39393.95   100.00  
   438     89  GlobalStep               -0.392367  39398.38   100.00  
   439     89  GlobalStep               -0.258212  39411.82   100.00  
   440     89  GlobalStep               -0.392367  39457.05   100.00  
   441     89  GlobalStep               -0.403904  39468.90   100.00  
   442     89  GlobalStep               -0.389079  39473.63   100.00  
   443     89  GlobalStep               -0.606909  39503.34   100.00 *
   444     90  GlobalStep               -0.386643  39597.31   100.00  
   445     90  GlobalStep               -0.392367  39611.07   100.00  
   446     90  LocalStep                -0.371974  39612.18   100.00  
   447     90  GlobalStep               -0.392629  39619.11   100.00  
   448     90  GlobalStep               -0.392367  39624.33   100.00  
   449     90  GlobalStep               -0.392367  39647.61   100.00  
   450     91  GlobalStep               -0.231552  39650.94   100.00  
   451     91  GlobalStep               -0.363843  39656.86   100.00  
   452     91  GlobalStep               -0.393187  39669.42   100.00  
   453     91  GlobalStep               -0.381326  39672.94   100.00  
   454     91  GlobalStep               -0.392367  39766.80   100.00  
   455     91  GlobalStep               -0.392563  39895.85   100.00  
   456     92  LocalStep                -0.392367  39930.14   100.00  
   457     92  GlobalStep               -0.389017  39994.63   100.00  
   458     92  GlobalStep               -0.366758  40047.89   100.00  
   459     92  GlobalStep               -0.215248  40082.09   100.00  
   460     92  GlobalStep               -0.392367  40229.69   100.00  
   461     92  GlobalStep               -0.389568  40249.36   100.00  
   462     93  GlobalStep               -0.392367  40278.44   100.00  
   463     93  GlobalStep               -0.258608  40282.16   100.00  
   464     93  GlobalStep               -0.215248  40411.00   100.00  
   465     93  GlobalStep               -0.301624  40539.94   100.00  
   466     93  LocalStep                -0.295394  40557.70   100.00  
   467     93  GlobalStep               -0.220777  40799.75   100.00  
   468     94  LocalStep                -0.215248  40845.28   100.00  
   469     94  GlobalStep               -0.391997  43714.85   100.00  
   470     94  GlobalStep               -0.392367  44463.86   100.00  
   471     94  LocalStep                -0.392300  44515.40   100.00  
   472     94  LocalStep                -0.392367  44608.55   100.00  
   473     94  GlobalStep               -0.393303  44635.22   100.00  
   474     95  GlobalStep               -0.392367  44657.19   100.00  
   475     95  GlobalStep               -0.392480  44664.52   100.00  
   476     95  GlobalStep               -0.392367  44681.88   100.00  
   477     95  GlobalStep               -0.392367  44704.85   100.00  
   478     95  LocalStep                -0.392367  44705.06   100.00  
   479     95  GlobalStep               -0.392668  44721.24   100.00  
   480     96  GlobalStep               -0.392256  44723.06   100.00  
   481     96  GlobalStep               -0.388792  44723.78   100.00  
   482     96  GlobalStep               -0.392367  44727.40   100.00  
   483     96  GlobalStep               -0.392367  44765.82   100.00  
   484     96  GlobalStep               -0.392367  44775.85   100.00  
   485     96  GlobalStep               -0.392367  44780.37   100.00  
   486     97  GlobalStep               -0.392550  44780.88   100.00  
   487     97  GlobalStep               -0.392014  44785.01   100.00  
   488     97  GlobalStep               -0.392367  44786.62   100.00  
   489     97  GlobalStep               -0.392367  44788.55   100.00  
   490     97  GlobalStep               -0.392367  44788.66   100.00  
   491     97  GlobalStep               -0.392367  44800.52   100.00  
   492     98  GlobalStep               -0.389785  44815.29   100.00  
   493     98  LocalStep                -0.392367  44817.72   100.00  
   494     98  GlobalStep               -0.391687  44824.04   100.00  
   495     98  LocalStep                -0.392367  44825.06   100.00  
   496     98  GlobalStep               -0.392606  44830.68   100.00  
   497     98  GlobalStep               -0.392171  44841.33   100.00  
   498     99  GlobalStep               -0.392802  44857.90   100.00  
   499     99  GlobalStep               -0.390609  44862.84   100.00  
   500     99  GlobalStep               -0.392367  44865.97   100.00  
   501     99  GlobalStep               -0.392367  44866.70   100.00  
   502     99  GlobalStep               -0.392367  44890.68   100.00  
   503     99  LocalStep                -0.392367  44918.48   100.00  
   504    100  RefinementStep           -0.337882  49210.98   100.00  
   505    100  GlobalStep               -0.413631  49210.98   100.00  
   506    100  GlobalStep               -0.331487  49210.98   100.00  
   507    100  GlobalStep               -0.546423  49210.98   100.00  
   508    100  GlobalStep               -0.464200  49210.98   100.00  
   509    100  LocalStep                -0.342433  49210.98   100.00  
   510    100  GlobalStep               -0.386776  49210.98   100.00  
   511    100  GlobalStep               -0.414836  49210.98   100.00  
   512    100  GlobalStep               -0.359355  49210.98   100.00  
   513    100  GlobalStep               -0.381301  49210.98   100.00  
   514    100  GlobalStep               -0.389832  49210.98   100.00  
   515    100  LocalStep                -0.392367  49210.98   100.00  
   516    100  GlobalStep               -0.360157  49210.98   100.00  
   517    100  GlobalStep               -0.390022  49210.98   100.00  
   518    100  GlobalStep               -0.392367  49210.98   100.00  
   519    100  GlobalStep               -0.391420  49210.98   100.00  
   520    100  GlobalStep               -0.390416  49210.98   100.00  
   521    100  LocalStep                -0.392367  49210.98   100.00  
   522    100  GlobalStep               -0.215248  49210.98   100.00  
   523    100  GlobalStep               -0.392367  49210.98   100.00  
   524    100  GlobalStep               -0.378206  49210.98   100.00  
   525    100  GlobalStep               -0.392367  49210.98   100.00  
   526    100  GlobalStep               -0.391719  49210.98   100.00  
   527    100  LocalStep                -0.392367  49210.98   100.00  
   528    100  GlobalStep               -0.392367  49210.98   100.00  
   529    100  GlobalStep               -0.392367  49210.98   100.00  
   530    100  GlobalStep               -0.392431  49210.98   100.00  
   531    100  GlobalStep               -0.391116  49210.98   100.00  
   532    100  GlobalStep               -0.390373  49210.98   100.00  
   533    100  LocalStep                -0.392367  49210.98   100.00  
   534    100  GlobalStep               -0.392367  49210.98   100.00  
   535    100  GlobalStep               -0.389770  49210.98   100.00  
   536    100  GlobalStep               -0.391829  49210.98   100.00  
   537    100  GlobalStep               -0.392367  49210.98   100.00  
   538    100  GlobalStep               -0.393044  49210.98   100.00  
   539    100  LocalStep                -0.395119  49210.98   100.00  
   540    100  GlobalStep               -0.280036  49210.98   100.00  
   541    100  GlobalStep               -0.392367  49210.98   100.00  
   542    100  GlobalStep               -0.392367  49210.98   100.00  
   543    100  GlobalStep               -0.394793  49210.98   100.00  
   544    100  GlobalStep               -0.392433  49210.99   100.00  
   545    100  LocalStep                -0.511224  49210.99   100.00  
   546    100  GlobalStep               -0.392367  49210.99   100.00  
   547    100  GlobalStep               -0.389248  49210.99   100.00  
   548    100  GlobalStep               -0.392367  49210.99   100.00  
   549    100  GlobalStep               -0.392798  49210.99   100.00  
   550    100  GlobalStep               -0.388685  49210.99   100.00  
   551    100  LocalStep                -0.391779  49210.99   100.00  
   552    100  GlobalStep               -0.215248  49210.99   100.00  
   553    100  GlobalStep               -0.277705  49210.99   100.00  
   554    100  GlobalStep               -0.393609  49210.99   100.00  
   555    100  GlobalStep               -0.455247  49210.99   100.00  
   556    100  GlobalStep               -0.390759  49210.99   100.00  
   557    100  LocalStep                -0.392855  49210.99   100.00  
   558    100  GlobalStep               -0.382439  49210.99   100.00  
   559    100  GlobalStep               -0.215248  49210.99   100.00  
   560    100  GlobalStep               -0.392467  49210.99   100.00  
   561    100  GlobalStep               -0.627714  49210.99   100.00 *
   562    100  GlobalStep               -0.388371  49210.99   100.00  
   563    100  LocalStep                -0.536000  49210.99   100.00  
   564    100  GlobalStep               -0.389238  49210.99   100.00  
   565    100  GlobalStep               -0.686960  49210.99   100.00 *
   566    100  GlobalStep               -0.392367  49210.99   100.00  
   567    100  GlobalStep               -0.614102  49210.99   100.00  
   568    100  GlobalStep               -0.388590  49210.99   100.00  
   569    100  LocalStep                -0.391138  49210.99   100.00  
   570    100  GlobalStep               -0.392135  49210.99   100.00  
   571    100  GlobalStep               -0.392367  49210.99   100.00  
   572    100  GlobalStep               -0.392367  49210.99   100.00  
   573    100  GlobalStep               -0.599122  49210.99   100.00  
   574    100  GlobalStep               -0.393064  49210.99   100.00  
   575    100  LocalStep                -0.389192  49210.99   100.00  
   576    100  GlobalStep               -0.344321  49210.99   100.00  
   577    100  GlobalStep               -0.390508  49210.99   100.00  
   578    100  GlobalStep               -0.691451  49210.99   100.00 *
   579    100  GlobalStep               -0.494185  49210.99   100.00  
   580    100  GlobalStep               -0.389948  49210.99   100.00  
   581    100  GlobalStep               -0.291337  49210.99   100.00  
   582    100  LocalStep                -0.392452  49210.99   100.00  
   583    100  GlobalStep               -0.299957  49210.99   100.00  
   584    100  GlobalStep               -0.386176  49210.99   100.00  
   585    100  GlobalStep               -0.560078  49210.99   100.00  
   586    100  GlobalStep               -0.393122  49210.99   100.00  
   587    100  LocalStep                -0.391226  49210.99   100.00  
   588    100  GlobalStep               -0.392331  49210.99   100.00  
   589    100  GlobalStep               -0.392367  49210.99   100.00  
   590    100  GlobalStep               -0.393380  49210.99   100.00  
   591    100  GlobalStep               -0.573430  49210.99   100.00  
   592    100  GlobalStep               -0.391773  49210.99   100.00  
   593    100  LocalStep                -0.426798  49210.99   100.00  
   594    100  GlobalStep               -0.392367  49210.99   100.00  
   595    100  GlobalStep               -0.392429  49210.99   100.00  
   596    100  GlobalStep               -0.393628  49210.99   100.00  
   597    100  GlobalStep               -0.388571  49210.99   100.00  
   598    100  GlobalStep               -0.391576  49210.99   100.00  
   599    100  LocalStep                -0.393653  49210.99   100.00  
Summary: iters 600 evals 600 noisy_evals   0 cycles 100 opt_time 49210.99 tot_time 49210.99 obj        -0.691451 gap 100.00
Val: -0.6914506837
X: 

[0.4459374158 0.9589019324 0.0175785015 0.0080099138 0.8831348645
 0.9503764918 0.015421749  0.0207695436 0.5733606906 0.0023378639
 0.9734616538 0.0151286902 0.1215186514]


Itercount: 600
Evalcount: 600
Fast_evalcount: 0
