# Supplementary material for: Black-box and surrogate optimization for tuning spiking neural models of striatum plasticity
Source: Front Neuroinform. 2022 Oct 20;16:1017222. doi: 10.3389/fninf.2022.1017222 (PMC9630480; doi:10.3389/fninf.2022.1017222)
Supplement: Supplementary file 1 [file Data_Sheet_1.ZIP › SHARED_DATA_TuningSpiking/RBFOpt/600FE/Alv_RBF_600_18.txt]

  Iter  Cycle  Action             Objective value      Time      Gap
  ----  -----  ------             ---------------      ----      ---
     0      0  Initialization           -0.275205   3433.60   100.00  
     0      0  Initialization           -0.392367   3433.60   100.00  
     0      0  Initialization           -0.215248   3433.60   100.00  
     0      0  Initialization           -0.215248   3433.60   100.00  
     0      0  Initialization           -0.215248   3433.60   100.00  
     0      0  Initialization           -0.215248   3433.60   100.00  
     0      0  Initialization           -0.242659   3433.60   100.00  
     0      0  Initialization           -0.215248   3433.60   100.00  
     0      0  Initialization           -0.218151   3433.60   100.00  
     0      0  Initialization           -0.392637   3433.60   100.00  
     0      0  Initialization           -0.215248   3433.60   100.00  
     0      0  Initialization           -0.392367   3433.60   100.00  
     0      0  Initialization           -0.392940   3433.60   100.00 *
     0      0  Initialization           -0.392367   3433.60   100.00  
     0      0  Initialization           -0.348413   3433.60   100.00  
     1      3  Discarded                            3433.64
     2      3  Discarded                            3433.64
     3      3  Discarded                            3433.64
     4      3  Discarded                            3433.64
     5      3  Discarded                            3433.64
     6      3  Discarded                            3433.64
     7      3  Discarded                            3433.64
     8      5  Discarded                            3433.73
     8     17  GlobalStep               -0.392367   8281.47   100.00  
     9     17  LocalStep                -0.392367   8741.24   100.00  
    10     17  GlobalStep               -0.392367   8777.03   100.00  
    11     17  GlobalStep               -0.392367   8821.65   100.00  
    12     17  GlobalStep               -0.392367   8825.56   100.00  
    13     18  GlobalStep               -0.392367   8826.37   100.00  
    14     18  GlobalStep               -0.392367   8831.83   100.00  
    15     18  GlobalStep               -0.392367   8835.14   100.00  
    16     18  GlobalStep               -0.392367   8836.05   100.00  
    17     18  LocalStep                -0.392367   8838.76   100.00  
    18     18  GlobalStep               -0.392367   8839.96   100.00  
    19     19  GlobalStep               -0.392367   8841.77   100.00  
    20     19  GlobalStep               -0.389472   8842.41   100.00  
    21     19  GlobalStep               -0.392367   8846.83   100.00  
    22     19  LocalStep                -0.392367   8848.03   100.00  
    23     19  GlobalStep               -0.392367   8848.13   100.00  
    24     19  GlobalStep               -0.392367   8851.85   100.00  
    25     20  GlobalStep               -0.392367   8852.55   100.00  
    26     20  GlobalStep               -0.392367   8856.32   100.00  
    27     20  GlobalStep               -0.392367   8856.42   100.00  
    28     20  GlobalStep               -0.392367   8856.93   100.00  
    29     20  GlobalStep               -0.392367   8858.13   100.00  
    30     20  GlobalStep               -0.392367   8859.64   100.00  
    31     21  GlobalStep               -0.392367   8860.45   100.00  
    32     21  GlobalStep               -0.392367   8861.39   100.00  
    33     21  LocalStep                -0.392367   8861.79   100.00  
    34     21  LocalStep                -0.392367   8862.00   100.00  
    35     21  GlobalStep               -0.392367   8866.21   100.00  
    36     21  GlobalStep               -0.392367   8867.72   100.00  
    37     22  GlobalStep               -0.394294   8877.45   100.00 *
    38     22  GlobalStep               -0.391772   8878.24   100.00  
    39     22  RefinementStep           -0.389641   8878.24   100.00  
    40     22  GlobalStep               -0.392367   8879.37   100.00  
    41     22  GlobalStep               -0.392367   8881.48   100.00  
    42     22  GlobalStep               -0.392367   8882.29   100.00  
    43     22  GlobalStep               -0.392385   8885.00   100.00  
    44     23  GlobalStep               -0.392367   8885.10   100.00  
    45     23  GlobalStep               -0.392367   8885.98   100.00  
    46     23  GlobalStep               -0.392367   8886.08   100.00  
    47     23  GlobalStep               -0.392367   8886.49   100.00  
    48     23  GlobalStep               -0.392367   8890.90   100.00  
    49     23  GlobalStep               -0.392433   8895.32   100.00  
    50     24  GlobalStep               -0.392367   8895.42   100.00  
    51     24  GlobalStep               -0.392367   8896.36   100.00  
    52     24  GlobalStep               -0.392367   8896.97   100.00  
    53     24  LocalStep                -0.393999   8901.48   100.00  
    54     24  GlobalStep               -0.392367   8901.99   100.00  
    55     24  GlobalStep               -0.392367   8902.29   100.00  
    56     25  GlobalStep               -0.392367   8903.40   100.00  
    57     25  GlobalStep               -0.392367   8904.55   100.00  
    58     25  GlobalStep               -0.392367   8904.55   100.00  
    59     25  LocalStep                -0.392367   8905.97   100.00  
    60     25  GlobalStep               -0.391975   8907.98   100.00  
    61     25  GlobalStep               -0.392415   8909.69   100.00  
    62     26  LocalStep                -0.392367   8911.50   100.00  
    63     26  GlobalStep               -0.392367   8913.60   100.00  
    64     26  LocalStep                -0.392367   8914.61   100.00  
    65     26  GlobalStep               -0.392367   8914.71   100.00  
    66     26  GlobalStep               -0.392367   8916.82   100.00  
    67     26  GlobalStep               -0.392367   8918.43   100.00  
    68     27  GlobalStep               -0.392367   8924.24   100.00  
    69     27  GlobalStep               -0.392367   8925.43   100.00  
    70     27  LocalStep                -0.392367   8926.54   100.00  
    71     27  GlobalStep               -0.392367   8933.46   100.00  
    72     27  GlobalStep               -0.392367   8938.07   100.00  
    73     27  GlobalStep               -0.392367   8939.98   100.00  
    74     28  GlobalStep               -0.392367   8942.89   100.00  
    75     28  GlobalStep               -0.388250   8947.27   100.00  
    76     28  GlobalStep               -0.392367   8947.37   100.00  
    77     28  GlobalStep               -0.392367   8948.78   100.00  
    78     28  LocalStep                -0.392367   8959.01   100.00  
    79     28  GlobalStep               -0.392367   8965.53   100.00  
    80     29  LocalStep                -0.392367   8969.75   100.00  
    81     29  GlobalStep               -0.392367   8990.01   100.00  
    82     29  LocalStep                -0.392367   8996.03   100.00  
    83     29  LocalStep                -0.392367   9007.68   100.00  
    84     29  GlobalStep               -0.337830   9314.38   100.00  
    85     29  GlobalStep               -0.359312   9331.33   100.00  
    86     30  GlobalStep               -0.339736   9401.87   100.00  
    87     30  GlobalStep               -0.342829   9434.01   100.00  
    88     30  GlobalStep               -0.367986   9498.22   100.00  
    89     30  GlobalStep               -0.363152   9535.75   100.00  
    90     30  GlobalStep               -0.321644   9548.09   100.00  
    91     30  LocalStep                -0.215248   9792.43   100.00  
    92     31  GlobalStep               -0.291666   9881.37   100.00  
    93     31  GlobalStep               -0.275874   9904.22   100.00  
    94     31  GlobalStep               -0.325901   9939.93   100.00  
    95     31  GlobalStep               -0.265831  10005.91   100.00  
    96     31  GlobalStep               -0.259069  10027.67   100.00  
    97     31  GlobalStep               -0.288439  10046.93   100.00  
    98     32  GlobalStep               -0.263953  10089.74   100.00  
    99     32  GlobalStep               -0.215248  10117.73   100.00  
   100     32  GlobalStep               -0.215248  10136.98   100.00  
   101     32  LocalStep                -0.215248  10137.09   100.00  
   102     32  GlobalStep               -0.215248  10150.03   100.00  
   103     32  GlobalStep               -0.356356  10206.09   100.00  
   104     33  GlobalStep               -0.392367  13720.25   100.00  
   105     33  GlobalStep               -0.392367  14188.68   100.00  
   106     33  LocalStep                -0.392367  14272.80   100.00  
   107     33  GlobalStep               -0.392367  14273.41   100.00  
   108     33  GlobalStep               -0.392173  14297.68   100.00  
   109     33  GlobalStep               -0.392367  14310.22   100.00  
   110     34  GlobalStep               -0.392367  14327.07   100.00  
   111     34  GlobalStep               -0.392367  14328.89   100.00  
   112     34  GlobalStep               -0.392367  14328.89   100.00  
   113     34  GlobalStep               -0.392367  14341.74   100.00  
   114     34  LocalStep                -0.392367  14342.95   100.00  
   115     34  GlobalStep               -0.392567  14344.86   100.00  
   116     35  GlobalStep               -0.388959  14345.46   100.00  
   117     35  GlobalStep               -0.392367  14348.77   100.00  
   118     35  GlobalStep               -0.392367  14352.58   100.00  
   119     35  GlobalStep               -0.392367  14355.20   100.00  
   120     35  GlobalStep               -0.392367  14355.71   100.00  
   121     35  GlobalStep               -0.392367  14356.01   100.00  
   122     36  GlobalStep               -0.392367  14357.12   100.00  
   123     36  GlobalStep               -0.392367  14359.14   100.00  
   124     36  GlobalStep               -0.391613  14359.65   100.00  
   125     36  GlobalStep               -0.392367  14361.57   100.00  
   126     36  GlobalStep               -0.392367  14361.87   100.00  
   127     36  GlobalStep               -0.392367  14374.82   100.00  
   128     37  LocalStep                -0.392367  14382.14   100.00  
   129     37  RefinementStep           -0.392728  14384.27   100.00  
   130     37  GlobalStep               -0.392367  14385.49   100.00  
   131     37  GlobalStep               -0.392367  14388.40   100.00  
   132     37  GlobalStep               -0.392367  14394.53   100.00  
   133     37  LocalStep                -0.392367  14395.75   100.00  
   134     37  GlobalStep               -0.392456  14396.05   100.00  
   135     38  LocalStep                -0.392367  14396.66   100.00  
   136     38  GlobalStep               -0.392367  14398.93   100.00  
   137     38  LocalStep                -0.392367  14399.14   100.00  
   138     38  GlobalStep               -0.392367  14401.36   100.00  
   139     38  GlobalStep               -0.392367  14401.97   100.00  
   140     38  GlobalStep               -0.390842  14405.98   100.00  
   141     39  GlobalStep               -0.391621  14408.09   100.00  
   142     39  LocalStep                -0.397920  17244.65   100.00 *
   143     39  GlobalStep               -0.391753  17244.65   100.00  
   144     39  GlobalStep               -0.392367  17244.65   100.00  
   145     39  GlobalStep               -0.392367  17244.65   100.00  
   146     39  GlobalStep               -0.392367  17244.65   100.00  
   147     39  GlobalStep               -0.392367  17244.65   100.00  
   148     39  LocalStep                -0.392571  17244.65   100.00  
   149     39  GlobalStep               -0.392367  17244.65   100.00  
   150     39  GlobalStep               -0.392367  17244.65   100.00  
   151     39  GlobalStep               -0.392367  17244.65   100.00  
   152     39  GlobalStep               -0.395531  17244.65   100.00  
   153     39  GlobalStep               -0.391145  17244.65   100.00  
   154     39  RefinementStep           -0.392347  17244.65   100.00  
   155     39  LocalStep                -0.392367  17244.65   100.00  
   156     39  GlobalStep               -0.392367  17244.65   100.00  
   157     39  GlobalStep               -0.392367  17244.65   100.00  
   158     39  GlobalStep               -0.392367  17244.65   100.00  
   159     39  GlobalStep               -0.392367  17244.65   100.00  
   160     39  GlobalStep               -0.392367  17244.65   100.00  
   161     39  LocalStep                -0.392367  17244.65   100.00  
   162     39  GlobalStep               -0.392367  17244.65   100.00  
   163     39  GlobalStep               -0.392367  17244.65   100.00  
   164     39  GlobalStep               -0.392367  17244.65   100.00  
   165     39  GlobalStep               -0.392367  17244.65   100.00  
   166     39  GlobalStep               -0.389364  17244.65   100.00  
   167     39  LocalStep                -0.392367  17244.65   100.00  
   168     39  GlobalStep               -0.392648  17244.65   100.00  
   169     39  GlobalStep               -0.392367  17244.65   100.00  
   170     39  GlobalStep               -0.392367  17244.65   100.00  
   171     39  GlobalStep               -0.392367  17244.65   100.00  
   172     39  GlobalStep               -0.392063  17244.65   100.00  
   173     39  LocalStep                -0.392367  17244.65   100.00  
   174     39  GlobalStep               -0.391887  17244.65   100.00  
   175     39  GlobalStep               -0.392367  17244.65   100.00  
   176     39  GlobalStep               -0.392367  17244.65   100.00  
   177     39  GlobalStep               -0.392367  17244.65   100.00  
   178     39  GlobalStep               -0.392367  17244.65   100.00  
   179     39  LocalStep                -0.392367  17244.65   100.00  
   180     39  GlobalStep               -0.392367  17244.65   100.00  
   181     39  GlobalStep               -0.389718  17244.65   100.00  
   182     39  GlobalStep               -0.392367  17244.65   100.00  
   183     39  GlobalStep               -0.386710  17244.65   100.00  
   184     39  GlobalStep               -0.289821  17244.65   100.00  
   185     39  LocalStep                -0.392367  17244.65   100.00  
   186     39  GlobalStep               -0.392367  17244.65   100.00  
   187     39  GlobalStep               -0.392367  17244.65   100.00  
   188     39  GlobalStep               -0.392367  17244.66   100.00  
   189     39  GlobalStep               -0.392367  17244.66   100.00  
   190     39  GlobalStep               -0.392367  17244.66   100.00  
   191     39  LocalStep                -0.392367  17244.66   100.00  
   192     39  GlobalStep               -0.392367  17244.66   100.00  
   193     39  GlobalStep               -0.392367  17244.66   100.00  
   194     39  GlobalStep               -0.392367  17244.66   100.00  
   195     39  GlobalStep               -0.393162  17244.66   100.00  
   196     39  GlobalStep               -0.392367  17244.66   100.00  
   197     39  LocalStep                -0.392367  17244.66   100.00  
   198     39  GlobalStep               -0.392367  17244.66   100.00  
   199     39  GlobalStep               -0.392367  17244.66   100.00  
   200     39  GlobalStep               -0.392367  17244.66   100.00  
   201     39  GlobalStep               -0.292026  17244.66   100.00  
   202     39  GlobalStep               -0.265830  17244.66   100.00  
   203     39  LocalStep                -0.392367  17244.66   100.00  
   204     39  GlobalStep               -0.392367  17244.66   100.00  
   205     39  GlobalStep               -0.392367  17244.66   100.00  
   206     39  GlobalStep               -0.392367  17244.66   100.00  
   207     39  GlobalStep               -0.392367  17244.66   100.00  
   208     39  GlobalStep               -0.392367  17244.66   100.00  
   209     39  GlobalStep               -0.392367  17244.66   100.00  
   210     39  GlobalStep               -0.392367  17244.66   100.00  
   211     39  GlobalStep               -0.392367  17244.66   100.00  
   212     39  LocalStep                -0.392367  17244.66   100.00  
   213     39  GlobalStep               -0.392293  17244.66   100.00  
   214     39  GlobalStep               -0.392367  17244.66   100.00  
   215     39  GlobalStep               -0.392367  17244.66   100.00  
   216     39  GlobalStep               -0.392367  17244.66   100.00  
   217     39  LocalStep                -0.392367  17244.66   100.00  
   218     39  GlobalStep               -0.392367  17244.66   100.00  
   219     39  GlobalStep               -0.392367  17244.66   100.00  
   220     39  GlobalStep               -0.385533  17244.66   100.00  
   221     39  GlobalStep               -0.387746  17244.66   100.00  
   222     39  GlobalStep               -0.215248  17244.66   100.00  
   223     39  LocalStep                -0.392367  17244.66   100.00  
   224     39  GlobalStep               -0.258344  17244.66   100.00  
   225     39  LocalStep                -0.392367  17244.66   100.00  
   226     39  GlobalStep               -0.392367  17244.66   100.00  
   227     39  GlobalStep               -0.303424  17244.66   100.00  
   228     39  GlobalStep               -0.369880  17244.66   100.00  
   229     39  LocalStep                -0.392367  17244.66   100.00  
   230     39  GlobalStep               -0.392367  17244.66   100.00  
   231     39  GlobalStep               -0.392367  17244.66   100.00  
   232     39  GlobalStep               -0.286452  17244.66   100.00  
   233     39  GlobalStep               -0.392367  17244.66   100.00  
   234     39  GlobalStep               -0.392367  17244.66   100.00  
   235     39  GlobalStep               -0.392367  17244.67   100.00  
   236     39  GlobalStep               -0.302654  17244.67   100.00  
   238     54  Discarded                           17286.25
   239     54  Discarded                           17286.25
   240     54  Discarded                           17286.26
   241     55  Discarded                           17286.29
   242     55  Discarded                           17286.29
   243     55  Discarded                           17286.31
   244     55  Discarded                           17287.07
   244     56  GlobalStep               -0.393876  22617.85   100.00  
   245     56  GlobalStep               -0.392367  22693.65   100.00  
   246     56  GlobalStep               -0.392367  22695.27   100.00  
   247     56  LocalStep                -0.392367  22696.39   100.00  
   248     56  GlobalStep               -0.392367  22705.73   100.00  
   249     56  LocalStep                -0.392367  22711.87   100.00  
   250     57  GlobalStep               -0.392367  22715.50   100.00  
   251     57  LocalStep                -0.392367  26602.03   100.00  
   252     57  GlobalStep               -0.392367  26602.03   100.00  
   253     57  GlobalStep               -0.391966  26602.03   100.00  
   254     57  GlobalStep               -0.392367  26602.03   100.00  
   255     57  GlobalStep               -0.392367  26602.03   100.00  
   256     57  GlobalStep               -0.215248  26602.03   100.00  
   257     57  LocalStep                -0.392367  26602.03   100.00  
   258     57  LocalStep                -0.392367  26602.03   100.00  
   259     57  LocalStep                -0.392367  26602.03   100.00  
   260     57  LocalStep                -0.392367  26602.03   100.00  
   261     57  GlobalStep               -0.392367  26602.03   100.00  
   262     57  GlobalStep               -0.392367  26602.03   100.00  
   263     57  GlobalStep               -0.392367  26602.03   100.00  
   264     57  GlobalStep               -0.391429  26602.03   100.00  
   265     57  GlobalStep               -0.392367  26602.03   100.00  
   266     57  GlobalStep               -0.392367  26602.03   100.00  
   267     57  GlobalStep               -0.392367  26602.03   100.00  
   268     57  GlobalStep               -0.364368  26602.03   100.00  
   269     57  GlobalStep               -0.215248  26602.03   100.00  
   270     57  GlobalStep               -0.248002  26602.04   100.00  
   271     57  GlobalStep               -0.392367  26602.04   100.00  
   272     57  GlobalStep               -0.392367  26602.04   100.00  
   273     57  GlobalStep               -0.392367  26602.04   100.00  
   274     57  GlobalStep               -0.392593  26602.04   100.00  
   275     57  GlobalStep               -0.392367  26602.04   100.00  
   276     57  GlobalStep               -0.392196  26602.04   100.00  
   277     57  GlobalStep               -0.392367  26602.04   100.00  
   278     57  GlobalStep               -0.392367  26602.04   100.00  
   279     57  GlobalStep               -0.392874  26602.04   100.00  
   280     57  GlobalStep               -0.392367  26602.04   100.00  
   281     57  GlobalStep               -0.392367  26602.04   100.00  
   282     57  GlobalStep               -0.392367  26602.04   100.00  
   283     57  GlobalStep               -0.392266  26602.04   100.00  
   284     57  GlobalStep               -0.391735  26602.04   100.00  
   285     57  LocalStep                -0.392248  26602.04   100.00  
   286     57  GlobalStep               -0.389403  26602.04   100.00  
   287     57  GlobalStep               -0.392367  26602.04   100.00  
   288     57  GlobalStep               -0.392367  26602.04   100.00  
   289     57  GlobalStep               -0.391535  26602.04   100.00  
   290     57  GlobalStep               -0.388092  26602.04   100.00  
   291     57  LocalStep                -0.392367  26602.04   100.00  
   292     57  GlobalStep               -0.256536  26602.04   100.00  
   293     57  GlobalStep               -0.391851  26602.04   100.00  
   294     57  GlobalStep               -0.392367  26602.04   100.00  
   295     57  GlobalStep               -0.392367  26602.04   100.00  
   296     57  GlobalStep               -0.391790  26602.04   100.00  
   297     57  LocalStep                -0.392367  26602.04   100.00  
   298     57  GlobalStep               -0.392367  26602.04   100.00  
   299     57  GlobalStep               -0.392367  26602.04   100.00  
   300     57  GlobalStep               -0.392367  26602.04   100.00  
   301     57  GlobalStep               -0.392281  26602.04   100.00  
   302     57  GlobalStep               -0.391934  26602.04   100.00  
   303     57  LocalStep                -0.392367  26602.04   100.00  
   304     57  GlobalStep               -0.392367  26602.04   100.00  
   305     57  GlobalStep               -0.392367  26602.04   100.00  
   306     57  GlobalStep               -0.392367  26602.04   100.00  
   307     57  GlobalStep               -0.392151  26602.04   100.00  
   308     57  GlobalStep               -0.392367  26602.04   100.00  
   309     57  GlobalStep               -0.392367  26602.04   100.00  
   310     57  GlobalStep               -0.392367  26602.04   100.00  
   311     57  GlobalStep               -0.392367  26602.04   100.00  
   312     57  GlobalStep               -0.392584  26602.04   100.00  
   313     57  GlobalStep               -0.392367  26602.04   100.00  
   314     57  LocalStep                -0.392367  26602.04   100.00  
   315     57  GlobalStep               -0.392367  26602.04   100.00  
   316     57  GlobalStep               -0.392367  26602.04   100.00  
   317     57  GlobalStep               -0.392367  26602.04   100.00  
   318     57  GlobalStep               -0.392367  26602.04   100.00  
   319     57  GlobalStep               -0.392939  26602.04   100.00  
   320     57  LocalStep                -0.392367  26602.04   100.00  
   321     57  GlobalStep               -0.392454  26602.04   100.00  
   322     57  GlobalStep               -0.392367  26602.04   100.00  
   323     57  GlobalStep               -0.392367  26602.05   100.00  
   324     57  GlobalStep               -0.391793  26602.05   100.00  
   325     57  LocalStep                -0.392367  26602.05   100.00  
   326     57  GlobalStep               -0.392367  26602.05   100.00  
   327     57  GlobalStep               -0.392367  26602.05   100.00  
   328     57  GlobalStep               -0.392992  26602.05   100.00  
   329     57  GlobalStep               -0.391958  26602.05   100.00  
   330     57  LocalStep                -0.392367  26602.05   100.00  
   331     57  GlobalStep               -0.392367  26602.05   100.00  
   332     57  GlobalStep               -0.392367  26602.05   100.00  
   333     57  GlobalStep               -0.392367  26602.05   100.00  
   334     57  GlobalStep               -0.392367  26602.05   100.00  
   335     57  LocalStep                -0.392367  26602.05   100.00  
   336     57  GlobalStep               -0.392367  26602.05   100.00  
   337     57  GlobalStep               -0.392367  26602.05   100.00  
   338     57  GlobalStep               -0.392253  26602.05   100.00  
   339     57  LocalStep                -0.215248  26602.05   100.00  
   340     57  GlobalStep               -0.392367  26602.05   100.00  
   341     57  GlobalStep               -0.398549  26602.05   100.00 *
   342     57  GlobalStep               -0.392367  26602.05   100.00  
   343     57  GlobalStep               -0.391934  26602.05   100.00  
   344     57  GlobalStep               -0.392673  26602.05   100.00  
   345     57  RefinementStep           -0.359642  26602.05   100.00  
   347     61  Discarded                           26602.31
   348     62  Discarded                           26602.32
   349     62  Discarded                           26602.35
   350     62  Discarded                           26602.38
   351     63  Discarded                           26602.41
   352     73  Discarded                           26603.81
   353     73  Discarded                           26603.93
   354     74  Discarded                           26604.90
   354     74  LocalStep                -0.392367  30837.67   100.00  
   355     74  LocalStep                -0.392367  30846.71   100.00  
   356     74  LocalStep                -0.392367  30849.35   100.00  
   357     74  LocalStep                -0.392367  30861.80   100.00  
   358     74  LocalStep                -0.392367  30864.93   100.00  
   359     75  LocalStep                -0.392367  30877.39   100.00  
   360     75  LocalStep                -0.392367  30880.12   100.00  
   361     75  LocalStep                -0.392367  30882.66   100.00  
   362     75  LocalStep                -0.392367  30892.72   100.00  
   363     75  LocalStep                -0.392367  30894.56   100.00  
   364     75  LocalStep                -0.392367  30894.58   100.00  
   365     76  LocalStep                -0.392367  30897.81   100.00  
   366     76  LocalStep                -0.392367  30923.72   100.00  
   367     76  GlobalStep               -0.392367  30967.28   100.00  
   368     76  GlobalStep               -0.392063  31409.39   100.00  
   369     76  GlobalStep               -0.392367  31801.86   100.00  
   370     76  GlobalStep               -0.392367  31908.56   100.00  
   371     77  GlobalStep               -0.392367  31909.98   100.00  
   372     77  GlobalStep               -0.392367  31910.30   100.00  
   373     77  GlobalStep               -0.392367  31911.23   100.00  
   374     77  GlobalStep               -0.392367  31915.66   100.00  
   375     77  GlobalStep               -0.392367  31917.69   100.00  
   376     77  GlobalStep               -0.392367  31920.72   100.00  
   377     78  GlobalStep               -0.392367  31925.57   100.00  
   378     78  GlobalStep               -0.392367  31925.70   100.00  
   379     78  GlobalStep               -0.392367  31926.43   100.00  
   380     78  GlobalStep               -0.392367  31929.86   100.00  
   381     78  GlobalStep               -0.392367  31930.99   100.00  
   382     78  GlobalStep               -0.392367  31931.11   100.00  
   383     79  GlobalStep               -0.392367  31934.65   100.00  
   384     79  GlobalStep               -0.392367  31940.29   100.00  
   385     79  GlobalStep               -0.392367  31955.07   100.00  
   386     79  GlobalStep               -0.392367  31955.71   100.00  
   387     79  GlobalStep               -0.392367  31968.59   100.00  
   388     79  GlobalStep               -0.392367  31969.33   100.00  
   389     80  GlobalStep               -0.392367  31982.59   100.00  
   390     80  GlobalStep               -0.392367  31983.72   100.00  
   391     80  GlobalStep               -0.392367  31993.68   100.00  
   392     80  GlobalStep               -0.392367  31995.84   100.00  
   393     80  GlobalStep               -0.392367  31997.88   100.00  
   394     80  LocalStep                -0.392367  31998.11   100.00  
   395     81  GlobalStep               -0.392367  32001.06   100.00  
   396     81  GlobalStep               -0.392367  32012.22   100.00  
   397     81  GlobalStep               -0.392048  32016.26   100.00  
   398     81  GlobalStep               -0.392367  32016.59   100.00  
   399     81  GlobalStep               -0.392367  32028.86   100.00  
   400     81  GlobalStep               -0.392367  32030.89   100.00  
   401     82  GlobalStep               -0.392367  32031.83   100.00  
   402     82  GlobalStep               -0.392367  32031.83   100.00  
   403     82  GlobalStep               -0.392367  32034.12   100.00  
   404     82  GlobalStep               -0.392367  32034.25   100.00  
   405     82  GlobalStep               -0.392367  32035.09   100.00  
   406     82  GlobalStep               -0.392367  32036.62   100.00  
   407     83  GlobalStep               -0.392367  32037.05   100.00  
   408     83  GlobalStep               -0.392367  32038.29   100.00  
   409     83  GlobalStep               -0.392367  32042.25   100.00  
   410     83  GlobalStep               -0.392036  32050.31   100.00  
   411     83  GlobalStep               -0.392367  32052.76   100.00  
   412     83  GlobalStep               -0.392971  32052.88   100.00  
   413     84  GlobalStep               -0.392367  32055.22   100.00  
   414     84  GlobalStep               -0.392367  32055.45   100.00  
   415     84  GlobalStep               -0.392367  32056.70   100.00  
   416     84  GlobalStep               -0.392367  32056.93   100.00  
   417     84  GlobalStep               -0.392367  32057.47   100.00  
   418     84  GlobalStep               -0.392367  32059.00   100.00  
   419     85  GlobalStep               -0.392707  32060.13   100.00  
   420     85  GlobalStep               -0.392367  32063.78   100.00  
   421     85  GlobalStep               -0.392367  32066.72   100.00  
   422     85  GlobalStep               -0.392367  32066.95   100.00  
   423     85  GlobalStep               -0.392367  32068.50   100.00  
   424     85  GlobalStep               -0.392367  32069.43   100.00  
   425     86  GlobalStep               -0.392367  32070.06   100.00  
   426     86  GlobalStep               -0.392367  32071.40   100.00  
   427     86  GlobalStep               -0.392367  32074.04   100.00  
   428     86  GlobalStep               -0.393004  32077.78   100.00  
   429     86  GlobalStep               -0.392367  32081.03   100.00  
   430     86  GlobalStep               -0.390854  32085.67   100.00  
   431     87  GlobalStep               -0.392367  32090.43   100.00  
   432     87  GlobalStep               -0.392367  32095.68   100.00  
   433     87  GlobalStep               -0.392367  32098.32   100.00  
   434     87  GlobalStep               -0.396410  32286.57   100.00  
   435     87  GlobalStep               -0.392493  32392.81   100.00  
   436     87  GlobalStep               -0.363070  32475.38   100.00  
   437     88  GlobalStep               -0.385961  32532.77   100.00  
   438     88  GlobalStep               -0.388487  32625.47   100.00  
   439     88  GlobalStep               -0.395557  32641.95   100.00  
   440     88  GlobalStep               -0.384941  32680.49   100.00  
   441     88  RefinementStep           -0.377778  32778.79   100.00  
   442     88  GlobalStep               -0.387292  32882.41   100.00  
   443     88  GlobalStep               -0.246132  32915.54   100.00  
   444     89  GlobalStep               -0.303665  32989.27   100.00  
   445     89  GlobalStep               -0.295774  33120.06   100.00  
   446     89  GlobalStep               -0.344762  33137.83   100.00  
   447     89  GlobalStep               -0.284925  33161.24   100.00  
   448     89  GlobalStep               -0.215248  33923.62   100.00  
   449     89  GlobalStep               -0.706889  33960.46   100.00 *
   450     90  GlobalStep               -0.392367  35987.42   100.00  
   451     90  GlobalStep               -0.392367  36004.79   100.00  
   452     90  GlobalStep               -0.392367  36008.54   100.00  
   453     90  GlobalStep               -0.392795  36071.06   100.00  
   454     90  LocalStep                -0.392367  36077.12   100.00  
   455     90  GlobalStep               -0.392367  36077.24   100.00  
   456     91  GlobalStep               -0.392367  36084.50   100.00  
   457     91  GlobalStep               -0.392367  36131.16   100.00  
   458     91  LocalStep                -0.392367  36136.11   100.00  
   459     91  GlobalStep               -0.392367  36162.63   100.00  
   460     91  LocalStep                -0.392367  36354.90   100.00  
   461     91  GlobalStep               -0.392367  36609.44   100.00  
   462     92  GlobalStep               -0.392575  36747.77   100.00  
   463     92  GlobalStep               -0.392367  36828.73   100.00  
   464     92  GlobalStep               -0.392367  36887.13   100.00  
   465     92  GlobalStep               -0.392367  36956.56   100.00  
   466     92  GlobalStep               -0.392367  36985.97   100.00  
   467     92  GlobalStep               -0.392367  36987.30   100.00  
   468     93  GlobalStep               -0.390491  36998.68   100.00  
   469     93  GlobalStep               -0.392367  37015.56   100.00  
   470     93  GlobalStep               -0.392367  37022.33   100.00  
   471     93  LocalStep                -0.392367  37040.81   100.00  
   472     93  GlobalStep               -0.373672  37045.06   100.00  
   473     93  LocalStep                -0.392367  37046.00   100.00  
   474     94  GlobalStep               -0.392367  37051.77   100.00  
   475     94  GlobalStep               -0.399611  37068.36   100.00  
   476     94  GlobalStep               -0.392367  37070.81   100.00  
   477     94  LocalStep                -0.392367  37076.78   100.00  
   478     94  LocalStep                -0.392367  37078.82   100.00  
   479     94  GlobalStep               -0.392367  37080.87   100.00  
   480     95  LocalStep                -0.392367  37085.32   100.00  
   481     95  GlobalStep               -0.392074  37086.26   100.00  
   482     95  GlobalStep               -0.392552  37090.21   100.00  
   483     95  LocalStep                -0.392367  37103.70   100.00  
   484     95  GlobalStep               -0.392367  37105.45   100.00  
   485     95  GlobalStep               -0.392367  37106.69   100.00  
   486     96  LocalStep                -0.392367  37111.55   100.00  
   487     96  GlobalStep               -0.392367  37121.32   100.00  
   488     96  GlobalStep               -0.392294  37125.28   100.00  
   489     96  GlobalStep               -0.388778  37127.21   100.00  
   490     96  LocalStep                -0.392367  37128.06   100.00  
   491     96  GlobalStep               -0.392367  37137.81   100.00  
   492     97  GlobalStep               -0.392367  37144.38   100.00  
   493     97  GlobalStep               -0.349323  37146.42   100.00  
   494     97  GlobalStep               -0.392367  37151.77   100.00  
   495     97  LocalStep                -0.392367  37161.78   100.00  
   496     97  GlobalStep               -0.392367  37166.34   100.00  
   497     97  GlobalStep               -0.392367  37169.09   100.00  
   498     98  GlobalStep               -0.392367  37172.65   100.00  
   499     98  GlobalStep               -0.392625  37174.29   100.00  
   500     98  GlobalStep               -0.378621  37178.35   100.00  
   501     98  GlobalStep               -0.392367  37190.24   100.00  
   502     98  GlobalStep               -0.392367  37193.39   100.00  
   503     98  GlobalStep               -0.392367  37204.98   100.00  
   504     99  GlobalStep               -0.336230  37339.09   100.00  
   505     99  GlobalStep               -0.385040  37344.05   100.00  
   506     99  GlobalStep               -0.264876  37373.81   100.00  
   507     99  GlobalStep               -0.385620  37479.72   100.00  
   508     99  GlobalStep               -0.388588  37565.17   100.00  
   509     99  GlobalStep               -0.392367  37578.87   100.00  
   510    100  GlobalStep               -0.372969  37595.87   100.00  
   511    100  GlobalStep               -0.392367  37599.23   100.00  
   512    100  GlobalStep               -0.215248  41846.43   100.00  
   513    100  GlobalStep               -0.400390  41846.43   100.00  
   514    100  GlobalStep               -0.544534  41846.43   100.00  
   515    100  GlobalStep               -0.380667  41846.43   100.00  
   516    100  GlobalStep               -0.357683  41846.43   100.00  
   517    100  GlobalStep               -0.209490  41846.43   100.00  
   518    100  GlobalStep               -0.301804  41846.43   100.00  
   519    100  GlobalStep               -0.280177  41846.43   100.00  
   520    100  GlobalStep               -0.215248  41846.43   100.00  
   521    100  GlobalStep               -0.326321  41846.43   100.00  
   522    100  GlobalStep               -0.329649  41846.43   100.00  
   523    100  GlobalStep               -0.215248  41846.43   100.00  
   524    100  GlobalStep               -0.266697  41846.43   100.00  
   525    100  GlobalStep               -0.283522  41846.43   100.00  
   526    100  GlobalStep               -0.335667  41846.43   100.00  
   527    100  GlobalStep               -0.378536  41846.43   100.00  
   528    100  GlobalStep               -0.386019  41846.43   100.00  
   529    100  LocalStep                -0.398890  41846.43   100.00  
   530    100  GlobalStep               -0.272060  41846.43   100.00  
   531    100  GlobalStep               -0.346689  41846.43   100.00  
   532    100  GlobalStep               -0.281943  41846.43   100.00  
   533    100  GlobalStep               -0.330113  41846.43   100.00  
   534    100  LocalStep                -0.323948  41846.43   100.00  
   535    100  GlobalStep               -0.392921  41846.43   100.00  
   536    100  GlobalStep               -0.370173  41846.43   100.00  
   537    100  RefinementStep           -0.399981  41846.43   100.00  
   538    100  GlobalStep               -0.386738  41846.43   100.00  
   539    100  LocalStep                -0.391642  41846.43   100.00  
   540    100  GlobalStep               -0.165166  41846.43   100.00  
   541    100  GlobalStep               -0.380140  41846.43   100.00  
   542    100  GlobalStep               -0.392367  41846.43   100.00  
   543    100  GlobalStep               -0.213775  41846.43   100.00  
   544    100  GlobalStep               -0.344028  41846.43   100.00  
   545    100  LocalStep                -0.267278  41846.43   100.00  
   546    100  GlobalStep               -0.273167  41846.43   100.00  
   547    100  GlobalStep               -0.388639  41846.43   100.00  
   548    100  GlobalStep               -0.390139  41846.43   100.00  
   549    100  GlobalStep               -0.730574  41846.43   100.00 *
   550    100  GlobalStep               -0.312491  41846.43   100.00  
   551    100  LocalStep                -0.328941  41846.43   100.00  
   552    100  GlobalStep               -0.414806  41846.43   100.00  
   553    100  GlobalStep               -0.603443  41846.43   100.00  
   554    100  GlobalStep               -0.388608  41846.43   100.00  
   555    100  GlobalStep               -0.409901  41846.43   100.00  
   556    100  GlobalStep               -0.361602  41846.43   100.00  
   557    100  LocalStep                -0.734720  41846.43   100.00 *
   558    100  GlobalStep               -0.217679  41846.43   100.00  
   559    100  GlobalStep               -0.216272  41846.43   100.00  
   560    100  GlobalStep               -0.222016  41846.43   100.00  
   561    100  GlobalStep               -0.352203  41846.43   100.00  
   562    100  GlobalStep               -0.341825  41846.43   100.00  
   563    100  LocalStep                -0.332622  41846.43   100.00  
   564    100  GlobalStep               -0.215248  41846.43   100.00  
   565    100  GlobalStep               -0.388445  41846.43   100.00  
   566    100  GlobalStep               -0.739400  41846.43   100.00 *
   567    100  GlobalStep               -0.617674  41846.43   100.00  
   568    100  GlobalStep               -0.407721  41846.43   100.00  
   569    100  LocalStep                -0.631487  41846.43   100.00  
   570    100  GlobalStep               -0.298706  41846.43   100.00  
   571    100  GlobalStep               -0.224814  41846.43   100.00  
   572    100  GlobalStep               -0.389177  41846.43   100.00  
   573    100  GlobalStep               -0.740872  41846.43   100.00 *
   574    100  GlobalStep               -0.422038  41846.43   100.00  
   575    100  LocalStep                -0.672966  41846.44   100.00  
   576    100  GlobalStep               -0.213993  41846.44   100.00  
   577    100  GlobalStep               -0.669165  41846.44   100.00  
   578    100  GlobalStep               -0.253091  41846.44   100.00  
   579    100  GlobalStep               -0.611780  41846.44   100.00  
   580    100  GlobalStep               -0.358857  41846.44   100.00  
   581    100  LocalStep                -0.714356  41846.44   100.00  
   582    100  GlobalStep               -0.317476  41846.44   100.00  
   583    100  GlobalStep               -0.346416  41846.44   100.00  
   584    100  GlobalStep               -0.411638  41846.44   100.00  
   585    100  GlobalStep               -0.426389  41846.44   100.00  
   586    100  GlobalStep               -0.679205  41846.44   100.00  
   587    100  LocalStep                -0.567431  41846.44   100.00  
   588    100  GlobalStep               -0.357202  41846.44   100.00  
   589    100  GlobalStep               -0.392367  41846.44   100.00  
   590    100  GlobalStep               -0.350027  41846.44   100.00  
   591    100  GlobalStep               -0.250165  41846.44   100.00  
   592    100  GlobalStep               -0.666855  41846.44   100.00  
   593    100  LocalStep                -0.375365  41846.44   100.00  
   594    100  GlobalStep               -0.257403  41846.44   100.00  
   595    100  GlobalStep               -0.387611  41846.44   100.00  
   596    100  GlobalStep               -0.215870  41846.44   100.00  
   597    100  GlobalStep               -0.221816  41846.44   100.00  
   598    100  GlobalStep               -0.379209  41846.44   100.00  
   599    100  LocalStep                -0.314774  41846.44   100.00  
   600    100  GlobalStep               -0.387948  41846.44   100.00  
   601    100  GlobalStep               -0.387550  41846.44   100.00  
   602    100  GlobalStep               -0.390737  41846.44   100.00  
   603    100  GlobalStep               -0.372925  41846.44   100.00  
   604    100  GlobalStep               -0.316871  41846.44   100.00  
   605    100  LocalStep                -0.502375  41846.44   100.00  
   606    100  GlobalStep               -0.391180  41846.44   100.00  
   607    100  GlobalStep               -0.353474  41846.44   100.00  
Summary: iters 608 evals 600 noisy_evals   0 cycles 100 opt_time 41846.44 tot_time 41846.44 obj        -0.740872 gap 100.00
Val: -0.7408717202
X: 

[9.8764827615e-01 3.4428721221e-01 9.8319064337e-02 9.1802928447e-02
 1.1865184630e-01 9.7770247516e-01 4.6729682972e-04 8.4402323312e-04
 9.9792597462e-01 7.0707246702e-01 2.3930151398e-02 1.6653997114e-02
 4.5487830675e-02]


Itercount: 608
Evalcount: 600
Fast_evalcount: 0
