# Supplementary material for: Black-box and surrogate optimization for tuning spiking neural models of striatum plasticity
Source: Front Neuroinform. 2022 Oct 20;16:1017222. doi: 10.3389/fninf.2022.1017222 (PMC9630480; doi:10.3389/fninf.2022.1017222)
Supplement: Supplementary file 1 [file Data_Sheet_1.ZIP › SHARED_DATA_TuningSpiking/RBFOpt/600FE/Alv_RBF_600_19.txt]

  Iter  Cycle  Action             Objective value      Time      Gap
  ----  -----  ------             ---------------      ----      ---
     0      0  Initialization           -0.365203   3623.06   100.00  
     0      0  Initialization           -0.224855   3623.06   100.00  
     0      0  Initialization           -0.215248   3623.06   100.00  
     0      0  Initialization           -0.206632   3623.06   100.00  
     0      0  Initialization           -0.217320   3623.06   100.00  
     0      0  Initialization           -0.392851   3623.06   100.00 *
     0      0  Initialization           -0.391422   3623.06   100.00  
     0      0  Initialization           -0.219567   3623.06   100.00  
     0      0  Initialization           -0.389292   3623.06   100.00  
     0      0  Initialization           -0.223326   3623.06   100.00  
     0      0  Initialization           -0.215248   3623.06   100.00  
     0      0  Initialization           -0.215248   3623.06   100.00  
     0      0  Initialization           -0.363144   3623.06   100.00  
     0      0  Initialization           -0.215248   3623.06   100.00  
     0      0  Initialization           -0.348413   3623.06   100.00  
     1      3  Discarded                            3623.16
     1     16  GlobalStep               -0.390398   8069.73   100.00  
     2     16  GlobalStep               -0.392367   8996.80   100.00  
     3     16  GlobalStep               -0.392367   9037.01   100.00  
     4     16  LocalStep                -0.392367   9043.02   100.00  
     5     16  GlobalStep               -0.392367   9043.23   100.00  
     6     16  LocalStep                -0.392367   9044.33   100.00  
     7     17  GlobalStep               -0.392367   9048.45   100.00  
     8     17  GlobalStep               -0.392367   9049.74   100.00  
     9     17  GlobalStep               -0.392367   9053.66   100.00  
    10     17  GlobalStep               -0.392367   9060.88   100.00  
    11     17  GlobalStep               -0.392367   9066.60   100.00  
    12     17  LocalStep                -0.392367   9067.91   100.00  
    13     18  GlobalStep               -0.392367   9068.72   100.00  
    14     18  GlobalStep               -0.392367   9080.18   100.00  
    15     18  LocalStep                -0.392367   9080.28   100.00  
    16     18  GlobalStep               -0.392367   9081.28   100.00  
    17     18  LocalStep                -0.392367   9087.31   100.00  
    18     18  GlobalStep               -0.392367   9089.42   100.00  
    19     19  LocalStep                -0.392367   9089.72   100.00  
    20     19  LocalStep                -0.392272   9093.10   100.00  
    21     19  RefinementStep           -0.392367   9093.60   100.00  
    22     19  LocalStep                -0.392367   9095.41   100.00  
    23     19  GlobalStep               -0.392367   9096.92   100.00  
    24     19  GlobalStep               -0.392367   9101.44   100.00  
    25     19  GlobalStep               -0.392367   9103.25   100.00  
    26     20  GlobalStep               -0.392367   9111.27   100.00  
    27     20  GlobalStep               -0.392367   9118.65   100.00  
    28     20  LocalStep                -0.392367   9121.16   100.00  
    29     20  GlobalStep               -0.392367   9122.07   100.00  
    30     20  GlobalStep               -0.392367   9124.68   100.00  
    31     20  LocalStep                -0.392367   9129.50   100.00  
    32     21  GlobalStep               -0.392367   9132.11   100.00  
    33     21  GlobalStep               -0.392367   9135.79   100.00  
    34     21  GlobalStep               -0.392367   9136.60   100.00  
    35     21  GlobalStep               -0.390892   9136.90   100.00  
    36     21  GlobalStep               -0.392367   9140.22   100.00  
    37     21  GlobalStep               -0.392367   9144.03   100.00  
    38     22  GlobalStep               -0.392367   9145.14   100.00  
    39     22  GlobalStep               -0.392367   9147.45   100.00  
    40     22  GlobalStep               -0.392367   9149.15   100.00  
    41     22  GlobalStep               -0.392367   9154.17   100.00  
    42     22  GlobalStep               -0.391710   9157.48   100.00  
    43     22  GlobalStep               -0.392606   9166.81   100.00  
    44     23  GlobalStep               -0.392367   9169.12   100.00  
    45     23  LocalStep                -0.392367   9172.52   100.00  
    46     23  GlobalStep               -0.392367   9173.82   100.00  
    47     23  GlobalStep               -0.392214   9177.14   100.00  
    48     23  LocalStep                -0.392367   9177.34   100.00  
    49     23  GlobalStep               -0.392367   9181.06   100.00  
    50     23  GlobalStep               -0.392367   9181.06   100.00  
    51     24  GlobalStep               -0.392367   9188.28   100.00  
    52     24  GlobalStep               -0.392367   9190.29   100.00  
    53     24  GlobalStep               -0.392367   9192.10   100.00  
    54     24  GlobalStep               -0.392367   9193.11   100.00  
    55     24  GlobalStep               -0.392367   9195.52   100.00  
    56     25  GlobalStep               -0.392367   9200.03   100.00  
    57     25  GlobalStep               -0.392367   9200.03   100.00  
    58     25  GlobalStep               -0.392367   9201.12   100.00  
    59     25  GlobalStep               -0.388487   9207.25   100.00  
    60     25  GlobalStep               -0.392367   9207.65   100.00  
    61     25  GlobalStep               -0.392367   9209.16   100.00  
    62     26  GlobalStep               -0.392589   9214.28   100.00  
    63     26  GlobalStep               -0.392367   9227.78   100.00  
    64     26  GlobalStep               -0.392367   9230.59   100.00  
    65     26  GlobalStep               -0.392367   9230.59   100.00  
    66     26  LocalStep                -0.392802   9233.20   100.00  
    67     26  GlobalStep               -0.392367   9234.71   100.00  
    68     27  LocalStep                -0.392367   9236.82   100.00  
    69     27  GlobalStep               -0.392606   9238.26   100.00  
    70     27  GlobalStep               -0.392367   9261.93   100.00  
    71     27  GlobalStep               -0.393169   9263.13   100.00 *
    72     27  GlobalStep               -0.392367   9279.08   100.00  
    73     27  GlobalStep               -0.392367   9322.80   100.00  
    74     28  GlobalStep               -0.392367   9331.43   100.00  
    75     28  GlobalStep               -0.392367   9333.96   100.00  
    76     28  GlobalStep               -0.392367   9357.93   100.00  
    77     28  GlobalStep               -0.392367   9369.56   100.00  
    78     28  GlobalStep               -0.392367   9494.49   100.00  
    79     28  GlobalStep               -0.383241   9498.01   100.00  
    80     29  GlobalStep               -0.391999   9509.44   100.00  
    81     29  GlobalStep               -0.372555   9536.05   100.00  
    82     29  GlobalStep               -0.347686   9830.93   100.00  
    83     29  GlobalStep               -0.261867  10105.85   100.00  
    84     29  GlobalStep               -0.318880  10138.44   100.00  
    85     29  GlobalStep               -0.334116  10252.44   100.00  
    86     30  GlobalStep               -0.284890  10262.17   100.00  
    87     30  GlobalStep               -0.268113  10382.79   100.00  
    88     30  GlobalStep               -0.215248  10406.76   100.00  
    89     30  GlobalStep               -0.483489  10444.06   100.00 *
    90     30  GlobalStep               -0.259638  10472.03   100.00  
    91     30  GlobalStep               -0.241770  10489.58   100.00  
    92     31  GlobalStep               -0.249256  10522.67   100.00  
    93     31  GlobalStep               -0.229311  10572.29   100.00  
    94     31  LocalStep                -0.227398  10599.06   100.00  
    95     31  LocalStep                -0.227183  10620.02   100.00  
    96     31  GlobalStep               -0.215248  10711.56   100.00  
    97     31  GlobalStep               -0.392367  13506.81   100.00  
    98     32  GlobalStep               -0.392367  14242.96   100.00  
    99     32  GlobalStep               -0.392367  14570.96   100.00  
   100     32  LocalStep                -0.392367  14571.06   100.00  
   101     32  LocalStep                -0.392367  14573.68   100.00  
   102     32  GlobalStep               -0.392367  14579.09   100.00  
   103     32  GlobalStep               -0.392367  14579.90   100.00  
   104     33  LocalStep                -0.392367  14584.01   100.00  
   105     33  LocalStep                -0.392367  14585.83   100.00  
   106     33  GlobalStep               -0.392367  14585.83   100.00  
   107     33  GlobalStep               -0.392367  14588.26   100.00  
   108     33  GlobalStep               -0.392367  14588.46   100.00  
   109     33  GlobalStep               -0.392367  14597.90   100.00  
   110     34  GlobalStep               -0.392367  14601.91   100.00  
   111     34  GlobalStep               -0.392367  14603.99   100.00  
   112     34  GlobalStep               -0.392367  14615.42   100.00  
   113     34  GlobalStep               -0.392367  14617.44   100.00  
   114     34  RefinementStep           -0.392367  14619.95   100.00  
   115     34  GlobalStep               -0.392367  14628.28   100.00  
   116     34  GlobalStep               -0.392367  14631.19   100.00  
   117     35  GlobalStep               -0.391074  14632.70   100.00  
   118     35  LocalStep                -0.392367  14634.74   100.00  
   119     35  GlobalStep               -0.392367  14634.74   100.00  
   120     35  GlobalStep               -0.389353  14656.82   100.00  
   121     35  GlobalStep               -0.392367  14663.34   100.00  
   122     35  LocalStep                -0.392367  14664.25   100.00  
   123     36  GlobalStep               -0.392367  14668.87   100.00  
   124     36  GlobalStep               -0.392367  14676.91   100.00  
   125     36  GlobalStep               -0.392367  14681.85   100.00  
   126     36  GlobalStep               -0.392367  14686.98   100.00  
   127     36  GlobalStep               -0.392367  14694.12   100.00  
   128     36  GlobalStep               -0.392367  14694.42   100.00  
   129     37  GlobalStep               -0.392367  14696.33   100.00  
   130     37  GlobalStep               -0.392367  14698.59   100.00  
   131     37  GlobalStep               -0.392367  14698.59   100.00  
   132     37  GlobalStep               -0.392367  14699.21   100.00  
   133     37  GlobalStep               -0.392367  14702.32   100.00  
   134     37  GlobalStep               -0.392367  14703.23   100.00  
   135     38  GlobalStep               -0.392367  14708.75   100.00  
   136     38  GlobalStep               -0.392367  14712.60   100.00  
   137     38  GlobalStep               -0.392367  14716.11   100.00  
   138     38  LocalStep                -0.392367  14722.23   100.00  
   139     38  GlobalStep               -0.392367  14723.14   100.00  
   140     38  LocalStep                -0.392367  14724.55   100.00  
   141     39  GlobalStep               -0.392367  14736.39   100.00  
   142     39  LocalStep                -0.392367  14738.89   100.00  
   143     39  GlobalStep               -0.392367  14739.10   100.00  
   144     39  GlobalStep               -0.392367  14739.40   100.00  
   145     39  GlobalStep               -0.392367  14739.81   100.00  
   146     39  LocalStep                -0.392367  14742.12   100.00  
   147     40  GlobalStep               -0.392367  14744.74   100.00  
   148     40  LocalStep                -0.392367  14750.44   100.00  
   149     40  GlobalStep               -0.389001  14750.84   100.00  
   150     40  GlobalStep               -0.392367  14750.95   100.00  
   151     40  LocalStep                -0.392367  14751.97   100.00  
   152     40  GlobalStep               -0.392367  14753.08   100.00  
   153     41  GlobalStep               -0.392367  14755.12   100.00  
   154     41  GlobalStep               -0.392367  14757.85   100.00  
   155     41  GlobalStep               -0.392367  14761.57   100.00  
   156     41  GlobalStep               -0.392367  14761.57   100.00  
   157     41  GlobalStep               -0.392367  14777.32   100.00  
   158     41  GlobalStep               -0.392367  14781.64   100.00  
   159     41  GlobalStep               -0.392367  14781.64   100.00  
   160     42  GlobalStep               -0.392367  14789.20   100.00  
   161     42  GlobalStep               -0.392367  14798.54   100.00  
   162     42  GlobalStep               -0.392205  14798.76   100.00  
   163     42  GlobalStep               -0.392367  14809.89   100.00  
   164     42  GlobalStep               -0.392367  14869.56   100.00  
   165     43  GlobalStep               -0.392367  14954.90   100.00  
   166     43  LocalStep                -0.392367  14966.50   100.00  
   167     43  GlobalStep               -0.383329  15021.06   100.00  
   168     43  GlobalStep               -0.392843  15159.94   100.00  
   169     43  GlobalStep               -0.370576  15381.06   100.00  
   170     43  GlobalStep               -0.392367  15437.02   100.00  
   171     44  GlobalStep               -0.392367  15446.35   100.00  
   172     44  GlobalStep               -0.392367  15461.71   100.00  
   173     44  LocalStep                -0.392367  15622.97   100.00  
   174     44  GlobalStep               -0.340139  15686.96   100.00  
   175     44  GlobalStep               -0.294933  15689.58   100.00  
   176     44  GlobalStep               -0.392367  15713.15   100.00  
   177     45  GlobalStep               -0.392367  15780.85   100.00  
   178     45  GlobalStep               -0.392235  15790.50   100.00  
   179     45  GlobalStep               -0.339213  15824.11   100.00  
   180     45  GlobalStep               -0.251272  15845.50   100.00  
   181     45  GlobalStep               -0.390085  15901.06   100.00  
   182     45  GlobalStep               -0.392483  16004.38   100.00  
   183     46  GlobalStep               -0.215248  16173.95   100.00  
   184     46  GlobalStep               -0.215258  16299.91   100.00  
   185     46  GlobalStep               -0.251737  16469.01   100.00  
   186     46  GlobalStep               -0.215248  16490.37   100.00  
   187     46  GlobalStep               -0.443044  16628.86   100.00  
   188     46  GlobalStep               -0.404301  16716.92   100.00  
   189     47  GlobalStep               -0.394595  16764.56   100.00  
   190     47  LocalStep                -0.215248  21345.51   100.00  
   191     47  GlobalStep               -0.396726  21345.51   100.00  
   192     47  GlobalStep               -0.292561  21345.51   100.00  
   193     47  GlobalStep               -0.392320  21345.51   100.00  
   194     47  GlobalStep               -0.392367  21345.51   100.00  
   195     47  GlobalStep               -0.392367  21345.51   100.00  
   196     47  LocalStep                -0.220340  21345.51   100.00  
   197     47  GlobalStep               -0.327085  21345.51   100.00  
   198     47  GlobalStep               -0.271327  21345.51   100.00  
   199     47  GlobalStep               -0.390745  21345.51   100.00  
   200     47  GlobalStep               -0.215248  21345.51   100.00  
   201     47  GlobalStep               -0.393746  21345.51   100.00  
   202     47  LocalStep                -0.224809  21345.51   100.00  
   203     47  GlobalStep               -0.236518  21345.51   100.00  
   204     47  GlobalStep               -0.396288  21345.51   100.00  
   205     47  GlobalStep               -0.215248  21345.51   100.00  
   206     47  GlobalStep               -0.392367  21345.51   100.00  
   207     47  GlobalStep               -0.318669  21345.51   100.00  
   208     47  LocalStep                -0.222122  21345.51   100.00  
   209     47  GlobalStep               -0.251883  21345.51   100.00  
   210     47  GlobalStep               -0.396099  21345.51   100.00  
   211     47  GlobalStep               -0.392902  21345.51   100.00  
   212     47  GlobalStep               -0.258384  21345.51   100.00  
   213     47  GlobalStep               -0.392367  21345.51   100.00  
   214     47  LocalStep                -0.325889  21345.51   100.00  
   215     47  GlobalStep               -0.307250  21345.51   100.00  
   216     47  GlobalStep               -0.313934  21345.52   100.00  
   217     47  GlobalStep               -0.393560  21345.52   100.00  
   218     47  GlobalStep               -0.392367  21345.52   100.00  
   219     47  GlobalStep               -0.215248  21345.52   100.00  
   220     47  LocalStep                -0.330098  21345.52   100.00  
   221     47  GlobalStep               -0.282099  21345.52   100.00  
   222     47  GlobalStep               -0.392365  21345.52   100.00  
   223     47  GlobalStep               -0.267082  21345.52   100.00  
   224     47  GlobalStep               -0.392367  21345.52   100.00  
   225     47  GlobalStep               -0.392367  21345.52   100.00  
   226     47  LocalStep                -0.308910  21345.52   100.00  
   227     47  GlobalStep               -0.472783  21345.52   100.00  
   228     47  GlobalStep               -0.280583  21345.52   100.00  
   229     47  GlobalStep               -0.227203  21345.52   100.00  
   230     47  GlobalStep               -0.280180  21345.52   100.00  
   231     47  GlobalStep               -0.392367  21345.52   100.00  
   232     47  LocalStep                -0.451326  21345.52   100.00  
   233     47  GlobalStep               -0.464093  21345.52   100.00  
   234     47  GlobalStep               -0.362990  21345.52   100.00  
   235     47  GlobalStep               -0.392367  21345.52   100.00  
   236     47  GlobalStep               -0.392367  21345.52   100.00  
   237     47  GlobalStep               -0.392367  21345.52   100.00  
   238     47  LocalStep                -0.441625  21345.52   100.00  
   239     47  GlobalStep               -0.443632  21345.52   100.00  
   240     47  GlobalStep               -0.437150  21345.52   100.00  
   241     47  GlobalStep               -0.392367  21345.52   100.00  
   242     47  GlobalStep               -0.392367  21345.52   100.00  
   243     47  GlobalStep               -0.225803  21345.52   100.00  
   244     47  LocalStep                -0.448582  21345.52   100.00  
   245     47  GlobalStep               -0.457061  21345.52   100.00  
   246     47  GlobalStep               -0.417379  21345.52   100.00  
   247     47  GlobalStep               -0.720220  21345.52   100.00 *
   248     47  GlobalStep               -0.392367  21345.52   100.00  
   249     47  GlobalStep               -0.392367  21345.52   100.00  
   250     47  LocalStep                -0.443679  21345.52   100.00  
   251     47  GlobalStep               -0.417169  21345.52   100.00  
   252     47  GlobalStep               -0.455799  21345.52   100.00  
   253     47  GlobalStep               -0.412211  21345.52   100.00  
   254     47  GlobalStep               -0.392241  21345.52   100.00  
   255     47  GlobalStep               -0.392367  21345.52   100.00  
   256     47  LocalStep                -0.338694  21345.52   100.00  
   257     47  GlobalStep               -0.324412  21345.52   100.00  
   258     47  GlobalStep               -0.464494  21345.52   100.00  
   259     47  GlobalStep               -0.453153  21345.52   100.00  
   260     47  GlobalStep               -0.280248  21345.52   100.00  
   261     47  GlobalStep               -0.260356  21345.52   100.00  
   262     47  LocalStep                -0.451294  21345.52   100.00  
   263     47  GlobalStep               -0.408509  21345.52   100.00  
   264     47  RefinementStep           -0.475466  21345.52   100.00  
   265     47  GlobalStep               -0.456345  21345.52   100.00  
   266     47  GlobalStep               -0.390827  21345.52   100.00  
   267     47  GlobalStep               -0.388589  21345.52   100.00  
   268     47  GlobalStep               -0.392367  21345.52   100.00  
   269     47  LocalStep                -0.424169  21345.52   100.00  
   270     47  GlobalStep               -0.454695  21345.52   100.00  
   271     47  GlobalStep               -0.421830  21345.52   100.00  
   272     47  GlobalStep               -0.392367  21345.52   100.00  
   273     47  GlobalStep               -0.392367  21345.52   100.00  
   274     47  GlobalStep               -0.392367  21345.52   100.00  
   275     47  LocalStep                -0.337351  21345.53   100.00  
   276     47  GlobalStep               -0.482967  21345.53   100.00  
   277     47  GlobalStep               -0.456268  21345.53   100.00  
   278     47  GlobalStep               -0.392367  21345.53   100.00  
   279     47  GlobalStep               -0.429042  21345.53   100.00  
   280     47  GlobalStep               -0.670196  21345.53   100.00  
   281     47  LocalStep                -0.452910  21345.53   100.00  
   282     47  GlobalStep               -0.456402  21345.53   100.00  
   283     47  GlobalStep               -0.312131  21345.53   100.00  
   284     47  LocalStep                -0.448151  21345.53   100.00  
   286     53  Discarded                           21359.39
   287     53  Discarded                           21359.41
   288     53  Discarded                           21359.41
   289     59  Discarded                           21359.73
   290     59  Discarded                           21359.73
   291     63  Discarded                           21360.32
   292     63  Discarded                           21360.44
   293     64  Discarded                           21360.67
   293     64  GlobalStep               -0.392367  25617.44   100.00  
   294     64  GlobalStep               -0.392367  25851.52   100.00  
   295     64  GlobalStep               -0.392367  25883.02   100.00  
   296     64  GlobalStep               -0.392367  26081.61   100.00  
   297     64  GlobalStep               -0.392367  26093.96   100.00  
   298     65  GlobalStep               -0.392367  26115.95   100.00  
   299     65  GlobalStep               -0.393402  26171.33   100.00  
   300     65  GlobalStep               -0.392367  26177.27   100.00  
   301     65  GlobalStep               -0.391975  26216.29   100.00  
   302     65  GlobalStep               -0.388111  26219.21   100.00  
   303     65  GlobalStep               -0.389644  26222.94   100.00  
   304     66  GlobalStep               -0.392367  26234.49   100.00  
   305     66  GlobalStep               -0.392367  26240.43   100.00  
   306     66  GlobalStep               -0.390215  26241.86   100.00  
   307     66  GlobalStep               -0.386097  26252.11   100.00  
   308     66  GlobalStep               -0.392367  26262.36   100.00  
   309     66  GlobalStep               -0.392367  26262.69   100.00  
   310     67  GlobalStep               -0.392289  26266.13   100.00  
   311     67  GlobalStep               -0.389751  26276.17   100.00  
   312     67  GlobalStep               -0.391883  26283.61   100.00  
   313     67  GlobalStep               -0.383090  26301.39   100.00  
   314     67  GlobalStep               -0.394030  26314.83   100.00  
   315     67  GlobalStep               -0.392367  26315.47   100.00  
   316     68  GlobalStep               -0.382852  26316.29   100.00  
   317     68  GlobalStep               -0.392367  26326.75   100.00  
   318     68  GlobalStep               -0.390357  26374.11   100.00  
   319     68  GlobalStep               -0.387974  26396.19   100.00  
   320     68  GlobalStep               -0.369025  26527.28   100.00  
   321     68  GlobalStep               -0.368620  26570.63   100.00  
   322     69  LocalStep                -0.365366  26623.03   100.00  
   323     69  GlobalStep               -0.362947  26631.88   100.00  
   324     69  LocalStep                -0.355364  26633.19   100.00  
   325     69  LocalStep                -0.356113  26648.15   100.00  
   326     69  LocalStep                -0.364249  26654.88   100.00  
   327     69  LocalStep                -0.365133  26658.02   100.00  
   328     70  LocalStep                -0.359488  26666.18   100.00  
   329     70  GlobalStep               -0.364836  26668.50   100.00  
   330     70  GlobalStep               -0.355671  26669.23   100.00  
   331     70  LocalStep                -0.366224  26669.84   100.00  
   332     70  LocalStep                -0.362734  26674.68   100.00  
   333     70  LocalStep                -0.362096  26678.22   100.00  
   334     71  RefinementStep           -0.371568  26680.06   100.00  
   335     71  GlobalStep               -0.366881  26680.69   100.00  
   336     71  LocalStep                -0.362750  26681.10   100.00  
   337     71  LocalStep                -0.353245  26711.40   100.00  
   338     71  GlobalStep               -0.389017  26714.94   100.00  
   339     71  GlobalStep               -0.358486  26723.28   100.00  
   340     71  GlobalStep               -0.348319  26732.23   100.00  
   341     72  GlobalStep               -0.358717  26739.69   100.00  
   342     72  GlobalStep               -0.358789  26747.53   100.00  
   343     72  GlobalStep               -0.355116  26750.66   100.00  
   344     72  GlobalStep               -0.354761  26753.48   100.00  
   345     72  GlobalStep               -0.347419  26761.32   100.00  
   346     72  GlobalStep               -0.390073  26762.74   100.00  
   347     73  GlobalStep               -0.360738  26770.20   100.00  
   348     73  GlobalStep               -0.348557  26808.24   100.00  
   349     73  GlobalStep               -0.353139  26827.02   100.00  
   350     73  GlobalStep               -0.344315  26828.23   100.00  
   351     73  LocalStep                -0.353985  26837.29   100.00  
   352     73  LocalStep                -0.351158  26838.82   100.00  
   353     74  GlobalStep               -0.344949  26854.51   100.00  
   354     74  GlobalStep               -0.195050  26856.03   100.00  
   355     74  GlobalStep               -0.344917  26867.09   100.00  
   356     74  GlobalStep               -0.346998  26870.73   100.00  
   357     74  GlobalStep               -0.338915  26882.69   100.00  
   358     74  LocalStep                -0.350633  26886.03   100.00  
   359     75  GlobalStep               -0.342045  26895.19   100.00  
   360     75  LocalStep                -0.404833  31675.89   100.00  
   361     75  GlobalStep               -0.391481  31675.89   100.00  
   362     75  GlobalStep               -0.722565  31675.89   100.00 *
   363     75  GlobalStep               -0.392565  31675.90   100.00  
   364     75  GlobalStep               -0.215248  31675.90   100.00  
   365     75  GlobalStep               -0.341201  31675.90   100.00  
   366     75  LocalStep                -0.337825  31675.90   100.00  
   367     75  GlobalStep               -0.292143  31675.90   100.00  
   368     75  GlobalStep               -0.391005  31675.90   100.00  
   369     75  GlobalStep               -0.528477  31675.90   100.00  
   370     75  GlobalStep               -0.392367  31675.90   100.00  
   371     75  GlobalStep               -0.393326  31675.90   100.00  
   372     75  LocalStep                -0.323024  31675.90   100.00  
   373     75  GlobalStep               -0.703225  31675.90   100.00  
   374     75  GlobalStep               -0.294375  31675.90   100.00  
   375     75  GlobalStep               -0.768132  31675.90   100.00 *
   376     75  GlobalStep               -0.392367  31675.90   100.00  
   377     75  GlobalStep               -0.239295  31675.90   100.00  
   378     75  LocalStep                -0.290262  31675.90   100.00  
   379     75  GlobalStep               -0.321258  31675.90   100.00  
   380     75  GlobalStep               -0.278981  31675.90   100.00  
   381     75  GlobalStep               -0.380976  31675.90   100.00  
   382     75  GlobalStep               -0.366626  31675.90   100.00  
   383     75  GlobalStep               -0.245345  31675.90   100.00  
   384     75  LocalStep                -0.379052  31675.90   100.00  
   385     75  RefinementStep           -0.608559  31675.90   100.00  
   386     75  GlobalStep               -0.300401  31675.90   100.00  
   387     75  GlobalStep               -0.387215  31675.90   100.00  
   388     75  GlobalStep               -0.393817  31675.90   100.00  
   389     75  GlobalStep               -0.350674  31675.90   100.00  
   390     75  GlobalStep               -0.266745  31675.90   100.00  
   391     75  LocalStep                -0.326405  31675.90   100.00  
   392     75  GlobalStep               -0.249395  31675.90   100.00  
   393     75  GlobalStep               -0.667538  31675.90   100.00  
   394     75  GlobalStep               -0.252840  31675.90   100.00  
   395     75  GlobalStep               -0.638082  31675.90   100.00  
   396     75  GlobalStep               -0.252520  31675.90   100.00  
   397     75  LocalStep                -0.280106  31675.90   100.00  
   398     75  GlobalStep               -0.297653  31675.90   100.00  
   399     75  GlobalStep               -0.327075  31675.90   100.00  
   400     75  GlobalStep               -0.357434  31675.90   100.00  
   401     75  GlobalStep               -0.720901  31675.90   100.00  
   402     75  LocalStep                -0.325738  31675.90   100.00  
   403     75  GlobalStep               -0.224407  31675.90   100.00  
   404     75  GlobalStep               -0.344657  31675.90   100.00  
   405     75  GlobalStep               -0.390901  31675.90   100.00  
   406     75  GlobalStep               -0.304577  31675.90   100.00  
   407     75  GlobalStep               -0.393130  31675.90   100.00  
   408     75  GlobalStep               -0.372761  31675.90   100.00  
   409     75  LocalStep                -0.309513  31675.90   100.00  
   410     75  GlobalStep               -0.331235  31675.90   100.00  
   411     75  GlobalStep               -0.309700  31675.90   100.00  
   412     75  GlobalStep               -0.389825  31675.90   100.00  
   413     75  GlobalStep               -0.215569  31675.90   100.00  
   414     75  GlobalStep               -0.271949  31675.90   100.00  
   415     75  LocalStep                -0.257015  31675.90   100.00  
   416     75  GlobalStep               -0.321288  31675.90   100.00  
   417     75  GlobalStep               -0.389083  31675.91   100.00  
   418     75  GlobalStep               -0.396516  31675.91   100.00  
   419     75  GlobalStep               -0.388659  31675.91   100.00  
   420     75  GlobalStep               -0.318897  31675.91   100.00  
   421     75  LocalStep                -0.345804  31675.91   100.00  
   422     75  GlobalStep               -0.410331  31675.91   100.00  
   423     75  GlobalStep               -0.353792  31675.91   100.00  
   424     75  GlobalStep               -0.390208  31675.91   100.00  
   425     75  GlobalStep               -0.392367  31675.91   100.00  
   426     75  GlobalStep               -0.215248  31675.91   100.00  
   427     75  GlobalStep               -0.334498  31675.91   100.00  
   428     75  GlobalStep               -0.650391  31675.91   100.00  
   429     75  GlobalStep               -0.558393  31675.91   100.00  
   430     75  GlobalStep               -0.385632  31675.91   100.00  
   431     75  GlobalStep               -0.362836  31675.91   100.00  
   432     75  GlobalStep               -0.310366  31675.91   100.00  
   433     75  GlobalStep               -0.347104  31675.91   100.00  
   434     75  GlobalStep               -0.608389  31675.91   100.00  
   435     75  GlobalStep               -0.352498  31675.91   100.00  
   436     75  GlobalStep               -0.596196  31675.91   100.00  
   437     75  GlobalStep               -0.404598  31675.91   100.00  
   438     75  GlobalStep               -0.331458  31675.91   100.00  
   439     75  GlobalStep               -0.648979  31675.91   100.00  
   440     75  GlobalStep               -0.330632  31675.91   100.00  
   441     75  GlobalStep               -0.376123  31675.91   100.00  
   442     75  GlobalStep               -0.500782  31675.91   100.00  
   443     75  GlobalStep               -0.330330  31675.91   100.00  
   444     75  GlobalStep               -0.425307  31675.91   100.00  
   445     75  GlobalStep               -0.220871  31675.91   100.00  
   446     75  GlobalStep               -0.306096  31675.91   100.00  
   447     75  GlobalStep               -0.215248  31675.91   100.00  
   448     75  GlobalStep               -0.215248  31675.91   100.00  
   449     75  GlobalStep               -0.250247  31675.91   100.00  
   450     75  GlobalStep               -0.215248  31675.91   100.00  
   451     75  GlobalStep               -0.336911  31675.91   100.00  
   452     75  GlobalStep               -0.215487  31675.91   100.00  
   453     75  GlobalStep               -0.336132  31675.91   100.00  
   454     75  GlobalStep               -0.215248  31675.91   100.00  
   456     79  Discarded                           31676.25
   457     90  Discarded                           31677.39
   457     91  GlobalStep               -0.392367  36273.08   100.00  
   458     91  GlobalStep               -0.392367  36288.95   100.00  
   459     91  GlobalStep               -0.392367  36313.03   100.00  
   460     91  GlobalStep               -0.392367  36315.26   100.00  
   461     91  GlobalStep               -0.392367  36362.43   100.00  
   462     92  GlobalStep               -0.392367  36367.49   100.00  
   463     92  GlobalStep               -0.392367  36368.32   100.00  
   464     92  GlobalStep               -0.392367  36377.77   100.00  
   465     92  LocalStep                -0.392606  36384.53   100.00  
   466     92  GlobalStep               -0.392367  36387.36   100.00  
   467     92  GlobalStep               -0.392367  36391.31   100.00  
   468     92  GlobalStep               -0.392328  36391.31   100.00  
   469     93  GlobalStep               -0.392367  36404.30   100.00  
   470     93  GlobalStep               -0.394059  36405.13   100.00  
   471     93  GlobalStep               -0.392367  36406.76   100.00  
   472     93  GlobalStep               -0.392367  36409.60   100.00  
   473     93  GlobalStep               -0.393261  36412.65   100.00  
   474     94  GlobalStep               -0.392367  36413.18   100.00  
   475     94  GlobalStep               -0.393876  36420.13   100.00  
   476     94  GlobalStep               -0.392367  36423.46   100.00  
   477     94  GlobalStep               -0.392367  36425.30   100.00  
   478     94  GlobalStep               -0.392367  36425.74   100.00  
   479     94  GlobalStep               -0.393194  36426.07   100.00  
   480     95  GlobalStep               -0.393564  36427.61   100.00  
   481     95  GlobalStep               -0.392367  36428.65   100.00  
   482     95  GlobalStep               -0.392367  36430.60   100.00  
   483     95  GlobalStep               -0.393837  36431.14   100.00  
   484     95  GlobalStep               -0.393326  36431.27   100.00  
   485     95  GlobalStep               -0.394059  36434.22   100.00  
   486     96  GlobalStep               -0.392367  36436.48   100.00  
   487     96  GlobalStep               -0.392367  36437.71   100.00  
   488     96  GlobalStep               -0.392367  36438.84   100.00  
   489     96  GlobalStep               -0.393955  36448.10   100.00  
   490     96  GlobalStep               -0.392586  36448.10   100.00  
   491     96  GlobalStep               -0.392367  36448.99   100.00  
   492     97  GlobalStep               -0.393748  36454.87   100.00  
   493     97  GlobalStep               -0.392367  36456.10   100.00  
   494     97  GlobalStep               -0.392367  36458.73   100.00  
   495     97  GlobalStep               -0.391617  36459.75   100.00  
   496     97  GlobalStep               -0.392367  36464.90   100.00  
   497     97  GlobalStep               -0.392367  36466.35   100.00  
   498     98  GlobalStep               -0.394059  36467.10   100.00  
   499     98  GlobalStep               -0.392367  36468.34   100.00  
   500     98  RefinementStep           -0.789052  40936.84   100.00 *
   501     98  GlobalStep               -0.448326  40936.84   100.00  
   502     98  GlobalStep               -0.499324  40936.84   100.00  
   503     98  GlobalStep               -0.392367  40936.84   100.00  
   504     98  GlobalStep               -0.695796  40936.84   100.00  
   505     98  GlobalStep               -0.392526  40936.84   100.00  
   506     98  GlobalStep               -0.392367  40936.84   100.00  
   507     98  GlobalStep               -0.317646  40936.84   100.00  
   508     98  GlobalStep               -0.458091  40936.84   100.00  
   509     98  GlobalStep               -0.762195  40936.84   100.00  
   510     98  GlobalStep               -0.744848  40936.84   100.00  
   511     98  GlobalStep               -0.311934  40936.84   100.00  
   512     98  GlobalStep               -0.632547  40936.84   100.00  
   513     98  GlobalStep               -0.493625  40936.84   100.00  
   514     98  GlobalStep               -0.457628  40936.84   100.00  
   515     98  GlobalStep               -0.392367  40936.84   100.00  
   516     98  GlobalStep               -0.392367  40936.84   100.00  
   517     98  GlobalStep               -0.678798  40936.84   100.00  
   518     98  GlobalStep               -0.458432  40936.84   100.00  
   519     98  GlobalStep               -0.750504  40936.84   100.00  
   520     98  GlobalStep               -0.704106  40936.84   100.00  
   521     98  GlobalStep               -0.516963  40936.84   100.00  
   522     98  GlobalStep               -0.789893  40936.84   100.00 *
   523     98  GlobalStep               -0.689438  40936.84   100.00  
   524     98  GlobalStep               -0.713850  40936.84   100.00  
   525     98  GlobalStep               -0.392367  40936.84   100.00  
   526     98  GlobalStep               -0.774686  40936.84   100.00  
   527     98  GlobalStep               -0.678445  40936.84   100.00  
   528     98  GlobalStep               -0.665371  40936.84   100.00  
   529     98  GlobalStep               -0.791888  40936.84   100.00 *
   530     98  GlobalStep               -0.792224  40936.84   100.00 *
   531     98  GlobalStep               -0.455357  40936.84   100.00  
   532     98  GlobalStep               -0.674700  40936.84   100.00  
   533     98  GlobalStep               -0.796699  40936.84   100.00 *
   534     98  GlobalStep               -0.724193  40936.84   100.00  
   535     98  LocalStep                -0.680856  40936.84   100.00  
   536     98  GlobalStep               -0.781322  40936.84   100.00  
   537     98  GlobalStep               -0.688782  40936.84   100.00  
   538     98  GlobalStep               -0.477551  40936.84   100.00  
   539     98  GlobalStep               -0.230699  40936.84   100.00  
   540     98  LocalStep                -0.537441  40936.84   100.00  
   541     98  LocalStep                -0.538430  40936.84   100.00  
   542     98  LocalStep                -0.616603  40936.84   100.00  
   543     98  LocalStep                -0.623365  40936.84   100.00  
   544     98  LocalStep                -0.683488  40936.84   100.00  
   545     98  LocalStep                -0.648355  40936.84   100.00  
   546     98  LocalStep                -0.587638  40936.84   100.00  
   547     98  LocalStep                -0.638398  40936.84   100.00  
   548     98  LocalStep                -0.630763  40936.84   100.00  
   549     98  LocalStep                -0.598289  40936.84   100.00  
   550     98  LocalStep                -0.475906  40936.84   100.00  
   551     98  LocalStep                -0.512368  40936.84   100.00  
   552     98  LocalStep                -0.492098  40936.84   100.00  
   553     98  GlobalStep               -0.392367  40936.84   100.00  
   554     98  GlobalStep               -0.666012  40936.84   100.00  
   555     98  GlobalStep               -0.391724  40936.84   100.00  
   556     98  GlobalStep               -0.773042  40936.85   100.00  
   557     98  LocalStep                -0.588107  40936.85   100.00  
   558     98  GlobalStep               -0.392367  40936.85   100.00  
   559     98  GlobalStep               -0.392367  40936.85   100.00  
   560     98  GlobalStep               -0.393326  40936.85   100.00  
   561     98  GlobalStep               -0.596213  40936.85   100.00  
   562     98  GlobalStep               -0.714952  40936.85   100.00  
   563     98  GlobalStep               -0.392367  40936.85   100.00  
   564     98  LocalStep                -0.493335  40936.85   100.00  
   565     98  GlobalStep               -0.392367  40936.85   100.00  
   566     98  GlobalStep               -0.455269  40936.85   100.00  
   567     98  GlobalStep               -0.385761  40936.85   100.00  
   568     98  GlobalStep               -0.586594  40936.85   100.00  
   569     98  GlobalStep               -0.333882  40936.85   100.00  
   570     98  LocalStep                -0.582530  40936.85   100.00  
   571     98  GlobalStep               -0.579012  40936.85   100.00  
   572     98  GlobalStep               -0.616984  40936.85   100.00  
   573     98  GlobalStep               -0.394059  40936.85   100.00  
   574     98  GlobalStep               -0.390589  40936.85   100.00  
   575     98  GlobalStep               -0.392367  40936.85   100.00  
   576     98  LocalStep                -0.470332  40936.85   100.00  
   577     98  GlobalStep               -0.530691  40936.85   100.00  
   578     98  GlobalStep               -0.304091  40936.85   100.00  
   579     98  GlobalStep               -0.379223  40936.85   100.00  
   580     98  GlobalStep               -0.377076  40936.85   100.00  
   581     98  LocalStep                -0.540374  40936.85   100.00  
   582     98  GlobalStep               -0.395271  40936.85   100.00  
   583     98  GlobalStep               -0.392367  40936.85   100.00  
   584     98  GlobalStep               -0.580887  40936.85   100.00  
   585     98  GlobalStep               -0.321140  40936.85   100.00  
   586     98  GlobalStep               -0.306810  40936.85   100.00  
   587     98  LocalStep                -0.417943  40936.85   100.00  
   588     98  GlobalStep               -0.319093  40936.85   100.00  
   589     98  GlobalStep               -0.282503  40936.85   100.00  
   590     98  GlobalStep               -0.605262  40936.85   100.00  
   591     98  GlobalStep               -0.594301  40936.85   100.00  
   592     98  GlobalStep               -0.746209  40936.85   100.00  
   593     98  GlobalStep               -0.220353  40936.85   100.00  
   594     98  LocalStep                -0.502349  40936.85   100.00  
   595     98  GlobalStep               -0.268724  40936.85   100.00  
Summary: iters 596 evals 600 noisy_evals   0 cycles  98 opt_time 40936.85 tot_time 40936.85 obj        -0.796699 gap 100.00
Val: -0.7966990062
X: 

[0.1935587074 0.9715835692 0.0505008761 0.2783023038 0.6985252602
 0.9124984375 0.0115540945 0.0049273997 0.6184730713 0.6219411652
 0.0957173078 0.1316210351 0.9934842993]


Itercount: 596
Evalcount: 600
Fast_evalcount: 0
