# Supplementary material for: Black-box and surrogate optimization for tuning spiking neural models of striatum plasticity
Source: Front Neuroinform. 2022 Oct 20;16:1017222. doi: 10.3389/fninf.2022.1017222 (PMC9630480; doi:10.3389/fninf.2022.1017222)
Supplement: Supplementary file 1 [file Data_Sheet_1.ZIP › SHARED_DATA_TuningSpiking/RBFOpt/600FE/Alv_RBF_600_2.txt]

  Iter  Cycle  Action             Objective value      Time      Gap
  ----  -----  ------             ---------------      ----      ---
     0      0  Initialization           -0.390914   3670.67   100.00  
     0      0  Initialization           -0.215248   3670.67   100.00  
     0      0  Initialization           -0.215248   3670.67   100.00  
     0      0  Initialization           -0.227261   3670.67   100.00  
     0      0  Initialization           -0.392367   3670.67   100.00 *
     0      0  Initialization           -0.392367   3670.67   100.00  
     0      0  Initialization           -0.215248   3670.67   100.00  
     0      0  Initialization           -0.391743   3670.67   100.00  
     0      0  Initialization           -0.218218   3670.67   100.00  
     0      0  Initialization           -0.215248   3670.67   100.00  
     0      0  Initialization           -0.224781   3670.67   100.00  
     0      0  Initialization           -0.215248   3670.67   100.00  
     0      0  Initialization           -0.343986   3670.67   100.00  
     0      0  Initialization           -0.392367   3670.67   100.00  
     0      0  Initialization           -0.348413   3670.67   100.00  
     0     15  GlobalStep               -0.392367  10083.95   100.00  
     1     16  GlobalStep               -0.392367  10115.53   100.00  
     2     16  LocalStep                -0.392367  10121.47   100.00  
     3     16  GlobalStep               -0.392367  10127.49   100.00  
     4     16  LocalStep                -0.388553  10130.50   100.00  
     5     16  GlobalStep               -0.392367  10147.25   100.00  
     6     16  GlobalStep               -0.392367  10154.37   100.00  
     7     17  LocalStep                -0.392367  10155.17   100.00  
     8     17  GlobalStep               -0.392367  10171.40   100.00  
     9     17  GlobalStep               -0.392575  10172.20   100.00 *
    10     17  GlobalStep               -0.392367  10179.93   100.00  
    11     17  LocalStep                -0.392367  10182.94   100.00  
    12     17  GlobalStep               -0.392367  10189.06   100.00  
    13     18  GlobalStep               -0.392367  10193.97   100.00  
    14     18  GlobalStep               -0.392367  10212.55   100.00  
    15     18  GlobalStep               -0.392367  10224.18   100.00  
    16     18  LocalStep                -0.389678  10228.00   100.00  
    17     18  GlobalStep               -0.391811  10232.51   100.00  
    18     18  GlobalStep               -0.391889  10251.67   100.00  
    19     19  GlobalStep               -0.392367  10253.47   100.00  
    20     19  GlobalStep               -0.392367  10261.48   100.00  
    21     19  GlobalStep               -0.392367  10265.09   100.00  
    22     19  GlobalStep               -0.392367  10269.51   100.00  
    23     19  GlobalStep               -0.392367  10269.81   100.00  
    24     19  GlobalStep               -0.392367  10282.35   100.00  
    25     20  GlobalStep               -0.392367  10283.25   100.00  
    26     20  GlobalStep               -0.390037  10287.62   100.00  
    27     20  GlobalStep               -0.392367  10287.72   100.00  
    28     20  LocalStep                -0.392367  10288.23   100.00  
    29     20  GlobalStep               -0.392367  10289.74   100.00  
    30     20  GlobalStep               -0.392367  10291.15   100.00  
    31     21  GlobalStep               -0.392367  10293.76   100.00  
    32     21  LocalStep                -0.392367  10295.78   100.00  
    33     21  GlobalStep               -0.392367  10296.69   100.00  
    34     21  GlobalStep               -0.390599  10311.83   100.00  
    35     21  GlobalStep               -0.392367  10315.44   100.00  
    36     21  GlobalStep               -0.367860  10315.55   100.00  
    37     22  GlobalStep               -0.374398  10317.26   100.00  
    38     22  GlobalStep               -0.392367  10318.18   100.00  
    39     22  GlobalStep               -0.392367  10318.18   100.00  
    40     22  GlobalStep               -0.392367  10319.69   100.00  
    41     22  GlobalStep               -0.388447  10320.30   100.00  
    42     22  LocalStep                -0.392367  10321.50   100.00  
    43     23  LocalStep                -0.392367  10322.91   100.00  
    44     23  GlobalStep               -0.392367  10324.87   100.00  
    45     23  GlobalStep               -0.392367  10325.88   100.00  
    46     23  GlobalStep               -0.392367  10331.40   100.00  
    47     23  GlobalStep               -0.392367  10333.31   100.00  
    48     23  GlobalStep               -0.392367  10338.52   100.00  
    49     24  GlobalStep               -0.392367  10341.13   100.00  
    50     24  GlobalStep               -0.380258  10350.45   100.00  
    51     24  GlobalStep               -0.392367  10350.85   100.00  
    52     24  GlobalStep               -0.392367  10354.07   100.00  
    53     24  GlobalStep               -0.392367  10359.78   100.00  
    54     24  GlobalStep               -0.392367  10366.20   100.00  
    55     25  GlobalStep               -0.392367  10393.08   100.00  
    56     25  GlobalStep               -0.392367  10395.40   100.00  
    57     25  GlobalStep               -0.392367  10397.31   100.00  
    58     25  GlobalStep               -0.392367  10399.52   100.00  
    59     25  GlobalStep               -0.392367  10414.16   100.00  
    60     25  GlobalStep               -0.392367  10416.47   100.00  
    61     26  RefinementStep           -0.392367  10601.75   100.00  
    62     26  GlobalStep               -0.392367  10624.46   100.00  
    63     26  GlobalStep               -0.262428  10688.13   100.00  
    64     26  GlobalStep               -0.338641  10799.40   100.00  
    65     26  GlobalStep               -0.347988  10935.66   100.00  
    66     26  GlobalStep               -0.371512  10958.23   100.00  
    67     26  LocalStep                -0.305044  11019.19   100.00  
    68     27  GlobalStep               -0.305661  11056.48   100.00  
    69     27  GlobalStep               -0.299439  11094.36   100.00  
    70     27  GlobalStep               -0.290677  11221.18   100.00  
    71     27  GlobalStep               -0.289719  11248.08   100.00  
    72     27  GlobalStep               -0.262425  11308.48   100.00  
    73     27  GlobalStep               -0.265744  11324.84   100.00  
    74     28  GlobalStep               -0.265052  11335.18   100.00  
    75     28  GlobalStep               -0.272268  11376.09   100.00  
    76     28  GlobalStep               -0.277002  11386.32   100.00  
    77     28  GlobalStep               -0.282649  11415.31   100.00  
    78     28  GlobalStep               -0.258562  11445.39   100.00  
    79     28  GlobalStep               -0.215248  11448.81   100.00  
    80     29  GlobalStep               -0.215248  11449.91   100.00  
    81     29  GlobalStep               -0.215248  11476.97   100.00  
    82     29  GlobalStep               -0.215248  11508.26   100.00  
    83     29  LocalStep                -0.265198  11520.40   100.00  
    84     29  LocalStep                -0.215248  11532.03   100.00  
    85     29  GlobalStep               -0.215248  11550.69   100.00  
    86     30  GlobalStep               -0.216399  11552.90   100.00  
    87     30  GlobalStep               -0.249968  11556.37   100.00  
    88     30  GlobalStep               -0.216396  11606.41   100.00  
    89     30  GlobalStep               -0.223758  11623.16   100.00  
    90     30  LocalStep                -0.226087  11633.49   100.00  
    91     30  GlobalStep               -0.372119  11695.87   100.00  
    92     31  LocalStep                -0.230035  11828.44   100.00  
    93     31  GlobalStep               -0.228737  11966.61   100.00  
    94     31  GlobalStep               -0.237261  12017.95   100.00  
    95     31  LocalStep                -0.220340  12090.15   100.00  
    96     31  GlobalStep               -0.392367  16946.09   100.00  
    97     31  GlobalStep               -0.392367  16963.35   100.00  
    98     32  GlobalStep               -0.392367  16965.76   100.00  
    99     32  LocalStep                -0.392367  16994.97   100.00  
   100     32  GlobalStep               -0.392367  17000.69   100.00  
   101     32  LocalStep                -0.392367  17002.30   100.00  
   102     32  GlobalStep               -0.392367  17004.51   100.00  
   103     32  GlobalStep               -0.392367  17008.03   100.00  
   104     33  GlobalStep               -0.392367  17013.04   100.00  
   105     33  GlobalStep               -0.392367  17020.14   100.00  
   106     33  GlobalStep               -0.392367  17035.69   100.00  
   107     33  LocalStep                -0.392367  17073.30   100.00  
   108     33  GlobalStep               -0.392367  17085.84   100.00  
   109     33  LocalStep                -0.392367  17130.87   100.00  
   110     34  GlobalStep               -0.392367  17132.98   100.00  
   111     34  LocalStep                -0.215248  20432.25   100.00  
   112     34  GlobalStep               -0.391733  20432.25   100.00  
   113     34  GlobalStep               -0.392367  20432.25   100.00  
   114     34  GlobalStep               -0.392367  20432.25   100.00  
   115     34  GlobalStep               -0.392367  20432.25   100.00  
   116     34  GlobalStep               -0.392367  20432.25   100.00  
   117     34  LocalStep                -0.392367  20432.25   100.00  
   118     34  GlobalStep               -0.392367  20432.25   100.00  
   119     34  GlobalStep               -0.392367  20432.25   100.00  
   120     34  GlobalStep               -0.392367  20432.25   100.00  
   121     34  GlobalStep               -0.393552  20432.25   100.00 *
   122     34  GlobalStep               -0.392367  20432.25   100.00  
   123     34  LocalStep                -0.392367  20432.25   100.00  
   124     34  GlobalStep               -0.392367  20432.25   100.00  
   125     34  GlobalStep               -0.392367  20432.25   100.00  
   126     34  GlobalStep               -0.392367  20432.25   100.00  
   127     34  GlobalStep               -0.392367  20432.25   100.00  
   128     34  GlobalStep               -0.391682  20432.25   100.00  
   129     34  LocalStep                -0.392367  20432.25   100.00  
   130     34  GlobalStep               -0.392367  20432.25   100.00  
   131     34  GlobalStep               -0.392367  20432.25   100.00  
   132     34  GlobalStep               -0.392367  20432.25   100.00  
   133     34  GlobalStep               -0.392367  20432.25   100.00  
   134     34  GlobalStep               -0.392367  20432.25   100.00  
   135     34  LocalStep                -0.215248  20432.25   100.00  
   136     34  GlobalStep               -0.392367  20432.25   100.00  
   137     34  GlobalStep               -0.392367  20432.25   100.00  
   138     34  GlobalStep               -0.392367  20432.25   100.00  
   139     34  GlobalStep               -0.353170  20432.25   100.00  
   140     34  GlobalStep               -0.392367  20432.25   100.00  
   141     34  LocalStep                -0.392367  20432.25   100.00  
   142     34  GlobalStep               -0.392367  20432.25   100.00  
   143     34  GlobalStep               -0.392367  20432.25   100.00  
   144     34  GlobalStep               -0.357618  20432.25   100.00  
   145     34  GlobalStep               -0.392367  20432.25   100.00  
   146     34  GlobalStep               -0.393539  20432.25   100.00  
   147     34  LocalStep                -0.215248  20432.25   100.00  
   148     34  GlobalStep               -0.392367  20432.25   100.00  
   149     34  GlobalStep               -0.392367  20432.25   100.00  
   150     34  GlobalStep               -0.392367  20432.25   100.00  
   151     34  GlobalStep               -0.392367  20432.25   100.00  
   152     34  GlobalStep               -0.392367  20432.25   100.00  
   153     34  LocalStep                -0.392367  20432.25   100.00  
   154     34  GlobalStep               -0.392367  20432.25   100.00  
   155     34  GlobalStep               -0.392367  20432.25   100.00  
   156     34  GlobalStep               -0.364394  20432.25   100.00  
   157     34  GlobalStep               -0.392367  20432.25   100.00  
   158     34  GlobalStep               -0.392367  20432.25   100.00  
   159     34  RefinementStep           -0.392367  20432.25   100.00  
   160     34  LocalStep                -0.392367  20432.25   100.00  
   161     34  GlobalStep               -0.392367  20432.25   100.00  
   162     34  GlobalStep               -0.392367  20432.25   100.00  
   163     34  GlobalStep               -0.392367  20432.25   100.00  
   164     34  GlobalStep               -0.392367  20432.25   100.00  
   165     34  GlobalStep               -0.392367  20432.26   100.00  
   166     34  LocalStep                -0.389045  20432.26   100.00  
   167     34  GlobalStep               -0.392367  20432.26   100.00  
   168     34  GlobalStep               -0.392367  20432.26   100.00  
   169     34  GlobalStep               -0.392367  20432.26   100.00  
   170     34  GlobalStep               -0.392987  20432.26   100.00  
   171     34  GlobalStep               -0.392367  20432.26   100.00  
   172     34  LocalStep                -0.392367  20432.26   100.00  
   173     34  GlobalStep               -0.392367  20432.26   100.00  
   174     34  GlobalStep               -0.392367  20432.26   100.00  
   175     34  GlobalStep               -0.392367  20432.26   100.00  
   176     34  GlobalStep               -0.392367  20432.26   100.00  
   177     34  GlobalStep               -0.392844  20432.26   100.00  
   178     34  LocalStep                -0.392367  20432.26   100.00  
   179     34  GlobalStep               -0.392367  20432.26   100.00  
   180     34  GlobalStep               -0.392367  20432.26   100.00  
   181     34  GlobalStep               -0.392367  20432.26   100.00  
   182     34  GlobalStep               -0.392367  20432.26   100.00  
   183     34  GlobalStep               -0.392367  20432.26   100.00  
   184     34  LocalStep                -0.388006  20432.26   100.00  
   185     34  GlobalStep               -0.392367  20432.26   100.00  
   186     34  GlobalStep               -0.392367  20432.26   100.00  
   187     34  GlobalStep               -0.392367  20432.26   100.00  
   188     34  GlobalStep               -0.390951  20432.26   100.00  
   189     34  GlobalStep               -0.243786  20432.26   100.00  
   190     34  LocalStep                -0.392367  20432.26   100.00  
   191     34  GlobalStep               -0.392367  20432.26   100.00  
   192     34  GlobalStep               -0.392367  20432.26   100.00  
   193     34  GlobalStep               -0.392367  20432.26   100.00  
   194     34  GlobalStep               -0.392367  20432.26   100.00  
   195     34  GlobalStep               -0.392367  20432.26   100.00  
   196     34  LocalStep                -0.392367  20432.26   100.00  
   197     34  GlobalStep               -0.392367  20432.26   100.00  
   198     34  GlobalStep               -0.390632  20432.26   100.00  
   199     34  GlobalStep               -0.292233  20432.26   100.00  
   200     34  GlobalStep               -0.219215  20432.26   100.00  
   201     34  GlobalStep               -0.374088  20432.26   100.00  
   202     34  GlobalStep               -0.392367  20432.26   100.00  
   203     34  GlobalStep               -0.392367  20432.26   100.00  
   204     34  GlobalStep               -0.392367  20432.26   100.00  
   205     34  GlobalStep               -0.215248  20432.26   100.00  
   207     49  Discarded                           20474.82
   208     49  Discarded                           20474.82
   209     49  Discarded                           20474.82
   209     50  LocalStep                -0.392367  27198.00   100.00  
   210     50  GlobalStep               -0.392367  27236.01   100.00  
   211     50  GlobalStep               -0.392367  27238.53   100.00  
   212     50  GlobalStep               -0.392367  27239.44   100.00  
   213     51  GlobalStep               -0.392367  27241.26   100.00  
   214     51  GlobalStep               -0.392367  27265.75   100.00  
   215     51  LocalStep                -0.392367  27270.87   100.00  
   216     51  GlobalStep               -0.392367  27287.43   100.00  
   217     51  LocalStep                -0.392367  27305.59   100.00  
   218     51  GlobalStep               -0.392060  27306.32   100.00  
   219     52  GlobalStep               -0.392367  27307.13   100.00  
   220     52  GlobalStep               -0.392367  27310.66   100.00  
   221     52  GlobalStep               -0.392367  27311.78   100.00  
   222     52  GlobalStep               -0.392614  27319.41   100.00  
   223     52  GlobalStep               -0.392367  27319.73   100.00  
   224     52  GlobalStep               -0.388681  27320.06   100.00  
   225     53  GlobalStep               -0.392367  27321.89   100.00  
   226     53  LocalStep                -0.392367  30330.89   100.00  
   227     53  GlobalStep               -0.392367  30330.89   100.00  
   228     53  GlobalStep               -0.370320  30330.89   100.00  
   229     53  GlobalStep               -0.392367  30330.89   100.00  
   230     53  GlobalStep               -0.392367  30330.89   100.00  
   231     53  GlobalStep               -0.345529  30330.89   100.00  
   232     53  LocalStep                -0.392367  30330.89   100.00  
   233     53  GlobalStep               -0.392367  30330.89   100.00  
   234     53  GlobalStep               -0.392367  30330.89   100.00  
   235     53  GlobalStep               -0.389975  30330.89   100.00  
   236     53  GlobalStep               -0.324570  30330.89   100.00  
   237     53  GlobalStep               -0.392367  30330.89   100.00  
   238     53  LocalStep                -0.392367  30330.90   100.00  
   239     53  GlobalStep               -0.392367  30330.90   100.00  
   240     53  GlobalStep               -0.392367  30330.90   100.00  
   241     53  GlobalStep               -0.288173  30330.90   100.00  
   242     53  LocalStep                -0.392367  30330.90   100.00  
   243     53  LocalStep                -0.392367  30330.90   100.00  
   244     53  GlobalStep               -0.305237  30330.90   100.00  
   245     53  GlobalStep               -0.220735  30330.90   100.00  
   246     53  GlobalStep               -0.392367  30330.90   100.00  
   247     53  GlobalStep               -0.392367  30330.90   100.00  
   248     53  GlobalStep               -0.392367  30330.90   100.00  
   249     53  GlobalStep               -0.392367  30330.90   100.00  
   250     53  GlobalStep               -0.392367  30330.90   100.00  
   251     53  GlobalStep               -0.225404  30330.90   100.00  
   252     53  GlobalStep               -0.392367  30330.90   100.00  
   253     53  GlobalStep               -0.392367  30330.90   100.00  
   254     53  GlobalStep               -0.392367  30330.90   100.00  
   255     53  LocalStep                -0.392367  30330.90   100.00  
   256     53  GlobalStep               -0.386139  30330.90   100.00  
   257     53  GlobalStep               -0.392367  30330.90   100.00  
   258     53  GlobalStep               -0.392367  30330.90   100.00  
   259     53  GlobalStep               -0.392367  30330.90   100.00  
   260     53  LocalStep                -0.392367  30330.90   100.00  
   261     53  GlobalStep               -0.368864  30330.90   100.00  
   262     53  GlobalStep               -0.386958  30330.90   100.00  
   263     53  GlobalStep               -0.384768  30330.90   100.00  
   264     53  GlobalStep               -0.392367  30330.90   100.00  
   265     53  GlobalStep               -0.391325  30330.90   100.00  
   266     53  LocalStep                -0.392367  30330.90   100.00  
   267     53  GlobalStep               -0.392367  30330.90   100.00  
   268     53  GlobalStep               -0.392367  30330.90   100.00  
   269     53  GlobalStep               -0.392367  30330.90   100.00  
   270     53  GlobalStep               -0.392367  30330.90   100.00  
   271     53  LocalStep                -0.392367  30330.90   100.00  
   272     53  GlobalStep               -0.392224  30330.90   100.00  
   273     53  GlobalStep               -0.392367  30330.90   100.00  
   274     53  GlobalStep               -0.392367  30330.90   100.00  
   275     53  GlobalStep               -0.392367  30330.90   100.00  
   276     53  GlobalStep               -0.392970  30330.90   100.00  
   277     53  LocalStep                -0.392367  30330.90   100.00  
   278     53  GlobalStep               -0.392367  30330.90   100.00  
   279     53  GlobalStep               -0.392367  30330.90   100.00  
   280     53  GlobalStep               -0.392367  30330.90   100.00  
   281     53  GlobalStep               -0.392367  30330.90   100.00  
   282     53  GlobalStep               -0.392367  30330.90   100.00  
   283     53  LocalStep                -0.392367  30330.90   100.00  
   284     53  GlobalStep               -0.392367  30330.90   100.00  
   285     53  GlobalStep               -0.390207  30330.90   100.00  
   286     53  GlobalStep               -0.392367  30330.90   100.00  
   287     53  GlobalStep               -0.391724  30330.90   100.00  
   288     53  GlobalStep               -0.392367  30330.90   100.00  
   289     53  GlobalStep               -0.392367  30330.90   100.00  
   290     53  GlobalStep               -0.392367  30330.91   100.00  
   291     53  GlobalStep               -0.392063  30330.91   100.00  
   292     53  LocalStep                -0.392367  30330.91   100.00  
   293     53  GlobalStep               -0.392367  30330.91   100.00  
   294     53  GlobalStep               -0.365508  30330.91   100.00  
   295     53  GlobalStep               -0.392367  30330.91   100.00  
   296     53  GlobalStep               -0.392367  30330.91   100.00  
   297     53  GlobalStep               -0.392063  30330.91   100.00  
   298     53  LocalStep                -0.392367  30330.91   100.00  
   299     53  GlobalStep               -0.391660  30330.91   100.00  
   300     53  GlobalStep               -0.392367  30330.91   100.00  
   301     53  GlobalStep               -0.392367  30330.91   100.00  
   302     53  LocalStep                -0.392367  30330.91   100.00  
   303     53  GlobalStep               -0.392367  30330.91   100.00  
   304     53  GlobalStep               -0.392367  30330.91   100.00  
   305     53  LocalStep                -0.392367  30330.91   100.00  
   306     53  GlobalStep               -0.382220  30330.91   100.00  
   307     53  GlobalStep               -0.392367  30330.91   100.00  
   308     53  GlobalStep               -0.392618  30330.91   100.00  
   309     53  GlobalStep               -0.392367  30330.91   100.00  
   310     53  GlobalStep               -0.392367  30330.91   100.00  
   311     53  GlobalStep               -0.394173  30330.91   100.00 *
   312     53  GlobalStep               -0.275480  30330.91   100.00  
   313     53  GlobalStep               -0.392367  30330.91   100.00  
   314     53  GlobalStep               -0.392367  30330.91   100.00  
   315     53  GlobalStep               -0.218533  30330.91   100.00  
   316     53  GlobalStep               -0.239412  30330.91   100.00  
   317     53  GlobalStep               -0.392367  30330.91   100.00  
   318     53  GlobalStep               -0.392367  30330.91   100.00  
   319     53  LocalStep                -0.392367  30330.91   100.00  
   320     53  RefinementStep           -0.392163  30330.91   100.00  
   322     58  Discarded                           30331.15
   323     59  Discarded                           30331.19
   324     59  Discarded                           30331.20
   325     59  Discarded                           30331.20
   326     59  Discarded                           30331.24
   327     59  Discarded                           30331.24
   328     59  Discarded                           30331.24
   329     60  Discarded                           30331.27
   330     60  Discarded                           30331.28
   331     70  Discarded                           30332.15
   332     70  Discarded                           30332.31
   333     70  Discarded                           30332.46
   334     70  Discarded                           30332.58
   334     71  GlobalStep               -0.392367  37192.04   100.00  
   335     71  GlobalStep               -0.392367  37200.58   100.00  
   336     71  GlobalStep               -0.392367  37204.51   100.00  
   337     71  GlobalStep               -0.392367  37207.74   100.00  
   338     71  GlobalStep               -0.392367  37211.37   100.00  
   339     71  GlobalStep               -0.392367  37217.90   100.00  
   340     72  GlobalStep               -0.392367  37224.66   100.00  
   341     72  GlobalStep               -0.392367  37225.19   100.00  
   342     72  GlobalStep               -0.392367  37225.33   100.00  
   343     72  GlobalStep               -0.392367  37227.57   100.00  
   344     72  GlobalStep               -0.392367  37228.20   100.00  
   345     72  GlobalStep               -0.392367  37230.04   100.00  
   346     73  GlobalStep               -0.392367  37230.37   100.00  
   347     73  GlobalStep               -0.392367  37230.49   100.00  
   348     73  GlobalStep               -0.392367  37232.24   100.00  
   349     73  GlobalStep               -0.392367  37232.46   100.00  
   350     73  GlobalStep               -0.392367  37233.59   100.00  
   351     73  GlobalStep               -0.392367  37234.52   100.00  
   352     74  GlobalStep               -0.392367  37234.74   100.00  
   353     74  GlobalStep               -0.392367  37236.58   100.00  
   354     74  GlobalStep               -0.392367  37236.61   100.00  
   355     74  GlobalStep               -0.392367  37241.06   100.00  
   356     74  GlobalStep               -0.392367  37241.78   100.00  
   357     74  GlobalStep               -0.392367  37241.91   100.00  
   358     75  LocalStep                -0.392367  37245.34   100.00  
   359     75  GlobalStep               -0.391911  37246.09   100.00  
   360     75  GlobalStep               -0.392367  37252.12   100.00  
   361     75  GlobalStep               -0.392367  37253.06   100.00  
   362     75  GlobalStep               -0.392367  37254.00   100.00  
   363     75  GlobalStep               -0.392367  37255.13   100.00  
   364     76  GlobalStep               -0.392367  37257.37   100.00  
   365     76  GlobalStep               -0.392367  37257.49   100.00  
   366     76  GlobalStep               -0.392367  37257.92   100.00  
   367     76  GlobalStep               -0.392367  37258.65   100.00  
   368     76  GlobalStep               -0.393031  37259.18   100.00  
   369     76  GlobalStep               -0.392367  37260.31   100.00  
   370     77  GlobalStep               -0.392367  37269.16   100.00  
   371     77  GlobalStep               -0.392367  37272.89   100.00  
   372     77  GlobalStep               -0.392367  37281.24   100.00  
   373     77  GlobalStep               -0.392367  37281.77   100.00  
   374     77  GlobalStep               -0.393145  37282.91   100.00  
   375     77  GlobalStep               -0.392249  37283.34   100.00  
   376     78  GlobalStep               -0.392367  37289.80   100.00  
   377     78  GlobalStep               -0.389972  37289.82   100.00  
   378     78  GlobalStep               -0.392367  37291.25   100.00  
   379     78  GlobalStep               -0.392367  37291.68   100.00  
   380     78  LocalStep                -0.392367  37296.92   100.00  
   381     78  GlobalStep               -0.392367  37298.95   100.00  
   382     79  GlobalStep               -0.391119  37299.88   100.00  
   383     79  LocalStep                -0.392367  37306.93   100.00  
   384     79  GlobalStep               -0.392367  37311.47   100.00  
   385     79  LocalStep                -0.392367  37313.21   100.00  
   386     79  LocalStep                -0.392367  37316.96   100.00  
   387     79  GlobalStep               -0.392367  37316.96   100.00  
   388     80  GlobalStep               -0.392367  37322.52   100.00  
   389     80  GlobalStep               -0.392367  37323.35   100.00  
   390     80  LocalStep                -0.392367  37324.29   100.00  
   391     80  GlobalStep               -0.392367  37324.29   100.00  
   392     80  LocalStep                -0.392367  37326.05   100.00  
   393     80  GlobalStep               -0.391447  37330.09   100.00  
   394     81  GlobalStep               -0.392367  37331.72   100.00  
   395     81  LocalStep                -0.392367  37333.36   100.00  
   396     81  LocalStep                -0.392367  37333.89   100.00  
   397     81  GlobalStep               -0.392367  37333.89   100.00  
   398     81  GlobalStep               -0.392202  37334.94   100.00  
   399     81  GlobalStep               -0.392367  37335.05   100.00  
   400     82  LocalStep                -0.392367  37336.28   100.00  
   401     82  GlobalStep               -0.392367  37339.33   100.00  
   402     82  LocalStep                -0.392367  37346.58   100.00  
   403     82  GlobalStep               -0.392905  37349.63   100.00  
   404     82  GlobalStep               -0.392367  37349.76   100.00  
   405     82  GlobalStep               -0.392367  37350.70   100.00  
   406     83  GlobalStep               -0.392367  37352.44   100.00  
   407     83  GlobalStep               -0.392367  37352.79   100.00  
   408     83  GlobalStep               -0.390203  37363.86   100.00  
   409     83  LocalStep                -0.392367  37364.68   100.00  
   410     83  LocalStep                -0.392367  37376.14   100.00  
   411     83  LocalStep                -0.392367  37376.88   100.00  
   412     84  RefinementStep           -0.391417  37404.78   100.00  
   413     84  GlobalStep               -0.392544  37413.43   100.00  
   414     84  GlobalStep               -0.392367  37424.10   100.00  
   415     84  GlobalStep               -0.392367  37444.50   100.00  
   416     84  GlobalStep               -0.392367  37448.64   100.00  
   417     84  GlobalStep               -0.392367  37459.21   100.00  
   418     84  GlobalStep               -0.392367  37486.52   100.00  
   419     85  GlobalStep               -0.376025  37571.30   100.00  
   420     85  GlobalStep               -0.387969  37929.03   100.00  
   421     85  GlobalStep               -0.392367  38103.06   100.00  
   422     85  GlobalStep               -0.384727  38367.64   100.00  
   423     85  GlobalStep               -0.344370  38444.70   100.00  
   424     85  GlobalStep               -0.282606  38514.93   100.00  
   425     86  GlobalStep               -0.201196  38563.81   100.00  
   426     86  LocalStep                -0.392367  44536.09   100.00  
   427     86  GlobalStep               -0.392367  44536.09   100.00  
   428     86  GlobalStep               -0.392367  44536.09   100.00  
   429     86  GlobalStep               -0.392367  44536.09   100.00  
   430     86  GlobalStep               -0.392367  44536.09   100.00  
   431     86  GlobalStep               -0.391965  44536.09   100.00  
   432     86  LocalStep                -0.392023  44536.09   100.00  
   433     86  GlobalStep               -0.392367  44536.09   100.00  
   434     86  GlobalStep               -0.392367  44536.09   100.00  
   435     86  GlobalStep               -0.392367  44536.09   100.00  
   436     86  GlobalStep               -0.392367  44536.09   100.00  
   437     86  GlobalStep               -0.215248  44536.09   100.00  
   438     86  RefinementStep           -0.377638  44536.09   100.00  
   439     86  LocalStep                -0.392367  44536.09   100.00  
   440     86  GlobalStep               -0.392367  44536.09   100.00  
   441     86  GlobalStep               -0.392367  44536.09   100.00  
   442     86  GlobalStep               -0.392367  44536.09   100.00  
   443     86  GlobalStep               -0.392367  44536.09   100.00  
   444     86  GlobalStep               -0.392367  44536.09   100.00  
   445     86  LocalStep                -0.392367  44536.09   100.00  
   446     86  GlobalStep               -0.392367  44536.09   100.00  
   447     86  GlobalStep               -0.392367  44536.09   100.00  
   448     86  GlobalStep               -0.392367  44536.09   100.00  
   449     86  GlobalStep               -0.392367  44536.09   100.00  
   450     86  LocalStep                -0.392367  44536.09   100.00  
   451     86  GlobalStep               -0.255548  44536.09   100.00  
   452     86  GlobalStep               -0.392367  44536.09   100.00  
   453     86  GlobalStep               -0.392367  44536.09   100.00  
   454     86  GlobalStep               -0.392367  44536.09   100.00  
   455     86  GlobalStep               -0.392367  44536.09   100.00  
   456     86  GlobalStep               -0.393169  44536.09   100.00  
   457     86  LocalStep                -0.392367  44536.09   100.00  
   458     86  GlobalStep               -0.392367  44536.09   100.00  
   459     86  GlobalStep               -0.392367  44536.10   100.00  
   460     86  GlobalStep               -0.392367  44536.10   100.00  
   461     86  GlobalStep               -0.359844  44536.10   100.00  
   462     86  GlobalStep               -0.392367  44536.10   100.00  
   463     86  LocalStep                -0.392367  44536.10   100.00  
   464     86  GlobalStep               -0.392367  44536.10   100.00  
   465     86  GlobalStep               -0.392367  44536.10   100.00  
   466     86  GlobalStep               -0.392367  44536.10   100.00  
   467     86  GlobalStep               -0.392201  44536.10   100.00  
   468     86  LocalStep                -0.392367  44536.10   100.00  
   469     86  GlobalStep               -0.392367  44536.10   100.00  
   470     86  GlobalStep               -0.392367  44536.10   100.00  
   471     86  GlobalStep               -0.392367  44536.10   100.00  
   472     86  GlobalStep               -0.392367  44536.10   100.00  
   473     86  GlobalStep               -0.389941  44536.10   100.00  
   474     86  GlobalStep               -0.392367  44536.10   100.00  
   475     86  LocalStep                -0.392367  44536.10   100.00  
   476     86  GlobalStep               -0.392367  44536.10   100.00  
   477     86  GlobalStep               -0.392367  44536.10   100.00  
   478     86  GlobalStep               -0.392367  44536.10   100.00  
   479     86  GlobalStep               -0.392367  44536.10   100.00  
   480     86  GlobalStep               -0.265747  44536.10   100.00  
   481     86  LocalStep                -0.392367  44536.10   100.00  
   482     86  GlobalStep               -0.392367  44536.10   100.00  
   483     86  GlobalStep               -0.392367  44536.10   100.00  
   484     86  GlobalStep               -0.392367  44536.10   100.00  
   485     86  GlobalStep               -0.392367  44536.10   100.00  
   486     86  GlobalStep               -0.392154  44536.10   100.00  
   487     86  LocalStep                -0.392367  44536.10   100.00  
   488     86  GlobalStep               -0.392367  44536.10   100.00  
   489     86  GlobalStep               -0.392367  44536.10   100.00  
   490     86  GlobalStep               -0.392367  44536.10   100.00  
   491     86  GlobalStep               -0.392367  44536.10   100.00  
   492     86  GlobalStep               -0.344327  44536.10   100.00  
   493     86  LocalStep                -0.392367  44536.10   100.00  
   494     86  GlobalStep               -0.392367  44536.10   100.00  
   495     86  GlobalStep               -0.392367  44536.10   100.00  
   496     86  GlobalStep               -0.392367  44536.10   100.00  
   497     86  GlobalStep               -0.392367  44536.10   100.00  
   498     86  LocalStep                -0.392367  44536.10   100.00  
   499     86  GlobalStep               -0.389996  44536.10   100.00  
   500     86  GlobalStep               -0.392367  44536.10   100.00  
   501     86  GlobalStep               -0.392367  44536.10   100.00  
   502     86  GlobalStep               -0.392367  44536.10   100.00  
   503     86  LocalStep                -0.392367  44536.10   100.00  
   504     86  GlobalStep               -0.392367  44536.10   100.00  
   505     86  GlobalStep               -0.392367  44536.10   100.00  
   506     86  GlobalStep               -0.392367  44536.10   100.00  
   507     86  GlobalStep               -0.392367  44536.10   100.00  
   508     86  GlobalStep               -0.392367  44536.10   100.00  
   509     86  GlobalStep               -0.392367  44536.10   100.00  
   510     86  GlobalStep               -0.392367  44536.10   100.00  
   511     86  LocalStep                -0.392367  44536.10   100.00  
   512     86  GlobalStep               -0.392367  44536.10   100.00  
   513     86  GlobalStep               -0.392367  44536.10   100.00  
   514     86  GlobalStep               -0.392367  44536.10   100.00  
   515     86  GlobalStep               -0.392367  44536.10   100.00  
   516     86  GlobalStep               -0.392367  44536.10   100.00  
   517     86  GlobalStep               -0.215248  44536.10   100.00  
   518     86  GlobalStep               -0.215930  44536.10   100.00  
   519     86  GlobalStep               -0.224582  44536.10   100.00  
   520     86  GlobalStep               -0.265324  44536.10   100.00  
   521     86  Restart                             44536.10
   521     87  Initialization           -0.261051  48261.90   100.00  
   521     87  Initialization           -0.276064  48261.90   100.00  
   521     87  Initialization           -0.215248  48261.90   100.00  
   521     87  Initialization           -0.215248  48261.90   100.00  
   521     87  Initialization           -0.240729  48261.90   100.00  
   521     87  Initialization           -0.392367  48261.90   100.00  
   521     87  Initialization           -0.215972  48261.90   100.00  
   521     87  Initialization           -0.215248  48261.90   100.00  
   521     87  Initialization           -0.363505  48261.90   100.00  
   521     87  Initialization           -0.272847  48261.90   100.00  
   521     87  Initialization           -0.190636  48261.90   100.00  
   521     87  Initialization           -0.215248  48261.90   100.00  
   521     87  Initialization           -0.392367  48261.90   100.00  
   521     87  Initialization           -0.215248  48261.90   100.00  
   521     87  Initialization           -0.348413  48261.90   100.00  
   522     97  Discarded                           48261.96
   523     97  Discarded                           48261.96
   524     97  Discarded                           48261.96
   525     97  Discarded                           48261.97
   526     97  Discarded                           48261.97
   527     97  Discarded                           48261.97
   528     97  Discarded                           48261.97
   529     97  Discarded                           48261.97
   530     97  Discarded                           48261.97
   531     97  Discarded                           48261.97
   532    102  Discarded                           48262.01
   533    102  Discarded                           48262.02
   534    102  Discarded                           48262.02
   535    103  Discarded                           48262.03
   536    103  Discarded                           48262.03
   537    103  Discarded                           48262.03
   538    104  Discarded                           48262.05
   538    104  RefinementStep           -0.392367  54094.41   100.00  
   539    104  GlobalStep               -0.215248  54094.41   100.00  
   540    104  GlobalStep               -0.215248  54094.41   100.00  
   541    104  GlobalStep               -0.392367  54094.41   100.00  
   542    104  GlobalStep               -0.215248  54094.41   100.00  
   543    104  GlobalStep               -0.392367  54094.41   100.00  
   544    104  GlobalStep               -0.392367  54094.41   100.00  
   545    104  GlobalStep               -0.392367  54094.41   100.00  
   546    104  GlobalStep               -0.392367  54094.41   100.00  
   547    104  GlobalStep               -0.392367  54094.41   100.00  
   548    104  GlobalStep               -0.392367  54094.41   100.00  
   549    104  GlobalStep               -0.392367  54094.41   100.00  
   550    104  GlobalStep               -0.392367  54094.41   100.00  
   551    104  GlobalStep               -0.392367  54094.41   100.00  
   552    104  GlobalStep               -0.392367  54094.41   100.00  
   553    104  GlobalStep               -0.392367  54094.41   100.00  
   554    104  GlobalStep               -0.392367  54094.41   100.00  
   555    104  GlobalStep               -0.392367  54094.41   100.00  
   556    104  GlobalStep               -0.392367  54094.41   100.00  
   557    104  GlobalStep               -0.392367  54094.41   100.00  
   558    104  GlobalStep               -0.392367  54094.41   100.00  
   559    104  GlobalStep               -0.392367  54094.41   100.00  
   560    104  GlobalStep               -0.392367  54094.41   100.00  
   561    104  GlobalStep               -0.392367  54094.41   100.00  
   562    104  GlobalStep               -0.392367  54094.41   100.00  
   563    104  GlobalStep               -0.392367  54094.41   100.00  
   564    104  GlobalStep               -0.392367  54094.41   100.00  
   565    104  GlobalStep               -0.392367  54094.41   100.00  
   566    104  GlobalStep               -0.392367  54094.41   100.00  
   567    104  GlobalStep               -0.392367  54094.41   100.00  
   568    104  GlobalStep               -0.392367  54094.41   100.00  
   569    104  GlobalStep               -0.392367  54094.41   100.00  
   570    104  GlobalStep               -0.392367  54094.41   100.00  
   571    104  GlobalStep               -0.392367  54094.41   100.00  
   572    104  GlobalStep               -0.392367  54094.41   100.00  
   573    104  GlobalStep               -0.392367  54094.41   100.00  
   574    104  GlobalStep               -0.392367  54094.41   100.00  
   575    104  GlobalStep               -0.392367  54094.41   100.00  
   576    104  GlobalStep               -0.392367  54094.41   100.00  
   577    104  GlobalStep               -0.392367  54094.41   100.00  
   578    104  GlobalStep               -0.392367  54094.41   100.00  
   579    104  GlobalStep               -0.392367  54094.41   100.00  
   580    104  LocalStep                -0.392367  54094.41   100.00  
   581    104  GlobalStep               -0.392367  54094.41   100.00  
   582    104  GlobalStep               -0.392367  54094.41   100.00  
   583    104  GlobalStep               -0.392367  54094.41   100.00  
   584    104  GlobalStep               -0.392367  54094.41   100.00  
   585    104  GlobalStep               -0.392367  54094.41   100.00  
   586    104  GlobalStep               -0.291803  54094.42   100.00  
   587    104  GlobalStep               -0.392367  54094.42   100.00  
   588    104  GlobalStep               -0.392367  54094.42   100.00  
   589    104  GlobalStep               -0.392367  54094.42   100.00  
   590    104  GlobalStep               -0.392367  54094.42   100.00  
   591    104  GlobalStep               -0.392367  54094.42   100.00  
   592    104  GlobalStep               -0.392367  54094.42   100.00  
   593    104  LocalStep                -0.392367  54094.42   100.00  
   594    104  GlobalStep               -0.392367  54094.42   100.00  
   595    104  GlobalStep               -0.392367  54094.42   100.00  
   596    104  GlobalStep               -0.392367  54094.42   100.00  
   597    104  GlobalStep               -0.372208  54094.42   100.00  
   598    104  GlobalStep               -0.392367  54094.42   100.00  
   599    104  GlobalStep               -0.390007  54094.42   100.00  
   600    104  GlobalStep               -0.392367  54094.42   100.00  
   601    104  GlobalStep               -0.327134  54094.42   100.00  
   602    104  GlobalStep               -0.603606  54094.42   100.00 *
   603    104  GlobalStep               -0.518713  54094.42   100.00  
   604    104  GlobalStep               -0.392367  54094.42   100.00  
   605    104  GlobalStep               -0.392367  54094.42   100.00  
   606    104  GlobalStep               -0.336335  54094.42   100.00  
   607    104  LocalStep                -0.392367  54094.42   100.00  
Summary: iters 608 evals 604 noisy_evals   0 cycles 104 opt_time 54094.42 tot_time 54094.42 obj        -0.603606 gap 100.00
Val: -0.6036055555
X: 

[0.9881016229 0.9762066371 0.0104492127 0.1296583217 0.0790999918
 0.9643420486 0.0819561758 0.0495121733 0.7289427005 0.9941903266
 0.989534636  0.0161149452 0.8758949332]


Itercount: 608
Evalcount: 604
Fast_evalcount: 0
