# Supplementary material for: Black-box and surrogate optimization for tuning spiking neural models of striatum plasticity
Source: Front Neuroinform. 2022 Oct 20;16:1017222. doi: 10.3389/fninf.2022.1017222 (PMC9630480; doi:10.3389/fninf.2022.1017222)
Supplement: Supplementary file 1 [file Data_Sheet_1.ZIP › SHARED_DATA_TuningSpiking/RBFOpt/600FE/Alv_RBF_600_20.txt]

  Iter  Cycle  Action             Objective value      Time      Gap
  ----  -----  ------             ---------------      ----      ---
     0      0  Initialization           -0.299071   3964.67   100.00  
     0      0  Initialization           -0.392367   3964.67   100.00 *
     0      0  Initialization           -0.215248   3964.67   100.00  
     0      0  Initialization           -0.348709   3964.67   100.00  
     0      0  Initialization           -0.372984   3964.67   100.00  
     0      0  Initialization           -0.215248   3964.67   100.00  
     0      0  Initialization           -0.215248   3964.67   100.00  
     0      0  Initialization           -0.392367   3964.67   100.00  
     0      0  Initialization           -0.216150   3964.67   100.00  
     0      0  Initialization           -0.215248   3964.67   100.00  
     0      0  Initialization           -0.215248   3964.67   100.00  
     0      0  Initialization           -0.215248   3964.67   100.00  
     0      0  Initialization           -0.391808   3964.67   100.00  
     0      0  Initialization           -0.392367   3964.67   100.00  
     0      0  Initialization           -0.348413   3964.67   100.00  
     1      3  Discarded                            3964.77
     1     16  LocalStep                -0.391743   8569.72   100.00  
     2     16  LocalStep                -0.392367   8820.18   100.00  
     3     16  LocalStep                -0.392367   8835.02   100.00  
     4     16  GlobalStep               -0.392367   8848.66   100.00  
     5     16  LocalStep                -0.392367   8856.68   100.00  
     6     16  GlobalStep               -0.392367   8872.43   100.00  
     7     17  GlobalStep               -0.392063   8883.06   100.00  
     8     17  GlobalStep               -0.392367   8888.24   100.00  
     9     17  GlobalStep               -0.392367   8898.67   100.00  
    10     17  GlobalStep               -0.392367   8900.57   100.00  
    11     17  LocalStep                -0.392367   8901.98   100.00  
    12     17  GlobalStep               -0.392367   8907.00   100.00  
    13     18  GlobalStep               -0.388188   8910.31   100.00  
    14     18  GlobalStep               -0.392367   8910.95   100.00  
    15     18  GlobalStep               -0.393112   8914.66   100.00 *
    16     18  GlobalStep               -0.392367   8916.37   100.00  
    17     18  GlobalStep               -0.392367   8918.68   100.00  
    18     18  GlobalStep               -0.392367   8921.39   100.00  
    19     19  GlobalStep               -0.392367   8924.50   100.00  
    20     19  GlobalStep               -0.392367   8925.20   100.00  
    21     19  GlobalStep               -0.392367   8932.42   100.00  
    22     19  GlobalStep               -0.392367   8933.83   100.00  
    23     19  GlobalStep               -0.392367   8934.23   100.00  
    24     19  GlobalStep               -0.392367   8934.84   100.00  
    25     20  LocalStep                -0.392367   8936.75   100.00  
    26     20  LocalStep                -0.392367   8937.52   100.00  
    27     20  GlobalStep               -0.389763   8939.23   100.00  
    28     20  GlobalStep               -0.392367   8941.24   100.00  
    29     20  GlobalStep               -0.392367   8947.16   100.00  
    30     20  GlobalStep               -0.389475   8951.68   100.00  
    31     21  GlobalStep               -0.392367   8953.48   100.00  
    32     21  GlobalStep               -0.392367   8954.38   100.00  
    33     21  GlobalStep               -0.388298   8954.39   100.00  
    34     21  GlobalStep               -0.392367   8955.20   100.00  
    35     21  GlobalStep               -0.392367   8955.40   100.00  
    36     21  GlobalStep               -0.392367   8955.61   100.00  
    37     22  GlobalStep               -0.392367   8956.41   100.00  
    38     22  GlobalStep               -0.392367   8957.54   100.00  
    39     22  GlobalStep               -0.390081   8957.85   100.00  
    40     22  GlobalStep               -0.392367   8957.85   100.00  
    41     22  GlobalStep               -0.392367   8958.66   100.00  
    42     22  LocalStep                -0.392367   8959.96   100.00  
    43     23  GlobalStep               -0.388985   8961.37   100.00  
    44     23  GlobalStep               -0.392367   8965.26   100.00  
    45     23  GlobalStep               -0.392367   8969.57   100.00  
    46     23  LocalStep                -0.391119   8969.98   100.00  
    47     23  GlobalStep               -0.392367   8974.50   100.00  
    48     23  GlobalStep               -0.392367   8977.11   100.00  
    49     24  GlobalStep               -0.392367   8979.62   100.00  
    50     24  GlobalStep               -0.392367   8982.06   100.00  
    51     24  LocalStep                -0.392367   8987.28   100.00  
    52     24  GlobalStep               -0.392367   8997.01   100.00  
    53     24  GlobalStep               -0.392367   9012.05   100.00  
    54     24  GlobalStep               -0.392367   9021.88   100.00  
    55     25  GlobalStep               -0.381178   9035.32   100.00  
    56     25  GlobalStep               -0.392367   9036.99   100.00  
    57     25  LocalStep                -0.392367   9047.32   100.00  
    58     25  RefinementStep           -0.392367   9199.63   100.00  
    59     25  GlobalStep               -0.365927   9308.22   100.00  
    60     25  GlobalStep               -0.320334   9567.80   100.00  
    61     25  LocalStep                -0.258381   9572.82   100.00  
    62     26  GlobalStep               -0.319452   9680.20   100.00  
    63     26  GlobalStep               -0.336647   9798.23   100.00  
    64     26  GlobalStep               -0.307385   9810.67   100.00  
    65     26  GlobalStep               -0.251202   9871.73   100.00  
    66     26  GlobalStep               -0.307078   9882.97   100.00  
    67     26  GlobalStep               -0.283188   9900.02   100.00  
    68     27  GlobalStep               -0.363986   9937.23   100.00  
    69     27  GlobalStep               -0.320868  10041.72   100.00  
    70     27  GlobalStep               -0.276322  10110.20   100.00  
    71     27  GlobalStep               -0.257236  10151.42   100.00  
    72     27  GlobalStep               -0.290807  10160.75   100.00  
    73     27  GlobalStep               -0.292243  10183.82   100.00  
    74     28  GlobalStep               -0.215248  10193.04   100.00  
    75     28  GlobalStep               -0.215248  10209.46   100.00  
    76     28  GlobalStep               -0.261517  10212.18   100.00  
    77     28  GlobalStep               -0.246992  10214.49   100.00  
    78     28  GlobalStep               -0.215248  10219.31   100.00  
    79     28  LocalStep                -0.258255  10250.09   100.00  
    80     29  GlobalStep               -0.178447  10282.78   100.00  
    81     29  LocalStep                -0.224561  10349.01   100.00  
    82     29  GlobalStep               -0.216213  10366.36   100.00  
    83     29  LocalStep                -0.257934  10371.77   100.00  
    84     29  GlobalStep               -0.242526  10384.71   100.00  
    85     29  GlobalStep               -0.230152  10390.23   100.00  
    86     30  GlobalStep               -0.223691  10484.08   100.00  
    87     30  GlobalStep               -0.240461  10489.09   100.00  
    88     30  GlobalStep               -0.228192  10496.11   100.00  
    89     30  GlobalStep               -0.256229  10511.26   100.00  
    90     30  GlobalStep               -0.225560  10563.90   100.00  
    91     30  GlobalStep               -0.215248  10587.87   100.00  
    92     31  GlobalStep               -0.224895  10672.39   100.00  
    93     31  GlobalStep               -0.226248  10692.30   100.00  
    94     31  GlobalStep               -0.217697  10792.97   100.00  
    95     31  LocalStep                -0.220340  10817.33   100.00  
    96     31  GlobalStep               -0.217562  10831.58   100.00  
    97     31  GlobalStep               -0.392367  13525.03   100.00  
    98     32  GlobalStep               -0.383456  13692.77   100.00  
    99     32  GlobalStep               -0.392367  13787.16   100.00  
   100     32  GlobalStep               -0.392702  13804.91   100.00  
   101     32  GlobalStep               -0.392571  13827.17   100.00  
   102     32  GlobalStep               -0.392367  13829.88   100.00  
   103     32  GlobalStep               -0.391521  13836.70   100.00  
   104     33  GlobalStep               -0.392367  13848.84   100.00  
   105     33  GlobalStep               -0.392367  13850.72   100.00  
   106     33  GlobalStep               -0.392367  13851.63   100.00  
   107     33  LocalStep                -0.392367  13858.86   100.00  
   108     33  GlobalStep               -0.392367  13871.30   100.00  
   109     33  GlobalStep               -0.392229  13880.03   100.00  
   110     34  GlobalStep               -0.392367  13880.83   100.00  
   111     34  GlobalStep               -0.392367  13883.89   100.00  
   112     34  GlobalStep               -0.391946  13885.80   100.00  
   113     34  LocalStep                -0.390385  13900.74   100.00  
   114     34  GlobalStep               -0.391735  13909.67   100.00  
   115     34  GlobalStep               -0.391932  13915.29   100.00  
   116     35  GlobalStep               -0.392367  13916.80   100.00  
   117     35  GlobalStep               -0.389867  18036.23   100.00  
   118     35  GlobalStep               -0.392367  18036.23   100.00  
   119     35  GlobalStep               -0.389229  18036.23   100.00  
   120     35  GlobalStep               -0.392367  18036.23   100.00  
   121     35  GlobalStep               -0.234631  18036.23   100.00  
   122     35  LocalStep                -0.392367  18036.24   100.00  
   123     35  GlobalStep               -0.390983  18036.24   100.00  
   124     35  GlobalStep               -0.392367  18036.24   100.00  
   125     35  GlobalStep               -0.391242  18036.24   100.00  
   126     35  GlobalStep               -0.392367  18036.24   100.00  
   127     35  GlobalStep               -0.388803  18036.24   100.00  
   128     35  LocalStep                -0.240902  18036.24   100.00  
   129     35  GlobalStep               -0.324694  18036.24   100.00  
   130     35  GlobalStep               -0.391954  18036.24   100.00  
   131     35  GlobalStep               -0.270991  18036.24   100.00  
   132     35  GlobalStep               -0.392110  18036.24   100.00  
   133     35  GlobalStep               -0.215248  18036.24   100.00  
   134     35  LocalStep                -0.392367  18036.24   100.00  
   135     35  GlobalStep               -0.390885  18036.24   100.00  
   136     35  GlobalStep               -0.391379  18036.24   100.00  
   137     35  GlobalStep               -0.392367  18036.24   100.00  
   138     35  GlobalStep               -0.392367  18036.24   100.00  
   139     35  GlobalStep               -0.349555  18036.24   100.00  
   140     35  LocalStep                -0.277754  18036.24   100.00  
   141     35  GlobalStep               -0.392367  18036.24   100.00  
   142     35  GlobalStep               -0.229424  18036.24   100.00  
   143     35  GlobalStep               -0.215248  18036.24   100.00  
   144     35  GlobalStep               -0.390761  18036.24   100.00  
   145     35  GlobalStep               -0.391639  18036.24   100.00  
   146     35  LocalStep                -0.393028  18036.24   100.00  
   147     35  GlobalStep               -0.234105  18036.24   100.00  
   148     35  GlobalStep               -0.240470  18036.24   100.00  
   149     35  GlobalStep               -0.392367  18036.24   100.00  
   150     35  GlobalStep               -0.389164  18036.24   100.00  
   151     35  GlobalStep               -0.215248  18036.24   100.00  
   152     35  LocalStep                -0.392367  18036.24   100.00  
   153     35  GlobalStep               -0.218635  18036.24   100.00  
   154     35  GlobalStep               -0.323161  18036.24   100.00  
   155     35  GlobalStep               -0.392367  18036.24   100.00  
   156     35  GlobalStep               -0.215248  18036.24   100.00  
   157     35  GlobalStep               -0.217226  18036.24   100.00  
   158     35  LocalStep                -0.218362  18036.24   100.00  
   159     35  GlobalStep               -0.392847  18036.24   100.00  
   160     35  GlobalStep               -0.392367  18036.24   100.00  
   161     35  GlobalStep               -0.392367  18036.24   100.00  
   162     35  GlobalStep               -0.392367  18036.24   100.00  
   163     35  GlobalStep               -0.392367  18036.24   100.00  
   164     35  LocalStep                -0.256934  18036.24   100.00  
   165     35  GlobalStep               -0.387226  18036.24   100.00  
   166     35  GlobalStep               -0.392367  18036.24   100.00  
   167     35  GlobalStep               -0.392367  18036.24   100.00  
   168     35  GlobalStep               -0.392367  18036.24   100.00  
   169     35  GlobalStep               -0.388324  18036.24   100.00  
   170     35  LocalStep                -0.215248  18036.24   100.00  
   171     35  GlobalStep               -0.392367  18036.24   100.00  
   172     35  GlobalStep               -0.392101  18036.24   100.00  
   173     35  RefinementStep           -0.393112  18036.24   100.00  
   174     35  GlobalStep               -0.392367  18036.24   100.00  
   175     35  GlobalStep               -0.392367  18036.24   100.00  
   176     35  GlobalStep               -0.392367  18036.24   100.00  
   177     35  LocalStep                -0.392367  18036.24   100.00  
   178     35  GlobalStep               -0.392367  18036.24   100.00  
   179     35  GlobalStep               -0.392367  18036.24   100.00  
   180     35  GlobalStep               -0.392367  18036.24   100.00  
   181     35  GlobalStep               -0.215248  18036.24   100.00  
   182     35  GlobalStep               -0.215248  18036.24   100.00  
   183     35  LocalStep                -0.392367  18036.24   100.00  
   184     35  GlobalStep               -0.392367  18036.24   100.00  
   185     35  GlobalStep               -0.252309  18036.24   100.00  
   186     35  GlobalStep               -0.392367  18036.24   100.00  
   187     35  GlobalStep               -0.392367  18036.24   100.00  
   188     35  GlobalStep               -0.392367  18036.25   100.00  
   189     35  LocalStep                -0.392367  18036.25   100.00  
   190     35  GlobalStep               -0.360148  18036.25   100.00  
   191     35  GlobalStep               -0.373129  18036.25   100.00  
   192     35  GlobalStep               -0.392367  18036.25   100.00  
   193     35  GlobalStep               -0.352251  18036.25   100.00  
   194     35  GlobalStep               -0.359875  18036.25   100.00  
   195     35  GlobalStep               -0.370838  18036.25   100.00  
   196     35  LocalStep                -0.392367  18036.25   100.00  
   197     35  GlobalStep               -0.392367  18036.25   100.00  
   198     35  GlobalStep               -0.392367  18036.25   100.00  
   199     35  GlobalStep               -0.325841  18036.25   100.00  
   200     35  LocalStep                -0.392367  18036.25   100.00  
   201     35  GlobalStep               -0.151536  18036.25   100.00  
   202     35  GlobalStep               -0.280404  18036.25   100.00  
   203     35  LocalStep                -0.348818  18036.25   100.00  
   204     35  GlobalStep               -0.217894  18036.25   100.00  
   205     35  GlobalStep               -0.269646  18036.25   100.00  
   206     35  GlobalStep               -0.215248  18036.25   100.00  
   207     35  LocalStep                -0.392367  18036.25   100.00  
   208     35  GlobalStep               -0.392632  18036.25   100.00  
   209     35  GlobalStep               -0.392614  18036.25   100.00  
   210     35  GlobalStep               -0.392367  18036.25   100.00  
   211     35  LocalStep                -0.249854  21404.73   100.00  
   212     35  Restart                             21404.73
   212     36  Initialization           -0.348171  25091.16   100.00  
   212     36  Initialization           -0.215248  25091.16   100.00  
   212     36  Initialization           -0.215248  25091.16   100.00  
   212     36  Initialization           -0.215248  25091.16   100.00  
   212     36  Initialization           -0.242707  25091.16   100.00  
   212     36  Initialization           -0.392367  25091.16   100.00  
   212     36  Initialization           -0.392367  25091.16   100.00  
   212     36  Initialization           -0.217263  25091.16   100.00  
   212     36  Initialization           -0.215248  25091.16   100.00  
   212     36  Initialization           -0.392367  25091.16   100.00  
   212     36  Initialization           -0.296738  25091.16   100.00  
   212     36  Initialization           -0.392367  25091.16   100.00  
   212     36  Initialization           -0.282299  25091.16   100.00  
   212     36  Initialization           -0.215248  25091.16   100.00  
   212     36  Initialization           -0.348413  25091.16   100.00  
   212     51  GlobalStep               -0.392367  30404.37   100.00  
   213     52  GlobalStep               -0.392367  30414.00   100.00  
   214     52  GlobalStep               -0.392367  30418.55   100.00  
   215     52  GlobalStep               -0.392367  30446.02   100.00  
   216     52  GlobalStep               -0.392367  30448.43   100.00  
   217     52  GlobalStep               -0.392367  30452.74   100.00  
   218     52  GlobalStep               -0.392367  30453.75   100.00  
   219     53  GlobalStep               -0.392367  30462.18   100.00  
   220     53  GlobalStep               -0.392367  30468.10   100.00  
   221     53  GlobalStep               -0.392367  30471.32   100.00  
   222     53  GlobalStep               -0.392367  30471.52   100.00  
   223     53  GlobalStep               -0.392367  30480.75   100.00  
   224     53  GlobalStep               -0.392367  30483.86   100.00  
   225     54  GlobalStep               -0.392367  30502.11   100.00  
   226     54  GlobalStep               -0.392367  30508.53   100.00  
   227     54  GlobalStep               -0.392367  30509.04   100.00  
   228     54  GlobalStep               -0.392858  30510.64   100.00  
   229     54  GlobalStep               -0.392367  30511.75   100.00  
   230     54  LocalStep                -0.390020  30513.56   100.00  
   231     55  GlobalStep               -0.392367  30514.87   100.00  
   232     55  GlobalStep               -0.392367  30515.57   100.00  
   233     55  GlobalStep               -0.392367  30517.08   100.00  
   234     55  GlobalStep               -0.392367  30520.09   100.00  
   235     55  GlobalStep               -0.392367  30526.31   100.00  
   236     55  GlobalStep               -0.392367  30529.22   100.00  
   237     56  GlobalStep               -0.392367  30534.04   100.00  
   238     56  GlobalStep               -0.392367  30534.14   100.00  
   239     56  GlobalStep               -0.392367  30534.75   100.00  
   240     56  GlobalStep               -0.392367  30534.75   100.00  
   241     56  GlobalStep               -0.392367  30535.56   100.00  
   242     56  RefinementStep           -0.392367  30535.56   100.00  
   243     56  GlobalStep               -0.392367  30537.17   100.00  
   244     57  GlobalStep               -0.392367  30537.47   100.00  
   245     57  GlobalStep               -0.392367  30538.38   100.00  
   246     57  GlobalStep               -0.392367  30539.39   100.00  
   247     57  LocalStep                -0.392367  30542.90   100.00  
   248     57  GlobalStep               -0.392367  30543.11   100.00  
   249     57  GlobalStep               -0.392367  30543.11   100.00  
   250     58  GlobalStep               -0.392367  30545.22   100.00  
   251     58  GlobalStep               -0.392367  30546.43   100.00  
   252     58  GlobalStep               -0.392367  30546.84   100.00  
   253     58  GlobalStep               -0.392367  30552.96   100.00  
   254     58  LocalStep                -0.392367  30556.47   100.00  
   255     58  GlobalStep               -0.392367  30557.18   100.00  
   256     59  GlobalStep               -0.392367  30557.58   100.00  
   257     59  GlobalStep               -0.392367  30558.29   100.00  
   258     59  GlobalStep               -0.392367  30565.81   100.00  
   259     59  GlobalStep               -0.392367  30576.84   100.00  
   260     59  GlobalStep               -0.390311  30580.66   100.00  
   261     59  GlobalStep               -0.392367  30583.37   100.00  
   262     60  GlobalStep               -0.392367  30589.99   100.00  
   263     60  GlobalStep               -0.392367  30591.20   100.00  
   264     60  GlobalStep               -0.392367  30591.60   100.00  
   265     60  LocalStep                -0.392367  30593.71   100.00  
   266     60  GlobalStep               -0.390403  30596.43   100.00  
   267     60  GlobalStep               -0.392367  30599.84   100.00  
   268     61  LocalStep                -0.392367  30600.34   100.00  
   269     61  LocalStep                -0.392367  30600.95   100.00  
   270     61  GlobalStep               -0.392367  30601.06   100.00  
   271     61  LocalStep                -0.392367  30602.47   100.00  
   272     61  GlobalStep               -0.392367  30604.08   100.00  
   273     61  LocalStep                -0.392367  30604.18   100.00  
   274     62  LocalStep                -0.392367  30610.61   100.00  
   275     62  GlobalStep               -0.392367  30610.61   100.00  
   276     62  LocalStep                -0.392367  30613.63   100.00  
   277     62  GlobalStep               -0.387372  30613.83   100.00  
   278     62  GlobalStep               -0.392761  30615.34   100.00  
   279     62  GlobalStep               -0.392367  30615.65   100.00  
   280     63  LocalStep                -0.392367  30619.86   100.00  
   281     63  GlobalStep               -0.392367  30625.38   100.00  
   282     63  LocalStep                -0.392367  30625.69   100.00  
   283     63  GlobalStep               -0.392367  30629.81   100.00  
   284     63  GlobalStep               -0.392367  30633.02   100.00  
   285     63  GlobalStep               -0.392367  30634.53   100.00  
   286     64  GlobalStep               -0.392367  30635.13   100.00  
   287     64  LocalStep                -0.392367  30641.76   100.00  
   288     64  LocalStep                -0.392367  30642.26   100.00  
   289     64  GlobalStep               -0.392367  30644.78   100.00  
   290     64  LocalStep                -0.392367  30653.20   100.00  
   291     64  GlobalStep               -0.392367  30657.62   100.00  
   292     65  GlobalStep               -0.392367  30666.45   100.00  
   293     65  GlobalStep               -0.392320  30764.71   100.00  
   294     65  GlobalStep               -0.381940  30830.08   100.00  
   295     65  GlobalStep               -0.390317  30855.55   100.00  
   296     65  GlobalStep               -0.394768  30927.54   100.00 *
   297     65  GlobalStep               -0.385869  30929.15   100.00  
   298     66  GlobalStep               -0.296100  31419.63   100.00  
   299     66  GlobalStep               -0.310183  31626.17   100.00  
   300     66  GlobalStep               -0.337472  31654.36   100.00  
   301     66  GlobalStep               -0.303908  31681.44   100.00  
   302     66  GlobalStep               -0.264122  31737.29   100.00  
   303     66  GlobalStep               -0.472706  31766.88   100.00 *
   304     67  GlobalStep               -0.249218  31811.40   100.00  
   305     67  GlobalStep               -0.215248  31843.39   100.00  
   306     67  GlobalStep               -0.245671  31896.83   100.00  
   307     67  GlobalStep               -0.262378  31937.94   100.00  
   308     67  GlobalStep               -0.392367  35729.04   100.00  
   309     67  GlobalStep               -0.392367  35748.69   100.00  
   310     68  GlobalStep               -0.392367  35775.28   100.00  
   311     68  GlobalStep               -0.392367  35784.21   100.00  
   312     68  GlobalStep               -0.392367  35786.22   100.00  
   313     68  GlobalStep               -0.392367  35790.84   100.00  
   314     68  LocalStep                -0.392367  35807.99   100.00  
   315     68  LocalStep                -0.392367  35812.50   100.00  
   316     69  GlobalStep               -0.392367  35830.16   100.00  
   317     69  GlobalStep               -0.392367  35833.79   100.00  
   318     69  GlobalStep               -0.388899  35841.91   100.00  
   319     69  RefinementStep           -0.391345  35845.83   100.00  
   320     69  GlobalStep               -0.392367  35849.55   100.00  
   321     69  GlobalStep               -0.392367  35850.37   100.00  
   322     69  GlobalStep               -0.392367  35856.79   100.00  
   323     70  GlobalStep               -0.392367  35865.03   100.00  
   324     70  GlobalStep               -0.392367  35866.65   100.00  
   325     70  GlobalStep               -0.392367  35867.45   100.00  
   326     70  GlobalStep               -0.392367  35880.70   100.00  
   327     70  GlobalStep               -0.392367  35888.32   100.00  
   328     70  LocalStep                -0.392367  35899.26   100.00  
   329     71  LocalStep                -0.392367  35906.08   100.00  
   330     71  GlobalStep               -0.392367  35908.21   100.00  
   331     71  GlobalStep               -0.392367  35912.63   100.00  
   332     71  GlobalStep               -0.392367  35913.15   100.00  
   333     71  GlobalStep               -0.392367  35913.67   100.00  
   334     71  LocalStep                -0.392367  35914.68   100.00  
   335     72  GlobalStep               -0.392367  35917.00   100.00  
   336     72  GlobalStep               -0.392367  35931.05   100.00  
   337     72  GlobalStep               -0.392367  35932.46   100.00  
   338     72  GlobalStep               -0.392367  35938.50   100.00  
   339     72  GlobalStep               -0.392367  35938.71   100.00  
   340     72  GlobalStep               -0.392367  35944.64   100.00  
   341     73  GlobalStep               -0.392367  35947.05   100.00  
   342     73  GlobalStep               -0.392367  35949.29   100.00  
   343     73  GlobalStep               -0.392367  35952.42   100.00  
   344     73  GlobalStep               -0.392367  35956.75   100.00  
   345     73  LocalStep                -0.392367  35957.16   100.00  
   346     73  GlobalStep               -0.392367  35958.48   100.00  
   347     74  GlobalStep               -0.392367  35958.99   100.00  
   348     74  GlobalStep               -0.392367  35959.11   100.00  
   349     74  GlobalStep               -0.392367  35960.23   100.00  
   350     74  GlobalStep               -0.392367  35961.65   100.00  
   351     74  GlobalStep               -0.392367  35966.17   100.00  
   352     74  GlobalStep               -0.392367  35969.99   100.00  
   353     75  LocalStep                -0.392367  35970.89   100.00  
   354     75  GlobalStep               -0.392367  35971.81   100.00  
   355     75  LocalStep                -0.392367  35973.03   100.00  
   356     75  GlobalStep               -0.392328  35975.35   100.00  
   357     75  GlobalStep               -0.392367  35975.66   100.00  
   358     75  LocalStep                -0.392367  35976.58   100.00  
   359     76  GlobalStep               -0.392367  35985.31   100.00  
   360     76  GlobalStep               -0.392367  35986.62   100.00  
   361     76  GlobalStep               -0.392367  35988.34   100.00  
   362     76  GlobalStep               -0.392367  35990.87   100.00  
   363     76  GlobalStep               -0.392367  36000.30   100.00  
   364     76  GlobalStep               -0.392578  36002.83   100.00  
   365     77  LocalStep                -0.392367  36004.75   100.00  
   366     77  LocalStep                -0.392367  36010.27   100.00  
   367     77  GlobalStep               -0.392367  36012.68   100.00  
   368     77  GlobalStep               -0.392367  36014.31   100.00  
   369     77  GlobalStep               -0.392367  36014.72   100.00  
   370     77  GlobalStep               -0.392367  36038.49   100.00  
   371     78  GlobalStep               -0.392367  36045.43   100.00  
   372     78  LocalStep                -0.392367  36049.55   100.00  
   373     78  GlobalStep               -0.392367  36050.67   100.00  
   374     78  GlobalStep               -0.392367  36055.21   100.00  
   375     78  GlobalStep               -0.392367  36056.63   100.00  
   376     78  LocalStep                -0.392367  36060.65   100.00  
   377     79  LocalStep                -0.392367  36076.81   100.00  
   378     79  GlobalStep               -0.392367  36095.18   100.00  
   379     79  GlobalStep               -0.392367  36128.58   100.00  
   380     79  GlobalStep               -0.392367  36194.27   100.00  
   381     79  GlobalStep               -0.392367  36213.14   100.00  
   382     79  GlobalStep               -0.392367  36301.05   100.00  
   383     80  GlobalStep               -0.359752  36304.58   100.00  
   384     80  LocalStep                -0.392367  36344.61   100.00  
   385     80  GlobalStep               -0.358328  36424.14   100.00  
   386     80  GlobalStep               -0.360352  36510.89   100.00  
   387     80  GlobalStep               -0.315615  36628.23   100.00  
   388     80  GlobalStep               -0.364128  36710.48   100.00  
   389     81  GlobalStep               -0.302920  36802.66   100.00  
   390     81  GlobalStep               -0.392536  36891.31   100.00  
   391     81  GlobalStep               -0.392367  36943.18   100.00  
   392     81  GlobalStep               -0.392367  36947.60   100.00  
   393     81  GlobalStep               -0.271460  36977.11   100.00  
   394     81  GlobalStep               -0.386518  37084.51   100.00  
   395     82  GlobalStep               -0.236846  37100.37   100.00  
   396     82  GlobalStep               -0.391020  37310.95   100.00  
   397     82  GlobalStep               -0.215248  37332.03   100.00  
   398     82  GlobalStep               -0.336927  37740.74   100.00  
   399     82  GlobalStep               -0.215248  38050.59   100.00  
   400     82  LocalStep                -0.434414  38063.36   100.00  
   401     83  GlobalStep               -0.309846  38241.66   100.00  
   402     83  GlobalStep               -0.439454  38256.51   100.00  
   403     83  GlobalStep               -0.424983  38342.55   100.00  
   404     83  GlobalStep               -0.392367  40480.36   100.00  
   405     83  GlobalStep               -0.392367  40538.74   100.00  
   406     83  GlobalStep               -0.392367  40548.57   100.00  
   407     84  GlobalStep               -0.392367  40576.87   100.00  
   408     84  LocalStep                -0.445224  43657.98   100.00  
   409     84  GlobalStep               -0.449948  43657.98   100.00  
   410     84  GlobalStep               -0.430165  43657.98   100.00  
   411     84  GlobalStep               -0.392367  43657.98   100.00  
   412     84  GlobalStep               -0.392367  43657.98   100.00  
   413     84  GlobalStep               -0.392367  43657.98   100.00  
   414     84  LocalStep                -0.462541  43657.98   100.00  
   415     84  GlobalStep               -0.420479  43657.98   100.00  
   416     84  GlobalStep               -0.392367  43657.98   100.00  
   417     84  GlobalStep               -0.392367  43657.98   100.00  
   418     84  GlobalStep               -0.392137  43657.98   100.00  
   419     84  GlobalStep               -0.215808  43657.98   100.00  
   420     84  LocalStep                -0.393571  43657.98   100.00  
   421     84  GlobalStep               -0.479777  43657.98   100.00 *
   422     84  GlobalStep               -0.443897  43657.99   100.00  
   423     84  GlobalStep               -0.392367  43657.99   100.00  
   424     84  GlobalStep               -0.392367  43657.99   100.00  
   425     84  GlobalStep               -0.214887  43657.99   100.00  
   426     84  LocalStep                -0.431003  43657.99   100.00  
   427     84  GlobalStep               -0.391874  43657.99   100.00  
   428     84  GlobalStep               -0.438345  43657.99   100.00  
   429     84  GlobalStep               -0.392367  43657.99   100.00  
   430     84  GlobalStep               -0.215248  43657.99   100.00  
   431     84  GlobalStep               -0.392367  43657.99   100.00  
   432     84  LocalStep                -0.427008  43657.99   100.00  
   433     84  GlobalStep               -0.433953  43657.99   100.00  
   434     84  GlobalStep               -0.425052  43657.99   100.00  
   435     84  GlobalStep               -0.392367  43657.99   100.00  
   436     84  GlobalStep               -0.392367  43657.99   100.00  
   437     84  GlobalStep               -0.390580  43657.99   100.00  
   438     84  LocalStep                -0.441155  43657.99   100.00  
   439     84  GlobalStep               -0.421683  43657.99   100.00  
   440     84  GlobalStep               -0.443764  43657.99   100.00  
   441     84  GlobalStep               -0.392367  43657.99   100.00  
   442     84  GlobalStep               -0.392367  43657.99   100.00  
   443     84  GlobalStep               -0.392367  43657.99   100.00  
   444     84  LocalStep                -0.436963  43657.99   100.00  
   445     84  GlobalStep               -0.471340  43657.99   100.00  
   446     84  GlobalStep               -0.421089  43657.99   100.00  
   447     84  GlobalStep               -0.392367  43657.99   100.00  
   448     84  GlobalStep               -0.389235  43657.99   100.00  
   449     84  GlobalStep               -0.215248  43657.99   100.00  
   450     84  LocalStep                -0.480413  43657.99   100.00 *
   451     84  GlobalStep               -0.492464  43657.99   100.00 *
   452     84  GlobalStep               -0.393260  43657.99   100.00  
   453     84  GlobalStep               -0.392367  43657.99   100.00  
   454     84  GlobalStep               -0.392367  43657.99   100.00  
   455     84  GlobalStep               -0.286545  43657.99   100.00  
   456     84  LocalStep                -0.442866  43657.99   100.00  
   457     84  GlobalStep               -0.481233  43657.99   100.00  
   458     84  GlobalStep               -0.456815  43657.99   100.00  
   459     84  GlobalStep               -0.392367  43657.99   100.00  
   460     84  GlobalStep               -0.392367  43657.99   100.00  
   461     84  GlobalStep               -0.392367  43657.99   100.00  
   462     84  LocalStep                -0.426561  43657.99   100.00  
   463     84  GlobalStep               -0.446798  43657.99   100.00  
   464     84  GlobalStep               -0.482690  43657.99   100.00  
   465     84  GlobalStep               -0.392367  43657.99   100.00  
   466     84  LocalStep                -0.392367  43657.99   100.00  
   467     84  GlobalStep               -0.392367  43657.99   100.00  
   468     84  GlobalStep               -0.392367  43657.99   100.00  
   469     84  GlobalStep               -0.484051  43657.99   100.00  
   470     84  GlobalStep               -0.474565  43657.99   100.00  
   471     84  GlobalStep               -0.392367  43657.99   100.00  
   472     84  GlobalStep               -0.392367  43657.99   100.00  
   473     84  GlobalStep               -0.215248  43657.99   100.00  
   474     84  LocalStep                -0.435485  43657.99   100.00  
   475     84  GlobalStep               -0.436353  43657.99   100.00  
   476     84  GlobalStep               -0.392367  43657.99   100.00  
   477     84  GlobalStep               -0.392367  43657.99   100.00  
   478     84  GlobalStep               -0.392367  43657.99   100.00  
   479     84  LocalStep                -0.428681  43657.99   100.00  
   480     84  GlobalStep               -0.491592  43657.99   100.00  
   481     84  GlobalStep               -0.392367  43657.99   100.00  
   482     84  GlobalStep               -0.392367  43657.99   100.00  
   483     84  GlobalStep               -0.392367  43657.99   100.00  
   484     84  LocalStep                -0.406413  43657.99   100.00  
   485     84  GlobalStep               -0.451653  43657.99   100.00  
   486     84  GlobalStep               -0.444244  43657.99   100.00  
   487     84  GlobalStep               -0.392367  43657.99   100.00  
   488     84  GlobalStep               -0.392367  43657.99   100.00  
   489     84  LocalStep                -0.448678  43657.99   100.00  
   490     84  GlobalStep               -0.492791  43657.99   100.00 *
   491     84  GlobalStep               -0.423693  43657.99   100.00  
   492     84  RefinementStep           -0.460485  43658.00   100.00  
   493     84  GlobalStep               -0.473851  43658.00   100.00  
   494     84  GlobalStep               -0.296119  43658.00   100.00  
   495     84  GlobalStep               -0.387159  43658.00   100.00  
   496     84  LocalStep                -0.437028  43658.00   100.00  
   497     84  GlobalStep               -0.442579  43658.00   100.00  
   498     84  GlobalStep               -0.444386  43658.00   100.00  
   499     84  GlobalStep               -0.365233  43658.00   100.00  
   500     84  GlobalStep               -0.218652  43658.00   100.00  
   501     84  LocalStep                -0.433241  43658.00   100.00  
   502     84  GlobalStep               -0.440404  43658.00   100.00  
   504     90  Discarded                           43658.31
   505     90  Discarded                           43658.31
   506     90  Discarded                           43658.31
   507     91  Discarded                           43658.32
   508     91  Discarded                           43658.33
   509     91  Discarded                           43658.33
   510     97  Discarded                           43658.77
   511     98  Discarded                           43658.82
   512     98  Discarded                           43658.84
   513     98  Discarded                           43658.84
   513    101  RefinementStep           -0.502608  48717.35   100.00 *
   514    101  GlobalStep               -0.215248  48717.35   100.00  
   515    101  GlobalStep               -0.215248  48717.35   100.00  
   516    101  GlobalStep               -0.288936  48717.35   100.00  
   517    101  GlobalStep               -0.301962  48717.35   100.00  
   518    101  GlobalStep               -0.263177  48717.35   100.00  
   519    101  GlobalStep               -0.390611  48717.35   100.00  
   520    101  GlobalStep               -0.248127  48717.35   100.00  
   521    101  GlobalStep               -0.277270  48717.35   100.00  
   522    101  GlobalStep               -0.344626  48717.35   100.00  
   523    101  GlobalStep               -0.246316  48717.35   100.00  
   524    101  GlobalStep               -0.215248  48717.35   100.00  
   525    101  GlobalStep               -0.215248  48717.35   100.00  
   526    101  GlobalStep               -0.310182  48717.35   100.00  
   527    101  GlobalStep               -0.282205  48717.35   100.00  
   528    101  GlobalStep               -0.243773  48717.35   100.00  
   529    101  GlobalStep               -0.215248  48717.35   100.00  
   530    101  GlobalStep               -0.288610  48717.35   100.00  
   531    101  GlobalStep               -0.291401  48717.35   100.00  
   532    101  GlobalStep               -0.296559  48717.35   100.00  
   533    101  GlobalStep               -0.216969  48717.35   100.00  
   534    101  GlobalStep               -0.392367  48717.35   100.00  
   535    101  GlobalStep               -0.392367  48717.35   100.00  
   536    101  GlobalStep               -0.290308  48717.35   100.00  
   537    101  GlobalStep               -0.327924  48717.35   100.00  
   538    101  GlobalStep               -0.387613  48717.35   100.00  
   539    101  GlobalStep               -0.392367  48717.35   100.00  
   540    101  GlobalStep               -0.392367  48717.35   100.00  
   541    101  GlobalStep               -0.303446  48717.36   100.00  
   542    101  GlobalStep               -0.313220  48717.36   100.00  
   543    101  GlobalStep               -0.392367  48717.36   100.00  
   544    101  GlobalStep               -0.392367  48717.36   100.00  
   545    101  GlobalStep               -0.392367  48717.36   100.00  
   546    101  GlobalStep               -0.250014  48717.36   100.00  
   547    101  GlobalStep               -0.296826  48717.36   100.00  
   548    101  GlobalStep               -0.320582  48717.36   100.00  
   549    101  GlobalStep               -0.392367  48717.36   100.00  
   550    101  GlobalStep               -0.392367  48717.36   100.00  
   551    101  GlobalStep               -0.344931  48717.36   100.00  
   552    101  GlobalStep               -0.312944  48717.36   100.00  
   553    101  GlobalStep               -0.388684  48717.36   100.00  
   554    101  GlobalStep               -0.392367  48717.36   100.00  
   555    101  GlobalStep               -0.376311  48717.36   100.00  
   556    101  GlobalStep               -0.373798  48717.36   100.00  
   557    101  GlobalStep               -0.291542  48717.36   100.00  
   558    101  GlobalStep               -0.392367  48717.36   100.00  
   559    101  GlobalStep               -0.392367  48717.36   100.00  
   560    101  GlobalStep               -0.392367  48717.36   100.00  
   561    101  GlobalStep               -0.320229  48717.36   100.00  
   562    101  GlobalStep               -0.383059  48717.36   100.00  
   563    101  LocalStep                -0.256637  48717.36   100.00  
   564    101  GlobalStep               -0.392367  48717.36   100.00  
   565    101  GlobalStep               -0.392367  48717.36   100.00  
   566    101  GlobalStep               -0.392367  48717.36   100.00  
   567    101  GlobalStep               -0.340401  48717.36   100.00  
   568    101  GlobalStep               -0.365050  48717.36   100.00  
   569    101  GlobalStep               -0.392367  48717.36   100.00  
   570    101  GlobalStep               -0.393096  48717.36   100.00  
   571    101  GlobalStep               -0.392367  48717.36   100.00  
   572    101  GlobalStep               -0.342037  48717.36   100.00  
   573    101  GlobalStep               -0.280183  48717.36   100.00  
   574    101  GlobalStep               -0.392367  48717.36   100.00  
   575    101  GlobalStep               -0.392367  48717.36   100.00  
   576    101  GlobalStep               -0.392367  48717.36   100.00  
   577    101  GlobalStep               -0.330144  48717.36   100.00  
   578    101  GlobalStep               -0.353097  48717.36   100.00  
   579    101  GlobalStep               -0.390143  48717.36   100.00  
   580    101  GlobalStep               -0.392367  48717.36   100.00  
   581    101  GlobalStep               -0.392367  48717.36   100.00  
   582    101  GlobalStep               -0.294652  48717.36   100.00  
   583    101  LocalStep                -0.338950  48717.36   100.00  
   584    101  GlobalStep               -0.398716  48717.36   100.00  
Summary: iters 585 evals 603 noisy_evals   0 cycles 101 opt_time 48717.36 tot_time 48717.36 obj        -0.502608 gap 100.00
Val: -0.5026077170
X: 

[1.           0.9992325443 0.0119858808 0.9458959021 0.9969296266
 0.9590217305 0.995868714  0.0018674731 0.2415259762 0.0567081911
 0.7140521846 0.9827183243 0.013023798 ]


Itercount: 585
Evalcount: 603
Fast_evalcount: 0
