# Supplementary material for: Black-box and surrogate optimization for tuning spiking neural models of striatum plasticity
Source: Front Neuroinform. 2022 Oct 20;16:1017222. doi: 10.3389/fninf.2022.1017222 (PMC9630480; doi:10.3389/fninf.2022.1017222)
Supplement: Supplementary file 1 [file Data_Sheet_1.ZIP › SHARED_DATA_TuningSpiking/RBFOpt/600FE/Alv_RBF_600_3.txt]

  Iter  Cycle  Action             Objective value      Time      Gap
  ----  -----  ------             ---------------      ----      ---
     0      0  Initialization           -0.226677   3508.15   100.00  
     0      0  Initialization           -0.173471   3508.15   100.00  
     0      0  Initialization           -0.215248   3508.15   100.00  
     0      0  Initialization           -0.392367   3508.15   100.00  
     0      0  Initialization           -0.392992   3508.15   100.00  
     0      0  Initialization           -0.378692   3508.15   100.00  
     0      0  Initialization           -0.215248   3508.15   100.00  
     0      0  Initialization           -0.388934   3508.15   100.00  
     0      0  Initialization           -0.392367   3508.15   100.00  
     0      0  Initialization           -0.215248   3508.15   100.00  
     0      0  Initialization           -0.385078   3508.15   100.00  
     0      0  Initialization           -0.215248   3508.15   100.00  
     0      0  Initialization           -0.215248   3508.15   100.00  
     0      0  Initialization           -0.396532   3508.15   100.00 *
     0      0  Initialization           -0.348413   3508.15   100.00  
     0     15  LocalStep                -0.392367   8762.13   100.00  
     1     16  LocalStep                -0.393112   8972.65   100.00  
     2     16  LocalStep                -0.391944  10021.24   100.00  
     3     16  GlobalStep               -0.392367  10041.89   100.00  
     4     16  GlobalStep               -0.392367  10042.29   100.00  
     5     16  LocalStep                -0.392367  10052.22   100.00  
     6     16  GlobalStep               -0.391995  10058.54   100.00  
     7     17  GlobalStep               -0.392367  10059.24   100.00  
     8     17  GlobalStep               -0.392367  10060.09   100.00  
     9     17  GlobalStep               -0.392367  10063.20   100.00  
    10     17  LocalStep                -0.392367  10076.54   100.00  
    11     17  GlobalStep               -0.392367  10077.74   100.00  
    12     17  LocalStep                -0.392367  10085.36   100.00  
    13     18  GlobalStep               -0.392367  10086.87   100.00  
    14     18  GlobalStep               -0.392367  10092.69   100.00  
    15     18  GlobalStep               -0.392367  10094.00   100.00  
    16     18  GlobalStep               -0.392367  10096.81   100.00  
    17     18  GlobalStep               -0.392367  10107.44   100.00  
    18     18  GlobalStep               -0.392367  10110.15   100.00  
    19     19  GlobalStep               -0.392367  10112.26   100.00  
    20     19  GlobalStep               -0.392367  10126.35   100.00  
    21     19  LocalStep                -0.392367  10127.36   100.00  
    22     19  GlobalStep               -0.392367  10128.06   100.00  
    23     19  LocalStep                -0.392367  10138.19   100.00  
    24     19  GlobalStep               -0.392367  10139.59   100.00  
    25     20  GlobalStep               -0.392367  10144.71   100.00  
    26     20  LocalStep                -0.387550  10145.46   100.00  
    27     20  GlobalStep               -0.388076  10150.97   100.00  
    28     20  LocalStep                -0.392367  10154.59   100.00  
    29     20  GlobalStep               -0.392367  10154.99   100.00  
    30     20  GlobalStep               -0.392367  10170.93   100.00  
    31     21  GlobalStep               -0.388011  10171.74   100.00  
    32     21  GlobalStep               -0.392367  10172.69   100.00  
    33     21  GlobalStep               -0.392367  10175.81   100.00  
    34     21  GlobalStep               -0.387753  10179.32   100.00  
    35     21  LocalStep                -0.392367  10187.25   100.00  
    36     21  GlobalStep               -0.387370  10189.66   100.00  
    37     22  GlobalStep               -0.392367  10194.18   100.00  
    38     22  GlobalStep               -0.388160  10195.05   100.00  
    39     22  GlobalStep               -0.387748  10196.47   100.00  
    40     22  GlobalStep               -0.387826  10221.83   100.00  
    41     22  GlobalStep               -0.387679  10225.15   100.00  
    42     22  GlobalStep               -0.392367  10232.37   100.00  
    43     23  GlobalStep               -0.388773  10242.50   100.00  
    44     23  GlobalStep               -0.383379  10251.42   100.00  
    45     23  GlobalStep               -0.378380  10251.62   100.00  
    46     23  GlobalStep               -0.376156  10317.29   100.00  
    47     23  GlobalStep               -0.390559  10323.71   100.00  
    48     23  GlobalStep               -0.365117  10335.85   100.00  
    49     24  GlobalStep               -0.355740  10355.20   100.00  
    50     24  GlobalStep               -0.362746  10395.54   100.00  
    51     24  GlobalStep               -0.360992  10399.35   100.00  
    52     24  GlobalStep               -0.374932  10440.96   100.00  
    53     24  GlobalStep               -0.346792  10446.57   100.00  
    54     24  GlobalStep               -0.394839  10469.43   100.00  
    55     25  GlobalStep               -0.353700  10474.15   100.00  
    56     25  GlobalStep               -0.377703  10489.22   100.00  
    57     25  GlobalStep               -0.351191  10545.07   100.00  
    58     25  GlobalStep               -0.392016  10567.93   100.00  
    59     25  GlobalStep               -0.383834  10582.07   100.00  
    60     25  GlobalStep               -0.391967  10669.59   100.00  
    61     26  GlobalStep               -0.376906  10696.16   100.00  
    62     26  LocalStep                -0.402832  10724.99   100.00 *
    63     26  GlobalStep               -0.328099  10746.04   100.00  
    64     26  GlobalStep               -0.331415  10748.95   100.00  
    65     26  GlobalStep               -0.354536  10754.77   100.00  
    66     26  GlobalStep               -0.348943  10850.22   100.00  
    67     27  GlobalStep               -0.359439  10855.94   100.00  
    68     27  GlobalStep               -0.313962  10885.84   100.00  
    69     27  GlobalStep               -0.319943  10924.35   100.00  
    70     27  GlobalStep               -0.305769  10924.65   100.00  
    71     27  GlobalStep               -0.313755  10946.51   100.00  
    72     27  GlobalStep               -0.347325  10958.95   100.00  
    73     28  GlobalStep               -0.310329  10968.37   100.00  
    74     28  GlobalStep               -0.376174  10981.52   100.00  
    75     28  GlobalStep               -0.311899  10982.02   100.00  
    76     28  GlobalStep               -0.297452  10984.63   100.00  
    77     28  LocalStep                -0.327201  10994.76   100.00  
    78     28  GlobalStep               -0.287626  11028.05   100.00  
    79     29  GlobalStep               -0.358114  11037.58   100.00  
    80     29  GlobalStep               -0.300648  11102.93   100.00  
    81     29  GlobalStep               -0.341169  11114.87   100.00  
    82     29  GlobalStep               -0.302093  11153.00   100.00  
    83     29  GlobalStep               -0.323369  11170.85   100.00  
    84     29  GlobalStep               -0.289008  11211.26   100.00  
    85     30  GlobalStep               -0.279021  11239.43   100.00  
    86     30  GlobalStep               -0.267877  11241.83   100.00  
    87     30  GlobalStep               -0.274627  11262.29   100.00  
    88     30  GlobalStep               -0.277343  11276.63   100.00  
    89     30  GlobalStep               -0.277676  11329.67   100.00  
    90     30  GlobalStep               -0.215248  11354.13   100.00  
    91     31  GlobalStep               -0.215248  11359.35   100.00  
    92     31  RefinementStep           -0.215248  11360.94   100.00  
    93     31  GlobalStep               -0.290373  11369.27   100.00  
    94     31  LocalStep                -0.228397  11609.18   100.00  
    95     31  LocalStep                -0.213702  11838.27   100.00  
    96     31  LocalStep                -0.392367  15095.32   100.00  
    97     31  GlobalStep               -0.392367  15593.28   100.00  
    98     32  LocalStep                -0.366921  15627.78   100.00  
    99     32  LocalStep                -0.392367  16670.40   100.00  
   100     32  GlobalStep               -0.392367  16670.71   100.00  
   101     32  GlobalStep               -0.392367  16678.83   100.00  
   102     32  GlobalStep               -0.392367  16691.47   100.00  
   103     32  GlobalStep               -0.392367  16714.33   100.00  
   104     33  LocalStep                -0.392367  16759.55   100.00  
   105     33  GlobalStep               -0.389853  16767.67   100.00  
   106     33  LocalStep                -0.392367  16777.39   100.00  
   107     33  GlobalStep               -0.392367  16778.50   100.00  
   108     33  GlobalStep               -0.392367  16791.04   100.00  
   109     33  GlobalStep               -0.392367  16798.86   100.00  
   110     34  GlobalStep               -0.392367  16800.57   100.00  
   111     34  GlobalStep               -0.392367  16813.30   100.00  
   112     34  GlobalStep               -0.392447  16815.71   100.00  
   113     34  GlobalStep               -0.387754  16828.34   100.00  
   114     34  LocalStep                -0.392367  16839.07   100.00  
   115     34  GlobalStep               -0.392367  16850.71   100.00  
   116     35  GlobalStep               -0.392367  16889.61   100.00  
   117     35  GlobalStep               -0.384872  16916.46   100.00  
   118     35  LocalStep                -0.392367  16926.19   100.00  
   119     35  LocalStep                -0.392367  16930.90   100.00  
   120     35  GlobalStep               -0.362054  16951.86   100.00  
   121     35  GlobalStep               -0.392367  16971.51   100.00  
   122     36  LocalStep                -0.392367  16975.23   100.00  
   123     36  GlobalStep               -0.392367  16980.95   100.00  
   124     36  GlobalStep               -0.363112  16999.70   100.00  
   125     36  GlobalStep               -0.392367  17098.45   100.00  
   126     36  GlobalStep               -0.392367  17125.33   100.00  
   127     36  GlobalStep               -0.392367  17130.75   100.00  
   128     37  GlobalStep               -0.391350  17163.63   100.00  
   129     37  GlobalStep               -0.345083  17170.45   100.00  
   130     37  GlobalStep               -0.392367  17178.67   100.00  
   131     37  GlobalStep               -0.373288  17267.60   100.00  
   132     37  GlobalStep               -0.356796  17287.15   100.00  
   133     37  GlobalStep               -0.361581  17349.71   100.00  
   134     38  GlobalStep               -0.326814  17359.14   100.00  
   135     38  GlobalStep               -0.342136  17370.68   100.00  
   136     38  GlobalStep               -0.392367  17374.70   100.00  
   137     38  GlobalStep               -0.392367  17401.47   100.00  
   138     38  GlobalStep               -0.392367  17456.91   100.00  
   139     38  GlobalStep               -0.359912  17457.62   100.00  
   140     39  GlobalStep               -0.379419  17458.13   100.00  
   141     39  GlobalStep               -0.376933  17491.28   100.00  
   142     39  LocalStep                -0.392588  17509.53   100.00  
   143     39  GlobalStep               -0.392367  17522.97   100.00  
   144     39  GlobalStep               -0.392367  17525.68   100.00  
   145     39  GlobalStep               -0.382116  17533.51   100.00  
   146     40  GlobalStep               -0.392335  17597.07   100.00  
   147     40  GlobalStep               -0.392367  17631.20   100.00  
   148     40  GlobalStep               -0.392367  17661.58   100.00  
   149     40  GlobalStep               -0.388976  17670.71   100.00  
   150     40  GlobalStep               -0.392367  17685.86   100.00  
   151     40  GlobalStep               -0.329802  17701.81   100.00  
   152     41  GlobalStep               -0.392367  17718.56   100.00  
   153     41  GlobalStep               -0.392367  17731.66   100.00  
   154     41  GlobalStep               -0.392367  17735.68   100.00  
   155     41  GlobalStep               -0.301041  17743.80   100.00  
   156     41  GlobalStep               -0.392367  17778.59   100.00  
   157     41  GlobalStep               -0.383267  17796.74   100.00  
   158     42  GlobalStep               -0.392367  17797.95   100.00  
   159     42  GlobalStep               -0.392367  17805.48   100.00  
   160     42  GlobalStep               -0.392367  17824.83   100.00  
   161     42  GlobalStep               -0.315430  17848.80   100.00  
   162     42  LocalStep                -0.392367  17854.92   100.00  
   163     42  GlobalStep               -0.276857  17907.36   100.00  
   164     43  GlobalStep               -0.329674  17939.34   100.00  
   165     43  LocalStep                -0.214445  23602.44   100.00  
   166     43  GlobalStep               -0.392367  23602.44   100.00  
   167     43  GlobalStep               -0.392367  23602.44   100.00  
   168     43  GlobalStep               -0.392367  23602.44   100.00  
   169     43  GlobalStep               -0.392367  23602.44   100.00  
   170     43  GlobalStep               -0.392367  23602.44   100.00  
   171     43  LocalStep                -0.392367  23602.44   100.00  
   172     43  GlobalStep               -0.392367  23602.44   100.00  
   173     43  GlobalStep               -0.401564  23602.44   100.00  
   174     43  GlobalStep               -0.392367  23602.44   100.00  
   175     43  GlobalStep               -0.205610  23602.44   100.00  
   176     43  GlobalStep               -0.392367  23602.44   100.00  
   177     43  LocalStep                -0.391826  23602.44   100.00  
   178     43  GlobalStep               -0.392367  23602.44   100.00  
   179     43  GlobalStep               -0.392367  23602.44   100.00  
   180     43  GlobalStep               -0.392367  23602.44   100.00  
   181     43  GlobalStep               -0.392367  23602.44   100.00  
   182     43  GlobalStep               -0.215248  23602.44   100.00  
   183     43  LocalStep                -0.392367  23602.45   100.00  
   184     43  GlobalStep               -0.308298  23602.45   100.00  
   185     43  GlobalStep               -0.392367  23602.45   100.00  
   186     43  GlobalStep               -0.392367  23602.45   100.00  
   187     43  GlobalStep               -0.392367  23602.45   100.00  
   188     43  GlobalStep               -0.409860  23602.45   100.00 *
   189     43  LocalStep                -0.392367  23602.45   100.00  
   190     43  GlobalStep               -0.392367  23602.45   100.00  
   191     43  GlobalStep               -0.392367  23602.45   100.00  
   192     43  GlobalStep               -0.392367  23602.45   100.00  
   193     43  GlobalStep               -0.392367  23602.45   100.00  
   194     43  GlobalStep               -0.392367  23602.45   100.00  
   195     43  LocalStep                -0.390841  23602.45   100.00  
   196     43  GlobalStep               -0.392367  23602.45   100.00  
   197     43  GlobalStep               -0.392367  23602.45   100.00  
   198     43  GlobalStep               -0.392367  23602.45   100.00  
   199     43  GlobalStep               -0.392367  23602.45   100.00  
   200     43  GlobalStep               -0.392367  23602.45   100.00  
   201     43  LocalStep                -0.387748  23602.45   100.00  
   202     43  GlobalStep               -0.392367  23602.45   100.00  
   203     43  GlobalStep               -0.392367  23602.45   100.00  
   204     43  GlobalStep               -0.392367  23602.45   100.00  
   205     43  GlobalStep               -0.392367  23602.45   100.00  
   206     43  GlobalStep               -0.392367  23602.45   100.00  
   207     43  LocalStep                -0.392367  23602.45   100.00  
   208     43  GlobalStep               -0.402478  23602.45   100.00  
   209     43  GlobalStep               -0.392367  23602.45   100.00  
   210     43  GlobalStep               -0.392367  23602.45   100.00  
   211     43  GlobalStep               -0.392367  23602.45   100.00  
   212     43  GlobalStep               -0.215248  23602.45   100.00  
   213     43  LocalStep                -0.390217  23602.45   100.00  
   214     43  GlobalStep               -0.392367  23602.45   100.00  
   215     43  GlobalStep               -0.392367  23602.45   100.00  
   216     43  GlobalStep               -0.392367  23602.45   100.00  
   217     43  GlobalStep               -0.392367  23602.45   100.00  
   218     43  GlobalStep               -0.392017  23602.45   100.00  
   219     43  LocalStep                -0.392332  23602.45   100.00  
   220     43  GlobalStep               -0.392367  23602.45   100.00  
   221     43  GlobalStep               -0.392367  23602.45   100.00  
   222     43  GlobalStep               -0.392367  23602.45   100.00  
   223     43  GlobalStep               -0.392367  23602.45   100.00  
   224     43  GlobalStep               -0.389869  23602.45   100.00  
   225     43  LocalStep                -0.387696  23602.45   100.00  
   226     43  GlobalStep               -0.402197  23602.45   100.00  
   227     43  GlobalStep               -0.392367  23602.45   100.00  
   228     43  GlobalStep               -0.392367  23602.45   100.00  
   229     43  GlobalStep               -0.392367  23602.45   100.00  
   230     43  GlobalStep               -0.234669  23602.45   100.00  
   231     43  LocalStep                -0.392383  23602.45   100.00  
   232     43  GlobalStep               -0.392367  23602.45   100.00  
   233     43  GlobalStep               -0.392367  23602.45   100.00  
   234     43  GlobalStep               -0.392367  23602.45   100.00  
   235     43  GlobalStep               -0.392367  23602.45   100.00  
   236     43  GlobalStep               -0.392367  23602.45   100.00  
   237     43  RefinementStep           -0.392367  23602.45   100.00  
   238     43  LocalStep                -0.479178  23602.45   100.00 *
   239     43  GlobalStep               -0.392367  23602.45   100.00  
   240     43  GlobalStep               -0.392367  23602.45   100.00  
   241     43  GlobalStep               -0.392367  23602.45   100.00  
   242     43  GlobalStep               -0.392367  23602.45   100.00  
   243     43  GlobalStep               -0.391874  23602.45   100.00  
   244     43  LocalStep                -0.307090  23602.45   100.00  
   245     43  GlobalStep               -0.258644  23602.45   100.00  
   246     43  GlobalStep               -0.392367  23602.45   100.00  
   247     43  GlobalStep               -0.230738  23602.45   100.00  
   248     43  LocalStep                -0.215248  23602.45   100.00  
   249     43  LocalStep                -0.227984  23602.45   100.00  
   250     43  GlobalStep               -0.285095  23602.45   100.00  
   251     43  GlobalStep               -0.292629  23602.45   100.00  
   252     43  LocalStep                -0.280832  23602.45   100.00  
   253     43  GlobalStep               -0.289416  23602.46   100.00  
   254     43  GlobalStep               -0.237161  23602.46   100.00  
   255     43  GlobalStep               -0.325418  23602.46   100.00  
   256     43  GlobalStep               -0.268375  23602.46   100.00  
   257     43  GlobalStep               -0.254632  23602.46   100.00  
   258     43  GlobalStep               -0.222789  23602.46   100.00  
   259     43  GlobalStep               -0.265968  23602.46   100.00  
   261     45  Discarded                           23613.99
   262     53  Discarded                           23627.27
   263     53  Discarded                           23627.28
   264     53  Discarded                           23627.29
   265     53  Discarded                           23627.29
   266     53  Discarded                           23627.30
   267     59  Discarded                           23627.55
   267     60  GlobalStep               -0.215248  29573.15   100.00  
   268     60  GlobalStep               -0.392367  30361.05   100.00  
   269     60  GlobalStep               -0.392367  30370.29   100.00  
   270     60  GlobalStep               -0.392367  30380.92   100.00  
   271     60  GlobalStep               -0.392367  30381.93   100.00  
   272     60  GlobalStep               -0.392367  30389.66   100.00  
   273     61  GlobalStep               -0.392367  30393.18   100.00  
   274     61  GlobalStep               -0.392367  30393.80   100.00  
   275     61  GlobalStep               -0.392367  30400.83   100.00  
   276     61  GlobalStep               -0.392367  30407.96   100.00  
   277     61  GlobalStep               -0.392367  30415.89   100.00  
   278     61  LocalStep                -0.392367  30419.01   100.00  
   279     62  GlobalStep               -0.392367  30420.93   100.00  
   280     62  LocalStep                -0.392367  30435.37   100.00  
   281     62  LocalStep                -0.392367  30435.69   100.00  
   282     62  GlobalStep               -0.392367  30437.72   100.00  
   283     62  GlobalStep               -0.392367  30439.73   100.00  
   284     62  GlobalStep               -0.392367  30447.87   100.00  
   285     63  GlobalStep               -0.392367  30448.69   100.00  
   286     63  GlobalStep               -0.392023  30449.60   100.00  
   287     63  GlobalStep               -0.392367  30450.02   100.00  
   288     63  GlobalStep               -0.392367  30454.76   100.00  
   289     63  GlobalStep               -0.393151  30457.79   100.00  
   290     63  GlobalStep               -0.392367  30459.31   100.00  
   291     64  LocalStep                -0.392367  30460.55   100.00  
   292     64  GlobalStep               -0.392367  30463.48   100.00  
   293     64  GlobalStep               -0.392367  30464.29   100.00  
   294     64  GlobalStep               -0.392367  30464.41   100.00  
   295     64  GlobalStep               -0.392367  30465.12   100.00  
   296     64  GlobalStep               -0.392367  30465.33   100.00  
   297     65  GlobalStep               -0.392367  30469.05   100.00  
   298     65  GlobalStep               -0.392367  30474.29   100.00  
   299     65  GlobalStep               -0.392367  30487.24   100.00  
   300     65  GlobalStep               -0.392367  30495.38   100.00  
   301     65  GlobalStep               -0.392367  30498.31   100.00  
   302     65  GlobalStep               -0.392367  30508.96   100.00  
   303     66  GlobalStep               -0.392367  30516.50   100.00  
   304     66  GlobalStep               -0.392367  30519.42   100.00  
   305     66  GlobalStep               -0.392367  30520.94   100.00  
   306     66  GlobalStep               -0.392367  30525.07   100.00  
   307     66  GlobalStep               -0.392367  30532.12   100.00  
   308     66  GlobalStep               -0.392367  30538.35   100.00  
   309     67  LocalStep                -0.392228  30540.98   100.00  
   310     67  GlobalStep               -0.392367  30552.23   100.00  
   311     67  LocalStep                -0.392367  30553.85   100.00  
   312     67  LocalStep                -0.392367  30562.20   100.00  
   313     67  GlobalStep               -0.392367  30565.82   100.00  
   314     67  GlobalStep               -0.385329  30594.12   100.00  
   315     68  GlobalStep               -0.394225  30596.94   100.00  
   316     68  GlobalStep               -0.392367  30602.68   100.00  
   317     68  GlobalStep               -0.392989  30603.61   100.00  
   318     68  GlobalStep               -0.392394  30603.94   100.00  
   319     68  GlobalStep               -0.389676  30609.26   100.00  
   320     68  GlobalStep               -0.382254  30626.63   100.00  
   321     69  GlobalStep               -0.384556  30635.78   100.00  
   322     69  GlobalStep               -0.389693  30652.33   100.00  
   323     69  GlobalStep               -0.389804  30662.27   100.00  
   324     69  GlobalStep               -0.390362  30667.20   100.00  
   325     69  GlobalStep               -0.385354  30682.36   100.00  
   326     69  GlobalStep               -0.391638  30686.89   100.00  
   327     70  GlobalStep               -0.389517  30690.63   100.00  
   328     70  GlobalStep               -0.388487  30700.28   100.00  
   329     70  LocalStep                -0.388174  30704.61   100.00  
   330     70  GlobalStep               -0.392196  30705.02   100.00  
   331     70  GlobalStep               -0.389826  30717.47   100.00  
   332     70  GlobalStep               -0.388259  30717.78   100.00  
   333     71  GlobalStep               -0.364451  30721.32   100.00  
   334     71  GlobalStep               -0.373196  30721.53   100.00  
   335     71  GlobalStep               -0.380157  30724.26   100.00  
   336     71  GlobalStep               -0.382679  30731.91   100.00  
   337     71  GlobalStep               -0.355047  30737.63   100.00  
   338     71  GlobalStep               -0.353853  30763.22   100.00  
   339     72  GlobalStep               -0.382573  30767.35   100.00  
   340     72  GlobalStep               -0.380746  30777.89   100.00  
   341     72  GlobalStep               -0.367698  30780.21   100.00  
   342     72  GlobalStep               -0.370274  30788.24   100.00  
   343     72  GlobalStep               -0.395160  30800.48   100.00  
   344     72  LocalStep                -0.354441  30807.81   100.00  
   345     73  LocalStep                -0.391881  30808.84   100.00  
   346     73  LocalStep                -0.392367  37252.29   100.00  
   347     73  GlobalStep               -0.624425  37252.29   100.00 *
   348     73  GlobalStep               -0.391313  37252.29   100.00  
   349     73  GlobalStep               -0.392367  37252.29   100.00  
   350     73  GlobalStep               -0.392367  37252.29   100.00  
   351     73  GlobalStep               -0.390300  37252.29   100.00  
   352     73  LocalStep                -0.215248  37252.29   100.00  
   353     73  GlobalStep               -0.403154  37252.29   100.00  
   354     73  GlobalStep               -0.371217  37252.29   100.00  
   355     73  GlobalStep               -0.392367  37252.29   100.00  
   356     73  GlobalStep               -0.395493  37252.29   100.00  
   357     73  GlobalStep               -0.392367  37252.29   100.00  
   358     73  LocalStep                -0.382517  37252.29   100.00  
   359     73  GlobalStep               -0.389569  37252.29   100.00  
   360     73  GlobalStep               -0.426048  37252.29   100.00  
   361     73  GlobalStep               -0.392367  37252.29   100.00  
   362     73  GlobalStep               -0.392200  37252.29   100.00  
   363     73  GlobalStep               -0.401284  37252.29   100.00  
   364     73  LocalStep                -0.392367  37252.29   100.00  
   365     73  GlobalStep               -0.324208  37252.29   100.00  
   366     73  GlobalStep               -0.520399  37252.29   100.00  
   367     73  GlobalStep               -0.392367  37252.29   100.00  
   368     73  GlobalStep               -0.392367  37252.29   100.00  
   369     73  GlobalStep               -0.215248  37252.29   100.00  
   370     73  LocalStep                -0.385576  37252.29   100.00  
   371     73  GlobalStep               -0.407848  37252.29   100.00  
   372     73  GlobalStep               -0.360216  37252.29   100.00  
   373     73  GlobalStep               -0.392367  37252.29   100.00  
   374     73  GlobalStep               -0.392367  37252.29   100.00  
   375     73  GlobalStep               -0.392367  37252.29   100.00  
   376     73  LocalStep                -0.392367  37252.29   100.00  
   377     73  GlobalStep               -0.330251  37252.29   100.00  
   378     73  GlobalStep               -0.356849  37252.29   100.00  
   379     73  GlobalStep               -0.392367  37252.29   100.00  
   380     73  GlobalStep               -0.390588  37252.29   100.00  
   381     73  GlobalStep               -0.392367  37252.29   100.00  
   382     73  LocalStep                -0.392798  37252.29   100.00  
   383     73  GlobalStep               -0.392588  37252.29   100.00  
   384     73  GlobalStep               -0.394570  37252.29   100.00  
   385     73  GlobalStep               -0.392367  37252.29   100.00  
   386     73  GlobalStep               -0.392367  37252.29   100.00  
   387     73  GlobalStep               -0.392367  37252.29   100.00  
   388     73  LocalStep                -0.392367  37252.29   100.00  
   389     73  GlobalStep               -0.385503  37252.29   100.00  
   390     73  GlobalStep               -0.389007  37252.29   100.00  
   391     73  GlobalStep               -0.392367  37252.29   100.00  
   392     73  GlobalStep               -0.392367  37252.29   100.00  
   393     73  GlobalStep               -0.392367  37252.29   100.00  
   394     73  LocalStep                -0.390822  37252.29   100.00  
   395     73  GlobalStep               -0.378275  37252.30   100.00  
   396     73  GlobalStep               -0.393129  37252.30   100.00  
   397     73  GlobalStep               -0.392367  37252.30   100.00  
   398     73  GlobalStep               -0.392367  37252.30   100.00  
   399     73  GlobalStep               -0.425097  37252.30   100.00  
   400     73  LocalStep                -0.392367  37252.30   100.00  
   401     73  GlobalStep               -0.366862  37252.30   100.00  
   402     73  GlobalStep               -0.391164  37252.30   100.00  
   403     73  GlobalStep               -0.392367  37252.30   100.00  
   404     73  GlobalStep               -0.392367  37252.30   100.00  
   405     73  GlobalStep               -0.392367  37252.30   100.00  
   406     73  LocalStep                -0.392240  37252.30   100.00  
   407     73  GlobalStep               -0.389733  37252.30   100.00  
   408     73  GlobalStep               -0.387756  37252.30   100.00  
   409     73  GlobalStep               -0.392367  37252.30   100.00  
   410     73  GlobalStep               -0.392367  37252.30   100.00  
   411     73  GlobalStep               -0.392367  37252.30   100.00  
   412     73  LocalStep                -0.390959  37252.30   100.00  
   413     73  GlobalStep               -0.387423  37252.30   100.00  
   414     73  GlobalStep               -0.375755  37252.30   100.00  
   415     73  GlobalStep               -0.392367  37252.30   100.00  
   416     73  GlobalStep               -0.392367  37252.30   100.00  
   417     73  GlobalStep               -0.392367  37252.30   100.00  
   418     73  LocalStep                -0.392367  37252.30   100.00  
   419     73  GlobalStep               -0.389649  37252.30   100.00  
   420     73  GlobalStep               -0.393938  37252.30   100.00  
   421     73  GlobalStep               -0.392367  37252.30   100.00  
   422     73  GlobalStep               -0.392367  37252.30   100.00  
   423     73  GlobalStep               -0.392367  37252.30   100.00  
   424     73  LocalStep                -0.390787  37252.30   100.00  
   425     73  LocalStep                -0.392770  37252.30   100.00  
   426     73  LocalStep                -0.391103  37252.30   100.00  
   427     73  GlobalStep               -0.384622  37252.30   100.00  
   428     73  GlobalStep               -0.406779  37252.30   100.00  
   429     73  GlobalStep               -0.294087  37252.30   100.00  
   430     73  GlobalStep               -0.322195  37252.30   100.00  
   431     73  GlobalStep               -0.248634  37252.30   100.00  
   432     73  GlobalStep               -0.457929  37252.30   100.00  
   433     73  LocalStep                -0.340934  37252.30   100.00  
   434     73  GlobalStep               -0.375267  37252.30   100.00  
   435     73  LocalStep                -0.373389  37252.30   100.00  
   436     73  GlobalStep               -0.363673  37252.30   100.00  
   437     73  GlobalStep               -0.384341  37252.30   100.00  
   438     73  LocalStep                -0.353620  37252.30   100.00  
   439     73  GlobalStep               -0.357736  37252.30   100.00  
   440     73  RefinementStep           -0.267887  37252.30   100.00  
   442     76  Discarded                           37252.52
   443     80  Discarded                           37252.75
   443     89  GlobalStep               -0.392367  42745.43   100.00  
   444     89  GlobalStep               -0.392367  42753.27   100.00  
   445     89  GlobalStep               -0.392367  42754.99   100.00  
   446     89  GlobalStep               -0.392367  42787.10   100.00  
   447     89  GlobalStep               -0.392790  42788.42   100.00  
   448     90  GlobalStep               -0.392367  42792.45   100.00  
   449     90  GlobalStep               -0.392367  42794.18   100.00  
   450     90  GlobalStep               -0.392367  42795.92   100.00  
   451     90  GlobalStep               -0.392367  42800.56   100.00  
   452     90  GlobalStep               -0.392367  42800.69   100.00  
   453     90  GlobalStep               -0.392367  42804.82   100.00  
   454     91  GlobalStep               -0.392367  42805.06   100.00  
   455     91  GlobalStep               -0.392367  42820.02   100.00  
   456     91  GlobalStep               -0.392367  42821.25   100.00  
   457     91  GlobalStep               -0.392813  42825.59   100.00  
   458     91  GlobalStep               -0.392367  42827.64   100.00  
   459     91  GlobalStep               -0.392367  42847.43   100.00  
   460     92  GlobalStep               -0.391287  42851.56   100.00  
   461     92  GlobalStep               -0.391588  42854.89   100.00  
   462     92  GlobalStep               -0.392367  42866.26   100.00  
   463     92  GlobalStep               -0.389140  42872.50   100.00  
   464     92  GlobalStep               -0.392367  42888.96   100.00  
   465     92  GlobalStep               -0.392367  42894.61   100.00  
   466     93  GlobalStep               -0.392367  42907.88   100.00  
   467     93  GlobalStep               -0.392367  42910.72   100.00  
   468     93  GlobalStep               -0.392367  42911.46   100.00  
   469     93  GlobalStep               -0.392367  42912.09   100.00  
   470     93  GlobalStep               -0.392367  42912.62   100.00  
   471     93  GlobalStep               -0.392367  42913.86   100.00  
   472     94  GlobalStep               -0.392367  42917.21   100.00  
   473     94  GlobalStep               -0.392367  42921.96   100.00  
   474     94  GlobalStep               -0.392367  42932.71   100.00  
   475     94  GlobalStep               -0.392367  42933.73   100.00  
   476     94  GlobalStep               -0.392367  42939.08   100.00  
   477     94  GlobalStep               -0.392367  42956.56   100.00  
   478     95  GlobalStep               -0.392367  42969.31   100.00  
   479     95  GlobalStep               -0.392367  42978.27   100.00  
   480     95  GlobalStep               -0.382134  43120.18   100.00  
   481     95  GlobalStep               -0.365085  43309.13   100.00  
   482     95  GlobalStep               -0.345078  43445.84   100.00  
   483     95  GlobalStep               -0.288380  43878.67   100.00  
   484     96  GlobalStep               -0.357083  43882.82   100.00  
   485     96  GlobalStep               -0.501455  43924.76   100.00  
   486     96  LocalStep                -0.215248  44054.77   100.00  
   487     96  GlobalStep               -0.443005  44139.35   100.00  
   488     96  GlobalStep               -0.237968  44148.90   100.00  
   489     96  GlobalStep               -0.255192  44164.78   100.00  
   490     97  GlobalStep               -0.236790  44206.23   100.00  
   491     97  GlobalStep               -0.242925  44209.17   100.00  
   492     97  LocalStep                -0.223218  44287.22   100.00  
   493     97  GlobalStep               -0.280088  44302.90   100.00  
   494     97  LocalStep                -0.302149  44308.35   100.00  
   495     97  GlobalStep               -0.277912  44311.31   100.00  
   496     98  GlobalStep               -0.334296  44312.95   100.00  
   497     98  LocalStep                -0.292631  44316.40   100.00  
   498     98  RefinementStep           -0.537664  48592.26   100.00  
   499     98  GlobalStep               -0.269828  48592.26   100.00  
   500     98  GlobalStep               -0.358965  48592.26   100.00  
   501     98  GlobalStep               -0.581436  48592.26   100.00  
   502     98  GlobalStep               -0.391262  48592.26   100.00  
   503     98  GlobalStep               -0.339260  48592.26   100.00  
   504     98  GlobalStep               -0.353089  48592.26   100.00  
   505     98  GlobalStep               -0.215248  48592.26   100.00  
   506     98  GlobalStep               -0.507552  48592.26   100.00  
   507     98  GlobalStep               -0.390897  48592.26   100.00  
   508     98  GlobalStep               -0.496421  48592.26   100.00  
   509     98  GlobalStep               -0.342967  48592.26   100.00  
   510     98  GlobalStep               -0.335919  48592.26   100.00  
   511     98  GlobalStep               -0.433467  48592.26   100.00  
   512     98  LocalStep                -0.340029  48592.26   100.00  
   513     98  LocalStep                -0.291763  48592.26   100.00  
   514     98  GlobalStep               -0.286317  48592.26   100.00  
   515     98  GlobalStep               -0.347556  48592.26   100.00  
   516     98  GlobalStep               -0.373604  48592.26   100.00  
   517     98  GlobalStep               -0.373700  48592.26   100.00  
   518     98  LocalStep                -0.440170  48592.26   100.00  
   519     98  LocalStep                -0.324912  48592.26   100.00  
   520     98  GlobalStep               -0.232652  48592.26   100.00  
   521     98  GlobalStep               -0.383786  48592.26   100.00  
   522     98  GlobalStep               -0.437280  48592.26   100.00  
   523     98  GlobalStep               -0.459484  48592.26   100.00  
   524     98  LocalStep                -0.347451  48592.26   100.00  
   525     98  GlobalStep               -0.400770  48592.26   100.00  
   526     98  GlobalStep               -0.397713  48592.26   100.00  
   527     98  GlobalStep               -0.440000  48592.26   100.00  
   528     98  GlobalStep               -0.270978  48592.26   100.00  
   529     98  LocalStep                -0.417434  48592.26   100.00  
   530     98  GlobalStep               -0.397978  48592.26   100.00  
   531     98  LocalStep                -0.376848  48592.26   100.00  
   532     98  GlobalStep               -0.404166  48592.26   100.00  
   533     98  GlobalStep               -0.362779  48592.26   100.00  
   534     98  GlobalStep               -0.251799  48592.26   100.00  
   535     98  LocalStep                -0.372397  48592.26   100.00  
   536     98  LocalStep                -0.356422  48592.26   100.00  
   537     98  LocalStep                -0.287460  48592.27   100.00  
   538     98  LocalStep                -0.331444  48592.27   100.00  
   539     98  GlobalStep               -0.392367  48592.27   100.00  
   540     98  GlobalStep               -0.392367  48592.27   100.00  
   541     98  GlobalStep               -0.508152  48592.27   100.00  
   542     98  GlobalStep               -0.425784  48592.27   100.00  
   543     98  LocalStep                -0.327254  48592.27   100.00  
   544     98  GlobalStep               -0.392367  48592.27   100.00  
   545     98  GlobalStep               -0.392367  48592.27   100.00  
   546     98  GlobalStep               -0.392367  48592.27   100.00  
   547     98  GlobalStep               -0.491780  48592.27   100.00  
   548     98  GlobalStep               -0.367380  48592.27   100.00  
   549     98  GlobalStep               -0.392367  48592.27   100.00  
   550     98  LocalStep                -0.364178  48592.27   100.00  
   551     98  GlobalStep               -0.392367  48592.27   100.00  
   552     98  GlobalStep               -0.392367  48592.27   100.00  
   553     98  GlobalStep               -0.337892  48592.27   100.00  
   554     98  GlobalStep               -0.614527  48592.27   100.00  
   555     98  LocalStep                -0.376698  48592.27   100.00  
   556     98  GlobalStep               -0.392367  48592.27   100.00  
   557     98  GlobalStep               -0.392367  48592.27   100.00  
   558     98  GlobalStep               -0.392367  48592.27   100.00  
   559     98  GlobalStep               -0.547097  48592.27   100.00  
   560     98  GlobalStep               -0.492625  48592.27   100.00  
   561     98  LocalStep                -0.232554  48592.27   100.00  
   562     98  GlobalStep               -0.392367  48592.27   100.00  
   563     98  GlobalStep               -0.392367  48592.27   100.00  
   564     98  GlobalStep               -0.392367  48592.27   100.00  
   565     98  GlobalStep               -0.622211  48592.27   100.00  
   566     98  GlobalStep               -0.609969  48592.27   100.00  
   567     98  LocalStep                -0.238732  48592.27   100.00  
   568     98  GlobalStep               -0.260888  48592.27   100.00  
   569     98  GlobalStep               -0.391671  48592.27   100.00  
   570     98  GlobalStep               -0.392367  48592.27   100.00  
   571     98  GlobalStep               -0.638256  48592.27   100.00 *
   572     98  GlobalStep               -0.528293  48592.27   100.00  
   573     98  LocalStep                -0.307003  48592.27   100.00  
   574     98  GlobalStep               -0.284270  48592.27   100.00  
   575     98  GlobalStep               -0.392367  48592.27   100.00  
   576     98  GlobalStep               -0.392367  48592.27   100.00  
   577     98  GlobalStep               -0.542858  48592.27   100.00  
   578     98  GlobalStep               -0.416890  48592.27   100.00  
   579     98  LocalStep                -0.669166  48592.27   100.00 *
   580     98  GlobalStep               -0.249494  48592.27   100.00  
   581     98  GlobalStep               -0.392367  48592.27   100.00  
   582     98  GlobalStep               -0.392367  48592.27   100.00  
   583     98  GlobalStep               -0.578488  48592.27   100.00  
   584     98  GlobalStep               -0.514017  48592.27   100.00  
   585     98  LocalStep                -0.215248  48592.27   100.00  
   586     98  GlobalStep               -0.215248  48592.27   100.00  
   587     98  GlobalStep               -0.392367  48592.27   100.00  
   588     98  GlobalStep               -0.313081  48592.27   100.00  
   589     98  GlobalStep               -0.598720  48592.27   100.00  
   590     98  GlobalStep               -0.349480  48592.27   100.00  
   591     98  LocalStep                -0.215248  48592.27   100.00  
   592     98  GlobalStep               -0.215248  48592.27   100.00  
   593     98  GlobalStep               -0.250970  48592.27   100.00  
Summary: iters 594 evals 600 noisy_evals   0 cycles  98 opt_time 48592.28 tot_time 48592.27 obj        -0.669166 gap 100.00
Val: -0.6691657871
X: 

[5.5157501472e-01 8.9037302489e-01 9.9999999996e-01 9.8395148660e-01
 1.1212850360e-02 9.9999999902e-01 9.1423103039e-10 2.8935218973e-10
 9.9999999996e-01 8.9051956358e-01 3.7679711580e-01 2.2729521231e-01
 7.7075671955e-01]


Itercount: 594
Evalcount: 600
Fast_evalcount: 0
