# Supplementary material for: Black-box and surrogate optimization for tuning spiking neural models of striatum plasticity
Source: Front Neuroinform. 2022 Oct 20;16:1017222. doi: 10.3389/fninf.2022.1017222 (PMC9630480; doi:10.3389/fninf.2022.1017222)
Supplement: Supplementary file 1 [file Data_Sheet_1.ZIP › SHARED_DATA_TuningSpiking/RBFOpt/600FE/Alv_RBF_600_4.txt]

  Iter  Cycle  Action             Objective value      Time      Gap
  ----  -----  ------             ---------------      ----      ---
     0      0  Initialization           -0.215248  15280.09   100.00  
     0      0  Initialization           -0.215248  15280.09   100.00  
     0      0  Initialization           -0.392367  15280.09   100.00  
     0      0  Initialization           -0.394059  15280.09   100.00  
     0      0  Initialization           -0.392367  15280.09   100.00  
     0      0  Initialization           -0.215248  15280.09   100.00  
     0      0  Initialization           -0.395201  15280.09   100.00 *
     0      0  Initialization           -0.277885  15280.09   100.00  
     0      0  Initialization           -0.364056  15280.09   100.00  
     0      0  Initialization           -0.369158  15280.09   100.00  
     0      0  Initialization           -0.215248  15280.09   100.00  
     0      0  Initialization           -0.243597  15280.09   100.00  
     0      0  Initialization           -0.215248  15280.09   100.00  
     0      0  Initialization           -0.215248  15280.09   100.00  
     0      0  Initialization           -0.348413  15280.09   100.00  
     1      3  Discarded                           15280.14
     2      3  Discarded                           15280.18
     3      4  Discarded                           15280.24
     3     16  GlobalStep               -0.392367  18514.31   100.00  
     4     16  GlobalStep               -0.392367  18565.05   100.00  
     5     16  GlobalStep               -0.391261  18607.67   100.00  
     6     16  GlobalStep               -0.392367  18619.91   100.00  
     7     17  LocalStep                -0.392367  18652.80   100.00  
     8     17  GlobalStep               -0.388647  18660.42   100.00  
     9     17  LocalStep                -0.392367  18668.75   100.00  
    10     17  LocalStep                -0.392367  18670.35   100.00  
    11     17  LocalStep                -0.392367  18742.26   100.00  
    12     17  GlobalStep               -0.387058  18743.26   100.00  
    13     18  LocalStep                -0.388852  18759.11   100.00  
    14     18  GlobalStep               -0.392367  18819.31   100.00  
    15     18  GlobalStep               -0.392367  18822.62   100.00  
    16     18  GlobalStep               -0.392367  18856.62   100.00  
    17     18  GlobalStep               -0.392367  18883.20   100.00  
    18     18  GlobalStep               -0.392367  18885.91   100.00  
    19     19  GlobalStep               -0.392367  18888.72   100.00  
    20     19  GlobalStep               -0.392367  18916.66   100.00  
    21     19  GlobalStep               -0.392367  18917.17   100.00  
    22     19  GlobalStep               -0.392367  18917.97   100.00  
    23     19  GlobalStep               -0.392367  18922.89   100.00  
    24     19  GlobalStep               -0.392367  18923.80   100.00  
    25     20  GlobalStep               -0.390863  18935.33   100.00  
    26     20  GlobalStep               -0.392367  18936.28   100.00  
    27     20  GlobalStep               -0.356057  18971.08   100.00  
    28     20  GlobalStep               -0.392367  18981.52   100.00  
    29     20  GlobalStep               -0.392367  18998.47   100.00  
    30     20  GlobalStep               -0.392367  19037.18   100.00  
    31     21  GlobalStep               -0.335955  19098.56   100.00  
    32     21  GlobalStep               -0.334239  19355.55   100.00  
    33     21  GlobalStep               -0.300920  19573.18   100.00  
    34     21  GlobalStep               -0.297582  19615.40   100.00  
    35     21  GlobalStep               -0.388206  19678.88   100.00  
    36     21  GlobalStep               -0.298288  19715.09   100.00  
    37     22  GlobalStep               -0.261971  19873.94   100.00  
    38     22  GlobalStep               -0.265813  19942.27   100.00  
    39     22  GlobalStep               -0.274362  19950.59   100.00  
    40     22  GlobalStep               -0.395201  19959.62   100.00  
    41     22  GlobalStep               -0.215248  19966.64   100.00  
    42     22  LocalStep                -0.215248  19975.37   100.00  
    43     23  LocalStep                -0.215248  19976.38   100.00  
    44     23  LocalStep                -0.215248  19982.09   100.00  
    45     23  GlobalStep               -0.215248  19985.50   100.00  
    46     23  GlobalStep               -0.215879  19992.72   100.00  
    47     23  GlobalStep               -0.215248  19995.23   100.00  
    48     23  GlobalStep               -0.215248  20007.27   100.00  
    49     24  GlobalStep               -0.242671  20043.17   100.00  
    50     24  GlobalStep               -0.222029  20529.95   100.00  
    51     24  LocalStep                -0.392367  21877.05   100.00  
    52     24  LocalStep                -0.392367  21970.41   100.00  
    53     24  GlobalStep               -0.392367  22068.97   100.00  
    54     24  GlobalStep               -0.392367  22142.88   100.00  
    55     25  LocalStep                -0.392367  22211.67   100.00  
    56     25  GlobalStep               -0.390377  22220.97   100.00  
    57     25  LocalStep                -0.392485  22244.94   100.00  
    58     25  GlobalStep               -0.392367  22246.45   100.00  
    59     25  GlobalStep               -0.392367  22251.67   100.00  
    60     25  GlobalStep               -0.392367  22300.20   100.00  
    61     26  GlobalStep               -0.392367  22311.94   100.00  
    62     26  GlobalStep               -0.392367  22332.13   100.00  
    63     26  GlobalStep               -0.385966  22341.66   100.00  
    64     26  GlobalStep               -0.389001  22384.98   100.00  
    65     26  GlobalStep               -0.392367  22387.29   100.00  
    66     26  GlobalStep               -0.392367  22471.22   100.00  
    67     27  GlobalStep               -0.392367  22509.53   100.00  
    68     27  GlobalStep               -0.385174  22515.87   100.00  
    69     27  GlobalStep               -0.392367  22548.56   100.00  
    70     27  GlobalStep               -0.392367  22564.90   100.00  
    71     27  GlobalStep               -0.329027  22904.72   100.00  
    72     27  GlobalStep               -0.290451  22945.13   100.00  
    73     28  GlobalStep               -0.306669  23095.85   100.00  
    74     28  GlobalStep               -0.392367  23169.10   100.00  
    75     28  GlobalStep               -0.392367  23204.10   100.00  
    76     28  GlobalStep               -0.389777  23334.56   100.00  
    77     28  GlobalStep               -0.215248  23355.02   100.00  
    78     28  GlobalStep               -0.215248  23390.12   100.00  
    79     29  GlobalStep               -0.392367  23412.69   100.00  
    80     29  GlobalStep               -0.392367  23467.56   100.00  
    81     29  LocalStep                -0.389523  23479.10   100.00  
    82     29  LocalStep                -0.392367  23518.41   100.00  
    83     29  GlobalStep               -0.392367  23578.98   100.00  
    84     29  GlobalStep               -0.392367  23579.59   100.00  
    85     30  GlobalStep               -0.388126  23622.61   100.00  
    86     30  GlobalStep               -0.279905  23627.57   100.00  
    87     30  GlobalStep               -0.392367  23680.22   100.00  
    88     30  GlobalStep               -0.323745  23690.25   100.00  
    89     30  GlobalStep               -0.392367  23715.02   100.00  
    90     30  GlobalStep               -0.399112  23846.98   100.00 *
    91     31  GlobalStep               -0.215248  23901.94   100.00  
    92     31  LocalStep                -0.234805  23920.81   100.00  
    93     31  GlobalStep               -0.392367  24022.68   100.00  
    94     31  GlobalStep               -0.215248  24118.05   100.00  
    95     31  GlobalStep               -0.334050  24145.32   100.00  
    96     31  LocalStep                -0.215248  24525.53   100.00  
    97     32  GlobalStep               -0.215248  24643.44   100.00  
    98     32  GlobalStep               -0.215248  25283.35   100.00  
    99     32  LocalStep                -0.392367  25523.39   100.00  
   100     32  GlobalStep               -0.392367  25611.43   100.00  
   101     32  GlobalStep               -0.392367  25616.05   100.00  
   102     32  GlobalStep               -0.390271  25641.11   100.00  
   103     33  GlobalStep               -0.392367  25683.43   100.00  
   104     33  GlobalStep               -0.392367  25713.86   100.00  
   105     33  LocalStep                -0.392367  25775.43   100.00  
   106     33  GlobalStep               -0.392367  25782.75   100.00  
   107     33  GlobalStep               -0.392367  25870.69   100.00  
   108     33  GlobalStep               -0.392367  25872.30   100.00  
   109     34  GlobalStep               -0.392367  25881.23   100.00  
   110     34  GlobalStep               -0.392367  25920.86   100.00  
   111     34  GlobalStep               -0.392367  25942.93   100.00  
   112     34  GlobalStep               -0.392367  26069.70   100.00  
   113     34  GlobalStep               -0.353170  26248.60   100.00  
   114     34  GlobalStep               -0.392367  26494.30   100.00  
   115     35  GlobalStep               -0.392367  26495.10   100.00  
   116     35  LocalStep                -0.344249  26613.53   100.00  
   117     35  GlobalStep               -0.215838  26616.74   100.00  
   118     35  GlobalStep               -0.392367  26625.78   100.00  
   119     35  GlobalStep               -0.392367  26743.41   100.00  
   120     35  GlobalStep               -0.389001  26791.95   100.00  
   121     36  GlobalStep               -0.392367  26816.22   100.00  
   122     36  GlobalStep               -0.392367  26840.08   100.00  
   123     36  GlobalStep               -0.392567  26854.93   100.00  
   124     36  GlobalStep               -0.392367  26945.89   100.00  
   125     36  LocalStep                -0.392367  26959.53   100.00  
   126     36  GlobalStep               -0.392367  27033.34   100.00  
   127     37  GlobalStep               -0.392367  27058.91   100.00  
   128     37  GlobalStep               -0.215248  27114.38   100.00  
   129     37  GlobalStep               -0.392367  27199.72   100.00  
   130     37  GlobalStep               -0.392367  27215.37   100.00  
   131     37  GlobalStep               -0.392367  27223.49   100.00  
   132     37  GlobalStep               -0.392367  27380.15   100.00  
   133     38  GlobalStep               -0.392367  27505.41   100.00  
   134     38  GlobalStep               -0.215248  27640.10   100.00  
   135     38  GlobalStep               -0.216498  27669.49   100.00  
   136     38  GlobalStep               -0.215248  28048.57   100.00  
   137     38  LocalStep                -0.215248  28127.10   100.00  
   138     38  GlobalStep               -0.392367  28181.48   100.00  
   139     39  LocalStep                -0.285306  28199.13   100.00  
   140     39  GlobalStep               -0.392367  28263.93   100.00  
   141     39  GlobalStep               -0.215248  28401.43   100.00  
   142     39  GlobalStep               -0.215248  28415.80   100.00  
   143     39  GlobalStep               -0.392367  28447.49   100.00  
   144     39  LocalStep                -0.215248  28553.61   100.00  
   145     40  GlobalStep               -0.215248  28610.28   100.00  
   146     40  RefinementStep           -0.215248  28658.09   100.00  
   147     40  GlobalStep               -0.389038  28809.83   100.00  
   148     40  GlobalStep               -0.215248  28826.98   100.00  
   149     40  LocalStep                -0.392367  28833.91   100.00  
   150     40  GlobalStep               -0.392367  28901.91   100.00  
   151     40  GlobalStep               -0.392367  29181.82   100.00  
   152     41  GlobalStep               -0.392367  29336.96   100.00  
   153     41  GlobalStep               -0.392367  29685.86   100.00  
   154     41  GlobalStep               -0.392367  29720.97   100.00  
   155     41  GlobalStep               -0.392563  29727.10   100.00  
   156     41  LocalStep                -0.220340  29832.61   100.00  
   157     41  GlobalStep               -0.392367  29938.12   100.00  
   158     42  LocalStep                -0.392367  29996.81   100.00  
   159     42  GlobalStep               -0.389001  30042.68   100.00  
   160     42  GlobalStep               -0.363177  30067.68   100.00  
   161     42  GlobalStep               -0.358650  30111.93   100.00  
   162     42  GlobalStep               -0.257807  30215.14   100.00  
   163     42  GlobalStep               -0.215248  30293.87   100.00  
   164     43  GlobalStep               -0.215248  30341.31   100.00  
   165     43  GlobalStep               -0.402478  30400.29   100.00 *
   166     43  GlobalStep               -0.215248  30468.40   100.00  
   167     43  GlobalStep               -0.377982  30623.45   100.00  
   168     43  GlobalStep               -0.236619  30645.03   100.00  
   169     43  GlobalStep               -0.392367  30666.30   100.00  
   170     44  GlobalStep               -0.392367  30710.45   100.00  
   171     44  GlobalStep               -0.222320  30776.50   100.00  
   172     44  GlobalStep               -0.392367  31038.26   100.00  
   173     44  GlobalStep               -0.392367  31050.60   100.00  
   174     44  GlobalStep               -0.257807  31197.64   100.00  
   175     44  GlobalStep               -0.215248  31202.18   100.00  
   176     45  GlobalStep               -0.388071  31202.49   100.00  
   177     45  GlobalStep               -0.392367  31230.82   100.00  
   178     45  GlobalStep               -0.392367  31361.00   100.00  
   179     45  GlobalStep               -0.392367  31372.54   100.00  
   180     45  GlobalStep               -0.215248  31385.19   100.00  
   181     45  LocalStep                -0.392367  31449.30   100.00  
   182     46  GlobalStep               -0.391862  31565.23   100.00  
   183     46  LocalStep                -0.392367  31601.49   100.00  
   184     46  GlobalStep               -0.247820  31630.18   100.00  
   185     46  GlobalStep               -0.292541  31635.60   100.00  
   186     46  GlobalStep               -0.215248  31663.49   100.00  
   187     46  LocalStep                -0.392367  31678.15   100.00  
   188     47  GlobalStep               -0.376613  31720.98   100.00  
   189     47  LocalStep                -0.381728  31728.14   100.00  
   190     47  GlobalStep               -0.215248  31791.53   100.00  
   191     47  GlobalStep               -0.215248  31795.85   100.00  
   192     47  LocalStep                -0.392367  31809.09   100.00  
   193     47  GlobalStep               -0.392367  31816.92   100.00  
   194     48  GlobalStep               -0.392367  31818.33   100.00  
   195     48  LocalStep                -0.215248  31851.96   100.00  
   196     48  GlobalStep               -0.392367  31875.34   100.00  
   197     48  LocalStep                -0.178154  31890.69   100.00  
   198     48  LocalStep                -0.392367  31989.68   100.00  
   199     48  GlobalStep               -0.392367  32058.89   100.00  
   200     49  RefinementStep           -0.399112  32191.66   100.00  
   201     49  GlobalStep               -0.373059  32318.42   100.00  
   202     49  GlobalStep               -0.299504  32358.44   100.00  
   203     49  GlobalStep               -0.392367  32371.18   100.00  
   204     49  LocalStep                -0.286598  32497.63   100.00  
   205     49  GlobalStep               -0.392367  32691.08   100.00  
   206     49  GlobalStep               -0.392367  32715.86   100.00  
   207     50  GlobalStep               -0.215248  32717.57   100.00  
   208     50  GlobalStep               -0.215248  32741.56   100.00  
   209     50  GlobalStep               -0.392367  32758.43   100.00  
   210     50  GlobalStep               -0.215248  32766.46   100.00  
   211     50  LocalStep                -0.215248  32784.42   100.00  
   212     50  GlobalStep               -0.392367  32818.82   100.00  
   213     51  GlobalStep               -0.392367  32935.04   100.00  
   214     51  GlobalStep               -0.215248  33018.58   100.00  
   215     51  GlobalStep               -0.215248  33028.41   100.00  
   216     51  GlobalStep               -0.393027  33072.05   100.00  
   217     51  GlobalStep               -0.392367  33077.88   100.00  
   218     51  GlobalStep               -0.392367  33145.99   100.00  
   219     52  GlobalStep               -0.392367  33164.65   100.00  
   220     52  GlobalStep               -0.392367  33231.35   100.00  
   221     52  GlobalStep               -0.392367  33231.75   100.00  
   222     52  GlobalStep               -0.290132  33303.47   100.00  
   223     52  GlobalStep               -0.392367  33536.60   100.00  
   224     52  GlobalStep               -0.392367  33613.13   100.00  
   225     53  GlobalStep               -0.392367  33743.79   100.00  
   226     53  GlobalStep               -0.392367  33791.93   100.00  
   227     53  GlobalStep               -0.392367  33794.76   100.00  
   228     53  GlobalStep               -0.392367  33799.29   100.00  
   229     53  GlobalStep               -0.392367  33872.20   100.00  
   230     53  GlobalStep               -0.393307  33954.75   100.00  
   231     54  GlobalStep               -0.392367  34082.00   100.00  
   232     54  GlobalStep               -0.343455  34132.65   100.00  
   233     54  GlobalStep               -0.215248  34201.96   100.00  
   234     54  GlobalStep               -0.387113  34202.48   100.00  
   235     54  GlobalStep               -0.215248  34217.23   100.00  
   236     54  GlobalStep               -0.392367  34256.76   100.00  
   237     55  LocalStep                -0.215248  34294.69   100.00  
   238     55  GlobalStep               -0.392367  34652.50   100.00  
   239     55  GlobalStep               -0.219086  34732.74   100.00  
   240     55  GlobalStep               -0.392367  34763.74   100.00  
   241     55  GlobalStep               -0.392367  34781.60   100.00  
   242     55  GlobalStep               -0.392367  34866.95   100.00  
   243     56  GlobalStep               -0.392367  34913.59   100.00  
   244     56  LocalStep                -0.214988  34944.60   100.00  
   245     56  GlobalStep               -0.392367  34973.10   100.00  
   246     56  GlobalStep               -0.333934  34988.96   100.00  
   247     56  GlobalStep               -0.392367  35043.42   100.00  
   248     56  GlobalStep               -0.392367  35079.23   100.00  
   249     57  LocalStep                -0.215248  35095.20   100.00  
   250     57  GlobalStep               -0.371438  35101.43   100.00  
   251     57  GlobalStep               -0.392367  35119.49   100.00  
   252     57  GlobalStep               -0.337813  35183.48   100.00  
   253     57  GlobalStep               -0.392367  35186.02   100.00  
   254     57  GlobalStep               -0.218679  35260.34   100.00  
   255     58  GlobalStep               -0.154384  35457.91   100.00  
   256     58  GlobalStep               -0.392367  35467.15   100.00  
   257     58  GlobalStep               -0.392367  35567.14   100.00  
   258     58  GlobalStep               -0.393195  35585.30   100.00  
   259     58  GlobalStep               -0.384727  35680.29   100.00  
   260     58  GlobalStep               -0.392367  35737.87   100.00  
   261     59  GlobalStep               -0.392367  35745.42   100.00  
   262     59  GlobalStep               -0.392367  35817.63   100.00  
   263     59  GlobalStep               -0.215248  35895.26   100.00  
   264     59  RefinementStep           -0.392658  35996.78   100.00  
   265     59  GlobalStep               -0.392367  36005.12   100.00  
   266     59  GlobalStep               -0.392367  36108.23   100.00  
   267     59  GlobalStep               -0.392367  36121.99   100.00  
   268     60  GlobalStep               -0.392367  36132.93   100.00  
   269     60  LocalStep                -0.215248  46198.94   100.00  
   270     60  GlobalStep               -0.392367  46198.95   100.00  
   271     60  GlobalStep               -0.392367  46198.95   100.00  
   272     60  RefinementStep           -0.392658  46198.95   100.00  
   273     60  GlobalStep               -0.392367  46198.95   100.00  
   274     60  GlobalStep               -0.392367  46198.95   100.00  
   275     60  GlobalStep               -0.392367  46198.95   100.00  
   276     60  LocalStep                -0.215248  46198.95   100.00  
   277     60  GlobalStep               -0.392367  46198.95   100.00  
   278     60  GlobalStep               -0.392367  46198.95   100.00  
   279     60  GlobalStep               -0.392367  46198.95   100.00  
   280     60  GlobalStep               -0.392367  46198.95   100.00  
   281     60  GlobalStep               -0.392367  46198.95   100.00  
   282     60  LocalStep                -0.215248  46198.95   100.00  
   283     60  GlobalStep               -0.392367  46198.95   100.00  
   284     60  GlobalStep               -0.392367  46198.95   100.00  
   285     60  GlobalStep               -0.392367  46198.95   100.00  
   286     60  GlobalStep               -0.392367  46198.95   100.00  
   287     60  GlobalStep               -0.392367  46198.95   100.00  
   288     60  LocalStep                -0.215248  46198.95   100.00  
   289     60  GlobalStep               -0.392367  46198.95   100.00  
   290     60  GlobalStep               -0.392367  46198.95   100.00  
   291     60  GlobalStep               -0.392367  46198.95   100.00  
   292     60  GlobalStep               -0.364170  46198.95   100.00  
   293     60  GlobalStep               -0.392367  46198.95   100.00  
   294     60  LocalStep                -0.392367  46198.95   100.00  
   295     60  GlobalStep               -0.392367  46198.95   100.00  
   296     60  GlobalStep               -0.392367  46198.95   100.00  
   297     60  GlobalStep               -0.392367  46198.95   100.00  
   298     60  GlobalStep               -0.305067  46198.95   100.00  
   299     60  GlobalStep               -0.392367  46198.95   100.00  
   300     60  LocalStep                -0.215248  46198.95   100.00  
   301     60  GlobalStep               -0.392367  46198.95   100.00  
   302     60  GlobalStep               -0.392367  46198.95   100.00  
   303     60  GlobalStep               -0.392367  46198.95   100.00  
   304     60  GlobalStep               -0.392367  46198.95   100.00  
   305     60  GlobalStep               -0.317265  46198.95   100.00  
   306     60  LocalStep                -0.215248  46198.95   100.00  
   307     60  GlobalStep               -0.382547  46198.95   100.00  
   308     60  GlobalStep               -0.392367  46198.95   100.00  
   309     60  GlobalStep               -0.392367  46198.95   100.00  
   310     60  GlobalStep               -0.392367  46198.95   100.00  
   311     60  GlobalStep               -0.266559  46198.95   100.00  
   312     60  LocalStep                -0.240999  46198.95   100.00  
   313     60  GlobalStep               -0.388129  46198.95   100.00  
   314     60  GlobalStep               -0.392367  46198.95   100.00  
   315     60  GlobalStep               -0.392367  46198.95   100.00  
   316     60  GlobalStep               -0.392367  46198.95   100.00  
   317     60  LocalStep                -0.392367  46198.95   100.00  
   318     60  GlobalStep               -0.392367  46198.95   100.00  
   319     60  GlobalStep               -0.392367  46198.95   100.00  
   320     60  LocalStep                -0.220340  46198.95   100.00  
   321     60  GlobalStep               -0.388420  46198.95   100.00  
   322     60  GlobalStep               -0.177322  46198.95   100.00  
   323     60  LocalStep                -0.215248  46198.95   100.00  
   324     60  GlobalStep               -0.281187  46198.95   100.00  
   325     60  GlobalStep               -0.392367  46198.95   100.00  
   326     60  GlobalStep               -0.367548  46198.95   100.00  
   327     60  GlobalStep               -0.227192  46198.95   100.00  
   328     60  LocalStep                -0.392367  46198.95   100.00  
   329     60  GlobalStep               -0.392367  46198.95   100.00  
   330     60  GlobalStep               -0.270217  46198.95   100.00  
   331     60  LocalStep                -0.392367  46198.95   100.00  
   332     60  GlobalStep               -0.394542  46198.95   100.00  
   333     60  LocalStep                -0.215713  46198.95   100.00  
   334     60  GlobalStep               -0.388435  46198.95   100.00  
   335     60  LocalStep                -0.392367  46198.95   100.00  
   336     60  GlobalStep               -0.392367  46198.95   100.00  
   337     60  GlobalStep               -0.304127  46198.95   100.00  
   338     60  GlobalStep               -0.389082  46198.95   100.00  
   339     60  LocalStep                -0.223586  46198.96   100.00  
   340     60  GlobalStep               -0.392367  46198.96   100.00  
   341     60  LocalStep                -0.215248  46198.96   100.00  
   342     60  GlobalStep               -0.261530  46198.96   100.00  
   343     60  GlobalStep               -0.226451  46198.96   100.00  
   344     60  LocalStep                -0.392367  46198.96   100.00  
   345     60  GlobalStep               -0.222780  46198.96   100.00  
   346     60  GlobalStep               -0.255550  46198.96   100.00  
   347     60  GlobalStep               -0.403013  46198.96   100.00 *
   348     60  GlobalStep               -0.215248  46198.96   100.00  
   349     60  GlobalStep               -0.215248  46198.96   100.00  
   350     60  GlobalStep               -0.215248  46198.96   100.00  
   351     60  GlobalStep               -0.215248  46198.96   100.00  
   352     60  LocalStep                -0.215248  46198.96   100.00  
   353     60  GlobalStep               -0.392359  46198.96   100.00  
   354     60  GlobalStep               -0.255922  46198.96   100.00  
   355     60  GlobalStep               -0.215248  46198.96   100.00  
   356     60  GlobalStep               -0.263593  46198.96   100.00  
   357     60  GlobalStep               -0.215248  46198.96   100.00  
   358     60  LocalStep                -0.343453  46198.96   100.00  
   359     60  GlobalStep               -0.237495  46198.96   100.00  
   360     60  GlobalStep               -0.215248  46198.96   100.00  
   361     60  GlobalStep               -0.215248  46198.96   100.00  
   362     60  GlobalStep               -0.215248  46198.96   100.00  
   363     60  GlobalStep               -0.215248  46198.96   100.00  
   365     64  Discarded                           46199.13
   366     76  Discarded                           46203.35
   366     76  GlobalStep               -0.392367  49205.80   100.00  
   367     76  GlobalStep               -0.392367  49218.55   100.00  
   368     76  GlobalStep               -0.392367  49232.62   100.00  
   369     76  GlobalStep               -0.392367  49240.17   100.00  
   370     76  GlobalStep               -0.392367  49257.87   100.00  
   371     77  GlobalStep               -0.392367  49263.92   100.00  
   372     77  GlobalStep               -0.392367  49268.17   100.00  
   373     77  GlobalStep               -0.392367  49269.20   100.00  
   374     77  GlobalStep               -0.392367  49275.13   100.00  
   375     77  GlobalStep               -0.392367  49279.48   100.00  
   376     77  GlobalStep               -0.392367  49291.94   100.00  
   377     78  GlobalStep               -0.392367  49294.26   100.00  
   378     78  GlobalStep               -0.392367  49298.30   100.00  
   379     78  GlobalStep               -0.392367  49303.45   100.00  
   380     78  GlobalStep               -0.392367  49303.87   100.00  
   381     78  GlobalStep               -0.392367  49311.21   100.00  
   382     78  GlobalStep               -0.392367  49321.17   100.00  
   383     79  GlobalStep               -0.392367  49333.94   100.00  
   384     79  GlobalStep               -0.392367  49357.84   100.00  
   385     79  GlobalStep               -0.392367  49369.91   100.00  
   386     79  GlobalStep               -0.392367  49372.55   100.00  
   387     79  GlobalStep               -0.392461  49372.88   100.00  
   388     79  GlobalStep               -0.392367  49385.74   100.00  
   389     80  GlobalStep               -0.392367  49396.10   100.00  
   390     80  GlobalStep               -0.392367  49402.13   100.00  
   391     80  GlobalStep               -0.392367  49402.13   100.00  
   392     80  GlobalStep               -0.392367  49403.47   100.00  
   393     80  GlobalStep               -0.392367  49418.12   100.00  
   394     80  GlobalStep               -0.392367  49439.43   100.00  
   395     81  GlobalStep               -0.392367  49467.55   100.00  
   396     81  GlobalStep               -0.392367  49479.12   100.00  
   397     81  GlobalStep               -0.392367  49480.65   100.00  
   398     81  GlobalStep               -0.392367  49524.51   100.00  
   399     81  GlobalStep               -0.392367  49525.84   100.00  
   400     81  GlobalStep               -0.381903  49545.72   100.00  
   401     82  GlobalStep               -0.392157  49582.85   100.00  
   402     82  GlobalStep               -0.391962  49932.29   100.00  
   403     82  GlobalStep               -0.392367  49943.74   100.00  
   404     82  GlobalStep               -0.408004  50289.05   100.00 *
   405     82  GlobalStep               -0.398780  50292.80   100.00  
   406     82  GlobalStep               -0.372426  50354.31   100.00  
   407     83  GlobalStep               -0.394152  50562.45   100.00  
   408     83  LocalStep                -0.239165  50662.25   100.00  
   409     83  LocalStep                -0.244108  50694.07   100.00  
   410     83  LocalStep                -0.220340  51315.49   100.00  
   411     83  GlobalStep               -0.392367  51680.46   100.00  
   412     83  GlobalStep               -0.392367  51774.36   100.00  
   413     84  LocalStep                -0.220340  51805.09   100.00  
   414     84  LocalStep                -0.215248  51827.87   100.00  
   415     84  GlobalStep               -0.392367  52094.95   100.00  
   416     84  LocalStep                -0.392367  52096.48   100.00  
   417     84  GlobalStep               -0.392367  52134.32   100.00  
   418     84  GlobalStep               -0.392367  52169.06   100.00  
   419     85  GlobalStep               -0.392367  52170.49   100.00  
   420     85  GlobalStep               -0.392170  52179.75   100.00  
   421     85  GlobalStep               -0.392367  52186.80   100.00  
   422     85  GlobalStep               -0.392367  52224.94   100.00  
   423     85  GlobalStep               -0.390653  52225.08   100.00  
   424     85  GlobalStep               -0.392367  52248.27   100.00  
   425     86  GlobalStep               -0.392367  52313.81   100.00  
   426     86  GlobalStep               -0.392367  52318.85   100.00  
   427     86  GlobalStep               -0.392367  52319.07   100.00  
   428     86  GlobalStep               -0.392367  52335.65   100.00  
   429     86  GlobalStep               -0.392367  52347.31   100.00  
   430     86  GlobalStep               -0.392367  52359.48   100.00  
   431     87  GlobalStep               -0.392367  52364.14   100.00  
   432     87  GlobalStep               -0.392367  52367.18   100.00  
   433     87  GlobalStep               -0.392367  52394.60   100.00  
   434     87  GlobalStep               -0.392367  52408.27   100.00  
   435     87  GlobalStep               -0.392367  52421.44   100.00  
   436     87  GlobalStep               -0.392367  52427.19   100.00  
   437     88  GlobalStep               -0.392367  52432.23   100.00  
   438     88  GlobalStep               -0.392367  52467.07   100.00  
   439     88  GlobalStep               -0.392367  52567.09   100.00  
   440     88  GlobalStep               -0.392367  52632.30   100.00  
   441     88  LocalStep                -0.392367  52785.29   100.00  
   442     88  GlobalStep               -0.392367  52806.29   100.00  
   443     89  GlobalStep               -0.392367  52870.93   100.00  
   444     89  GlobalStep               -0.408927  52937.95   100.00 *
   445     89  GlobalStep               -0.409173  53173.88   100.00 *
   446     89  GlobalStep               -0.392367  53195.68   100.00  
   447     89  GlobalStep               -0.398780  53250.78   100.00  
   448     89  GlobalStep               -0.413160  53360.23   100.00 *
   449     90  GlobalStep               -0.393472  53479.22   100.00  
   450     90  GlobalStep               -0.392367  53485.18   100.00  
   451     90  GlobalStep               -0.392367  53617.19   100.00  
   452     90  LocalStep                -0.215248  53673.78   100.00  
   453     90  LocalStep                -0.215248  53726.76   100.00  
   454     90  GlobalStep               -0.391648  54084.23   100.00  
   455     91  LocalStep                -0.215248  54131.11   100.00  
   456     91  LocalStep                -0.202407  54175.27   100.00  
   457     91  GlobalStep               -0.392367  54697.32   100.00  
   458     91  GlobalStep               -0.392367  54703.18   100.00  
   459     91  GlobalStep               -0.391825  54868.70   100.00  
   460     91  GlobalStep               -0.288338  54922.29   100.00  
   461     92  GlobalStep               -0.392367  54922.52   100.00  
   462     92  GlobalStep               -0.392367  54930.68   100.00  
   463     92  GlobalStep               -0.392367  54959.18   100.00  
   464     92  GlobalStep               -0.392367  54961.22   100.00  
   465     92  GlobalStep               -0.392367  55044.99   100.00  
   466     92  GlobalStep               -0.392303  55047.33   100.00  
   467     93  GlobalStep               -0.392367  55055.69   100.00  
   468     93  GlobalStep               -0.392367  55067.36   100.00  
   469     93  GlobalStep               -0.392367  55119.65   100.00  
   470     93  GlobalStep               -0.392367  55144.46   100.00  
   471     93  GlobalStep               -0.392367  55146.91   100.00  
   472     93  GlobalStep               -0.392367  55157.27   100.00  
   473     94  GlobalStep               -0.392367  55164.93   100.00  
   474     94  GlobalStep               -0.392367  55255.73   100.00  
   475     94  GlobalStep               -0.393889  55270.31   100.00  
   476     94  GlobalStep               -0.392367  55280.48   100.00  
   477     94  GlobalStep               -0.391735  55286.94   100.00  
   478     94  LocalStep                -0.215248  55366.21   100.00  
   479     95  GlobalStep               -0.388111  55409.58   100.00  
   480     95  GlobalStep               -0.368825  55851.13   100.00  
   481     95  GlobalStep               -0.392367  55909.13   100.00  
   482     95  GlobalStep               -0.392367  56331.32   100.00  
   483     95  GlobalStep               -0.392367  56396.25   100.00  
   484     95  LocalStep                -0.215248  56489.76   100.00  
   485     96  GlobalStep               -0.392367  56494.61   100.00  
   486     96  GlobalStep               -0.215248  56531.26   100.00  
   487     96  GlobalStep               -0.387628  56558.87   100.00  
   488     96  GlobalStep               -0.215248  56652.28   100.00  
   489     96  LocalStep                -0.215248  56691.23   100.00  
   490     96  GlobalStep               -0.215248  56697.28   100.00  
   491     97  LocalStep                -0.215248  56820.38   100.00  
   492     97  GlobalStep               -0.215248  56920.62   100.00  
   493     97  GlobalStep               -0.392367  56925.47   100.00  
   494     97  RefinementStep           -0.388263  74827.30   100.00  
   495     97  GlobalStep               -0.392367  74827.30   100.00  
   496     97  GlobalStep               -0.392367  74827.30   100.00  
   497     97  GlobalStep               -0.392367  74827.30   100.00  
   498     97  GlobalStep               -0.392367  74827.30   100.00  
   499     97  GlobalStep               -0.408927  74827.30   100.00  
   500     97  GlobalStep               -0.392367  74827.30   100.00  
   501     97  GlobalStep               -0.392367  74827.30   100.00  
   502     97  GlobalStep               -0.392367  74827.30   100.00  
   503     97  GlobalStep               -0.392367  74827.30   100.00  
   504     97  GlobalStep               -0.392367  74827.30   100.00  
   505     97  GlobalStep               -0.392367  74827.30   100.00  
   506     97  GlobalStep               -0.392367  74827.30   100.00  
   507     97  GlobalStep               -0.392367  74827.30   100.00  
   508     97  GlobalStep               -0.392367  74827.30   100.00  
   509     97  GlobalStep               -0.392367  74827.30   100.00  
   510     97  GlobalStep               -0.392367  74827.30   100.00  
   511     97  GlobalStep               -0.392367  74827.30   100.00  
   512     97  GlobalStep               -0.391906  74827.30   100.00  
   513     97  GlobalStep               -0.392367  74827.30   100.00  
   514     97  GlobalStep               -0.392367  74827.30   100.00  
   515     97  GlobalStep               -0.392367  74827.30   100.00  
   516     97  GlobalStep               -0.392367  74827.30   100.00  
   517     97  GlobalStep               -0.392367  74827.30   100.00  
   518     97  GlobalStep               -0.367160  74827.30   100.00  
   519     97  GlobalStep               -0.392367  74827.30   100.00  
   520     97  GlobalStep               -0.392367  74827.30   100.00  
   521     97  GlobalStep               -0.369911  74827.30   100.00  
   522     97  GlobalStep               -0.392367  74827.30   100.00  
   523     97  GlobalStep               -0.388982  74827.30   100.00  
   524     97  GlobalStep               -0.392367  74827.30   100.00  
   525     97  GlobalStep               -0.390946  74827.30   100.00  
   526     97  GlobalStep               -0.392367  74827.30   100.00  
   527     97  LocalStep                -0.222843  74827.30   100.00  
   528     97  LocalStep                -0.233225  74827.30   100.00  
   529     97  LocalStep                -0.220340  74827.30   100.00  
   530     97  GlobalStep               -0.285186  74827.30   100.00  
   531     97  LocalStep                -0.248491  74827.30   100.00  
   532     97  LocalStep                -0.220340  74827.30   100.00  
   533     97  LocalStep                -0.230015  74827.30   100.00  
   534     97  LocalStep                -0.256359  74827.30   100.00  
   535     97  LocalStep                -0.220340  74827.30   100.00  
   536     97  LocalStep                -0.392367  74827.30   100.00  
   537     97  LocalStep                -0.220340  74827.30   100.00  
   538     97  GlobalStep               -0.215248  74827.30   100.00  
   539     97  GlobalStep               -0.392367  74827.30   100.00  
   540     97  LocalStep                -0.215248  74827.30   100.00  
   541     97  GlobalStep               -0.392367  74827.30   100.00  
   542     97  LocalStep                -0.224006  74827.30   100.00  
   543     97  GlobalStep               -0.215248  74827.30   100.00  
   544     97  LocalStep                -0.228819  74827.30   100.00  
   545     97  GlobalStep               -0.236372  74827.30   100.00  
   546     97  GlobalStep               -0.216776  74827.30   100.00  
   547     97  GlobalStep               -0.392367  74827.30   100.00  
   548     97  GlobalStep               -0.215248  74827.30   100.00  
   549     97  LocalStep                -0.258995  74827.30   100.00  
   550     97  GlobalStep               -0.388093  74827.30   100.00  
   551     97  LocalStep                -0.215248  74827.30   100.00  
   552     97  GlobalStep               -0.387194  74827.30   100.00  
   553     97  GlobalStep               -0.392367  74827.30   100.00  
   554     97  GlobalStep               -0.392367  74827.30   100.00  
   555     97  GlobalStep               -0.215248  74827.30   100.00  
   556     97  GlobalStep               -0.392367  74827.30   100.00  
   557     97  LocalStep                -0.215248  74827.30   100.00  
   558     97  GlobalStep               -0.392367  74827.30   100.00  
   559     97  GlobalStep               -0.392367  74827.30   100.00  
   560     97  GlobalStep               -0.392367  74827.31   100.00  
   561     97  GlobalStep               -0.392367  74827.31   100.00  
   562     97  GlobalStep               -0.392367  74827.31   100.00  
   563     97  LocalStep                -0.215248  74827.31   100.00  
   564     97  GlobalStep               -0.390569  74827.31   100.00  
   565     97  GlobalStep               -0.392367  74827.31   100.00  
   566     97  GlobalStep               -0.392367  74827.31   100.00  
   567     97  GlobalStep               -0.215248  74827.31   100.00  
   568     97  LocalStep                -0.277737  74827.31   100.00  
   569     97  GlobalStep               -0.364107  74827.31   100.00  
   570     97  GlobalStep               -0.215248  74827.31   100.00  
   571     97  GlobalStep               -0.392367  74827.31   100.00  
   572     97  GlobalStep               -0.392367  74827.31   100.00  
   573     97  GlobalStep               -0.392367  74827.31   100.00  
   574     97  LocalStep                -0.215248  74827.31   100.00  
   575     97  GlobalStep               -0.374443  74827.31   100.00  
   576     97  GlobalStep               -0.226567  74827.31   100.00  
   577     97  GlobalStep               -0.392367  74827.31   100.00  
   578     97  GlobalStep               -0.392367  74827.31   100.00  
   579     97  GlobalStep               -0.215248  74827.31   100.00  
   580     97  GlobalStep               -0.242247  74827.31   100.00  
   581     97  LocalStep                -0.215248  74827.31   100.00  
   582     97  GlobalStep               -0.303583  74827.31   100.00  
   583     97  GlobalStep               -0.392367  74827.31   100.00  
   584     97  GlobalStep               -0.389001  74827.31   100.00  
   585     97  GlobalStep               -0.392367  74827.31   100.00  
   586     97  LocalStep                -0.231038  74827.31   100.00  
   587     97  GlobalStep               -0.215248  74827.31   100.00  
   588     97  GlobalStep               -0.277548  74827.31   100.00  
   589     97  GlobalStep               -0.392367  74827.31   100.00  
Summary: iters 590 evals 600 noisy_evals   0 cycles  97 opt_time 74827.31 tot_time 74827.31 obj        -0.413160 gap 100.00
Val: -0.4131599845
X: 

[0.6688759108 0.3095904705 0.128528004  0.4687041762 0.7647091822
 0.6463116721 0.9986853645 0.7717936421 0.9970053224 0.1180932755
 0.0066881991 0.2045726265 0.9952147838]


Itercount: 590
Evalcount: 600
Fast_evalcount: 0
