# Supplementary material for: Black-box and surrogate optimization for tuning spiking neural models of striatum plasticity
Source: Front Neuroinform. 2022 Oct 20;16:1017222. doi: 10.3389/fninf.2022.1017222 (PMC9630480; doi:10.3389/fninf.2022.1017222)
Supplement: Supplementary file 1 [file Data_Sheet_1.ZIP › SHARED_DATA_TuningSpiking/RBFOpt/600FE/Alv_RBF_600_5.txt]

  Iter  Cycle  Action             Objective value      Time      Gap
  ----  -----  ------             ---------------      ----      ---
     0      0  Initialization           -0.338269   3584.40   100.00  
     0      0  Initialization           -0.396244   3584.40   100.00 *
     0      0  Initialization           -0.215248   3584.40   100.00  
     0      0  Initialization           -0.215248   3584.40   100.00  
     0      0  Initialization           -0.392367   3584.40   100.00  
     0      0  Initialization           -0.215248   3584.40   100.00  
     0      0  Initialization           -0.215248   3584.40   100.00  
     0      0  Initialization           -0.215973   3584.40   100.00  
     0      0  Initialization           -0.328906   3584.40   100.00  
     0      0  Initialization           -0.215248   3584.40   100.00  
     0      0  Initialization           -0.215972   3584.40   100.00  
     0      0  Initialization           -0.392112   3584.40   100.00  
     0      0  Initialization           -0.389361   3584.40   100.00  
     0      0  Initialization           -0.222158   3584.40   100.00  
     0      0  Initialization           -0.348413   3584.40   100.00  
     0     15  LocalStep                -0.392367   8149.04   100.00  
     1     16  GlobalStep               -0.388612   8212.15   100.00  
     2     16  LocalStep                -0.392367   8217.90   100.00  
     3     16  GlobalStep               -0.392367   8219.21   100.00  
     4     16  GlobalStep               -0.392367   8223.72   100.00  
     5     16  GlobalStep               -0.392367   8225.53   100.00  
     6     16  GlobalStep               -0.382976   8226.04   100.00  
     7     17  GlobalStep               -0.392367   8229.55   100.00  
     8     17  GlobalStep               -0.392367   8235.86   100.00  
     9     17  LocalStep                -0.390644   8237.87   100.00  
    10     17  GlobalStep               -0.392367   8247.80   100.00  
    11     17  GlobalStep               -0.392023   8249.60   100.00  
    12     17  LocalStep                -0.392367   8253.82   100.00  
    13     18  GlobalStep               -0.392367   8253.92   100.00  
    14     18  GlobalStep               -0.392367   8271.48   100.00  
    15     18  LocalStep                -0.392367   8275.50   100.00  
    16     18  GlobalStep               -0.392367   8278.61   100.00  
    17     18  GlobalStep               -0.392367   8292.95   100.00  
    18     18  GlobalStep               -0.392367   8294.46   100.00  
    19     19  GlobalStep               -0.392367   8301.18   100.00  
    20     19  GlobalStep               -0.392367   8301.91   100.00  
    21     19  LocalStep                -0.392367   8306.53   100.00  
    22     19  GlobalStep               -0.392367   8310.74   100.00  
    23     19  LocalStep                -0.392367   8329.20   100.00  
    24     19  GlobalStep               -0.389799   8329.70   100.00  
    25     20  RefinementStep           -0.388071   8331.41   100.00  
    26     20  GlobalStep               -0.392367   8338.38   100.00  
    27     20  GlobalStep               -0.388150   8340.79   100.00  
    28     20  GlobalStep               -0.390459   8344.31   100.00  
    29     20  GlobalStep               -0.389346   8347.82   100.00  
    30     20  GlobalStep               -0.389344   8349.03   100.00  
    31     20  LocalStep                -0.392367   8349.53   100.00  
    32     21  GlobalStep               -0.392367   8372.00   100.00  
    33     21  GlobalStep               -0.389064   8375.11   100.00  
    34     21  GlobalStep               -0.390788   8386.25   100.00  
    35     21  GlobalStep               -0.389833   8387.35   100.00  
    36     21  LocalStep                -0.384289   8389.16   100.00  
    37     21  GlobalStep               -0.392367   8393.38   100.00  
    38     22  GlobalStep               -0.389705   8406.62   100.00  
    39     22  GlobalStep               -0.390134   8429.75   100.00  
    40     22  GlobalStep               -0.392669   8454.22   100.00  
    41     22  GlobalStep               -0.392367   8521.72   100.00  
    42     22  GlobalStep               -0.388792   8544.89   100.00  
    43     22  GlobalStep               -0.390800   8607.27   100.00  
    44     23  GlobalStep               -0.372750   8907.71   100.00  
    45     23  LocalStep                -0.326921   8988.76   100.00  
    46     23  GlobalStep               -0.311910   8996.60   100.00  
    47     23  GlobalStep               -0.304127   9067.20   100.00  
    48     23  GlobalStep               -0.339293   9181.13   100.00  
    49     23  GlobalStep               -0.352493   9235.80   100.00  
    50     24  GlobalStep               -0.350502   9264.88   100.00  
    51     24  GlobalStep               -0.343507   9285.94   100.00  
    52     24  GlobalStep               -0.395977   9301.19   100.00  
    53     24  GlobalStep               -0.263064   9349.13   100.00  
    54     24  GlobalStep               -0.258618   9357.35   100.00  
    55     24  GlobalStep               -0.287285   9367.19   100.00  
    56     25  GlobalStep               -0.259153   9376.72   100.00  
    57     25  GlobalStep               -0.341333   9383.00   100.00  
    58     25  GlobalStep               -0.260049   9414.69   100.00  
    59     25  GlobalStep               -0.274046   9414.79   100.00  
    60     25  GlobalStep               -0.254182   9436.96   100.00  
    61     25  GlobalStep               -0.265874   9445.69   100.00  
    62     26  LocalStep                -0.215248   9459.13   100.00  
    63     26  GlobalStep               -0.233406   9461.16   100.00  
    64     26  GlobalStep               -0.245134   9464.07   100.00  
    65     26  LocalStep                -0.304252   9478.82   100.00  
    66     26  GlobalStep               -0.249331   9486.14   100.00  
    67     26  GlobalStep               -0.262475   9486.55   100.00  
    68     27  GlobalStep               -0.254110   9489.76   100.00  
    69     27  GlobalStep               -0.255876   9494.88   100.00  
    70     27  GlobalStep               -0.215248   9497.49   100.00  
    71     27  GlobalStep               -0.215248   9502.41   100.00  
    72     27  GlobalStep               -0.215248   9518.46   100.00  
    73     27  GlobalStep               -0.215248   9522.57   100.00  
    74     28  GlobalStep               -0.215248   9524.28   100.00  
    75     28  GlobalStep               -0.215248   9535.81   100.00  
    76     28  GlobalStep               -0.245612   9539.33   100.00  
    77     28  GlobalStep               -0.215248   9542.14   100.00  
    78     28  GlobalStep               -0.215248   9545.85   100.00  
    79     28  GlobalStep               -0.219421   9552.38   100.00  
    80     29  GlobalStep               -0.215248   9560.31   100.00  
    81     29  GlobalStep               -0.215248   9561.85   100.00  
    82     29  GlobalStep               -0.215248   9562.36   100.00  
    83     29  GlobalStep               -0.218937   9564.27   100.00  
    84     29  GlobalStep               -0.215248   9565.07   100.00  
    85     29  GlobalStep               -0.215248   9578.51   100.00  
    86     30  LocalStep                -0.247148   9582.13   100.00  
    87     30  GlobalStep               -0.254296   9585.13   100.00  
    88     30  GlobalStep               -0.218288   9636.27   100.00  
    89     30  GlobalStep               -0.234764   9671.87   100.00  
    90     30  LocalStep                -0.221083   9695.34   100.00  
    91     30  GlobalStep               -0.239345   9774.05   100.00  
    92     31  LocalStep                -0.222548   9800.73   100.00  
    93     31  GlobalStep               -0.214352   9824.66   100.00  
    94     31  GlobalStep               -0.236381   9835.09   100.00  
    95     31  GlobalStep               -0.214784  10287.71   100.00  
    96     31  LocalStep                -0.392367  12989.17   100.00  
    97     31  GlobalStep               -0.392367  13040.12   100.00  
    98     32  GlobalStep               -0.392367  13095.27   100.00  
    99     32  LocalStep                -0.392367  13108.25   100.00  
   100     32  GlobalStep               -0.392367  13146.66   100.00  
   101     32  GlobalStep               -0.392367  13162.01   100.00  
   102     32  GlobalStep               -0.392367  13189.29   100.00  
   103     32  GlobalStep               -0.398470  13193.40   100.00 *
   104     33  GlobalStep               -0.392471  13196.01   100.00  
   105     33  GlobalStep               -0.391767  13211.06   100.00  
   106     33  GlobalStep               -0.392367  13234.63   100.00  
   107     33  GlobalStep               -0.389001  13236.94   100.00  
   108     33  GlobalStep               -0.390328  13237.24   100.00  
   109     33  LocalStep                -0.392367  13240.66   100.00  
   110     34  GlobalStep               -0.392175  13243.37   100.00  
   111     34  GlobalStep               -0.391745  13251.25   100.00  
   112     34  GlobalStep               -0.392367  13265.40   100.00  
   113     34  GlobalStep               -0.392367  13266.31   100.00  
   114     34  RefinementStep           -0.392579  13279.76   100.00  
   115     34  GlobalStep               -0.390977  13309.04   100.00  
   116     34  GlobalStep               -0.392367  13310.15   100.00  
   117     35  GlobalStep               -0.392082  13327.30   100.00  
   118     35  GlobalStep               -0.391736  13329.42   100.00  
   119     35  GlobalStep               -0.392752  13363.12   100.00  
   120     35  GlobalStep               -0.390384  13384.28   100.00  
   121     35  GlobalStep               -0.392367  13405.44   100.00  
   122     35  LocalStep                -0.392367  13410.76   100.00  
   123     36  GlobalStep               -0.392367  13442.46   100.00  
   124     36  GlobalStep               -0.403648  13655.75   100.00 *
   125     36  GlobalStep               -0.371306  13793.01   100.00  
   126     36  GlobalStep               -0.392367  13856.19   100.00  
   127     36  GlobalStep               -0.392367  14020.83   100.00  
   128     36  GlobalStep               -0.392367  14064.45   100.00  
   129     37  GlobalStep               -0.362419  14090.33   100.00  
   130     37  GlobalStep               -0.299356  14152.99   100.00  
   131     37  GlobalStep               -0.346357  14189.19   100.00  
   132     37  GlobalStep               -0.392367  14193.41   100.00  
   133     37  GlobalStep               -0.275375  14240.44   100.00  
   134     37  GlobalStep               -0.392367  14283.96   100.00  
   135     38  GlobalStep               -0.392367  14333.60   100.00  
   136     38  GlobalStep               -0.392367  14366.85   100.00  
   137     38  LocalStep                -0.392367  14367.76   100.00  
   138     38  GlobalStep               -0.415021  14379.59   100.00 *
   139     38  GlobalStep               -0.392367  14435.35   100.00  
   140     38  GlobalStep               -0.295232  14452.80   100.00  
   141     39  GlobalStep               -0.391270  14454.81   100.00  
   142     39  GlobalStep               -0.232008  14478.45   100.00  
   143     39  GlobalStep               -0.392367  14528.79   100.00  
   144     39  GlobalStep               -0.392367  14536.52   100.00  
   145     39  LocalStep                -0.343573  14540.94   100.00  
   146     39  GlobalStep               -0.392367  14541.54   100.00  
   147     40  GlobalStep               -0.392367  14552.78   100.00  
   148     40  GlobalStep               -0.392367  14555.48   100.00  
   149     40  GlobalStep               -0.392367  14561.00   100.00  
   150     40  GlobalStep               -0.392367  14561.30   100.00  
   151     40  GlobalStep               -0.391810  14591.89   100.00  
   152     40  LocalStep                -0.215248  14593.10   100.00  
   153     41  LocalStep                -0.246592  14605.34   100.00  
   154     41  GlobalStep               -0.392367  14608.94   100.00  
   155     41  GlobalStep               -0.215248  14610.85   100.00  
   156     41  GlobalStep               -0.392367  14615.17   100.00  
   157     41  GlobalStep               -0.215248  14619.49   100.00  
   158     41  GlobalStep               -0.392367  14621.30   100.00  
   159     42  GlobalStep               -0.392580  14628.32   100.00  
   160     42  GlobalStep               -0.392367  14678.88   100.00  
   161     42  GlobalStep               -0.392367  14679.19   100.00  
   162     42  GlobalStep               -0.391326  14735.46   100.00  
   163     42  LocalStep                -0.392367  14747.00   100.00  
   164     42  GlobalStep               -0.392367  14781.10   100.00  
   165     43  GlobalStep               -0.215248  14793.35   100.00  
   166     43  GlobalStep               -0.393358  14799.94   100.00  
   167     43  GlobalStep               -0.392379  14810.27   100.00  
   168     43  GlobalStep               -0.392367  14893.70   100.00  
   169     43  GlobalStep               -0.388063  14896.12   100.00  
   170     43  GlobalStep               -0.389448  14914.67   100.00  
   171     44  LocalStep                -0.215248  14919.89   100.00  
   172     44  GlobalStep               -0.391567  15006.65   100.00  
   173     44  GlobalStep               -0.387953  15037.15   100.00  
   174     44  LocalStep                -0.220340  15050.49   100.00  
   175     44  GlobalStep               -0.374206  15135.25   100.00  
   176     44  GlobalStep               -0.272272  15430.31   100.00  
   177     45  LocalStep                -0.215248  15469.43   100.00  
   178     45  GlobalStep               -0.215248  15488.20   100.00  
   179     45  GlobalStep               -0.370511  15495.14   100.00  
   180     45  GlobalStep               -0.331781  15501.26   100.00  
   181     45  GlobalStep               -0.392944  15537.26   100.00  
   182     45  GlobalStep               -0.215248  15763.87   100.00  
   183     46  GlobalStep               -0.215248  15848.51   100.00  
   184     46  GlobalStep               -0.219410  15854.31   100.00  
   185     46  LocalStep                -0.215248  15857.63   100.00  
   186     46  LocalStep                -0.215248  15870.19   100.00  
   187     46  LocalStep                -0.215248  15961.77   100.00  
   188     46  GlobalStep               -0.371470  16131.18   100.00  
   189     47  GlobalStep               -0.266582  16223.17   100.00  
   190     47  GlobalStep               -0.411935  16306.85   100.00  
   191     47  LocalStep                -0.223411  16345.55   100.00  
   192     47  GlobalStep               -0.392367  18400.27   100.00  
   193     47  GlobalStep               -0.390067  18400.98   100.00  
   194     47  GlobalStep               -0.392367  18460.05   100.00  
   195     48  GlobalStep               -0.392367  18476.90   100.00  
   196     48  GlobalStep               -0.392367  18503.25   100.00  
   197     48  GlobalStep               -0.392367  18509.07   100.00  
   198     48  GlobalStep               -0.392367  18518.50   100.00  
   199     48  GlobalStep               -0.392367  18531.25   100.00  
   200     48  GlobalStep               -0.392367  18587.22   100.00  
   201     49  GlobalStep               -0.392367  18631.74   100.00  
   202     49  GlobalStep               -0.392269  18641.85   100.00  
   203     49  LocalStep                -0.392367  18661.20   100.00  
   204     49  GlobalStep               -0.392367  18669.64   100.00  
   205     49  GlobalStep               -0.392367  18673.78   100.00  
   206     49  RefinementStep           -0.387438  18678.30   100.00  
   207     49  GlobalStep               -0.392367  18698.86   100.00  
   208     50  LocalStep                -0.392367  18702.77   100.00  
   209     50  GlobalStep               -0.391053  18725.04   100.00  
   210     50  GlobalStep               -0.392367  18736.58   100.00  
   211     50  GlobalStep               -0.392367  18747.43   100.00  
   212     50  GlobalStep               -0.392367  18762.97   100.00  
   213     50  GlobalStep               -0.392419  18847.80   100.00  
   214     51  GlobalStep               -0.392367  18850.52   100.00  
   215     51  GlobalStep               -0.392367  18877.09   100.00  
   216     51  LocalStep                -0.392367  18950.40   100.00  
   217     51  GlobalStep               -0.392367  19118.86   100.00  
   218     51  GlobalStep               -0.392367  19171.92   100.00  
   219     51  GlobalStep               -0.392367  19284.33   100.00  
   220     52  LocalStep                -0.236761  19394.23   100.00  
   221     52  LocalStep                -0.392367  19489.60   100.00  
   222     52  GlobalStep               -0.392367  19501.75   100.00  
   223     52  GlobalStep               -0.391794  19542.37   100.00  
   224     52  GlobalStep               -0.392408  19565.75   100.00  
   225     52  GlobalStep               -0.392367  19617.91   100.00  
   226     53  GlobalStep               -0.393515  19633.46   100.00  
   227     53  LocalStep                -0.392367  19712.88   100.00  
   228     53  GlobalStep               -0.392367  19738.66   100.00  
   229     53  GlobalStep               -0.392367  19766.25   100.00  
   230     53  GlobalStep               -0.392367  19858.29   100.00  
   231     53  GlobalStep               -0.392367  19898.81   100.00  
   232     54  GlobalStep               -0.392367  19900.42   100.00  
   233     54  GlobalStep               -0.392367  19914.07   100.00  
   234     54  GlobalStep               -0.392367  19936.64   100.00  
   235     54  GlobalStep               -0.215248  19965.25   100.00  
   236     54  GlobalStep               -0.392367  19977.70   100.00  
   237     54  GlobalStep               -0.392367  19983.02   100.00  
   238     55  GlobalStep               -0.392367  20003.70   100.00  
   239     55  LocalStep                -0.392367  22963.19   100.00  
   240     55  GlobalStep               -0.394167  22963.19   100.00  
   241     55  GlobalStep               -0.394149  22963.20   100.00  
   242     55  GlobalStep               -0.392367  22963.20   100.00  
   243     55  GlobalStep               -0.392367  22963.20   100.00  
   244     55  GlobalStep               -0.392367  22963.20   100.00  
   245     55  LocalStep                -0.392367  22963.20   100.00  
   246     55  GlobalStep               -0.393754  22963.20   100.00  
   247     55  GlobalStep               -0.387345  22963.20   100.00  
   248     55  GlobalStep               -0.392367  22963.20   100.00  
   249     55  GlobalStep               -0.392367  22963.20   100.00  
   250     55  GlobalStep               -0.392367  22963.20   100.00  
   251     55  LocalStep                -0.392367  22963.20   100.00  
   252     55  GlobalStep               -0.386705  22963.20   100.00  
   253     55  GlobalStep               -0.391917  22963.20   100.00  
   254     55  GlobalStep               -0.392367  22963.20   100.00  
   255     55  GlobalStep               -0.392286  22963.20   100.00  
   256     55  GlobalStep               -0.392367  22963.20   100.00  
   257     55  LocalStep                -0.392367  22963.20   100.00  
   258     55  GlobalStep               -0.392225  22963.20   100.00  
   259     55  GlobalStep               -0.394135  22963.20   100.00  
   260     55  GlobalStep               -0.392367  22963.20   100.00  
   261     55  GlobalStep               -0.392367  22963.20   100.00  
   262     55  GlobalStep               -0.359955  22963.20   100.00  
   263     55  LocalStep                -0.392367  22963.20   100.00  
   264     55  GlobalStep               -0.390723  22963.20   100.00  
   265     55  GlobalStep               -0.390564  22963.20   100.00  
   266     55  GlobalStep               -0.392367  22963.20   100.00  
   267     55  GlobalStep               -0.392367  22963.20   100.00  
   268     55  GlobalStep               -0.392367  22963.20   100.00  
   269     55  LocalStep                -0.391993  22963.20   100.00  
   270     55  RefinementStep           -0.414180  22963.20   100.00  
   271     55  GlobalStep               -0.394889  22963.20   100.00  
   272     55  GlobalStep               -0.388010  22963.20   100.00  
   273     55  GlobalStep               -0.392367  22963.20   100.00  
   274     55  GlobalStep               -0.392367  22963.20   100.00  
   275     55  GlobalStep               -0.392367  22963.20   100.00  
   276     55  LocalStep                -0.392367  22963.20   100.00  
   277     55  GlobalStep               -0.389237  22963.20   100.00  
   278     55  GlobalStep               -0.407216  22963.20   100.00  
   279     55  GlobalStep               -0.392367  22963.20   100.00  
   280     55  GlobalStep               -0.392367  22963.20   100.00  
   281     55  GlobalStep               -0.392367  22963.20   100.00  
   282     55  LocalStep                -0.392367  22963.20   100.00  
   283     55  GlobalStep               -0.390939  22963.20   100.00  
   284     55  GlobalStep               -0.387087  22963.20   100.00  
   285     55  GlobalStep               -0.392367  22963.20   100.00  
   286     55  GlobalStep               -0.392367  22963.20   100.00  
   287     55  GlobalStep               -0.392367  22963.20   100.00  
   288     55  LocalStep                -0.392907  22963.20   100.00  
   289     55  GlobalStep               -0.392131  22963.20   100.00  
   290     55  GlobalStep               -0.390943  22963.20   100.00  
   291     55  GlobalStep               -0.392367  22963.20   100.00  
   292     55  GlobalStep               -0.392367  22963.20   100.00  
   293     55  GlobalStep               -0.392367  22963.20   100.00  
   294     55  LocalStep                -0.392367  22963.20   100.00  
   295     55  GlobalStep               -0.389101  22963.20   100.00  
   296     55  GlobalStep               -0.394692  22963.20   100.00  
   297     55  GlobalStep               -0.392367  22963.20   100.00  
   298     55  GlobalStep               -0.392367  22963.20   100.00  
   299     55  GlobalStep               -0.392660  22963.20   100.00  
   300     55  LocalStep                -0.392367  22963.20   100.00  
   301     55  GlobalStep               -0.391805  22963.20   100.00  
   302     55  GlobalStep               -0.393960  22963.20   100.00  
   303     55  GlobalStep               -0.392367  22963.21   100.00  
   304     55  GlobalStep               -0.402478  22963.21   100.00  
   305     55  GlobalStep               -0.392367  22963.21   100.00  
   306     55  LocalStep                -0.387176  22963.21   100.00  
   307     55  GlobalStep               -0.387364  22963.21   100.00  
   308     55  GlobalStep               -0.389361  22963.21   100.00  
   309     55  GlobalStep               -0.392367  22963.21   100.00  
   310     55  GlobalStep               -0.392367  22963.21   100.00  
   311     55  GlobalStep               -0.392367  22963.21   100.00  
   312     55  LocalStep                -0.393847  22963.21   100.00  
   313     55  GlobalStep               -0.392066  22963.21   100.00  
   314     55  GlobalStep               -0.387060  22963.21   100.00  
   315     55  GlobalStep               -0.392367  22963.21   100.00  
   316     55  GlobalStep               -0.392367  22963.21   100.00  
   317     55  GlobalStep               -0.392367  22963.21   100.00  
   318     55  LocalStep                -0.390037  22963.21   100.00  
   319     55  GlobalStep               -0.389002  22963.21   100.00  
   320     55  GlobalStep               -0.392067  22963.21   100.00  
   321     55  GlobalStep               -0.392367  22963.21   100.00  
   322     55  LocalStep                -0.392367  22963.21   100.00  
   323     55  GlobalStep               -0.388819  22963.21   100.00  
   324     55  GlobalStep               -0.394840  22963.21   100.00  
   325     55  GlobalStep               -0.392367  22963.21   100.00  
   326     55  LocalStep                -0.392367  22963.21   100.00  
   327     55  GlobalStep               -0.384382  22963.21   100.00  
   328     55  GlobalStep               -0.390362  22963.21   100.00  
   329     55  GlobalStep               -0.230884  22963.21   100.00  
   330     55  LocalStep                -0.392367  22963.21   100.00  
   331     55  GlobalStep               -0.386514  22963.21   100.00  
   332     55  GlobalStep               -0.386576  22963.21   100.00  
   333     55  LocalStep                -0.215248  22963.21   100.00  
   334     55  Restart                             22963.21
   334     56  Initialization           -0.215248  26831.33   100.00  
   334     56  Initialization           -0.392367  26831.33   100.00  
   334     56  Initialization           -0.215248  26831.33   100.00  
   334     56  Initialization           -0.392367  26831.33   100.00  
   334     56  Initialization           -0.392367  26831.33   100.00  
   334     56  Initialization           -0.215248  26831.33   100.00  
   334     56  Initialization           -0.392367  26831.33   100.00  
   334     56  Initialization           -0.218102  26831.33   100.00  
   334     56  Initialization           -0.215248  26831.33   100.00  
   334     56  Initialization           -0.419695  26831.34   100.00 *
   334     56  Initialization           -0.269736  26831.34   100.00  
   334     56  Initialization           -0.366671  26831.34   100.00  
   334     56  Initialization           -0.215248  26831.34   100.00  
   334     56  Initialization           -0.215248  26831.34   100.00  
   334     56  Initialization           -0.348413  26831.34   100.00  
   335     65  Discarded                           26831.38
   336     67  Discarded                           26831.39
   337     67  Discarded                           26831.39
   338     67  Discarded                           26831.39
   339     67  Discarded                           26831.40
   340     67  Discarded                           26831.40
   341     67  Discarded                           26831.40
   342     67  Discarded                           26831.40
   343     67  Discarded                           26831.40
   344     67  Discarded                           26831.40
   345     67  Discarded                           26831.40
   346     67  Discarded                           26831.40
   347     67  Discarded                           26831.40
   348     67  Discarded                           26831.40
   349     68  Discarded                           26831.41
   350     69  Discarded                           26831.42
   351     72  Discarded                           26831.44
   352     72  Discarded                           26831.44
   353     72  Discarded                           26831.44
   354     72  Discarded                           26831.44
   355     73  Discarded                           26831.45
   356     73  Discarded                           26831.45
   357     74  Discarded                           26831.46
   358     74  Discarded                           26831.47
   359     74  Discarded                           26831.47
   360     74  Discarded                           26831.47
   361     76  Discarded                           26831.61
   362     76  Discarded                           26831.61
   362     76  GlobalStep               -0.392367  32415.37   100.00  
   363     76  GlobalStep               -0.392367  32418.08   100.00  
   364     76  GlobalStep               -0.392367  32421.49   100.00  
   365     77  GlobalStep               -0.392367  32428.11   100.00  
   366     77  GlobalStep               -0.392367  32430.92   100.00  
   367     77  GlobalStep               -0.392367  32431.73   100.00  
   368     77  GlobalStep               -0.392364  32432.33   100.00  
   369     77  GlobalStep               -0.392367  32435.95   100.00  
   370     77  LocalStep                -0.392367  32436.25   100.00  
   371     77  GlobalStep               -0.392367  32436.25   100.00  
   372     78  GlobalStep               -0.392488  32438.27   100.00  
   373     78  LocalStep                -0.392367  32441.68   100.00  
   374     78  GlobalStep               -0.392367  32442.38   100.00  
   375     78  GlobalStep               -0.392367  32445.30   100.00  
   376     78  LocalStep                -0.392367  32448.11   100.00  
   377     79  GlobalStep               -0.392367  32448.81   100.00  
   378     79  GlobalStep               -0.393223  32449.52   100.00  
   379     79  GlobalStep               -0.392367  32449.92   100.00  
   380     79  LocalStep                -0.392367  32452.03   100.00  
   381     79  GlobalStep               -0.392367  32453.84   100.00  
   382     79  GlobalStep               -0.392367  32454.14   100.00  
   383     80  LocalStep                -0.392367  32457.55   100.00  
   384     80  GlobalStep               -0.392367  32459.66   100.00  
   385     80  GlobalStep               -0.392109  32463.88   100.00  
   386     80  GlobalStep               -0.392456  32465.08   100.00  
   387     80  GlobalStep               -0.392367  32468.20   100.00  
   388     80  LocalStep                -0.392367  32468.50   100.00  
   389     80  GlobalStep               -0.392367  32468.50   100.00  
   390     81  LocalStep                -0.392367  32470.61   100.00  
   391     81  LocalStep                -0.392367  32471.32   100.00  
   392     81  LocalStep                -0.392367  32472.12   100.00  
   393     81  GlobalStep               -0.392367  32475.23   100.00  
   394     81  GlobalStep               -0.392367  32476.04   100.00  
   395     82  GlobalStep               -0.392367  32477.35   100.00  
   396     82  GlobalStep               -0.392367  32477.85   100.00  
   397     82  GlobalStep               -0.392367  32478.45   100.00  
   398     82  GlobalStep               -0.392367  32479.96   100.00  
   399     82  GlobalStep               -0.392367  32482.57   100.00  
   400     82  GlobalStep               -0.392367  32482.78   100.00  
   401     83  GlobalStep               -0.392367  32486.99   100.00  
   402     83  GlobalStep               -0.392367  32487.09   100.00  
   403     83  GlobalStep               -0.392367  32487.20   100.00  
   404     83  GlobalStep               -0.392367  32491.21   100.00  
   405     83  GlobalStep               -0.389362  32492.22   100.00  
   406     83  GlobalStep               -0.392367  32493.53   100.00  
   407     84  GlobalStep               -0.392367  32494.33   100.00  
   408     84  GlobalStep               -0.392367  32506.07   100.00  
   409     84  GlobalStep               -0.392367  32506.37   100.00  
   410     84  GlobalStep               -0.392367  32506.78   100.00  
   411     84  GlobalStep               -0.392367  32514.30   100.00  
   412     84  LocalStep                -0.392367  32531.85   100.00  
   413     85  GlobalStep               -0.392367  32543.08   100.00  
   414     85  GlobalStep               -0.392367  32545.60   100.00  
   415     85  GlobalStep               -0.392367  32550.41   100.00  
   416     85  GlobalStep               -0.392367  32552.52   100.00  
   417     85  GlobalStep               -0.392367  32553.23   100.00  
   418     85  GlobalStep               -0.391362  32553.43   100.00  
   419     86  GlobalStep               -0.392367  32555.84   100.00  
   420     86  GlobalStep               -0.393006  32557.05   100.00  
   421     86  GlobalStep               -0.392367  32557.15   100.00  
   422     86  GlobalStep               -0.392397  32557.76   100.00  
   423     86  GlobalStep               -0.392367  32560.07   100.00  
   424     86  GlobalStep               -0.392367  32566.49   100.00  
   425     87  GlobalStep               -0.392367  32567.39   100.00  
   426     87  GlobalStep               -0.392367  32571.81   100.00  
   427     87  GlobalStep               -0.392367  32576.13   100.00  
   428     87  GlobalStep               -0.392367  32576.73   100.00  
   429     87  GlobalStep               -0.392367  32577.64   100.00  
   430     87  GlobalStep               -0.390133  32578.34   100.00  
   431     87  GlobalStep               -0.392367  32578.34   100.00  
   432     88  GlobalStep               -0.392367  32581.06   100.00  
   433     88  GlobalStep               -0.392367  32581.26   100.00  
   434     88  GlobalStep               -0.392367  32581.87   100.00  
   435     88  GlobalStep               -0.384721  32585.48   100.00  
   436     88  GlobalStep               -0.392367  32586.59   100.00  
   437     89  GlobalStep               -0.392367  32592.01   100.00  
   438     89  GlobalStep               -0.392367  32593.61   100.00  
   439     89  GlobalStep               -0.392367  32596.43   100.00  
   440     89  GlobalStep               -0.392367  32598.34   100.00  
   441     89  GlobalStep               -0.392367  32603.96   100.00  
   442     89  GlobalStep               -0.392367  32624.32   100.00  
   443     90  GlobalStep               -0.392367  32624.82   100.00  
   444     90  GlobalStep               -0.390664  32627.23   100.00  
   445     90  GlobalStep               -0.373003  32638.27   100.00  
   446     90  GlobalStep               -0.391293  32642.68   100.00  
   447     90  GlobalStep               -0.395393  32691.72   100.00  
   448     90  GlobalStep               -0.279043  32694.13   100.00  
   449     91  GlobalStep               -0.392325  32732.55   100.00  
   450     91  GlobalStep               -0.385768  32782.39   100.00  
   451     91  GlobalStep               -0.392322  32813.88   100.00  
   452     91  GlobalStep               -0.360255  32946.15   100.00  
   453     91  GlobalStep               -0.288814  33404.23   100.00  
   454     91  GlobalStep               -0.341794  33489.97   100.00  
   455     92  GlobalStep               -0.259448  33586.95   100.00  
   456     92  GlobalStep               -0.248714  33609.72   100.00  
   457     92  RefinementStep           -0.237865  33752.63   100.00  
   458     92  GlobalStep               -0.392367  37726.37   100.00  
   459     92  LocalStep                -0.392367  37739.72   100.00  
   460     92  GlobalStep               -0.392367  37754.36   100.00  
   461     92  GlobalStep               -0.392367  37772.82   100.00  
   462     93  GlobalStep               -0.392367  37780.74   100.00  
   463     93  GlobalStep               -0.393016  37782.25   100.00  
   464     93  GlobalStep               -0.392367  37786.47   100.00  
   465     93  GlobalStep               -0.392367  37787.27   100.00  
   466     93  LocalStep                -0.392367  37797.20   100.00  
   467     93  GlobalStep               -0.392367  37803.33   100.00  
   468     94  GlobalStep               -0.387120  37804.83   100.00  
   469     94  LocalStep                -0.392367  37807.95   100.00  
   470     94  GlobalStep               -0.392367  37814.77   100.00  
   471     94  GlobalStep               -0.392367  37824.81   100.00  
   472     94  LocalStep                -0.392367  37825.71   100.00  
   473     94  LocalStep                -0.392367  37827.42   100.00  
   474     95  GlobalStep               -0.392367  37836.55   100.00  
   475     95  GlobalStep               -0.392367  37837.66   100.00  
   476     95  GlobalStep               -0.392367  37838.56   100.00  
   477     95  GlobalStep               -0.392800  37840.57   100.00  
   478     95  GlobalStep               -0.392367  37847.90   100.00  
   479     95  GlobalStep               -0.392367  37870.27   100.00  
   480     96  GlobalStep               -0.392367  37870.57   100.00  
   481     96  GlobalStep               -0.392367  37874.69   100.00  
   482     96  GlobalStep               -0.390814  37883.92   100.00  
   483     96  GlobalStep               -0.392367  37887.13   100.00  
   484     96  GlobalStep               -0.392367  37888.94   100.00  
   485     96  GlobalStep               -0.392747  37890.05   100.00  
   486     97  GlobalStep               -0.392367  37907.01   100.00  
   487     97  LocalStep                -0.392367  37918.04   100.00  
   488     97  GlobalStep               -0.392367  37930.68   100.00  
   489     97  LocalStep                -0.392367  37935.60   100.00  
   490     97  GlobalStep               -0.390783  37942.12   100.00  
   491     97  GlobalStep               -0.392367  37942.93   100.00  
   492     98  GlobalStep               -0.392367  37947.55   100.00  
   493     98  GlobalStep               -0.392367  37947.75   100.00  
   494     98  LocalStep                -0.392367  37949.26   100.00  
   495     98  GlobalStep               -0.392367  37954.38   100.00  
   496     98  GlobalStep               -0.388111  37954.69   100.00  
   497     98  GlobalStep               -0.392410  37958.40   100.00  
   498     99  LocalStep                -0.392367  37959.61   100.00  
   499     99  GlobalStep               -0.392367  37971.55   100.00  
   500     99  LocalStep                -0.392367  37973.36   100.00  
   501     99  GlobalStep               -0.392367  37978.79   100.00  
   502     99  GlobalStep               -0.392367  37985.01   100.00  
   503     99  GlobalStep               -0.220644  41744.03   100.00  
   504     99  GlobalStep               -0.265295  41744.03   100.00  
   505     99  GlobalStep               -0.392367  41744.03   100.00  
   506     99  GlobalStep               -0.392367  41744.03   100.00  
   507     99  GlobalStep               -0.342631  41744.03   100.00  
   508     99  GlobalStep               -0.245995  41744.03   100.00  
   509     99  GlobalStep               -0.223248  41744.03   100.00  
   510     99  GlobalStep               -0.221640  41744.03   100.00  
   511     99  GlobalStep               -0.244170  41744.03   100.00  
   512     99  GlobalStep               -0.453224  41744.03   100.00 *
   513     99  GlobalStep               -0.219380  41744.03   100.00  
   514     99  GlobalStep               -0.359818  41744.03   100.00  
   515     99  GlobalStep               -0.390539  41744.03   100.00  
   516     99  GlobalStep               -0.392410  41744.03   100.00  
   517     99  GlobalStep               -0.392367  41744.03   100.00  
   518     99  GlobalStep               -0.358220  41744.03   100.00  
   519     99  GlobalStep               -0.392589  41744.03   100.00  
   520     99  GlobalStep               -0.315470  41744.03   100.00  
   521     99  GlobalStep               -0.391769  41744.03   100.00  
   522     99  GlobalStep               -0.392564  41744.03   100.00  
   523     99  GlobalStep               -0.358856  41744.03   100.00  
   524     99  GlobalStep               -0.392367  41744.03   100.00  
   525     99  GlobalStep               -0.213049  41744.03   100.00  
   526     99  LocalStep                -0.392367  41744.03   100.00  
   527     99  GlobalStep               -0.392367  41744.03   100.00  
   528     99  GlobalStep               -0.392367  41744.03   100.00  
   529     99  GlobalStep               -0.322303  41744.03   100.00  
   530     99  LocalStep                -0.392367  41744.03   100.00  
   531     99  GlobalStep               -0.300750  41744.03   100.00  
   532     99  GlobalStep               -0.368091  41744.03   100.00  
   533     99  GlobalStep               -0.392367  41744.03   100.00  
   534     99  LocalStep                -0.392367  41744.03   100.00  
   535     99  GlobalStep               -0.306534  41744.03   100.00  
   536     99  GlobalStep               -0.392367  41744.03   100.00  
   537     99  GlobalStep               -0.392328  41744.03   100.00  
   538     99  GlobalStep               -0.392367  41744.03   100.00  
   539     99  LocalStep                -0.392367  41744.03   100.00  
   540     99  GlobalStep               -0.372077  41744.03   100.00  
   541     99  GlobalStep               -0.392367  41744.03   100.00  
   542     99  GlobalStep               -0.392367  41744.03   100.00  
   543     99  GlobalStep               -0.381843  41744.03   100.00  
   544     99  LocalStep                -0.368945  41744.03   100.00  
   545     99  GlobalStep               -0.224927  41744.03   100.00  
   546     99  GlobalStep               -0.392367  41744.03   100.00  
   547     99  GlobalStep               -0.392367  41744.03   100.00  
   548     99  GlobalStep               -0.394075  41744.03   100.00  
   549     99  GlobalStep               -0.365645  41744.03   100.00  
   550     99  LocalStep                -0.337706  41744.03   100.00  
   551     99  GlobalStep               -0.392367  41744.03   100.00  
   552     99  GlobalStep               -0.392367  41744.03   100.00  
   553     99  RefinementStep           -0.215248  41744.03   100.00  
   554     99  GlobalStep               -0.392415  41744.03   100.00  
   555     99  GlobalStep               -0.392367  41744.03   100.00  
   556     99  GlobalStep               -0.392367  41744.03   100.00  
   557     99  LocalStep                -0.392845  41744.03   100.00  
   558     99  GlobalStep               -0.392367  41744.03   100.00  
   559     99  GlobalStep               -0.392367  41744.03   100.00  
   560     99  GlobalStep               -0.392367  41744.03   100.00  
   561     99  GlobalStep               -0.392367  41744.03   100.00  
   562     99  GlobalStep               -0.391885  41744.03   100.00  
   563     99  LocalStep                -0.392367  41744.03   100.00  
   564     99  GlobalStep               -0.387868  41744.03   100.00  
   565     99  GlobalStep               -0.391913  41744.03   100.00  
   566     99  GlobalStep               -0.392367  41744.03   100.00  
   567     99  GlobalStep               -0.392367  41744.03   100.00  
   568     99  GlobalStep               -0.392367  41744.03   100.00  
   569     99  LocalStep                -0.404302  41744.03   100.00  
   570     99  GlobalStep               -0.392367  41744.03   100.00  
   571     99  GlobalStep               -0.392367  41744.03   100.00  
   572     99  GlobalStep               -0.273003  41744.03   100.00  
   573     99  GlobalStep               -0.392571  41744.03   100.00  
   574     99  GlobalStep               -0.392367  41744.03   100.00  
   575     99  LocalStep                -0.405008  41744.03   100.00  
   576     99  GlobalStep               -0.392367  41744.03   100.00  
   577     99  GlobalStep               -0.405271  41744.03   100.00  
   578     99  GlobalStep               -0.392367  41744.03   100.00  
   579     99  GlobalStep               -0.392147  41744.03   100.00  
   580     99  GlobalStep               -0.392367  41744.03   100.00  
   581     99  LocalStep                -0.392367  41744.03   100.00  
   582     99  GlobalStep               -0.392367  41744.03   100.00  
   583     99  GlobalStep               -0.392367  41744.03   100.00  
   584     99  GlobalStep               -0.392367  41744.03   100.00  
   585     99  GlobalStep               -0.391893  41744.03   100.00  
   586     99  GlobalStep               -0.392367  41744.03   100.00  
   587     99  LocalStep                -0.392367  41744.03   100.00  
   588     99  GlobalStep               -0.392367  41744.03   100.00  
   589     99  GlobalStep               -0.215248  41744.03   100.00  
   590     99  GlobalStep               -0.392367  41744.03   100.00  
   591     99  GlobalStep               -0.392367  41744.03   100.00  
   592     99  GlobalStep               -0.385339  41744.03   100.00  
   593     99  LocalStep                -0.392585  41744.03   100.00  
   594     99  GlobalStep               -0.381633  41744.03   100.00  
   595     99  GlobalStep               -0.392367  41744.03   100.00  
   596     99  GlobalStep               -0.392367  41744.03   100.00  
   597     99  GlobalStep               -0.392367  41744.03   100.00  
   598     99  GlobalStep               -0.392367  41744.04   100.00  
Summary: iters 599 evals 600 noisy_evals   0 cycles  99 opt_time 41744.04 tot_time 41744.04 obj        -0.453224 gap 100.00
Val: -0.4532238839
X: 

[0.6365227388 0.6025359112 0.1935715954 0.7561895932 0.2391511915
 0.8224813598 0.0651399208 0.9165726639 0.1218795013 0.8501224576
 0.0395979979 0.7067119443 0.2795385058]


Itercount: 599
Evalcount: 600
Fast_evalcount: 0
