# Supplementary material for: Black-box and surrogate optimization for tuning spiking neural models of striatum plasticity
Source: Front Neuroinform. 2022 Oct 20;16:1017222. doi: 10.3389/fninf.2022.1017222 (PMC9630480; doi:10.3389/fninf.2022.1017222)
Supplement: Supplementary file 1 [file Data_Sheet_1.ZIP › SHARED_DATA_TuningSpiking/RBFOpt/600FE/Alv_RBF_600_6.txt]

  Iter  Cycle  Action             Objective value      Time      Gap
  ----  -----  ------             ---------------      ----      ---
     0      0  Initialization           -0.392367   3682.68   100.00  
     0      0  Initialization           -0.388336   3682.68   100.00  
     0      0  Initialization           -0.393244   3682.68   100.00 *
     0      0  Initialization           -0.250509   3682.68   100.00  
     0      0  Initialization           -0.215248   3682.68   100.00  
     0      0  Initialization           -0.388794   3682.68   100.00  
     0      0  Initialization           -0.392116   3682.68   100.00  
     0      0  Initialization           -0.214280   3682.68   100.00  
     0      0  Initialization           -0.373191   3682.68   100.00  
     0      0  Initialization           -0.217508   3682.68   100.00  
     0      0  Initialization           -0.215248   3682.68   100.00  
     0      0  Initialization           -0.216376   3682.68   100.00  
     0      0  Initialization           -0.215248   3682.68   100.00  
     0      0  Initialization           -0.215248   3682.68   100.00  
     0      0  Initialization           -0.348413   3682.68   100.00  
     1      3  Discarded                            3682.78
     1     16  LocalStep                -0.392367   8857.56   100.00  
     2     16  LocalStep                -0.391950   8881.54   100.00  
     3     16  GlobalStep               -0.392367   8915.33   100.00  
     4     16  LocalStep                -0.387766   8920.85   100.00  
     5     16  LocalStep                -0.392367   8929.58   100.00  
     6     16  GlobalStep               -0.391102   8940.41   100.00  
     7     17  GlobalStep               -0.392367   8948.23   100.00  
     8     17  GlobalStep               -0.392367   8951.62   100.00  
     9     17  LocalStep                -0.392367   8953.23   100.00  
    10     17  GlobalStep               -0.392367   8953.33   100.00  
    11     17  GlobalStep               -0.392367   8958.05   100.00  
    12     17  GlobalStep               -0.392367   8958.15   100.00  
    13     18  GlobalStep               -0.392367   8960.26   100.00  
    14     18  LocalStep                -0.394202   8962.49   100.00 *
    15     18  LocalStep                -0.392367   8966.20   100.00  
    16     18  LocalStep                -0.392367   8966.60   100.00  
    17     18  GlobalStep               -0.392367   8968.71   100.00  
    18     18  GlobalStep               -0.389175   8971.82   100.00  
    19     19  GlobalStep               -0.392367   8976.64   100.00  
    20     19  GlobalStep               -0.390588   8977.34   100.00  
    21     19  GlobalStep               -0.390481   8979.05   100.00  
    22     19  GlobalStep               -0.392367   8980.45   100.00  
    23     19  LocalStep                -0.392503   8984.97   100.00  
    24     19  GlobalStep               -0.392367   8985.57   100.00  
    25     20  GlobalStep               -0.392367   8986.88   100.00  
    26     20  GlobalStep               -0.392367   8989.81   100.00  
    27     20  GlobalStep               -0.392367   8993.62   100.00  
    28     20  GlobalStep               -0.391714   8999.04   100.00  
    29     20  GlobalStep               -0.392367   9001.35   100.00  
    30     20  GlobalStep               -0.392367   9006.76   100.00  
    31     21  GlobalStep               -0.392104   9006.96   100.00  
    32     21  GlobalStep               -0.393169   9008.13   100.00  
    33     21  GlobalStep               -0.392367   9008.73   100.00  
    34     21  GlobalStep               -0.392580   9009.64   100.00  
    35     21  LocalStep                -0.390622   9011.15   100.00  
    36     21  GlobalStep               -0.392316   9011.65   100.00  
    37     22  LocalStep                -0.392367   9012.46   100.00  
    38     22  GlobalStep               -0.392573   9013.40   100.00  
    39     22  GlobalStep               -0.392250   9013.50   100.00  
    40     22  LocalStep                -0.392367   9014.71   100.00  
    41     22  GlobalStep               -0.392367   9016.82   100.00  
    42     22  GlobalStep               -0.392367   9017.12   100.00  
    43     23  LocalStep                -0.392367   9021.53   100.00  
    44     23  RefinementStep           -0.392567   9024.13   100.00  
    45     23  GlobalStep               -0.393129   9025.74   100.00  
    46     23  GlobalStep               -0.393046   9031.95   100.00  
    47     23  GlobalStep               -0.392410   9034.46   100.00  
    48     23  GlobalStep               -0.392030   9035.67   100.00  
    49     23  GlobalStep               -0.391565   9038.38   100.00  
    50     24  GlobalStep               -0.392328   9040.59   100.00  
    51     24  GlobalStep               -0.387647   9040.59   100.00  
    52     24  GlobalStep               -0.392367   9042.77   100.00  
    53     24  GlobalStep               -0.392367   9042.97   100.00  
    54     24  GlobalStep               -0.393001   9043.78   100.00  
    55     24  GlobalStep               -0.392367   9045.89   100.00  
    56     25  GlobalStep               -0.392328   9046.79   100.00  
    57     25  GlobalStep               -0.392367   9048.67   100.00  
    58     25  GlobalStep               -0.391116   9048.78   100.00  
    59     25  GlobalStep               -0.392367   9051.39   100.00  
    60     25  GlobalStep               -0.392367   9052.40   100.00  
    61     25  GlobalStep               -0.387675   9053.00   100.00  
    62     26  GlobalStep               -0.390418   9053.61   100.00  
    63     26  GlobalStep               -0.392606   9058.15   100.00  
    64     26  GlobalStep               -0.392262   9074.50   100.00  
    65     26  GlobalStep               -0.392367   9079.52   100.00  
    66     26  GlobalStep               -0.392367   9093.66   100.00  
    67     26  GlobalStep               -0.392417   9100.68   100.00  
    68     27  GlobalStep               -0.391064   9133.57   100.00  
    69     27  GlobalStep               -0.387422   9191.72   100.00  
    70     27  GlobalStep               -0.378570   9267.42   100.00  
    71     27  GlobalStep               -0.366221   9295.99   100.00  
    72     27  GlobalStep               -0.381352   9431.65   100.00  
    73     27  GlobalStep               -0.271625   9455.41   100.00  
    74     28  GlobalStep               -0.359557   9468.85   100.00  
    75     28  GlobalStep               -0.323020   9525.59   100.00  
    76     28  GlobalStep               -0.353168   9525.89   100.00  
    77     28  GlobalStep               -0.373562   9560.69   100.00  
    78     28  GlobalStep               -0.344768   9582.75   100.00  
    79     28  GlobalStep               -0.286810   9653.33   100.00  
    80     29  GlobalStep               -0.328835   9826.68   100.00  
    81     29  GlobalStep               -0.299086  10023.97   100.00  
    82     29  GlobalStep               -0.275006  10051.65   100.00  
    83     29  LocalStep                -0.284939  10056.17   100.00  
    84     29  GlobalStep               -0.323200  10088.76   100.00  
    85     29  GlobalStep               -0.250054  10145.11   100.00  
    86     30  LocalStep                -0.294566  10200.66   100.00  
    87     30  LocalStep                -0.215248  10220.45   100.00  
    88     30  GlobalStep               -0.254779  10221.35   100.00  
    89     30  GlobalStep               -0.215248  10233.49   100.00  
    90     30  GlobalStep               -0.290556  10233.49   100.00  
    91     30  GlobalStep               -0.215248  10245.13   100.00  
    92     31  GlobalStep               -0.255454  10319.93   100.00  
    93     31  GlobalStep               -0.240657  10458.96   100.00  
    94     31  GlobalStep               -0.224510  10587.89   100.00  
    95     31  GlobalStep               -0.228610  10615.77   100.00  
    96     31  GlobalStep               -0.218347  10833.22   100.00  
    97     31  GlobalStep               -0.392367  14129.09   100.00  
    98     32  GlobalStep               -0.392415  14153.76   100.00  
    99     32  GlobalStep               -0.392367  14163.76   100.00  
   100     32  GlobalStep               -0.392367  14182.91   100.00  
   101     32  LocalStep                -0.392367  14187.03   100.00  
   102     32  GlobalStep               -0.392367  14200.97   100.00  
   103     32  LocalStep                -0.392367  14218.12   100.00  
   104     33  GlobalStep               -0.392461  14220.73   100.00  
   105     33  GlobalStep               -0.392784  14225.88   100.00  
   106     33  GlobalStep               -0.392023  14231.50   100.00  
   107     33  GlobalStep               -0.392239  14233.31   100.00  
   108     33  RefinementStep           -0.388076  14246.14   100.00  
   109     33  LocalStep                -0.392367  14246.14   100.00  
   110     33  GlobalStep               -0.392788  14252.67   100.00  
   111     34  LocalStep                -0.392367  14253.07   100.00  
   112     34  GlobalStep               -0.391647  14258.08   100.00  
   113     34  GlobalStep               -0.392449  14260.50   100.00  
   114     34  GlobalStep               -0.391778  14261.80   100.00  
   115     34  LocalStep                -0.392367  14263.51   100.00  
   116     34  GlobalStep               -0.392367  14266.73   100.00  
   117     35  GlobalStep               -0.392212  14268.84   100.00  
   118     35  LocalStep                -0.388776  17107.49   100.00  
   119     35  GlobalStep               -0.391318  17107.49   100.00  
   120     35  GlobalStep               -0.392246  17107.49   100.00  
   121     35  GlobalStep               -0.392367  17107.49   100.00  
   122     35  GlobalStep               -0.392367  17107.49   100.00  
   123     35  GlobalStep               -0.392367  17107.49   100.00  
   124     35  LocalStep                -0.392573  17107.49   100.00  
   125     35  RefinementStep           -0.392882  17107.49   100.00  
   126     35  GlobalStep               -0.370858  17107.49   100.00  
   127     35  GlobalStep               -0.392905  17107.49   100.00  
   128     35  GlobalStep               -0.383908  17107.49   100.00  
   129     35  GlobalStep               -0.392367  17107.49   100.00  
   130     35  GlobalStep               -0.392367  17107.49   100.00  
   131     35  LocalStep                -0.392569  17107.49   100.00  
   132     35  GlobalStep               -0.392676  17107.49   100.00  
   133     35  GlobalStep               -0.391644  17107.49   100.00  
   134     35  GlobalStep               -0.392367  17107.49   100.00  
   135     35  GlobalStep               -0.387874  17107.49   100.00  
   136     35  GlobalStep               -0.392367  17107.49   100.00  
   137     35  LocalStep                -0.392367  17107.49   100.00  
   138     35  GlobalStep               -0.392348  17107.49   100.00  
   139     35  GlobalStep               -0.390792  17107.49   100.00  
   140     35  GlobalStep               -0.374027  17107.49   100.00  
   141     35  GlobalStep               -0.388627  17107.49   100.00  
   142     35  GlobalStep               -0.370678  17107.49   100.00  
   143     35  LocalStep                -0.392367  17107.49   100.00  
   144     35  GlobalStep               -0.391700  17107.49   100.00  
   145     35  GlobalStep               -0.391692  17107.49   100.00  
   146     35  GlobalStep               -0.389282  17107.49   100.00  
   147     35  GlobalStep               -0.389629  17107.49   100.00  
   148     35  GlobalStep               -0.392367  17107.49   100.00  
   149     35  LocalStep                -0.388281  17107.49   100.00  
   150     35  GlobalStep               -0.392253  17107.49   100.00  
   151     35  GlobalStep               -0.364061  17107.49   100.00  
   152     35  GlobalStep               -0.391581  17107.49   100.00  
   153     35  GlobalStep               -0.321556  17107.49   100.00  
   154     35  GlobalStep               -0.392367  17107.49   100.00  
   155     35  LocalStep                -0.392367  17107.49   100.00  
   156     35  GlobalStep               -0.392367  17107.49   100.00  
   157     35  GlobalStep               -0.394396  17107.49   100.00 *
   158     35  GlobalStep               -0.392367  17107.49   100.00  
   159     35  GlobalStep               -0.392367  17107.49   100.00  
   160     35  GlobalStep               -0.215248  17107.49   100.00  
   161     35  LocalStep                -0.392367  17107.49   100.00  
   162     35  GlobalStep               -0.373459  17107.49   100.00  
   163     35  GlobalStep               -0.391018  17107.49   100.00  
   164     35  GlobalStep               -0.392367  17107.49   100.00  
   165     35  GlobalStep               -0.302980  17107.49   100.00  
   166     35  GlobalStep               -0.388170  17107.49   100.00  
   167     35  LocalStep                -0.392367  17107.49   100.00  
   168     35  GlobalStep               -0.392215  17107.49   100.00  
   169     35  GlobalStep               -0.392911  17107.49   100.00  
   170     35  GlobalStep               -0.392367  17107.49   100.00  
   171     35  GlobalStep               -0.392367  17107.50   100.00  
   172     35  GlobalStep               -0.392367  17107.50   100.00  
   173     35  LocalStep                -0.392367  17107.50   100.00  
   174     35  GlobalStep               -0.392367  17107.50   100.00  
   175     35  GlobalStep               -0.344934  17107.50   100.00  
   176     35  GlobalStep               -0.391301  17107.50   100.00  
   177     35  GlobalStep               -0.392367  17107.50   100.00  
   178     35  GlobalStep               -0.215248  17107.50   100.00  
   179     35  GlobalStep               -0.312681  17107.50   100.00  
   180     35  GlobalStep               -0.392367  17107.50   100.00  
   181     35  GlobalStep               -0.231939  17107.50   100.00  
   182     35  GlobalStep               -0.392011  17107.50   100.00  
   183     35  GlobalStep               -0.392367  17107.50   100.00  
   184     35  GlobalStep               -0.225157  17107.50   100.00  
   185     35  LocalStep                -0.392367  17107.50   100.00  
   186     35  GlobalStep               -0.347107  17107.50   100.00  
   187     35  GlobalStep               -0.342076  17107.50   100.00  
   188     35  GlobalStep               -0.349217  17107.50   100.00  
   189     35  GlobalStep               -0.390441  17107.50   100.00  
   190     35  GlobalStep               -0.392367  17107.50   100.00  
   191     35  LocalStep                -0.392367  17107.50   100.00  
   192     35  GlobalStep               -0.281351  17107.50   100.00  
   193     35  GlobalStep               -0.392367  17107.50   100.00  
   194     35  GlobalStep               -0.363293  17107.50   100.00  
   195     35  GlobalStep               -0.386848  17107.50   100.00  
   196     35  GlobalStep               -0.392367  17107.50   100.00  
   197     35  GlobalStep               -0.392367  17107.50   100.00  
   198     35  GlobalStep               -0.314979  17107.50   100.00  
   199     35  GlobalStep               -0.310361  17107.50   100.00  
   200     35  GlobalStep               -0.383559  17107.50   100.00  
   201     35  GlobalStep               -0.354921  17107.50   100.00  
   202     35  GlobalStep               -0.303913  17107.50   100.00  
   203     35  GlobalStep               -0.232539  17107.50   100.00  
   204     35  GlobalStep               -0.368502  17107.50   100.00  
   205     35  LocalStep                -0.220340  17107.50   100.00  
   206     35  GlobalStep               -0.392620  17107.50   100.00  
   207     35  GlobalStep               -0.391279  17107.50   100.00  
   208     35  GlobalStep               -0.392367  17107.50   100.00  
   209     35  GlobalStep               -0.344003  17107.50   100.00  
   210     35  LocalStep                -0.392367  17107.50   100.00  
   211     35  GlobalStep               -0.393048  17107.50   100.00  
   212     35  GlobalStep               -0.330715  17107.50   100.00  
   214     50  Discarded                           17152.07
   215     50  Discarded                           17152.07
   215     51  LocalStep                -0.393112  21504.30   100.00  
   216     51  GlobalStep               -0.392367  22129.40   100.00  
   217     51  GlobalStep               -0.392367  22589.58   100.00  
   218     51  LocalStep                -0.392367  22613.55   100.00  
   219     51  GlobalStep               -0.393152  22629.51   100.00  
   220     52  RefinementStep           -0.393152  22631.72   100.00  
   221     52  GlobalStep               -0.392757  22635.94   100.00  
   222     52  GlobalStep               -0.392847  22642.38   100.00  
   223     52  GlobalStep               -0.392629  22658.44   100.00  
   224     52  GlobalStep               -0.392367  22661.67   100.00  
   225     52  GlobalStep               -0.392942  22663.18   100.00  
   226     52  GlobalStep               -0.392367  22663.50   100.00  
   227     53  GlobalStep               -0.392367  22668.73   100.00  
   228     53  GlobalStep               -0.392892  22671.24   100.00  
   229     53  GlobalStep               -0.391254  22672.36   100.00  
   230     53  GlobalStep               -0.392015  22680.51   100.00  
   231     53  GlobalStep               -0.392367  22681.73   100.00  
   232     53  LocalStep                -0.392367  22683.36   100.00  
   233     54  GlobalStep               -0.391645  22684.78   100.00  
   234     54  GlobalStep               -0.392023  22686.70   100.00  
   235     54  GlobalStep               -0.392403  22688.52   100.00  
   236     54  GlobalStep               -0.392367  22692.46   100.00  
   237     54  GlobalStep               -0.392575  22692.58   100.00  
   238     54  GlobalStep               -0.392367  22692.79   100.00  
   239     55  GlobalStep               -0.392434  22694.11   100.00  
   240     55  GlobalStep               -0.393224  22698.34   100.00  
   241     55  GlobalStep               -0.392447  22700.85   100.00  
   242     55  GlobalStep               -0.391711  22701.97   100.00  
   243     55  GlobalStep               -0.391937  22704.58   100.00  
   244     55  GlobalStep               -0.392857  22705.40   100.00  
   245     56  GlobalStep               -0.392367  22705.62   100.00  
   246     56  GlobalStep               -0.393216  22707.65   100.00  
   247     56  GlobalStep               -0.392755  22707.77   100.00  
   248     56  GlobalStep               -0.393037  22708.58   100.00  
   249     56  GlobalStep               -0.392367  22711.50   100.00  
   250     56  GlobalStep               -0.390496  22712.11   100.00  
   251     57  GlobalStep               -0.392367  22713.12   100.00  
   252     57  GlobalStep               -0.391593  22716.76   100.00  
   253     57  GlobalStep               -0.389360  22717.08   100.00  
   254     57  GlobalStep               -0.393160  22718.19   100.00  
   255     57  GlobalStep               -0.392367  22718.70   100.00  
   256     57  LocalStep                -0.392367  22719.11   100.00  
   257     58  GlobalStep               -0.392367  22720.94   100.00  
   258     58  GlobalStep               -0.392367  22721.76   100.00  
   259     58  GlobalStep               -0.391043  22725.90   100.00  
   260     58  LocalStep                -0.392367  22726.02   100.00  
   261     58  GlobalStep               -0.392367  22726.13   100.00  
   262     58  GlobalStep               -0.392381  22727.25   100.00  
   263     59  GlobalStep               -0.392367  22728.26   100.00  
   264     59  LocalStep                -0.287674  27110.45   100.00  
   265     59  GlobalStep               -0.391903  27110.45   100.00  
   266     59  GlobalStep               -0.390713  27110.45   100.00  
   267     59  GlobalStep               -0.334944  27110.45   100.00  
   268     59  GlobalStep               -0.392367  27110.45   100.00  
   269     59  GlobalStep               -0.215248  27110.45   100.00  
   270     59  LocalStep                -0.326520  27110.45   100.00  
   271     59  GlobalStep               -0.388873  27110.45   100.00  
   272     59  GlobalStep               -0.392605  27110.45   100.00  
   273     59  GlobalStep               -0.392659  27110.45   100.00  
   274     59  GlobalStep               -0.215248  27110.45   100.00  
   275     59  GlobalStep               -0.216288  27110.45   100.00  
   276     59  LocalStep                -0.393625  27110.45   100.00  
   277     59  GlobalStep               -0.392834  27110.45   100.00  
   278     59  GlobalStep               -0.390255  27110.45   100.00  
   279     59  GlobalStep               -0.246922  27110.45   100.00  
   280     59  GlobalStep               -0.215248  27110.45   100.00  
   281     59  LocalStep                -0.392367  27110.45   100.00  
   282     59  GlobalStep               -0.215248  27110.45   100.00  
   283     59  GlobalStep               -0.392094  27110.45   100.00  
   284     59  GlobalStep               -0.388462  27110.45   100.00  
   285     59  GlobalStep               -0.215248  27110.45   100.00  
   286     59  GlobalStep               -0.215827  27110.45   100.00  
   287     59  GlobalStep               -0.215248  27110.45   100.00  
   288     59  LocalStep                -0.364552  27110.45   100.00  
   289     59  GlobalStep               -0.392141  27110.45   100.00  
   290     59  GlobalStep               -0.391148  27110.45   100.00  
   291     59  GlobalStep               -0.220256  27110.45   100.00  
   292     59  GlobalStep               -0.173371  27110.45   100.00  
   293     59  GlobalStep               -0.215248  27110.45   100.00  
   294     59  LocalStep                -0.341178  27110.45   100.00  
   295     59  GlobalStep               -0.387753  27110.45   100.00  
   296     59  GlobalStep               -0.392228  27110.45   100.00  
   297     59  GlobalStep               -0.392367  27110.45   100.00  
   298     59  GlobalStep               -0.215248  27110.45   100.00  
   299     59  GlobalStep               -0.392367  27110.45   100.00  
   300     59  LocalStep                -0.215248  27110.45   100.00  
   301     59  GlobalStep               -0.393238  27110.45   100.00  
   302     59  GlobalStep               -0.389272  27110.45   100.00  
   303     59  GlobalStep               -0.215248  27110.45   100.00  
   304     59  GlobalStep               -0.215248  27110.45   100.00  
   305     59  GlobalStep               -0.215248  27110.45   100.00  
   306     59  RefinementStep           -0.391878  27110.45   100.00  
   307     59  LocalStep                -0.392367  27110.45   100.00  
   308     59  GlobalStep               -0.392993  27110.45   100.00  
   309     59  GlobalStep               -0.391866  27110.45   100.00  
   310     59  GlobalStep               -0.392367  27110.45   100.00  
   311     59  GlobalStep               -0.378434  27110.45   100.00  
   312     59  LocalStep                -0.392367  27110.45   100.00  
   313     59  LocalStep                -0.392367  27110.45   100.00  
   314     59  GlobalStep               -0.365927  27110.46   100.00  
   315     59  GlobalStep               -0.392367  27110.46   100.00  
   316     59  GlobalStep               -0.391391  27110.46   100.00  
   317     59  GlobalStep               -0.392367  27110.46   100.00  
   318     59  GlobalStep               -0.392813  27110.46   100.00  
   319     59  GlobalStep               -0.323097  27110.46   100.00  
   320     59  GlobalStep               -0.392367  27110.46   100.00  
   321     59  GlobalStep               -0.392367  27110.46   100.00  
   322     59  LocalStep                -0.392367  27110.46   100.00  
   323     59  GlobalStep               -0.392067  27110.46   100.00  
   324     59  GlobalStep               -0.392367  27110.46   100.00  
   325     59  GlobalStep               -0.392367  27110.46   100.00  
   326     59  GlobalStep               -0.390766  27110.46   100.00  
   327     59  LocalStep                -0.392367  27110.46   100.00  
   328     59  GlobalStep               -0.392367  27110.46   100.00  
   329     59  GlobalStep               -0.392367  27110.46   100.00  
   330     59  GlobalStep               -0.392367  27110.46   100.00  
   331     59  GlobalStep               -0.392434  27110.46   100.00  
   332     59  LocalStep                -0.392367  27110.46   100.00  
   333     59  GlobalStep               -0.269342  27110.46   100.00  
   334     59  GlobalStep               -0.392367  27110.46   100.00  
   335     59  LocalStep                -0.392367  27110.46   100.00  
   336     59  GlobalStep               -0.392367  27110.46   100.00  
   337     59  GlobalStep               -0.392367  27110.46   100.00  
   338     59  LocalStep                -0.392367  27110.46   100.00  
   339     59  GlobalStep               -0.392367  27110.46   100.00  
   340     59  GlobalStep               -0.393619  27110.46   100.00  
   341     59  GlobalStep               -0.370510  27110.46   100.00  
   342     59  GlobalStep               -0.392367  27110.46   100.00  
   343     59  GlobalStep               -0.392367  27110.46   100.00  
   344     59  GlobalStep               -0.392367  27110.46   100.00  
   345     59  GlobalStep               -0.393258  27110.46   100.00  
   346     59  LocalStep                -0.392367  27110.46   100.00  
   347     59  GlobalStep               -0.252582  27110.46   100.00  
   348     59  GlobalStep               -0.392367  27110.46   100.00  
   349     59  GlobalStep               -0.392367  27110.46   100.00  
   350     59  LocalStep                -0.392367  27110.46   100.00  
   351     59  GlobalStep               -0.392367  27110.46   100.00  
   352     59  GlobalStep               -0.392367  27110.46   100.00  
   353     59  LocalStep                -0.392367  27110.46   100.00  
   354     59  GlobalStep               -0.392367  27110.46   100.00  
   355     59  GlobalStep               -0.392367  27110.46   100.00  
   356     59  LocalStep                -0.392367  27110.46   100.00  
   357     59  GlobalStep               -0.392367  27110.46   100.00  
   358     59  GlobalStep               -0.392367  27110.46   100.00  
   359     59  Restart                             27110.46
   359     60  Initialization           -0.215248  30568.23   100.00  
   359     60  Initialization           -0.215248  30568.23   100.00  
   359     60  Initialization           -0.225039  30568.23   100.00  
   359     60  Initialization           -0.392367  30568.23   100.00  
   359     60  Initialization           -0.215248  30568.23   100.00  
   359     60  Initialization           -0.392809  30568.23   100.00  
   359     60  Initialization           -0.215248  30568.23   100.00  
   359     60  Initialization           -0.215248  30568.23   100.00  
   359     60  Initialization           -0.372129  30568.23   100.00  
   359     60  Initialization           -0.346223  30568.23   100.00  
   359     60  Initialization           -0.392367  30568.23   100.00  
   359     60  Initialization           -0.391801  30568.23   100.00  
   359     60  Initialization           -0.102432  30568.23   100.00  
   359     60  Initialization           -0.392271  30568.23   100.00  
   359     60  Initialization           -0.348413  30568.23   100.00  
   360     68  Discarded                           30568.27
   361     68  Discarded                           30568.27
   362     68  Discarded                           30568.27
   363     68  Discarded                           30568.27
   364     69  Discarded                           30568.28
   365     69  Discarded                           30568.28
   366     69  Discarded                           30568.29
   367     69  Discarded                           30568.29
   368     70  Discarded                           30568.31
   369     70  Discarded                           30568.31
   370     71  Discarded                           30568.32
   371     71  Discarded                           30568.32
   372     71  Discarded                           30568.32
   373     72  Discarded                           30568.32
   374     75  Discarded                           30568.35
   375     78  Discarded                           30568.52
   376     78  Discarded                           30568.52
   377     78  Discarded                           30568.63
   377     78  LocalStep                -0.392319  34946.71   100.00  
   378     79  GlobalStep               -0.388251  34984.32   100.00  
   379     79  GlobalStep               -0.392367  35035.67   100.00  
   380     79  LocalStep                -0.389045  35036.37   100.00  
   381     79  GlobalStep               -0.389489  35071.27   100.00  
   382     79  GlobalStep               -0.392884  35077.90   100.00  
   383     79  GlobalStep               -0.392367  35082.41   100.00  
   384     80  GlobalStep               -0.393621  35083.82   100.00  
   385     80  GlobalStep               -0.384369  35094.85   100.00  
   386     80  GlobalStep               -0.394228  35115.41   100.00  
   387     80  GlobalStep               -0.392367  35116.12   100.00  
   388     80  GlobalStep               -0.389222  35121.64   100.00  
   389     80  GlobalStep               -0.393291  35121.94   100.00  
   390     81  GlobalStep               -0.387925  35122.85   100.00  
   391     81  GlobalStep               -0.387298  35123.75   100.00  
   392     81  GlobalStep               -0.392367  35128.97   100.00  
   393     81  GlobalStep               -0.392309  35137.80   100.00  
   394     81  GlobalStep               -0.387326  35139.61   100.00  
   395     81  GlobalStep               -0.392604  35152.35   100.00  
   396     82  GlobalStep               -0.393169  35157.87   100.00  
   397     82  GlobalStep               -0.385679  35162.08   100.00  
   398     82  GlobalStep               -0.389656  35162.59   100.00  
   399     82  GlobalStep               -0.389604  35186.96   100.00  
   400     82  GlobalStep               -0.392367  35194.99   100.00  
   401     82  RefinementStep           -0.392367  35230.39   100.00  
   402     82  GlobalStep               -0.392646  35274.92   100.00  
   403     83  GlobalStep               -0.376093  35353.05   100.00  
   404     83  GlobalStep               -0.389840  35426.36   100.00  
   405     83  GlobalStep               -0.409064  35483.12   100.00 *
   406     83  GlobalStep               -0.392367  35534.36   100.00  
   407     83  LocalStep                -0.392377  35575.98   100.00  
   408     83  GlobalStep               -0.392205  35694.81   100.00  
   409     84  GlobalStep               -0.392367  35725.20   100.00  
   410     84  GlobalStep               -0.394524  35734.02   100.00  
   411     84  GlobalStep               -0.362110  35750.07   100.00  
   412     84  GlobalStep               -0.392671  35754.89   100.00  
   413     84  GlobalStep               -0.346292  35759.50   100.00  
   414     84  GlobalStep               -0.392801  35767.13   100.00  
   415     85  GlobalStep               -0.393644  35816.27   100.00  
   416     85  GlobalStep               -0.392367  35816.47   100.00  
   417     85  GlobalStep               -0.392583  35825.50   100.00  
   418     85  GlobalStep               -0.393228  35828.42   100.00  
   419     85  GlobalStep               -0.351327  35830.52   100.00  
   420     85  GlobalStep               -0.391868  35858.71   100.00  
   421     86  GlobalStep               -0.390535  35862.12   100.00  
   422     86  GlobalStep               -0.392367  35863.43   100.00  
   423     86  GlobalStep               -0.392367  35865.04   100.00  
   424     86  GlobalStep               -0.392367  35871.36   100.00  
   425     86  GlobalStep               -0.392367  35889.21   100.00  
   426     86  GlobalStep               -0.373219  35889.42   100.00  
   427     87  GlobalStep               -0.361366  35897.04   100.00  
   428     87  GlobalStep               -0.392367  35914.99   100.00  
   429     87  GlobalStep               -0.376220  35929.84   100.00  
   430     87  GlobalStep               -0.329296  35953.61   100.00  
   431     87  GlobalStep               -0.392367  35954.92   100.00  
   432     87  GlobalStep               -0.384183  35993.83   100.00  
   433     88  GlobalStep               -0.336306  36045.29   100.00  
   434     88  GlobalStep               -0.333755  36054.52   100.00  
   435     88  GlobalStep               -0.382178  36062.15   100.00  
   436     88  GlobalStep               -0.360458  36063.55   100.00  
   437     88  GlobalStep               -0.318978  36116.61   100.00  
   438     88  GlobalStep               -0.351390  36160.04   100.00  
   439     89  GlobalStep               -0.313490  36229.64   100.00  
   440     89  GlobalStep               -0.340098  36235.86   100.00  
   441     89  LocalStep                -0.333104  36236.57   100.00  
   442     89  GlobalStep               -0.276169  36258.34   100.00  
   443     89  GlobalStep               -0.273029  36275.69   100.00  
   444     89  GlobalStep               -0.270330  36303.77   100.00  
   445     90  GlobalStep               -0.248073  36356.43   100.00  
   446     90  GlobalStep               -0.308334  36369.57   100.00  
   447     90  GlobalStep               -0.275591  36375.29   100.00  
   448     90  GlobalStep               -0.254088  36387.93   100.00  
   449     90  GlobalStep               -0.286834  36400.67   100.00  
   450     90  GlobalStep               -0.229219  36415.92   100.00  
   451     91  GlobalStep               -0.239992  36481.11   100.00  
   452     91  GlobalStep               -0.252846  36510.00   100.00  
   453     91  LocalStep                -0.221729  36522.54   100.00  
   454     91  GlobalStep               -0.215248  36528.86   100.00  
   455     91  GlobalStep               -0.226678  36534.98   100.00  
   456     91  GlobalStep               -0.216694  36548.92   100.00  
   457     92  GlobalStep               -0.215248  36576.51   100.00  
   458     92  GlobalStep               -0.216595  36622.84   100.00  
   459     92  GlobalStep               -0.221435  36702.97   100.00  
   460     92  GlobalStep               -0.212637  36732.86   100.00  
   461     92  LocalStep                -0.217131  36781.30   100.00  
   462     92  GlobalStep               -0.215248  36855.71   100.00  
   463     93  GlobalStep               -0.217364  36865.34   100.00  
   464     93  LocalStep                -0.220326  36870.36   100.00  
   465     93  LocalStep                -0.215248  36895.34   100.00  
   466     93  GlobalStep               -0.215248  36923.32   100.00  
   467     93  GlobalStep               -0.215248  36965.84   100.00  
   468     93  LocalStep                -0.216368  36979.49   100.00  
   469     94  GlobalStep               -0.215248  37097.62   100.00  
   470     94  GlobalStep               -0.215248  37131.62   100.00  
   471     94  GlobalStep               -0.215248  37146.47   100.00  
   472     94  GlobalStep               -0.215248  37191.09   100.00  
   473     94  GlobalStep               -0.392367  39471.43   100.00  
   474     94  GlobalStep               -0.392367  39517.96   100.00  
   475     95  GlobalStep               -0.392367  39538.82   100.00  
   476     95  LocalStep                -0.390619  39599.90   100.00  
   477     95  GlobalStep               -0.393130  39633.99   100.00  
   478     95  GlobalStep               -0.393035  39660.77   100.00  
   479     95  GlobalStep               -0.392367  39672.20   100.00  
   480     95  GlobalStep               -0.392367  39768.77   100.00  
   481     96  RefinementStep           -0.391869  39806.18   100.00  
   482     96  GlobalStep               -0.365401  39808.09   100.00  
   483     96  GlobalStep               -0.393237  39816.11   100.00  
   484     96  LocalStep                -0.393024  39882.40   100.00  
   485     96  GlobalStep               -0.392449  39892.43   100.00  
   486     96  GlobalStep               -0.368889  40088.16   100.00  
   487     96  LocalStep                -0.392367  40184.93   100.00  
   488     97  GlobalStep               -0.392367  40207.70   100.00  
   489     97  GlobalStep               -0.392367  40271.88   100.00  
   490     97  GlobalStep               -0.392367  40272.48   100.00  
   491     97  LocalStep                -0.392367  40281.12   100.00  
   492     97  GlobalStep               -0.392229  40287.54   100.00  
   493     97  GlobalStep               -0.376529  40444.17   100.00  
   494     98  GlobalStep               -0.392367  40485.59   100.00  
   495     98  GlobalStep               -0.293519  40498.33   100.00  
   496     98  LocalStep                -0.221654  44260.33   100.00  
   497     98  GlobalStep               -0.215248  44260.33   100.00  
   498     98  GlobalStep               -0.215248  44260.33   100.00  
   499     98  LocalStep                -0.333470  44260.33   100.00  
   500     98  GlobalStep               -0.305123  44260.33   100.00  
   501     98  LocalStep                -0.215248  44260.33   100.00  
   502     98  GlobalStep               -0.313328  44260.33   100.00  
   503     98  GlobalStep               -0.215248  44260.33   100.00  
   504     98  GlobalStep               -0.288713  44260.33   100.00  
   505     98  GlobalStep               -0.255916  44260.33   100.00  
   506     98  GlobalStep               -0.321678  44260.33   100.00  
   507     98  LocalStep                -0.215248  44260.33   100.00  
   508     98  GlobalStep               -0.215248  44260.33   100.00  
   509     98  GlobalStep               -0.215248  44260.33   100.00  
   510     98  GlobalStep               -0.215248  44260.33   100.00  
   511     98  GlobalStep               -0.215248  44260.33   100.00  
   512     98  GlobalStep               -0.215248  44260.33   100.00  
   513     98  GlobalStep               -0.215248  44260.33   100.00  
   514     98  LocalStep                -0.215248  44260.33   100.00  
   515     98  GlobalStep               -0.392236  44260.33   100.00  
   516     98  GlobalStep               -0.256978  44260.33   100.00  
   517     98  GlobalStep               -0.215248  44260.33   100.00  
   518     98  GlobalStep               -0.215248  44260.33   100.00  
   519     98  GlobalStep               -0.215248  44260.33   100.00  
   520     98  GlobalStep               -0.392367  44260.33   100.00  
   521     98  GlobalStep               -0.215248  44260.33   100.00  
   522     98  GlobalStep               -0.265548  44260.33   100.00  
   523     98  GlobalStep               -0.232828  44260.33   100.00  
   524     98  LocalStep                -0.314319  44260.33   100.00  
   525     98  GlobalStep               -0.392367  44260.33   100.00  
   526     98  GlobalStep               -0.215248  44260.33   100.00  
   527     98  GlobalStep               -0.215248  44260.33   100.00  
   528     98  GlobalStep               -0.388606  44260.33   100.00  
   529     98  LocalStep                -0.392367  44260.33   100.00  
   530     98  GlobalStep               -0.141318  44260.33   100.00  
   531     98  GlobalStep               -0.261674  44260.33   100.00  
   532     98  GlobalStep               -0.215248  44260.33   100.00  
   533     98  GlobalStep               -0.215248  44260.33   100.00  
   534     98  GlobalStep               -0.215248  44260.33   100.00  
   535     98  GlobalStep               -0.215248  44260.33   100.00  
   536     98  GlobalStep               -0.215248  44260.33   100.00  
   537     98  GlobalStep               -0.215248  44260.33   100.00  
   538     98  GlobalStep               -0.367228  44260.33   100.00  
   539     98  GlobalStep               -0.227615  44260.33   100.00  
   540     98  LocalStep                -0.392367  44260.33   100.00  
   541     98  GlobalStep               -0.310939  44260.33   100.00  
   542     98  GlobalStep               -0.215248  44260.33   100.00  
   543     98  GlobalStep               -0.347768  44260.33   100.00  
   544     98  GlobalStep               -0.318876  44260.33   100.00  
   545     98  GlobalStep               -0.215248  44260.33   100.00  
   546     98  LocalStep                -0.220206  44260.33   100.00  
   547     98  GlobalStep               -0.392367  44260.33   100.00  
   548     98  GlobalStep               -0.392367  44260.33   100.00  
   549     98  GlobalStep               -0.391313  44260.33   100.00  
   550     98  GlobalStep               -0.392585  44260.33   100.00  
   551     98  GlobalStep               -0.373379  44260.33   100.00  
   552     98  LocalStep                -0.215248  44260.33   100.00  
   553     98  GlobalStep               -0.392367  44260.33   100.00  
   554     98  GlobalStep               -0.215248  44260.33   100.00  
   555     98  GlobalStep               -0.392367  44260.33   100.00  
   556     98  GlobalStep               -0.215248  44260.33   100.00  
   557     98  GlobalStep               -0.392367  44260.33   100.00  
   558     98  LocalStep                -0.215248  44260.33   100.00  
   559     98  GlobalStep               -0.388362  44260.33   100.00  
   560     98  GlobalStep               -0.392367  44260.33   100.00  
   561     98  GlobalStep               -0.392367  44260.33   100.00  
   562     98  GlobalStep               -0.089905  44260.33   100.00  
   563     98  GlobalStep               -0.389058  44260.33   100.00  
   564     98  LocalStep                -0.215248  44260.33   100.00  
   565     98  GlobalStep               -0.215248  44260.33   100.00  
   566     98  GlobalStep               -0.398733  44260.33   100.00  
   567     98  GlobalStep               -0.392367  44260.33   100.00  
   568     98  GlobalStep               -0.392367  44260.33   100.00  
   569     98  GlobalStep               -0.215248  44260.33   100.00  
   570     98  LocalStep                -0.389215  44260.33   100.00  
   571     98  GlobalStep               -0.392367  44260.33   100.00  
   572     98  GlobalStep               -0.392367  44260.33   100.00  
   573     98  GlobalStep               -0.215248  44260.33   100.00  
   574     98  GlobalStep               -0.387679  44260.33   100.00  
   575     98  GlobalStep               -0.350412  44260.34   100.00  
   576     98  LocalStep                -0.392194  44260.34   100.00  
   577     98  RefinementStep           -0.422051  44260.34   100.00 *
   578     98  GlobalStep               -0.392367  44260.34   100.00  
   579     98  GlobalStep               -0.392367  44260.34   100.00  
   580     98  GlobalStep               -0.215248  44260.34   100.00  
   581     98  GlobalStep               -0.388707  44260.34   100.00  
   582     98  GlobalStep               -0.398494  44260.34   100.00  
   583     98  LocalStep                -0.392367  44260.34   100.00  
   584     98  GlobalStep               -0.366645  44260.34   100.00  
   585     98  GlobalStep               -0.391901  44260.34   100.00  
   586     98  GlobalStep               -0.359460  44260.34   100.00  
   587     98  GlobalStep               -0.215248  44260.34   100.00  
   588     98  GlobalStep               -0.421471  44260.34   100.00  
   589     98  LocalStep                -0.284397  44260.34   100.00  
   590     98  GlobalStep               -0.391360  44260.34   100.00  
   591     98  GlobalStep               -0.392585  44260.34   100.00  
Summary: iters 592 evals 600 noisy_evals   0 cycles  98 opt_time 44260.34 tot_time 44260.34 obj        -0.422051 gap 100.00
Val: -0.4220505133
X: 

[0.973637723  0.0205940555 0.9346416393 0.9741918129 0.2598877295
 0.0012539279 0.9836508063 0.9752844839 0.0676851224 0.0125433964
 0.8172505901 1.           0.0162938066]


Itercount: 592
Evalcount: 600
Fast_evalcount: 0
