# Supplementary material for: Black-box and surrogate optimization for tuning spiking neural models of striatum plasticity
Source: Front Neuroinform. 2022 Oct 20;16:1017222. doi: 10.3389/fninf.2022.1017222 (PMC9630480; doi:10.3389/fninf.2022.1017222)
Supplement: Supplementary file 1 [file Data_Sheet_1.ZIP › SHARED_DATA_TuningSpiking/RBFOpt/600FE/Alv_RBF_600_7.txt]

  Iter  Cycle  Action             Objective value      Time      Gap
  ----  -----  ------             ---------------      ----      ---
     0      0  Initialization           -0.215248   3546.40   100.00  
     0      0  Initialization           -0.392367   3546.40   100.00 *
     0      0  Initialization           -0.272031   3546.40   100.00  
     0      0  Initialization           -0.215248   3546.40   100.00  
     0      0  Initialization           -0.215248   3546.40   100.00  
     0      0  Initialization           -0.390881   3546.40   100.00  
     0      0  Initialization           -0.352317   3546.40   100.00  
     0      0  Initialization           -0.216079   3546.40   100.00  
     0      0  Initialization           -0.215248   3546.40   100.00  
     0      0  Initialization           -0.392367   3546.40   100.00  
     0      0  Initialization           -0.215248   3546.40   100.00  
     0      0  Initialization           -0.215248   3546.40   100.00  
     0      0  Initialization           -0.240366   3546.40   100.00  
     0      0  Initialization           -0.214175   3546.40   100.00  
     0      0  Initialization           -0.348413   3546.40   100.00  
     1      3  Discarded                            3546.50
     1     16  GlobalStep               -0.393490   8813.14   100.00 *
     2     16  LocalStep                -0.392367   8817.07   100.00  
     3     16  GlobalStep               -0.392367   8817.07   100.00  
     4     16  GlobalStep               -0.392367   8825.09   100.00  
     5     16  GlobalStep               -0.392367   8835.93   100.00  
     6     16  GlobalStep               -0.392367   8842.05   100.00  
     7     17  GlobalStep               -0.392367   8842.55   100.00  
     8     17  LocalStep                -0.392367   8854.25   100.00  
     9     17  GlobalStep               -0.392367   8854.56   100.00  
    10     17  GlobalStep               -0.392367   8859.47   100.00  
    11     17  GlobalStep               -0.392367   8869.50   100.00  
    12     17  GlobalStep               -0.392367   8870.91   100.00  
    13     18  GlobalStep               -0.392367   8873.32   100.00  
    14     18  GlobalStep               -0.392367   8874.17   100.00  
    15     18  GlobalStep               -0.392367   8875.88   100.00  
    16     18  GlobalStep               -0.392367   8879.50   100.00  
    17     18  LocalStep                -0.392367   8880.60   100.00  
    18     18  GlobalStep               -0.392367   8882.01   100.00  
    19     19  GlobalStep               -0.392447   8882.32   100.00  
    20     19  GlobalStep               -0.392367   8885.11   100.00  
    21     19  GlobalStep               -0.393242   8889.62   100.00  
    22     19  GlobalStep               -0.392367   8893.34   100.00  
    23     19  LocalStep                -0.392367   8893.34   100.00  
    24     19  GlobalStep               -0.393617   8896.95   100.00 *
    25     20  GlobalStep               -0.392367   8897.56   100.00  
    26     20  GlobalStep               -0.392367   8898.33   100.00  
    27     20  RefinementStep           -0.392367   8898.33   100.00  
    28     20  LocalStep                -0.392367   8899.95   100.00  
    29     20  GlobalStep               -0.392367   8900.85   100.00  
    30     20  GlobalStep               -0.392367   8904.37   100.00  
    31     20  GlobalStep               -0.392367   8904.67   100.00  
    32     21  GlobalStep               -0.392367   8905.28   100.00  
    33     21  GlobalStep               -0.392367   8906.87   100.00  
    34     21  LocalStep                -0.392367   8910.58   100.00  
    35     21  GlobalStep               -0.392367   8910.98   100.00  
    36     21  GlobalStep               -0.392367   8911.49   100.00  
    37     21  GlobalStep               -0.392367   8913.80   100.00  
    38     22  LocalStep                -0.392367   8917.21   100.00  
    39     22  GlobalStep               -0.392367   8918.54   100.00  
    40     22  LocalStep                -0.392367   8920.65   100.00  
    41     22  LocalStep                -0.392367   8930.68   100.00  
    42     22  LocalStep                -0.393074   8933.39   100.00  
    43     22  GlobalStep               -0.392367   8941.01   100.00  
    44     23  GlobalStep               -0.392367   8941.11   100.00  
    45     23  GlobalStep               -0.392367   8943.58   100.00  
    46     23  GlobalStep               -0.392326   8943.99   100.00  
    47     23  GlobalStep               -0.392367   8948.00   100.00  
    48     23  GlobalStep               -0.392367   8949.31   100.00  
    49     23  GlobalStep               -0.392367   8949.41   100.00  
    50     24  GlobalStep               -0.392367   8950.02   100.00  
    51     24  GlobalStep               -0.392367   8951.05   100.00  
    52     24  GlobalStep               -0.392367   8952.96   100.00  
    53     24  GlobalStep               -0.392367   8953.27   100.00  
    54     24  GlobalStep               -0.393093   8956.28   100.00  
    55     24  GlobalStep               -0.392367   8962.90   100.00  
    56     25  GlobalStep               -0.392367   8964.31   100.00  
    57     25  GlobalStep               -0.373942   8968.37   100.00  
    58     25  GlobalStep               -0.392367   8970.48   100.00  
    59     25  GlobalStep               -0.392367   8975.90   100.00  
    60     25  GlobalStep               -0.392367   8978.51   100.00  
    61     25  GlobalStep               -0.392367   8980.82   100.00  
    62     26  GlobalStep               -0.392367   9008.70   100.00  
    63     26  LocalStep                -0.391005   9023.66   100.00  
    64     26  LocalStep                -0.392367   9033.19   100.00  
    65     26  GlobalStep               -0.392824   9059.67   100.00  
    66     26  GlobalStep               -0.360038   9059.87   100.00  
    67     26  GlobalStep               -0.379253   9078.33   100.00  
    68     27  GlobalStep               -0.399664   9166.67   100.00 *
    69     27  GlobalStep               -0.369787   9198.11   100.00  
    70     27  GlobalStep               -0.274748   9262.99   100.00  
    71     27  GlobalStep               -0.309730   9318.84   100.00  
    72     27  GlobalStep               -0.384765   9357.35   100.00  
    73     27  GlobalStep               -0.259924   9438.27   100.00  
    74     28  GlobalStep               -0.315634   9563.70   100.00  
    75     28  GlobalStep               -0.293230   9585.42   100.00  
    76     28  GlobalStep               -0.334046   9677.27   100.00  
    77     28  GlobalStep               -0.360323   9684.89   100.00  
    78     28  GlobalStep               -0.312059   9765.41   100.00  
    79     28  GlobalStep               -0.360676   9792.89   100.00  
    80     29  GlobalStep               -0.278127   9896.47   100.00  
    81     29  GlobalStep               -0.291258   9918.69   100.00  
    82     29  LocalStep                -0.321971   9959.50   100.00  
    83     29  GlobalStep               -0.263758  10072.81   100.00  
    84     29  GlobalStep               -0.268018  10139.79   100.00  
    85     29  GlobalStep               -0.215248  10153.33   100.00  
    86     30  LocalStep                -0.215248  10155.25   100.00  
    87     30  GlobalStep               -0.215248  10156.81   100.00  
    88     30  LocalStep                -0.215248  10161.82   100.00  
    89     30  LocalStep                -0.215248  10161.93   100.00  
    90     30  GlobalStep               -0.215248  10162.14   100.00  
    91     30  GlobalStep               -0.215248  10177.09   100.00  
    92     31  GlobalStep               -0.215248  10178.30   100.00  
    93     31  GlobalStep               -0.215248  10192.47   100.00  
    94     31  GlobalStep               -0.262192  10207.81   100.00  
    95     31  GlobalStep               -0.261217  10239.10   100.00  
    96     31  GlobalStep               -0.257736  10268.27   100.00  
    97     31  GlobalStep               -0.392367  14080.68   100.00  
    98     32  GlobalStep               -0.392367  14082.09   100.00  
    99     32  GlobalStep               -0.392367  14083.82   100.00  
   100     32  GlobalStep               -0.392367  14099.37   100.00  
   101     32  GlobalStep               -0.392367  14099.47   100.00  
   102     32  GlobalStep               -0.392367  14121.65   100.00  
   103     32  GlobalStep               -0.392367  14127.47   100.00  
   104     33  GlobalStep               -0.392367  14148.93   100.00  
   105     33  GlobalStep               -0.392367  14150.81   100.00  
   106     33  GlobalStep               -0.392367  14186.91   100.00  
   107     33  GlobalStep               -0.392367  14189.93   100.00  
   108     33  GlobalStep               -0.392367  14193.65   100.00  
   109     33  GlobalStep               -0.392367  14199.87   100.00  
   110     34  LocalStep                -0.392367  14211.91   100.00  
   111     34  LocalStep                -0.392367  14218.14   100.00  
   112     34  GlobalStep               -0.392367  14228.37   100.00  
   113     34  LocalStep                -0.392367  14238.91   100.00  
   114     34  LocalStep                -0.393531  14242.92   100.00  
   115     34  GlobalStep               -0.392367  14255.66   100.00  
   116     35  GlobalStep               -0.392367  14260.18   100.00  
   117     35  GlobalStep               -0.392367  14266.53   100.00  
   118     35  GlobalStep               -0.392367  14267.14   100.00  
   119     35  GlobalStep               -0.392367  14271.65   100.00  
   120     35  GlobalStep               -0.392367  14276.57   100.00  
   121     35  LocalStep                -0.392367  14290.21   100.00  
   122     36  GlobalStep               -0.392367  14295.23   100.00  
   123     36  GlobalStep               -0.392367  14297.40   100.00  
   124     36  LocalStep                -0.392367  14300.72   100.00  
   125     36  GlobalStep               -0.392367  14304.54   100.00  
   126     36  GlobalStep               -0.392735  14306.85   100.00  
   127     36  GlobalStep               -0.392367  14317.68   100.00  
   128     37  LocalStep                -0.392367  14320.70   100.00  
   129     37  LocalStep                -0.392367  14322.99   100.00  
   130     37  GlobalStep               -0.392367  14323.00   100.00  
   131     37  GlobalStep               -0.392367  14323.00   100.00  
   132     37  GlobalStep               -0.392367  14329.83   100.00  
   133     37  GlobalStep               -0.392367  14332.54   100.00  
   134     38  GlobalStep               -0.392367  14336.56   100.00  
   135     38  GlobalStep               -0.392367  14347.37   100.00  
   136     38  GlobalStep               -0.392367  14353.29   100.00  
   137     38  GlobalStep               -0.391520  14357.71   100.00  
   138     38  GlobalStep               -0.389233  14358.02   100.00  
   139     38  LocalStep                -0.392367  14363.14   100.00  
   140     39  GlobalStep               -0.392367  14368.16   100.00  
   141     39  GlobalStep               -0.391929  14378.88   100.00  
   142     39  GlobalStep               -0.392367  14389.31   100.00  
   143     39  GlobalStep               -0.389765  14401.65   100.00  
   144     39  GlobalStep               -0.392367  14458.91   100.00  
   145     39  GlobalStep               -0.383688  14464.33   100.00  
   146     40  LocalStep                -0.392367  14465.95   100.00  
   147     40  GlobalStep               -0.392367  14503.90   100.00  
   148     40  GlobalStep               -0.392295  14511.13   100.00  
   149     40  GlobalStep               -0.384333  14540.21   100.00  
   150     40  GlobalStep               -0.391495  14543.53   100.00  
   151     40  GlobalStep               -0.384525  14558.27   100.00  
   152     41  GlobalStep               -0.392367  14580.24   100.00  
   153     41  GlobalStep               -0.376570  14594.15   100.00  
   154     41  GlobalStep               -0.368364  14660.23   100.00  
   155     41  GlobalStep               -0.392718  14680.59   100.00  
   156     41  LocalStep                -0.392291  14823.38   100.00  
   157     41  GlobalStep               -0.392214  14949.83   100.00  
   158     42  GlobalStep               -0.392367  14981.02   100.00  
   159     42  GlobalStep               -0.249408  15011.48   100.00  
   160     42  GlobalStep               -0.319047  15195.68   100.00  
   161     42  GlobalStep               -0.285229  15257.05   100.00  
   162     42  GlobalStep               -0.389020  15287.35   100.00  
   163     42  RefinementStep           -0.352994  15296.18   100.00  
   164     42  GlobalStep               -0.392367  15314.25   100.00  
   165     43  GlobalStep               -0.388167  15321.08   100.00  
   166     43  LocalStep                -0.304081  15401.53   100.00  
   167     43  GlobalStep               -0.392367  15402.84   100.00  
   168     43  GlobalStep               -0.329698  15404.85   100.00  
   169     43  GlobalStep               -0.392367  15407.26   100.00  
   170     43  GlobalStep               -0.295827  15414.59   100.00  
   171     44  GlobalStep               -0.307590  15426.63   100.00  
   172     44  LocalStep                -0.219357  20407.38   100.00  
   173     44  GlobalStep               -0.392079  20407.38   100.00  
   174     44  GlobalStep               -0.392367  20407.38   100.00  
   175     44  GlobalStep               -0.382948  20407.38   100.00  
   176     44  GlobalStep               -0.392713  20407.38   100.00  
   177     44  GlobalStep               -0.215248  20407.38   100.00  
   178     44  LocalStep                -0.215248  20407.38   100.00  
   179     44  RefinementStep           -0.385736  20407.38   100.00  
   180     44  GlobalStep               -0.392367  20407.38   100.00  
   181     44  GlobalStep               -0.383718  20407.38   100.00  
   182     44  GlobalStep               -0.392367  20407.38   100.00  
   183     44  GlobalStep               -0.230987  20407.38   100.00  
   184     44  GlobalStep               -0.392367  20407.38   100.00  
   185     44  LocalStep                -0.215248  20407.38   100.00  
   186     44  GlobalStep               -0.317311  20407.38   100.00  
   187     44  GlobalStep               -0.371627  20407.38   100.00  
   188     44  GlobalStep               -0.392367  20407.38   100.00  
   189     44  GlobalStep               -0.392367  20407.39   100.00  
   190     44  GlobalStep               -0.392367  20407.39   100.00  
   191     44  LocalStep                -0.215248  20407.39   100.00  
   192     44  GlobalStep               -0.392367  20407.39   100.00  
   193     44  GlobalStep               -0.390175  20407.39   100.00  
   194     44  GlobalStep               -0.387002  20407.39   100.00  
   195     44  GlobalStep               -0.400096  20407.39   100.00 *
   196     44  GlobalStep               -0.392367  20407.39   100.00  
   197     44  LocalStep                -0.283709  20407.39   100.00  
   198     44  GlobalStep               -0.319251  20407.39   100.00  
   199     44  GlobalStep               -0.391692  20407.39   100.00  
   200     44  GlobalStep               -0.392367  20407.39   100.00  
   201     44  GlobalStep               -0.392367  20407.39   100.00  
   202     44  GlobalStep               -0.392367  20407.39   100.00  
   203     44  LocalStep                -0.392367  20407.39   100.00  
   204     44  GlobalStep               -0.392367  20407.39   100.00  
   205     44  GlobalStep               -0.332030  20407.39   100.00  
   206     44  GlobalStep               -0.392367  20407.39   100.00  
   207     44  GlobalStep               -0.392367  20407.39   100.00  
   208     44  GlobalStep               -0.392367  20407.39   100.00  
   209     44  LocalStep                -0.392367  20407.39   100.00  
   210     44  GlobalStep               -0.294755  20407.39   100.00  
   211     44  GlobalStep               -0.392367  20407.39   100.00  
   212     44  GlobalStep               -0.392367  20407.39   100.00  
   213     44  GlobalStep               -0.392367  20407.39   100.00  
   214     44  GlobalStep               -0.392317  20407.39   100.00  
   215     44  LocalStep                -0.219956  20407.39   100.00  
   216     44  GlobalStep               -0.389348  20407.39   100.00  
   217     44  GlobalStep               -0.392367  20407.39   100.00  
   218     44  GlobalStep               -0.230814  20407.39   100.00  
   219     44  GlobalStep               -0.274201  20407.39   100.00  
   220     44  GlobalStep               -0.388482  20407.39   100.00  
   221     44  LocalStep                -0.215248  20407.39   100.00  
   222     44  GlobalStep               -0.391811  20407.39   100.00  
   223     44  GlobalStep               -0.380194  20407.39   100.00  
   224     44  GlobalStep               -0.392367  20407.39   100.00  
   225     44  GlobalStep               -0.392367  20407.39   100.00  
   226     44  GlobalStep               -0.392367  20407.39   100.00  
   227     44  LocalStep                -0.216540  20407.39   100.00  
   228     44  GlobalStep               -0.311053  20407.39   100.00  
   229     44  GlobalStep               -0.393848  20407.39   100.00  
   230     44  GlobalStep               -0.392367  20407.39   100.00  
   231     44  GlobalStep               -0.371594  20407.39   100.00  
   232     44  GlobalStep               -0.392367  20407.39   100.00  
   233     44  LocalStep                -0.215248  20407.39   100.00  
   234     44  GlobalStep               -0.394502  20407.39   100.00  
   235     44  GlobalStep               -0.392367  20407.39   100.00  
   236     44  GlobalStep               -0.392367  20407.39   100.00  
   237     44  GlobalStep               -0.255473  20407.39   100.00  
   238     44  GlobalStep               -0.392104  20407.39   100.00  
   239     44  LocalStep                -0.391317  20407.39   100.00  
   240     44  GlobalStep               -0.325743  20407.39   100.00  
   241     44  GlobalStep               -0.390644  20407.39   100.00  
   242     44  GlobalStep               -0.333735  20407.39   100.00  
   243     44  GlobalStep               -0.392367  20407.39   100.00  
   244     44  GlobalStep               -0.392367  20407.39   100.00  
   245     44  LocalStep                -0.392367  20407.39   100.00  
   246     44  GlobalStep               -0.392367  20407.39   100.00  
   247     44  GlobalStep               -0.388096  20407.39   100.00  
   248     44  GlobalStep               -0.392367  20407.39   100.00  
   249     44  GlobalStep               -0.392367  20407.39   100.00  
   250     44  GlobalStep               -0.298252  20407.39   100.00  
   251     44  LocalStep                -0.392367  20407.39   100.00  
   252     44  GlobalStep               -0.332413  20407.39   100.00  
   253     44  GlobalStep               -0.392134  20407.39   100.00  
   254     44  GlobalStep               -0.392367  20407.39   100.00  
   255     44  GlobalStep               -0.388144  20407.39   100.00  
   256     44  LocalStep                -0.227902  20407.39   100.00  
   257     44  GlobalStep               -0.215248  20407.39   100.00  
   258     44  LocalStep                -0.215248  20407.40   100.00  
   259     44  GlobalStep               -0.319674  20407.40   100.00  
   260     44  GlobalStep               -0.295718  20407.40   100.00  
   261     44  GlobalStep               -0.215731  20407.40   100.00  
   262     44  GlobalStep               -0.229478  20407.40   100.00  
   263     44  GlobalStep               -0.309927  20407.40   100.00  
   264     44  GlobalStep               -0.228497  20407.40   100.00  
   265     44  GlobalStep               -0.123203  20407.40   100.00  
   266     44  GlobalStep               -0.507844  20407.40   100.00 *
   268     53  Discarded                           20430.54
   269     53  Discarded                           20430.55
   270     53  Discarded                           20430.56
   271     60  Discarded                           20431.04
   272     60  Discarded                           20431.04
   273     60  Discarded                           20431.16
   273     60  LocalStep                -0.392367  25226.31   100.00  
   274     61  GlobalStep               -0.392367  25227.02   100.00  
   275     61  GlobalStep               -0.392367  25233.05   100.00  
   276     61  GlobalStep               -0.390652  25266.55   100.00  
   277     61  GlobalStep               -0.392367  25283.71   100.00  
   278     61  GlobalStep               -0.392367  25289.33   100.00  
   279     61  GlobalStep               -0.390647  25307.11   100.00  
   280     62  GlobalStep               -0.392367  25309.22   100.00  
   281     62  GlobalStep               -0.392367  25310.34   100.00  
   282     62  GlobalStep               -0.392367  25314.67   100.00  
   283     62  GlobalStep               -0.392367  25334.14   100.00  
   284     62  GlobalStep               -0.392367  25335.36   100.00  
   285     62  GlobalStep               -0.392367  25351.03   100.00  
   286     63  GlobalStep               -0.392367  25352.45   100.00  
   287     63  GlobalStep               -0.392367  25356.48   100.00  
   288     63  GlobalStep               -0.392367  25368.03   100.00  
   289     63  GlobalStep               -0.392367  25370.35   100.00  
   290     63  GlobalStep               -0.392367  25376.98   100.00  
   291     63  GlobalStep               -0.392367  25379.20   100.00  
   292     64  GlobalStep               -0.392367  25383.72   100.00  
   293     64  LocalStep                -0.392048  25384.24   100.00  
   294     64  GlobalStep               -0.392367  25388.57   100.00  
   295     64  GlobalStep               -0.392000  25391.20   100.00  
   296     64  GlobalStep               -0.392367  25392.32   100.00  
   297     64  GlobalStep               -0.392367  25392.76   100.00  
   298     65  GlobalStep               -0.392367  25406.02   100.00  
   299     65  GlobalStep               -0.392367  25407.63   100.00  
   300     65  GlobalStep               -0.392367  25410.86   100.00  
   301     65  GlobalStep               -0.392367  25413.19   100.00  
   302     65  GlobalStep               -0.392367  25415.52   100.00  
   303     65  GlobalStep               -0.392367  25417.53   100.00  
   304     66  GlobalStep               -0.392367  25419.25   100.00  
   305     66  GlobalStep               -0.392367  25420.28   100.00  
   306     66  GlobalStep               -0.392367  25425.52   100.00  
   307     66  GlobalStep               -0.392367  25426.65   100.00  
   308     66  GlobalStep               -0.392367  25428.67   100.00  
   309     66  GlobalStep               -0.392367  25432.41   100.00  
   310     67  GlobalStep               -0.392367  25436.74   100.00  
   311     67  GlobalStep               -0.392367  25438.67   100.00  
   312     67  GlobalStep               -0.392367  25440.89   100.00  
   313     67  GlobalStep               -0.392367  25453.85   100.00  
   314     67  GlobalStep               -0.392367  25456.49   100.00  
   315     67  GlobalStep               -0.392367  25470.86   100.00  
   316     68  GlobalStep               -0.392367  25471.57   100.00  
   317     68  GlobalStep               -0.392367  25472.00   100.00  
   318     68  GlobalStep               -0.392367  25473.91   100.00  
   319     68  GlobalStep               -0.392367  25477.66   100.00  
   320     68  GlobalStep               -0.367268  25626.30   100.00  
   321     68  GlobalStep               -0.387957  25648.87   100.00  
   322     69  GlobalStep               -0.393254  25955.17   100.00  
   323     69  GlobalStep               -0.439267  26002.94   100.00  
   324     69  GlobalStep               -0.437240  26042.08   100.00  
   325     69  GlobalStep               -0.440827  26054.54   100.00  
   326     69  GlobalStep               -0.446708  26060.77   100.00  
   327     69  GlobalStep               -0.437452  26090.87   100.00  
   328     70  GlobalStep               -0.438836  26100.91   100.00  
   329     70  GlobalStep               -0.452571  26179.36   100.00  
   330     70  GlobalStep               -0.450113  26180.79   100.00  
   331     70  GlobalStep               -0.457191  26192.56   100.00  
   332     70  GlobalStep               -0.458109  26219.18   100.00  
   333     70  GlobalStep               -0.293055  26224.82   100.00  
   334     71  GlobalStep               -0.455343  26229.57   100.00  
   335     71  GlobalStep               -0.462539  26262.69   100.00  
   336     71  GlobalStep               -0.460765  26290.20   100.00  
   337     71  GlobalStep               -0.295813  26326.95   100.00  
   338     71  GlobalStep               -0.462517  26328.67   100.00  
   339     71  GlobalStep               -0.475307  26380.14   100.00  
   340     72  GlobalStep               -0.470609  26383.89   100.00  
   341     72  GlobalStep               -0.484956  26434.85   100.00  
   342     72  LocalStep                -0.482223  26434.85   100.00  
   343     72  GlobalStep               -0.479830  26438.18   100.00  
   344     72  GlobalStep               -0.479184  26451.55   100.00  
   345     72  GlobalStep               -0.488023  26464.13   100.00  
   346     73  GlobalStep               -0.490432  26513.20   100.00  
   347     73  GlobalStep               -0.494624  26516.94   100.00  
   348     73  LocalStep                -0.215248  26536.53   100.00  
   349     73  GlobalStep               -0.463871  26539.95   100.00  
   350     73  RefinementStep           -0.508122  26542.07   100.00 *
   351     73  LocalStep                -0.215248  26546.80   100.00  
   352     73  GlobalStep               -0.494943  26547.23   100.00  
   353     74  LocalStep                -0.215248  26549.05   100.00  
   354     74  GlobalStep               -0.489294  26551.58   100.00  
   355     74  LocalStep                -0.215248  26563.65   100.00  
   356     74  LocalStep                -0.215248  26568.09   100.00  
   357     74  LocalStep                -0.215248  26573.63   100.00  
   358     74  GlobalStep               -0.288545  26587.70   100.00  
   359     75  LocalStep                -0.215248  26591.13   100.00  
   360     75  LocalStep                -0.215248  26593.18   100.00  
   361     75  GlobalStep               -0.315411  26613.25   100.00  
   362     75  GlobalStep               -0.288418  26636.83   100.00  
   363     75  GlobalStep               -0.326020  26639.66   100.00  
   364     75  GlobalStep               -0.305153  26711.00   100.00  
   365     76  GlobalStep               -0.305784  26744.53   100.00  
   366     76  GlobalStep               -0.296538  26779.16   100.00  
   367     76  LocalStep                -0.215248  27146.15   100.00  
   368     76  LocalStep                -0.215248  27397.61   100.00  
   369     76  LocalStep                -0.392367  28917.34   100.00  
   370     76  LocalStep                -0.383506  29181.53   100.00  
   371     77  GlobalStep               -0.392367  29492.56   100.00  
   372     77  GlobalStep               -0.392367  29580.94   100.00  
   373     77  GlobalStep               -0.392367  29586.67   100.00  
   374     77  GlobalStep               -0.392367  29592.11   100.00  
   375     77  GlobalStep               -0.388111  29593.13   100.00  
   376     77  GlobalStep               -0.392367  29623.35   100.00  
   377     78  GlobalStep               -0.392367  29631.10   100.00  
   378     78  GlobalStep               -0.392367  29632.02   100.00  
   379     78  GlobalStep               -0.392367  29685.89   100.00  
   380     78  GlobalStep               -0.392367  29686.21   100.00  
   381     78  GlobalStep               -0.392367  29756.94   100.00  
   382     78  GlobalStep               -0.392367  29767.50   100.00  
   383     79  GlobalStep               -0.392367  29767.72   100.00  
   384     79  GlobalStep               -0.393737  29798.53   100.00  
   385     79  GlobalStep               -0.392367  29825.24   100.00  
   386     79  GlobalStep               -0.392367  29843.02   100.00  
   387     79  GlobalStep               -0.392367  29845.34   100.00  
   388     79  GlobalStep               -0.392367  30179.57   100.00  
   389     80  GlobalStep               -0.392367  30268.47   100.00  
   390     80  LocalStep                -0.229509  30313.32   100.00  
   391     80  GlobalStep               -0.392367  30452.06   100.00  
   392     80  GlobalStep               -0.392367  30454.20   100.00  
   393     80  GlobalStep               -0.450751  30462.16   100.00  
   394     80  GlobalStep               -0.437730  30467.50   100.00  
   395     81  GlobalStep               -0.392367  30493.61   100.00  
   396     81  GlobalStep               -0.377138  30545.30   100.00  
   397     81  GlobalStep               -0.392367  30610.73   100.00  
   398     81  GlobalStep               -0.344150  30623.98   100.00  
   399     81  GlobalStep               -0.453920  30635.25   100.00  
   400     81  GlobalStep               -0.458422  30637.09   100.00  
   401     82  GlobalStep               -0.392367  30709.73   100.00  
   402     82  GlobalStep               -0.330243  30795.02   100.00  
   403     82  GlobalStep               -0.314843  30847.69   100.00  
   404     82  LocalStep                -0.215248  30908.90   100.00  
   405     82  GlobalStep               -0.274248  30931.20   100.00  
   406     82  GlobalStep               -0.441961  30941.57   100.00  
   407     83  GlobalStep               -0.351171  30945.52   100.00  
   408     83  GlobalStep               -0.441791  30954.17   100.00  
   409     83  LocalStep                -0.216215  31000.44   100.00  
   410     83  GlobalStep               -0.450065  31045.11   100.00  
   411     83  GlobalStep               -0.434643  31047.03   100.00  
   412     83  GlobalStep               -0.500268  31059.59   100.00  
   413     84  LocalStep                -0.250658  31088.61   100.00  
   414     84  GlobalStep               -0.342962  31124.55   100.00  
   415     84  GlobalStep               -0.441297  31139.62   100.00  
   416     84  GlobalStep               -0.367359  31153.49   100.00  
   417     84  LocalStep                -0.230165  31167.46   100.00  
   418     84  GlobalStep               -0.476170  31171.01   100.00  
   419     85  GlobalStep               -0.221337  31181.47   100.00  
   420     85  GlobalStep               -0.264105  31215.70   100.00  
   421     85  LocalStep                -0.215248  31226.06   100.00  
   422     85  GlobalStep               -0.304871  31233.81   100.00  
   423     85  GlobalStep               -0.516103  31253.20   100.00 *
   424     85  GlobalStep               -0.393889  31286.13   100.00  
   425     86  GlobalStep               -0.242801  31288.66   100.00  
   426     86  GlobalStep               -0.415178  31387.78   100.00  
   427     86  GlobalStep               -0.392367  31397.25   100.00  
   428     86  GlobalStep               -0.400241  31589.04   100.00  
   429     86  LocalStep                -0.216501  31695.17   100.00  
   430     86  GlobalStep               -0.279184  31732.71   100.00  
   431     87  GlobalStep               -0.470883  31737.26   100.00  
   432     87  GlobalStep               -0.503950  31755.35   100.00  
   433     87  GlobalStep               -0.215248  31792.79   100.00  
   434     87  GlobalStep               -0.358582  31825.00   100.00  
   435     87  LocalStep                -0.215248  31827.04   100.00  
   436     87  GlobalStep               -0.423307  31827.48   100.00  
   437     88  GlobalStep               -0.380596  31891.99   100.00  
   438     88  GlobalStep               -0.411990  31912.89   100.00  
   439     88  LocalStep                -0.215248  31930.26   100.00  
   440     88  GlobalStep               -0.215248  31930.37   100.00  
   441     88  GlobalStep               -0.283188  31970.02   100.00  
   442     88  GlobalStep               -0.324549  31974.27   100.00  
   443     89  GlobalStep               -0.498283  31977.71   100.00  
   444     89  GlobalStep               -0.215248  31982.76   100.00  
   445     89  GlobalStep               -0.215248  31987.30   100.00  
   446     89  LocalStep                -0.215248  31999.57   100.00  
   447     89  LocalStep                -0.215248  32069.11   100.00  
   448     89  GlobalStep               -0.215248  32101.33   100.00  
   449     90  GlobalStep               -0.215248  32115.31   100.00  
   450     90  GlobalStep               -0.493071  32136.51   100.00  
   451     90  LocalStep                -0.215248  32140.96   100.00  
   452     90  GlobalStep               -0.499676  32141.49   100.00  
   453     90  LocalStep                -0.332636  32142.72   100.00  
   454     90  GlobalStep               -0.401309  32162.03   100.00  
   455     91  GlobalStep               -0.328629  32186.26   100.00  
   456     91  GlobalStep               -0.423307  32197.01   100.00  
   457     91  RefinementStep           -0.455448  32242.01   100.00  
   458     91  GlobalStep               -0.395489  32244.75   100.00  
   459     91  GlobalStep               -0.215977  32289.41   100.00  
   460     91  LocalStep                -0.216087  32368.77   100.00  
   461     91  GlobalStep               -0.216247  32500.99   100.00  
   462     92  GlobalStep               -0.215248  32502.43   100.00  
   463     92  GlobalStep               -0.218591  32532.67   100.00  
   464     92  GlobalStep               -0.215248  32640.51   100.00  
   465     92  GlobalStep               -0.392367  33525.65   100.00  
   466     92  GlobalStep               -0.392367  33609.23   100.00  
   467     92  GlobalStep               -0.392367  33699.73   100.00  
   468     93  GlobalStep               -0.392367  33774.49   100.00  
   469     93  GlobalStep               -0.392367  33907.10   100.00  
   470     93  GlobalStep               -0.371078  34514.15   100.00  
   471     93  LocalStep                -0.215248  34532.84   100.00  
   472     93  GlobalStep               -0.392367  34621.13   100.00  
   473     93  GlobalStep               -0.393478  34735.19   100.00  
   474     94  GlobalStep               -0.314864  34963.00   100.00  
   475     94  GlobalStep               -0.379863  35023.81   100.00  
   476     94  GlobalStep               -0.236729  35026.14   100.00  
   477     94  GlobalStep               -0.489454  35065.29   100.00  
   478     94  GlobalStep               -0.475583  35100.63   100.00  
   479     94  GlobalStep               -0.331512  35148.31   100.00  
   480     95  LocalStep                -0.215248  35194.88   100.00  
   481     95  GlobalStep               -0.392367  35201.53   100.00  
   482     95  LocalStep                -0.392367  35232.35   100.00  
   483     95  GlobalStep               -0.392367  35274.30   100.00  
   484     95  LocalStep                -0.222912  35300.61   100.00  
   485     95  LocalStep                -0.392666  35306.36   100.00  
   486     96  GlobalStep               -0.249975  35331.58   100.00  
   487     96  GlobalStep               -0.392367  35341.94   100.00  
   488     96  GlobalStep               -0.410478  35351.61   100.00  
   489     96  GlobalStep               -0.490261  35511.01   100.00  
   490     96  GlobalStep               -0.215248  35543.16   100.00  
   491     96  GlobalStep               -0.392367  35581.53   100.00  
   492     97  GlobalStep               -0.372405  35626.81   100.00  
   493     97  GlobalStep               -0.451243  35643.58   100.00  
   494     97  LocalStep                -0.216196  35679.62   100.00  
   495     97  GlobalStep               -0.314973  35699.52   100.00  
   496     97  GlobalStep               -0.258755  39658.34   100.00  
   497     97  GlobalStep               -0.215248  39658.34   100.00  
   498     97  GlobalStep               -0.365027  39658.34   100.00  
   499     97  LocalStep                -0.215248  39658.34   100.00  
   500     97  GlobalStep               -0.215248  39658.34   100.00  
   501     97  GlobalStep               -0.274421  39658.34   100.00  
   502     97  GlobalStep               -0.465959  39658.34   100.00  
   503     97  GlobalStep               -0.313520  39658.34   100.00  
   504     97  LocalStep                -0.268047  39658.34   100.00  
   505     97  GlobalStep               -0.215248  39658.34   100.00  
   506     97  GlobalStep               -0.397197  39658.34   100.00  
   507     97  GlobalStep               -0.215248  39658.34   100.00  
   508     97  GlobalStep               -0.380184  39658.34   100.00  
   509     97  GlobalStep               -0.478921  39658.34   100.00  
   510     97  LocalStep                -0.215248  39658.34   100.00  
   511     97  GlobalStep               -0.215248  39658.34   100.00  
   512     97  GlobalStep               -0.341567  39658.34   100.00  
   513     97  GlobalStep               -0.283423  39658.34   100.00  
   514     97  GlobalStep               -0.215248  39658.34   100.00  
   515     97  GlobalStep               -0.215248  39658.34   100.00  
   516     97  GlobalStep               -0.422459  39658.34   100.00  
   517     97  GlobalStep               -0.446719  39658.34   100.00  
   518     97  GlobalStep               -0.215248  39658.34   100.00  
   519     97  GlobalStep               -0.486166  39658.34   100.00  
   520     97  GlobalStep               -0.247850  39658.34   100.00  
   521     97  LocalStep                -0.249558  39658.34   100.00  
   522     97  GlobalStep               -0.390162  39658.34   100.00  
   523     97  GlobalStep               -0.215248  39658.34   100.00  
   524     97  GlobalStep               -0.466059  39658.34   100.00  
   525     97  GlobalStep               -0.518578  39658.34   100.00 *
   526     97  GlobalStep               -0.293651  39658.34   100.00  
   527     97  LocalStep                -0.215248  39658.34   100.00  
   528     97  GlobalStep               -0.392367  39658.34   100.00  
   529     97  GlobalStep               -0.392367  39658.34   100.00  
   530     97  GlobalStep               -0.502269  39658.34   100.00  
   531     97  GlobalStep               -0.470468  39658.34   100.00  
   532     97  LocalStep                -0.215248  39658.34   100.00  
   533     97  GlobalStep               -0.215248  39658.34   100.00  
   534     97  GlobalStep               -0.392367  39658.34   100.00  
   535     97  GlobalStep               -0.392367  39658.34   100.00  
   536     97  GlobalStep               -0.468914  39658.34   100.00  
   537     97  GlobalStep               -0.477425  39658.34   100.00  
   538     97  GlobalStep               -0.388966  39658.34   100.00  
   539     97  LocalStep                -0.215248  39658.34   100.00  
   540     97  GlobalStep               -0.393192  39658.34   100.00  
   541     97  GlobalStep               -0.392367  39658.34   100.00  
   542     97  GlobalStep               -0.470869  39658.34   100.00  
   543     97  GlobalStep               -0.492017  39658.34   100.00  
   544     97  LocalStep                -0.215248  39658.34   100.00  
   545     97  GlobalStep               -0.392367  39658.34   100.00  
   546     97  GlobalStep               -0.392367  39658.34   100.00  
   547     97  GlobalStep               -0.260920  39658.34   100.00  
   548     97  GlobalStep               -0.512061  39658.34   100.00  
   549     97  GlobalStep               -0.238403  39658.34   100.00  
   550     97  LocalStep                -0.215248  39658.34   100.00  
   551     97  GlobalStep               -0.392367  39658.34   100.00  
   552     97  GlobalStep               -0.391557  39658.34   100.00  
   553     97  RefinementStep           -0.518084  39658.34   100.00  
   554     97  GlobalStep               -0.252391  39658.34   100.00  
   555     97  GlobalStep               -0.507254  39658.34   100.00  
   556     97  GlobalStep               -0.387651  39658.34   100.00  
   557     97  GlobalStep               -0.215248  39658.34   100.00  
   558     97  LocalStep                -0.242050  39658.34   100.00  
   559     97  GlobalStep               -0.215248  39658.34   100.00  
   560     97  GlobalStep               -0.266105  39658.34   100.00  
   561     97  GlobalStep               -0.536444  39658.34   100.00 *
   562     97  GlobalStep               -0.463048  39658.34   100.00  
   563     97  LocalStep                -0.215248  39658.34   100.00  
   564     97  GlobalStep               -0.392367  39658.34   100.00  
   565     97  GlobalStep               -0.390809  39658.34   100.00  
   566     97  GlobalStep               -0.392367  39658.34   100.00  
   567     97  GlobalStep               -0.448986  39658.34   100.00  
   568     97  GlobalStep               -0.495064  39658.34   100.00  
   569     97  LocalStep                -0.215248  39658.34   100.00  
   570     97  GlobalStep               -0.215248  39658.34   100.00  
   571     97  GlobalStep               -0.215787  39658.34   100.00  
   572     97  GlobalStep               -0.215248  39658.34   100.00  
   573     97  GlobalStep               -0.530084  39658.34   100.00  
   574     97  GlobalStep               -0.277653  39658.34   100.00  
   575     97  LocalStep                -0.216831  39658.34   100.00  
   576     97  GlobalStep               -0.215248  39658.34   100.00  
   577     97  GlobalStep               -0.392367  39658.34   100.00  
   578     97  GlobalStep               -0.215972  39658.35   100.00  
   579     97  GlobalStep               -0.525162  39658.35   100.00  
   580     97  GlobalStep               -0.482014  39658.35   100.00  
   581     97  LocalStep                -0.215248  39658.35   100.00  
   582     97  GlobalStep               -0.392367  39658.35   100.00  
   583     97  GlobalStep               -0.392987  39658.35   100.00  
   584     97  GlobalStep               -0.393221  39658.35   100.00  
   585     97  GlobalStep               -0.489236  39658.35   100.00  
   586     97  GlobalStep               -0.264238  39658.35   100.00  
   587     97  LocalStep                -0.215248  39658.35   100.00  
   588     97  GlobalStep               -0.396529  39658.35   100.00  
   589     97  GlobalStep               -0.237177  39658.35   100.00  
   590     97  GlobalStep               -0.392367  39658.35   100.00  
   591     97  GlobalStep               -0.479842  39658.35   100.00  
Summary: iters 592 evals 600 noisy_evals   0 cycles  97 opt_time 39658.35 tot_time 39658.35 obj        -0.536444 gap 100.00
Val: -0.5364440218
X: 

[7.6921653188e-01 8.3344829109e-01 8.6451168367e-03 8.8899047115e-01
 2.6798542112e-01 9.9473197312e-01 8.7532207851e-01 9.7876782595e-04
 6.8962265673e-02 2.7802409506e-01 8.6346709521e-01 1.9875682236e-01
 1.6511342931e-01]


Itercount: 592
Evalcount: 600
Fast_evalcount: 0
