# Supplementary material for: Black-box and surrogate optimization for tuning spiking neural models of striatum plasticity
Source: Front Neuroinform. 2022 Oct 20;16:1017222. doi: 10.3389/fninf.2022.1017222 (PMC9630480; doi:10.3389/fninf.2022.1017222)
Supplement: Supplementary file 1 [file Data_Sheet_1.ZIP › SHARED_DATA_TuningSpiking/RBFOpt/600FE/Alv_RBF_600_8.txt]

  Iter  Cycle  Action             Objective value      Time      Gap
  ----  -----  ------             ---------------      ----      ---
     0      0  Initialization           -0.392367   3663.89   100.00  
     0      0  Initialization           -0.392572   3663.89   100.00 *
     0      0  Initialization           -0.215248   3663.89   100.00  
     0      0  Initialization           -0.215248   3663.89   100.00  
     0      0  Initialization           -0.212838   3663.89   100.00  
     0      0  Initialization           -0.392367   3663.89   100.00  
     0      0  Initialization           -0.365300   3663.89   100.00  
     0      0  Initialization           -0.215248   3663.89   100.00  
     0      0  Initialization           -0.374907   3663.89   100.00  
     0      0  Initialization           -0.392367   3663.89   100.00  
     0      0  Initialization           -0.215248   3663.89   100.00  
     0      0  Initialization           -0.392367   3663.89   100.00  
     0      0  Initialization           -0.237395   3663.89   100.00  
     0      0  Initialization           -0.376596   3663.89   100.00  
     0      0  Initialization           -0.348413   3663.89   100.00  
     1      3  Discarded                            3663.98
     2      3  Discarded                            3663.98
     2     16  GlobalStep               -0.392367   8999.92   100.00  
     3     16  GlobalStep               -0.392367   9021.07   100.00  
     4     16  GlobalStep               -0.392367   9030.80   100.00  
     5     16  LocalStep                -0.392367   9031.70   100.00  
     6     16  GlobalStep               -0.390135   9038.22   100.00  
     7     17  GlobalStep               -0.389560   9061.08   100.00  
     8     17  LocalStep                -0.392367   9071.76   100.00  
     9     17  LocalStep                -0.392024   9073.87   100.00  
    10     17  GlobalStep               -0.392367   9073.97   100.00  
    11     17  GlobalStep               -0.392367   9074.48   100.00  
    12     17  LocalStep                -0.392367   9076.68   100.00  
    13     18  LocalStep                -0.392367   9081.50   100.00  
    14     18  LocalStep                -0.392367   9083.43   100.00  
    15     18  GlobalStep               -0.392367   9085.34   100.00  
    16     18  GlobalStep               -0.392367   9085.84   100.00  
    17     18  GlobalStep               -0.392367   9092.96   100.00  
    18     18  GlobalStep               -0.392367   9097.68   100.00  
    19     19  GlobalStep               -0.392367   9099.08   100.00  
    20     19  GlobalStep               -0.392367   9099.79   100.00  
    21     19  GlobalStep               -0.392367   9100.79   100.00  
    22     19  GlobalStep               -0.392367   9101.90   100.00  
    23     19  LocalStep                -0.392367   9102.30   100.00  
    24     19  LocalStep                -0.392367   9108.32   100.00  
    25     20  GlobalStep               -0.392367   9110.43   100.00  
    26     20  GlobalStep               -0.392367   9114.71   100.00  
    27     20  GlobalStep               -0.392367   9119.64   100.00  
    28     20  LocalStep                -0.392367   9120.84   100.00  
    29     20  GlobalStep               -0.392367   9122.55   100.00  
    30     20  GlobalStep               -0.392367   9129.47   100.00  
    31     21  GlobalStep               -0.392367   9135.09   100.00  
    32     21  LocalStep                -0.392367   9136.51   100.00  
    33     21  GlobalStep               -0.392367   9142.63   100.00  
    34     21  LocalStep                -0.392367   9143.14   100.00  
    35     21  GlobalStep               -0.392367   9157.48   100.00  
    36     21  GlobalStep               -0.392367   9167.41   100.00  
    37     22  LocalStep                -0.392367   9184.26   100.00  
    38     22  GlobalStep               -0.372749   9185.77   100.00  
    39     22  GlobalStep               -0.389511   9190.79   100.00  
    40     22  GlobalStep               -0.392367   9198.82   100.00  
    41     22  LocalStep                -0.392367   9213.06   100.00  
    42     22  GlobalStep               -0.392367   9222.88   100.00  
    43     23  GlobalStep               -0.392367   9236.42   100.00  
    44     23  GlobalStep               -0.392763   9237.38   100.00 *
    45     23  GlobalStep               -0.392367   9241.00   100.00  
    46     23  GlobalStep               -0.392367   9249.52   100.00  
    47     23  GlobalStep               -0.392367   9254.64   100.00  
    48     23  GlobalStep               -0.390783   9267.68   100.00  
    49     24  GlobalStep               -0.359222   9268.69   100.00  
    50     24  GlobalStep               -0.392777   9283.26   100.00 *
    51     24  GlobalStep               -0.392367   9285.47   100.00  
    52     24  GlobalStep               -0.387356   9301.61   100.00  
    53     24  GlobalStep               -0.392367   9302.02   100.00  
    54     24  GlobalStep               -0.393035   9302.32   100.00 *
    55     25  GlobalStep               -0.392622   9308.85   100.00  
    56     25  GlobalStep               -0.389868   9309.96   100.00  
    57     25  GlobalStep               -0.392367   9320.39   100.00  
    58     25  GlobalStep               -0.392022   9349.57   100.00  
    59     25  GlobalStep               -0.392367   9355.59   100.00  
    60     25  GlobalStep               -0.386335   9379.05   100.00  
    61     26  GlobalStep               -0.392446   9389.99   100.00  
    62     26  GlobalStep               -0.391476   9402.80   100.00  
    63     26  GlobalStep               -0.392367   9411.22   100.00  
    64     26  GlobalStep               -0.392566   9429.58   100.00  
    65     26  GlobalStep               -0.381048   9452.04   100.00  
    66     26  GlobalStep               -0.290813   9459.76   100.00  
    67     27  GlobalStep               -0.392216   9480.12   100.00  
    68     27  GlobalStep               -0.396402   9482.29   100.00 *
    69     27  GlobalStep               -0.392367   9484.09   100.00  
    70     27  GlobalStep               -0.402924   9502.74   100.00 *
    71     27  GlobalStep               -0.388650   9518.49   100.00  
    72     27  GlobalStep               -0.392367   9529.32   100.00  
    73     28  GlobalStep               -0.292383   9563.54   100.00  
    74     28  GlobalStep               -0.369775   9571.91   100.00  
    75     28  GlobalStep               -0.390796   9577.33   100.00  
    76     28  GlobalStep               -0.337507   9598.98   100.00  
    77     28  GlobalStep               -0.337638   9605.81   100.00  
    78     28  GlobalStep               -0.355183   9620.95   100.00  
    79     29  GlobalStep               -0.376412   9637.69   100.00  
    80     29  GlobalStep               -0.349447   9652.25   100.00  
    81     29  GlobalStep               -0.339928   9708.60   100.00  
    82     29  GlobalStep               -0.364683   9848.65   100.00  
    83     29  GlobalStep               -0.344740   9852.26   100.00  
    84     29  GlobalStep               -0.230982   9990.62   100.00  
    85     30  GlobalStep               -0.367902  10003.05   100.00  
    86     30  GlobalStep               -0.280504  10035.44   100.00  
    87     30  GlobalStep               -0.303394  10037.25   100.00  
    88     30  GlobalStep               -0.261188  10191.45   100.00  
    89     30  GlobalStep               -0.250364  10225.04   100.00  
    90     30  GlobalStep               -0.313399  10272.56   100.00  
    91     31  GlobalStep               -0.294034  10291.62   100.00  
    92     31  RefinementStep           -0.215248  10355.18   100.00  
    93     31  GlobalStep               -0.215248  10368.01   100.00  
    94     31  GlobalStep               -0.215248  10383.16   100.00  
    95     31  LocalStep                -0.258674  10423.26   100.00  
    96     31  GlobalStep               -0.224380  10493.54   100.00  
    97     31  LocalStep                -0.215248  11281.62   100.00  
    98     32  GlobalStep               -0.385742  14355.06   100.00  
    99     32  GlobalStep               -0.392367  14371.81   100.00  
   100     32  LocalStep                -0.392241  14488.11   100.00  
   101     32  LocalStep                -0.392367  14520.69   100.00  
   102     32  LocalStep                -0.392367  14529.12   100.00  
   103     32  LocalStep                -0.392367  14532.73   100.00  
   104     33  GlobalStep               -0.392367  14537.85   100.00  
   105     33  LocalStep                -0.392367  14542.31   100.00  
   106     33  GlobalStep               -0.392367  14549.43   100.00  
   107     33  GlobalStep               -0.392367  14552.54   100.00  
   108     33  GlobalStep               -0.392367  14558.56   100.00  
   109     33  GlobalStep               -0.392367  14565.19   100.00  
   110     34  GlobalStep               -0.388699  14565.59   100.00  
   111     34  GlobalStep               -0.392367  14576.65   100.00  
   112     34  LocalStep                -0.392367  14577.95   100.00  
   113     34  GlobalStep               -0.392367  14586.78   100.00  
   114     34  GlobalStep               -0.392367  14592.00   100.00  
   115     34  GlobalStep               -0.392367  14592.31   100.00  
   116     35  GlobalStep               -0.392367  14668.70   100.00  
   117     35  GlobalStep               -0.392367  14673.37   100.00  
   118     35  LocalStep                -0.392367  14706.58   100.00  
   119     35  GlobalStep               -0.392367  14710.39   100.00  
   120     35  GlobalStep               -0.392367  14743.09   100.00  
   121     35  GlobalStep               -0.392581  14752.53   100.00  
   122     36  GlobalStep               -0.392367  14754.55   100.00  
   123     36  LocalStep                -0.392367  14758.21   100.00  
   124     36  GlobalStep               -0.392367  14760.62   100.00  
   125     36  GlobalStep               -0.392367  14764.23   100.00  
   126     36  LocalStep                -0.392367  14767.95   100.00  
   127     36  GlobalStep               -0.392367  14769.76   100.00  
   128     37  LocalStep                -0.392367  14777.80   100.00  
   129     37  GlobalStep               -0.392367  14780.77   100.00  
   130     37  GlobalStep               -0.392410  14790.10   100.00  
   131     37  GlobalStep               -0.392367  14819.69   100.00  
   132     37  GlobalStep               -0.392367  14822.00   100.00  
   133     37  GlobalStep               -0.392367  14837.66   100.00  
   134     38  GlobalStep               -0.392776  14865.44   100.00  
   135     38  GlobalStep               -0.392367  14876.24   100.00  
   136     38  GlobalStep               -0.392367  14877.65   100.00  
   137     38  GlobalStep               -0.392367  14892.30   100.00  
   138     38  GlobalStep               -0.392367  14899.32   100.00  
   139     38  GlobalStep               -0.392367  14929.11   100.00  
   140     39  GlobalStep               -0.386075  14935.64   100.00  
   141     39  GlobalStep               -0.391556  14940.37   100.00  
   142     39  GlobalStep               -0.391974  14950.20   100.00  
   143     39  GlobalStep               -0.392367  14952.31   100.00  
   144     39  GlobalStep               -0.392367  14958.74   100.00  
   145     39  GlobalStep               -0.392367  14966.67   100.00  
   146     40  GlobalStep               -0.389564  14975.40   100.00  
   147     40  GlobalStep               -0.392367  14978.03   100.00  
   148     40  GlobalStep               -0.392606  14981.55   100.00  
   149     40  GlobalStep               -0.392367  15020.76   100.00  
   150     40  GlobalStep               -0.392367  15031.11   100.00  
   151     40  GlobalStep               -0.392367  15035.13   100.00  
   152     41  GlobalStep               -0.392367  15036.84   100.00  
   153     41  LocalStep                -0.392367  15051.23   100.00  
   154     41  GlobalStep               -0.392367  15079.91   100.00  
   155     41  GlobalStep               -0.392048  15082.93   100.00  
   156     41  GlobalStep               -0.365239  15095.07   100.00  
   157     41  GlobalStep               -0.392367  15133.49   100.00  
   158     42  GlobalStep               -0.392367  15151.85   100.00  
   159     42  GlobalStep               -0.392367  15157.40   100.00  
   160     42  GlobalStep               -0.392922  15165.43   100.00  
   161     42  GlobalStep               -0.344522  15171.76   100.00  
   162     42  GlobalStep               -0.372766  15203.76   100.00  
   163     42  GlobalStep               -0.392367  15218.71   100.00  
   164     43  GlobalStep               -0.392367  15249.40   100.00  
   165     43  LocalStep                -0.392367  15288.02   100.00  
   166     43  GlobalStep               -0.392367  15297.95   100.00  
   167     43  LocalStep                -0.390510  15304.78   100.00  
   168     43  GlobalStep               -0.375025  15386.33   100.00  
   169     43  GlobalStep               -0.392946  15445.31   100.00  
   170     44  GlobalStep               -0.392367  15524.44   100.00  
   171     44  LocalStep                -0.392563  20652.52   100.00  
   172     44  GlobalStep               -0.392367  20652.52   100.00  
   173     44  GlobalStep               -0.392056  20652.52   100.00  
   174     44  GlobalStep               -0.392367  20652.52   100.00  
   175     44  GlobalStep               -0.382864  20652.52   100.00  
   176     44  GlobalStep               -0.215248  20652.52   100.00  
   177     44  LocalStep                -0.392367  20652.52   100.00  
   178     44  GlobalStep               -0.392367  20652.52   100.00  
   179     44  GlobalStep               -0.392367  20652.52   100.00  
   180     44  GlobalStep               -0.392367  20652.52   100.00  
   181     44  GlobalStep               -0.392367  20652.52   100.00  
   182     44  GlobalStep               -0.392367  20652.52   100.00  
   183     44  LocalStep                -0.392367  20652.52   100.00  
   184     44  GlobalStep               -0.392367  20652.52   100.00  
   185     44  GlobalStep               -0.392367  20652.52   100.00  
   186     44  GlobalStep               -0.392367  20652.52   100.00  
   187     44  GlobalStep               -0.392367  20652.52   100.00  
   188     44  GlobalStep               -0.382891  20652.52   100.00  
   189     44  LocalStep                -0.392367  20652.52   100.00  
   190     44  GlobalStep               -0.392316  20652.52   100.00  
   191     44  GlobalStep               -0.392016  20652.52   100.00  
   192     44  GlobalStep               -0.392367  20652.52   100.00  
   193     44  GlobalStep               -0.344031  20652.52   100.00  
   194     44  GlobalStep               -0.392367  20652.52   100.00  
   195     44  LocalStep                -0.392367  20652.52   100.00  
   196     44  GlobalStep               -0.392367  20652.52   100.00  
   197     44  GlobalStep               -0.392367  20652.52   100.00  
   198     44  GlobalStep               -0.392367  20652.52   100.00  
   199     44  GlobalStep               -0.392367  20652.52   100.00  
   200     44  GlobalStep               -0.215248  20652.52   100.00  
   201     44  LocalStep                -0.289689  20652.52   100.00  
   202     44  GlobalStep               -0.392367  20652.52   100.00  
   203     44  GlobalStep               -0.392367  20652.52   100.00  
   204     44  GlobalStep               -0.392367  20652.52   100.00  
   205     44  GlobalStep               -0.392367  20652.53   100.00  
   206     44  GlobalStep               -0.392367  20652.53   100.00  
   207     44  LocalStep                -0.383591  20652.53   100.00  
   208     44  GlobalStep               -0.392367  20652.53   100.00  
   209     44  GlobalStep               -0.392367  20652.53   100.00  
   210     44  GlobalStep               -0.389647  20652.53   100.00  
   211     44  GlobalStep               -0.392367  20652.53   100.00  
   212     44  GlobalStep               -0.386905  20652.53   100.00  
   213     44  LocalStep                -0.392367  20652.53   100.00  
   214     44  GlobalStep               -0.392367  20652.53   100.00  
   215     44  GlobalStep               -0.392367  20652.53   100.00  
   216     44  GlobalStep               -0.392367  20652.53   100.00  
   217     44  GlobalStep               -0.215248  20652.53   100.00  
   218     44  GlobalStep               -0.392367  20652.53   100.00  
   219     44  LocalStep                -0.392367  20652.53   100.00  
   220     44  GlobalStep               -0.392474  20652.53   100.00  
   221     44  GlobalStep               -0.392367  20652.53   100.00  
   222     44  GlobalStep               -0.392367  20652.53   100.00  
   223     44  GlobalStep               -0.392367  20652.53   100.00  
   224     44  GlobalStep               -0.392367  20652.53   100.00  
   225     44  LocalStep                -0.357386  20652.53   100.00  
   226     44  GlobalStep               -0.392367  20652.53   100.00  
   227     44  GlobalStep               -0.392367  20652.53   100.00  
   228     44  GlobalStep               -0.392367  20652.53   100.00  
   229     44  GlobalStep               -0.392367  20652.53   100.00  
   230     44  GlobalStep               -0.392367  20652.53   100.00  
   231     44  LocalStep                -0.392367  20652.53   100.00  
   232     44  GlobalStep               -0.392367  20652.53   100.00  
   233     44  GlobalStep               -0.392367  20652.53   100.00  
   234     44  GlobalStep               -0.392367  20652.53   100.00  
   235     44  GlobalStep               -0.392367  20652.53   100.00  
   236     44  GlobalStep               -0.392763  20652.53   100.00  
   237     44  LocalStep                -0.392367  20652.53   100.00  
   238     44  GlobalStep               -0.392367  20652.53   100.00  
   239     44  GlobalStep               -0.392367  20652.53   100.00  
   240     44  GlobalStep               -0.392367  20652.53   100.00  
   241     44  GlobalStep               -0.215248  20652.53   100.00  
   242     44  GlobalStep               -0.392367  20652.53   100.00  
   243     44  LocalStep                -0.392367  20652.53   100.00  
   244     44  GlobalStep               -0.392367  20652.53   100.00  
   245     44  GlobalStep               -0.392367  20652.53   100.00  
   246     44  GlobalStep               -0.392367  20652.53   100.00  
   247     44  GlobalStep               -0.390230  20652.53   100.00  
   248     44  RefinementStep           -0.339450  20652.53   100.00  
   249     44  GlobalStep               -0.251799  20652.53   100.00  
   250     44  LocalStep                -0.356623  20652.53   100.00  
   251     44  GlobalStep               -0.392581  20652.53   100.00  
   252     44  GlobalStep               -0.392367  20652.53   100.00  
   253     44  GlobalStep               -0.392367  20652.53   100.00  
   254     44  GlobalStep               -0.392367  20652.53   100.00  
   255     44  GlobalStep               -0.223634  20652.53   100.00  
   256     44  LocalStep                -0.197730  20652.53   100.00  
   257     44  GlobalStep               -0.392367  20652.53   100.00  
   258     44  GlobalStep               -0.392447  20652.53   100.00  
   259     44  GlobalStep               -0.215248  20652.53   100.00  
   260     44  GlobalStep               -0.403248  20652.53   100.00 *
   261     44  GlobalStep               -0.215248  20652.53   100.00  
   262     44  GlobalStep               -0.369925  20652.53   100.00  
   263     44  GlobalStep               -0.389351  20652.53   100.00  
   264     44  GlobalStep               -0.248350  20652.53   100.00  
   265     44  GlobalStep               -0.361844  20652.53   100.00  
   267     59  Discarded                           20676.50
   268     60  Discarded                           20676.72
   268     60  GlobalStep               -0.392367  26258.39   100.00  
   269     60  GlobalStep               -0.392367  26290.88   100.00  
   270     60  GlobalStep               -0.392367  26292.00   100.00  
   271     60  GlobalStep               -0.392367  26295.11   100.00  
   272     60  GlobalStep               -0.392367  26296.55   100.00  
   273     61  GlobalStep               -0.392367  26297.37   100.00  
   274     61  GlobalStep               -0.392367  26297.37   100.00  
   275     61  GlobalStep               -0.392367  26301.92   100.00  
   276     61  GlobalStep               -0.392367  26304.55   100.00  
   277     61  GlobalStep               -0.392367  26317.11   100.00  
   278     61  GlobalStep               -0.392367  26318.64   100.00  
   279     62  LocalStep                -0.392367  26319.85   100.00  
   280     62  GlobalStep               -0.392367  26323.07   100.00  
   281     62  GlobalStep               -0.392367  26325.79   100.00  
   282     62  GlobalStep               -0.392367  26325.91   100.00  
   283     62  LocalStep                -0.392367  26329.43   100.00  
   284     62  LocalStep                -0.392367  26329.43   100.00  
   285     63  GlobalStep               -0.392367  26331.48   100.00  
   286     63  LocalStep                -0.392367  26333.19   100.00  
   287     63  GlobalStep               -0.392367  26337.01   100.00  
   288     63  GlobalStep               -0.392367  26341.23   100.00  
   289     63  GlobalStep               -0.391407  26342.45   100.00  
   290     63  GlobalStep               -0.390815  26345.47   100.00  
   291     64  GlobalStep               -0.392367  26345.90   100.00  
   292     64  GlobalStep               -0.392367  26348.83   100.00  
   293     64  LocalStep                -0.392367  26349.15   100.00  
   294     64  GlobalStep               -0.392367  26349.56   100.00  
   295     64  GlobalStep               -0.392367  26350.28   100.00  
   296     64  LocalStep                -0.392367  26351.11   100.00  
   297     65  GlobalStep               -0.392367  26358.16   100.00  
   298     65  GlobalStep               -0.392367  26358.16   100.00  
   299     65  GlobalStep               -0.392367  26359.68   100.00  
   300     65  LocalStep                -0.392367  26361.01   100.00  
   301     65  GlobalStep               -0.392367  26362.32   100.00  
   302     65  LocalStep                -0.392367  26363.86   100.00  
   303     66  GlobalStep               -0.392367  26371.61   100.00  
   304     66  GlobalStep               -0.392367  26374.94   100.00  
   305     66  LocalStep                -0.392367  26377.37   100.00  
   306     66  GlobalStep               -0.392367  26383.41   100.00  
   307     66  GlobalStep               -0.392367  26390.34   100.00  
   308     66  GlobalStep               -0.392367  26397.08   100.00  
   309     67  GlobalStep               -0.392367  26403.14   100.00  
   310     67  GlobalStep               -0.392367  26403.67   100.00  
   311     67  GlobalStep               -0.392367  26407.19   100.00  
   312     67  GlobalStep               -0.392367  26410.61   100.00  
   313     67  GlobalStep               -0.392367  26412.34   100.00  
   314     67  LocalStep                -0.390657  26413.67   100.00  
   315     68  GlobalStep               -0.392367  26426.75   100.00  
   316     68  GlobalStep               -0.392367  26429.06   100.00  
   317     68  GlobalStep               -0.392367  26431.09   100.00  
   318     68  GlobalStep               -0.392367  26433.43   100.00  
   319     68  GlobalStep               -0.392367  26435.46   100.00  
   320     68  GlobalStep               -0.392367  26444.20   100.00  
   321     69  GlobalStep               -0.392367  26444.44   100.00  
   322     69  GlobalStep               -0.392367  26447.97   100.00  
   323     69  GlobalStep               -0.392367  26452.30   100.00  
   324     69  GlobalStep               -0.392367  26452.91   100.00  
   325     69  GlobalStep               -0.392367  26456.93   100.00  
   326     69  GlobalStep               -0.392367  26460.07   100.00  
   327     70  GlobalStep               -0.392367  26463.11   100.00  
   328     70  GlobalStep               -0.392367  26466.54   100.00  
   329     70  GlobalStep               -0.392367  26468.76   100.00  
   330     70  GlobalStep               -0.392367  26476.60   100.00  
   331     70  GlobalStep               -0.392367  26482.32   100.00  
   332     70  GlobalStep               -0.392367  26484.25   100.00  
   333     71  GlobalStep               -0.392367  26485.08   100.00  
   334     71  GlobalStep               -0.392367  26485.50   100.00  
   335     71  GlobalStep               -0.392367  26485.82   100.00  
   336     71  GlobalStep               -0.392367  26489.05   100.00  
   337     71  GlobalStep               -0.392367  26492.88   100.00  
   338     71  GlobalStep               -0.392367  26495.11   100.00  
   339     72  GlobalStep               -0.392367  26497.94   100.00  
   340     72  GlobalStep               -0.392367  26504.27   100.00  
   341     72  GlobalStep               -0.392367  26505.20   100.00  
   342     72  GlobalStep               -0.392367  26507.43   100.00  
   343     72  GlobalStep               -0.392367  26511.17   100.00  
   344     72  GlobalStep               -0.392367  26512.11   100.00  
   345     73  GlobalStep               -0.392241  26513.44   100.00  
   346     73  GlobalStep               -0.389655  26566.30   100.00  
   347     73  GlobalStep               -0.382468  26624.40   100.00  
   348     73  GlobalStep               -0.393288  26681.19   100.00  
   349     73  GlobalStep               -0.394145  26702.16   100.00  
   350     73  GlobalStep               -0.369390  26705.49   100.00  
   351     74  RefinementStep           -0.410874  26731.40   100.00 *
   352     74  GlobalStep               -0.381981  26899.59   100.00  
   353     74  GlobalStep               -0.352769  27048.03   100.00  
   354     74  GlobalStep               -0.438159  27188.04   100.00 *
   355     74  GlobalStep               -0.307822  27254.85   100.00  
   356     74  GlobalStep               -0.395434  27328.07   100.00  
   357     74  LocalStep                -0.215248  27560.74   100.00  
   358     75  LocalStep                -0.215248  27622.54   100.00  
   359     75  GlobalStep               -0.258835  27653.05   100.00  
   360     75  GlobalStep               -0.251737  28075.34   100.00  
   361     75  LocalStep                -0.216290  28198.10   100.00  
   362     75  LocalStep                -0.215248  28203.14   100.00  
   363     75  GlobalStep               -0.215248  28259.73   100.00  
   364     76  LocalStep                -0.393254  30563.22   100.00  
   365     76  GlobalStep               -0.392367  31646.39   100.00  
   366     76  GlobalStep               -0.392367  31675.19   100.00  
   367     76  GlobalStep               -0.392367  31678.62   100.00  
   368     76  LocalStep                -0.392367  31725.48   100.00  
   369     76  GlobalStep               -0.392367  31739.74   100.00  
   370     77  LocalStep                -0.392367  31741.26   100.00  
   371     77  GlobalStep               -0.392367  31745.90   100.00  
   372     77  LocalStep                -0.392367  31760.27   100.00  
   373     77  GlobalStep               -0.392367  31767.90   100.00  
   374     77  GlobalStep               -0.392367  31770.14   100.00  
   375     77  LocalStep                -0.392367  31772.98   100.00  
   376     78  GlobalStep               -0.392367  31777.24   100.00  
   377     78  GlobalStep               -0.392367  31780.27   100.00  
   378     78  GlobalStep               -0.392367  31801.84   100.00  
   379     78  GlobalStep               -0.391028  31804.66   100.00  
   380     78  GlobalStep               -0.392367  31809.21   100.00  
   381     78  GlobalStep               -0.392367  31817.87   100.00  
   382     79  LocalStep                -0.392367  31817.89   100.00  
   383     79  GlobalStep               -0.392367  31818.91   100.00  
   384     79  GlobalStep               -0.392367  31831.67   100.00  
   385     79  LocalStep                -0.392367  31848.15   100.00  
   386     79  GlobalStep               -0.389731  31853.69   100.00  
   387     79  GlobalStep               -0.392367  31860.54   100.00  
   388     80  GlobalStep               -0.392367  31862.48   100.00  
   389     80  GlobalStep               -0.392367  31869.61   100.00  
   390     80  GlobalStep               -0.392367  31870.03   100.00  
   391     80  LocalStep                -0.392367  31872.75   100.00  
   392     80  GlobalStep               -0.392367  31886.62   100.00  
   393     80  LocalStep                -0.392367  31887.95   100.00  
   394     81  GlobalStep               -0.392367  31889.28   100.00  
   395     81  GlobalStep               -0.392367  31890.63   100.00  
   396     81  GlobalStep               -0.392367  31895.48   100.00  
   397     81  GlobalStep               -0.392367  31897.91   100.00  
   398     81  GlobalStep               -0.392367  31899.04   100.00  
   399     81  LocalStep                -0.392367  31902.59   100.00  
   400     82  GlobalStep               -0.392367  31902.72   100.00  
   401     82  GlobalStep               -0.392367  31902.94   100.00  
   402     82  GlobalStep               -0.392367  31903.87   100.00  
   403     82  GlobalStep               -0.392367  31904.51   100.00  
   404     82  GlobalStep               -0.392367  31905.94   100.00  
   405     82  GlobalStep               -0.392367  31917.42   100.00  
   406     83  LocalStep                -0.392367  31921.88   100.00  
   407     83  GlobalStep               -0.392367  31924.40   100.00  
   408     83  GlobalStep               -0.392031  31928.83   100.00  
   409     83  GlobalStep               -0.392367  31932.97   100.00  
   410     83  GlobalStep               -0.392367  31940.71   100.00  
   411     83  GlobalStep               -0.392367  31941.85   100.00  
   412     84  GlobalStep               -0.392367  31942.09   100.00  
   413     84  LocalStep                -0.392367  31942.42   100.00  
   414     84  GlobalStep               -0.392367  31955.39   100.00  
   415     84  LocalStep                -0.392286  31956.73   100.00  
   416     84  GlobalStep               -0.392367  31959.26   100.00  
   417     84  GlobalStep               -0.392367  31965.42   100.00  
   418     85  GlobalStep               -0.392367  31968.86   100.00  
   419     85  GlobalStep               -0.369705  31981.31   100.00  
   420     85  GlobalStep               -0.392367  31986.16   100.00  
   421     85  GlobalStep               -0.392367  31989.40   100.00  
   422     85  GlobalStep               -0.392367  32004.98   100.00  
   423     85  GlobalStep               -0.392367  32005.62   100.00  
   424     86  GlobalStep               -0.392367  32016.70   100.00  
   425     86  GlobalStep               -0.392367  32100.17   100.00  
   426     86  LocalStep                -0.392367  32113.14   100.00  
   427     86  GlobalStep               -0.392367  32251.26   100.00  
   428     86  GlobalStep               -0.378323  32299.52   100.00  
   429     86  GlobalStep               -0.332733  32366.09   100.00  
   430     87  GlobalStep               -0.406140  32421.78   100.00  
   431     87  GlobalStep               -0.392367  32498.85   100.00  
   432     87  GlobalStep               -0.392367  32502.18   100.00  
   433     87  GlobalStep               -0.388093  32555.77   100.00  
   434     87  GlobalStep               -0.397049  32570.75   100.00  
   435     87  GlobalStep               -0.404793  32575.51   100.00  
   436     88  GlobalStep               -0.330231  32918.67   100.00  
   437     88  GlobalStep               -0.392367  32939.96   100.00  
   438     88  GlobalStep               -0.259800  32952.73   100.00  
   439     88  GlobalStep               -0.165410  33020.16   100.00  
   440     88  GlobalStep               -0.426570  33143.86   100.00  
   441     88  GlobalStep               -0.392367  33266.97   100.00  
   442     89  GlobalStep               -0.227057  33275.93   100.00  
   443     89  GlobalStep               -0.392251  33407.36   100.00  
   444     89  GlobalStep               -0.376405  33444.19   100.00  
   445     89  GlobalStep               -0.375937  33472.71   100.00  
   446     89  LocalStep                -0.430200  33496.22   100.00  
   447     89  GlobalStep               -0.439771  33547.29   100.00 *
   448     90  GlobalStep               -0.329800  33580.94   100.00  
   449     90  RefinementStep           -0.370748  33583.87   100.00  
   450     90  GlobalStep               -0.285551  33692.87   100.00  
   451     90  GlobalStep               -0.339416  33723.28   100.00  
   452     90  GlobalStep               -0.255688  33754.20   100.00  
   453     90  GlobalStep               -0.378866  33759.95   100.00  
   454     90  GlobalStep               -0.246461  33801.52   100.00  
   455     91  GlobalStep               -0.215248  33855.72   100.00  
   456     91  GlobalStep               -0.215248  33897.08   100.00  
   457     91  GlobalStep               -0.322949  33979.35   100.00  
   458     91  GlobalStep               -0.425376  34431.70   100.00  
   459     91  LocalStep                -0.214679  35271.92   100.00  
   460     91  LocalStep                -0.390536  36065.78   100.00  
   461     92  GlobalStep               -0.392367  36313.55   100.00  
   462     92  LocalStep                -0.392367  36410.26   100.00  
   463     92  GlobalStep               -0.392367  36517.61   100.00  
   464     92  LocalStep                -0.391276  36527.17   100.00  
   465     92  LocalStep                -0.392367  36562.81   100.00  
   466     92  GlobalStep               -0.392367  36602.67   100.00  
   467     93  LocalStep                -0.392367  36605.22   100.00  
   468     93  GlobalStep               -0.390401  36607.85   100.00  
   469     93  GlobalStep               -0.392367  36608.59   100.00  
   470     93  GlobalStep               -0.392367  36647.83   100.00  
   471     93  LocalStep                -0.392367  36656.99   100.00  
   472     93  GlobalStep               -0.391478  36677.69   100.00  
   473     94  GlobalStep               -0.393889  36747.85   100.00  
   474     94  GlobalStep               -0.390269  36777.56   100.00  
   475     94  GlobalStep               -0.392877  36813.90   100.00  
   476     94  GlobalStep               -0.379974  36836.92   100.00  
   477     94  GlobalStep               -0.375128  36860.32   100.00  
   478     94  GlobalStep               -0.392367  36862.27   100.00  
   479     95  GlobalStep               -0.378040  36931.03   100.00  
   480     95  GlobalStep               -0.376893  37015.01   100.00  
   481     95  GlobalStep               -0.391506  37019.16   100.00  
   482     95  GlobalStep               -0.383076  37020.60   100.00  
   483     95  LocalStep                -0.372144  37038.18   100.00  
   484     95  GlobalStep               -0.362583  37096.89   100.00  
   485     96  GlobalStep               -0.330270  37113.39   100.00  
   486     96  GlobalStep               -0.413097  37143.92   100.00  
   487     96  GlobalStep               -0.216033  37160.10   100.00  
   488     96  GlobalStep               -0.435870  37233.95   100.00  
   489     96  GlobalStep               -0.397395  37261.57   100.00  
   490     96  GlobalStep               -0.391190  37331.12   100.00  
   491     97  GlobalStep               -0.395056  37362.87   100.00  
   492     97  GlobalStep               -0.437977  37426.49   100.00  
   493     97  GlobalStep               -0.215248  40677.71   100.00  
   494     97  GlobalStep               -0.272608  40677.71   100.00  
   495     97  LocalStep                -0.215313  40677.71   100.00  
   496     97  GlobalStep               -0.237432  40677.71   100.00  
   497     97  GlobalStep               -0.253841  40677.71   100.00  
   498     97  GlobalStep               -0.331358  40677.71   100.00  
   499     97  LocalStep                -0.216364  40677.71   100.00  
   500     97  GlobalStep               -0.368179  40677.71   100.00  
   501     97  GlobalStep               -0.440533  40677.71   100.00 *
   502     97  GlobalStep               -0.215248  40677.71   100.00  
   503     97  GlobalStep               -0.377965  40677.71   100.00  
   504     97  GlobalStep               -0.484639  40677.71   100.00 *
   505     97  GlobalStep               -0.460221  40677.71   100.00  
   506     97  GlobalStep               -0.215248  40677.71   100.00  
   507     97  GlobalStep               -0.218967  40677.71   100.00  
   508     97  GlobalStep               -0.323666  40677.71   100.00  
   509     97  GlobalStep               -0.380508  40677.71   100.00  
   510     97  LocalStep                -0.215248  40677.71   100.00  
   511     97  GlobalStep               -0.398055  40677.71   100.00  
   512     97  GlobalStep               -0.412717  40677.71   100.00  
   513     97  GlobalStep               -0.215248  40677.71   100.00  
   514     97  GlobalStep               -0.276386  40677.71   100.00  
   515     97  GlobalStep               -0.381179  40677.71   100.00  
   516     97  GlobalStep               -0.439698  40677.71   100.00  
   517     97  GlobalStep               -0.215248  40677.71   100.00  
   518     97  GlobalStep               -0.215248  40677.71   100.00  
   519     97  GlobalStep               -0.392257  40677.71   100.00  
   520     97  GlobalStep               -0.394044  40677.71   100.00  
   521     97  GlobalStep               -0.215248  40677.71   100.00  
   522     97  GlobalStep               -0.413893  40677.71   100.00  
   523     97  GlobalStep               -0.443683  40677.71   100.00  
   524     97  GlobalStep               -0.219963  40677.71   100.00  
   525     97  GlobalStep               -0.385242  40677.71   100.00  
   526     97  GlobalStep               -0.403839  40677.71   100.00  
   527     97  LocalStep                -0.215248  40677.71   100.00  
   528     97  GlobalStep               -0.215248  40677.71   100.00  
   529     97  GlobalStep               -0.389964  40677.71   100.00  
   530     97  GlobalStep               -0.391872  40677.71   100.00  
   531     97  LocalStep                -0.234775  40677.71   100.00  
   532     97  GlobalStep               -0.215248  40677.71   100.00  
   533     97  GlobalStep               -0.388814  40677.71   100.00  
   534     97  GlobalStep               -0.389678  40677.71   100.00  
   535     97  GlobalStep               -0.390839  40677.71   100.00  
   536     97  GlobalStep               -0.390052  40677.71   100.00  
   537     97  LocalStep                -0.215248  40677.71   100.00  
   538     97  GlobalStep               -0.257238  40677.71   100.00  
   539     97  GlobalStep               -0.392086  40677.71   100.00  
   540     97  GlobalStep               -0.386651  40677.71   100.00  
   541     97  GlobalStep               -0.391585  40677.71   100.00  
   542     97  GlobalStep               -0.290232  40677.71   100.00  
   543     97  LocalStep                -0.392367  40677.71   100.00  
   544     97  GlobalStep               -0.215248  40677.71   100.00  
   545     97  RefinementStep           -0.442065  40677.71   100.00  
   546     97  GlobalStep               -0.286943  40677.71   100.00  
   547     97  GlobalStep               -0.215248  40677.71   100.00  
   548     97  GlobalStep               -0.395002  40677.71   100.00  
   549     97  GlobalStep               -0.324620  40677.71   100.00  
   550     97  LocalStep                -0.215156  40677.71   100.00  
   551     97  GlobalStep               -0.215248  40677.71   100.00  
   552     97  GlobalStep               -0.215248  40677.71   100.00  
   553     97  GlobalStep               -0.392843  40677.71   100.00  
   554     97  GlobalStep               -0.400492  40677.71   100.00  
   555     97  GlobalStep               -0.462610  40677.71   100.00  
   556     97  LocalStep                -0.219355  40677.71   100.00  
   557     97  GlobalStep               -0.367695  40677.71   100.00  
   558     97  GlobalStep               -0.382380  40677.72   100.00  
   559     97  GlobalStep               -0.388900  40677.72   100.00  
   560     97  GlobalStep               -0.324511  40677.72   100.00  
   561     97  GlobalStep               -0.312202  40677.72   100.00  
   562     97  LocalStep                -0.403058  40677.72   100.00  
   563     97  GlobalStep               -0.247773  40677.72   100.00  
   564     97  GlobalStep               -0.215248  40677.72   100.00  
   565     97  GlobalStep               -0.215248  40677.72   100.00  
   566     97  GlobalStep               -0.422979  40677.72   100.00  
   567     97  GlobalStep               -0.455266  40677.72   100.00  
   568     97  LocalStep                -0.216091  40677.72   100.00  
   569     97  GlobalStep               -0.323199  40677.72   100.00  
   570     97  GlobalStep               -0.215248  40677.72   100.00  
   571     97  GlobalStep               -0.215248  40677.72   100.00  
   572     97  GlobalStep               -0.399247  40677.72   100.00  
   573     97  GlobalStep               -0.312154  40677.72   100.00  
   574     97  LocalStep                -0.392367  40677.72   100.00  
   575     97  GlobalStep               -0.215248  40677.72   100.00  
   576     97  GlobalStep               -0.215248  40677.72   100.00  
   577     97  GlobalStep               -0.215248  40677.72   100.00  
   578     97  GlobalStep               -0.318456  40677.72   100.00  
   579     97  GlobalStep               -0.417643  40677.72   100.00  
   580     97  LocalStep                -0.389001  40677.72   100.00  
   581     97  GlobalStep               -0.215248  40677.72   100.00  
   582     97  GlobalStep               -0.387858  40677.72   100.00  
   583     97  GlobalStep               -0.384521  40677.72   100.00  
   584     97  GlobalStep               -0.345829  40677.72   100.00  
   585     97  GlobalStep               -0.397025  40677.72   100.00  
   586     97  LocalStep                -0.355528  40677.72   100.00  
   587     97  GlobalStep               -0.367700  40677.72   100.00  
   588     97  GlobalStep               -0.358094  40677.72   100.00  
Summary: iters 589 evals 600 noisy_evals   0 cycles  97 opt_time 40677.72 tot_time 40677.72 obj        -0.484639 gap 100.00
Val: -0.4846391048
X: 

[0.9847211387 0.9753493484 0.0310622241 0.5849009083 0.9985212719
 0.7637232571 0.801150384  0.5710358509 0.0265931886 0.9698478446
 0.8217569506 0.1432982646 0.1378914878]


Itercount: 589
Evalcount: 600
Fast_evalcount: 0
