# Supplementary material for: Black-box and surrogate optimization for tuning spiking neural models of striatum plasticity
Source: Front Neuroinform. 2022 Oct 20;16:1017222. doi: 10.3389/fninf.2022.1017222 (PMC9630480; doi:10.3389/fninf.2022.1017222)
Supplement: Supplementary file 1 [file Data_Sheet_1.ZIP › SHARED_DATA_TuningSpiking/RBFOpt/600FE/Alv_RBF_600_9.txt]

  Iter  Cycle  Action             Objective value      Time      Gap
  ----  -----  ------             ---------------      ----      ---
     0      0  Initialization           -0.215248   3609.30   100.00  
     0      0  Initialization           -0.247108   3609.30   100.00  
     0      0  Initialization           -0.215248   3609.30   100.00  
     0      0  Initialization           -0.374653   3609.30   100.00  
     0      0  Initialization           -0.343772   3609.30   100.00  
     0      0  Initialization           -0.215248   3609.30   100.00  
     0      0  Initialization           -0.222378   3609.30   100.00  
     0      0  Initialization           -0.223698   3609.30   100.00  
     0      0  Initialization           -0.216313   3609.30   100.00  
     0      0  Initialization           -0.392367   3609.30   100.00 *
     0      0  Initialization           -0.215248   3609.30   100.00  
     0      0  Initialization           -0.215248   3609.30   100.00  
     0      0  Initialization           -0.392367   3609.30   100.00  
     0      0  Initialization           -0.390966   3609.30   100.00  
     0      0  Initialization           -0.348413   3609.30   100.00  
     1      3  Discarded                            3609.38
     1     16  GlobalStep               -0.392367  10413.56   100.00  
     2     16  RefinementStep           -0.392367  10418.49   100.00  
     3     16  GlobalStep               -0.392367  10432.13   100.00  
     4     16  GlobalStep               -0.392367  10440.05   100.00  
     5     16  GlobalStep               -0.392367  10442.56   100.00  
     6     16  GlobalStep               -0.392367  10447.78   100.00  
     7     16  GlobalStep               -0.392367  10458.71   100.00  
     8     17  GlobalStep               -0.392367  10463.33   100.00  
     9     17  GlobalStep               -0.392367  10464.81   100.00  
    10     17  GlobalStep               -0.392367  10466.62   100.00  
    11     17  LocalStep                -0.391584  10468.73   100.00  
    12     17  GlobalStep               -0.392367  10468.94   100.00  
    13     17  GlobalStep               -0.392367  10469.34   100.00  
    14     18  GlobalStep               -0.392367  10472.65   100.00  
    15     18  LocalStep                -0.392367  10473.89   100.00  
    16     18  GlobalStep               -0.392367  10475.60   100.00  
    17     18  GlobalStep               -0.392367  10476.61   100.00  
    18     18  GlobalStep               -0.392367  10484.23   100.00  
    19     18  GlobalStep               -0.392367  10491.96   100.00  
    20     19  GlobalStep               -0.392367  10497.37   100.00  
    21     19  LocalStep                -0.392367  10498.67   100.00  
    22     19  GlobalStep               -0.392367  10503.99   100.00  
    23     19  LocalStep                -0.392367  10505.90   100.00  
    24     19  GlobalStep               -0.392367  10507.21   100.00  
    25     19  LocalStep                -0.392367  10507.92   100.00  
    26     20  GlobalStep               -0.392367  10512.03   100.00  
    27     20  GlobalStep               -0.392367  10515.10   100.00  
    28     20  GlobalStep               -0.392111  10526.34   100.00  
    29     20  GlobalStep               -0.392367  10526.95   100.00  
    30     20  GlobalStep               -0.392367  10528.15   100.00  
    31     20  GlobalStep               -0.392367  10528.96   100.00  
    32     21  GlobalStep               -0.392367  10539.09   100.00  
    33     21  LocalStep                -0.387604  10539.94   100.00  
    34     21  LocalStep                -0.392367  10542.95   100.00  
    35     21  LocalStep                -0.392043  10545.96   100.00  
    36     21  GlobalStep               -0.392367  10551.78   100.00  
    37     21  GlobalStep               -0.392367  10553.49   100.00  
    38     22  GlobalStep               -0.392367  10554.69   100.00  
    39     22  GlobalStep               -0.392367  10555.60   100.00  
    40     22  GlobalStep               -0.392367  10556.91   100.00  
    41     22  GlobalStep               -0.392367  10558.72   100.00  
    42     22  GlobalStep               -0.392367  10558.92   100.00  
    43     22  GlobalStep               -0.392367  10560.53   100.00  
    44     23  GlobalStep               -0.392367  10560.64   100.00  
    45     23  GlobalStep               -0.392367  10561.65   100.00  
    46     23  GlobalStep               -0.392367  10561.65   100.00  
    47     23  GlobalStep               -0.392367  10561.66   100.00  
    48     23  LocalStep                -0.392367  10561.76   100.00  
    49     23  GlobalStep               -0.392367  10562.07   100.00  
    50     24  GlobalStep               -0.392367  10563.28   100.00  
    51     24  GlobalStep               -0.392367  10565.23   100.00  
    52     24  GlobalStep               -0.392367  10565.53   100.00  
    53     24  GlobalStep               -0.392367  10565.63   100.00  
    54     24  GlobalStep               -0.392367  10566.84   100.00  
    55     24  GlobalStep               -0.392367  10568.15   100.00  
    56     25  GlobalStep               -0.392367  10571.96   100.00  
    57     25  GlobalStep               -0.392367  10573.49   100.00  
    58     25  LocalStep                -0.392367  10573.59   100.00  
    59     25  LocalStep                -0.392367  10574.19   100.00  
    60     25  GlobalStep               -0.392367  10577.00   100.00  
    61     25  GlobalStep               -0.392367  10577.71   100.00  
    62     26  LocalStep                -0.392367  10579.12   100.00  
    63     26  LocalStep                -0.392367  10580.33   100.00  
    64     26  GlobalStep               -0.392367  10581.24   100.00  
    65     26  GlobalStep               -0.392367  10584.25   100.00  
    66     26  GlobalStep               -0.392367  10586.36   100.00  
    67     26  GlobalStep               -0.392367  10589.27   100.00  
    68     27  GlobalStep               -0.392367  10590.28   100.00  
    69     27  GlobalStep               -0.392367  10591.56   100.00  
    70     27  LocalStep                -0.392367  10596.98   100.00  
    71     27  GlobalStep               -0.392367  10601.10   100.00  
    72     27  GlobalStep               -0.392367  10635.39   100.00  
    73     27  GlobalStep               -0.392367  10641.01   100.00  
    74     28  GlobalStep               -0.392367  10649.74   100.00  
    75     28  GlobalStep               -0.369879  10758.99   100.00  
    76     28  GlobalStep               -0.370311  10829.73   100.00  
    77     28  GlobalStep               -0.376882  10982.03   100.00  
    78     28  GlobalStep               -0.336198  11120.59   100.00  
    79     28  GlobalStep               -0.309097  11246.31   100.00  
    80     29  GlobalStep               -0.313128  11273.49   100.00  
    81     29  GlobalStep               -0.326784  11276.67   100.00  
    82     29  GlobalStep               -0.303296  11309.86   100.00  
    83     29  GlobalStep               -0.308325  11313.68   100.00  
    84     29  GlobalStep               -0.301432  11351.48   100.00  
    85     29  GlobalStep               -0.308908  11357.90   100.00  
    86     30  GlobalStep               -0.233523  11593.20   100.00  
    87     30  GlobalStep               -0.215248  11739.24   100.00  
    88     30  GlobalStep               -0.256254  11743.95   100.00  
    89     30  GlobalStep               -0.215248  11763.00   100.00  
    90     30  LocalStep                -0.215248  11784.36   100.00  
    91     30  GlobalStep               -0.217281  11926.83   100.00  
    92     31  LocalStep                -0.229553  11929.94   100.00  
    93     31  GlobalStep               -0.244045  12240.40   100.00  
    94     31  GlobalStep               -0.322915  12296.95   100.00  
    95     31  GlobalStep               -0.215248  12419.06   100.00  
    96     31  GlobalStep               -0.215248  12590.61   100.00  
    97     31  LocalStep                -0.392047  16586.24   100.00  
    98     32  RefinementStep           -0.392367  17308.57   100.00  
    99     32  GlobalStep               -0.392367  17367.09   100.00  
   100     32  GlobalStep               -0.392367  17369.07   100.00  
   101     32  GlobalStep               -0.392367  17383.63   100.00  
   102     32  LocalStep                -0.392367  17414.91   100.00  
   103     32  GlobalStep               -0.392367  17423.44   100.00  
   104     32  GlobalStep               -0.392367  17429.66   100.00  
   105     33  GlobalStep               -0.392367  17436.28   100.00  
   106     33  LocalStep                -0.392367  19457.58   100.00  
   107     33  GlobalStep               -0.392367  19457.58   100.00  
   108     33  GlobalStep               -0.392367  19457.58   100.00  
   109     33  GlobalStep               -0.392367  19457.58   100.00  
   110     33  GlobalStep               -0.392367  19457.58   100.00  
   111     33  GlobalStep               -0.392367  19457.58   100.00  
   112     33  RefinementStep           -0.392367  19457.58   100.00  
   113     33  LocalStep                -0.392367  19457.58   100.00  
   114     33  GlobalStep               -0.392367  19457.58   100.00  
   115     33  GlobalStep               -0.392367  19457.58   100.00  
   116     33  GlobalStep               -0.393735  19457.58   100.00 *
   117     33  GlobalStep               -0.215248  19457.58   100.00  
   118     33  GlobalStep               -0.392043  19457.58   100.00  
   119     33  LocalStep                -0.392367  19457.58   100.00  
   120     33  GlobalStep               -0.392367  19457.58   100.00  
   121     33  GlobalStep               -0.392367  19457.58   100.00  
   122     33  GlobalStep               -0.392367  19457.58   100.00  
   123     33  GlobalStep               -0.392367  19457.58   100.00  
   124     33  GlobalStep               -0.391626  19457.58   100.00  
   125     33  LocalStep                -0.392367  19457.58   100.00  
   126     33  GlobalStep               -0.392367  19457.58   100.00  
   127     33  GlobalStep               -0.392367  19457.58   100.00  
   128     33  GlobalStep               -0.392367  19457.58   100.00  
   129     33  GlobalStep               -0.392367  19457.58   100.00  
   130     33  GlobalStep               -0.362785  19457.59   100.00  
   131     33  LocalStep                -0.392367  19457.59   100.00  
   132     33  GlobalStep               -0.392367  19457.59   100.00  
   133     33  GlobalStep               -0.392367  19457.59   100.00  
   134     33  GlobalStep               -0.392367  19457.59   100.00  
   135     33  GlobalStep               -0.392367  19457.59   100.00  
   136     33  GlobalStep               -0.199030  19457.59   100.00  
   137     33  LocalStep                -0.392367  19457.59   100.00  
   138     33  GlobalStep               -0.392367  19457.59   100.00  
   139     33  GlobalStep               -0.392367  19457.59   100.00  
   140     33  GlobalStep               -0.392367  19457.59   100.00  
   141     33  GlobalStep               -0.392367  19457.59   100.00  
   142     33  GlobalStep               -0.392367  19457.59   100.00  
   143     33  GlobalStep               -0.392367  19457.59   100.00  
   144     33  GlobalStep               -0.392367  19457.59   100.00  
   145     33  GlobalStep               -0.392367  19457.59   100.00  
   146     33  GlobalStep               -0.341526  19457.59   100.00  
   147     33  GlobalStep               -0.392367  19457.59   100.00  
   148     33  LocalStep                -0.392367  19457.59   100.00  
   149     33  GlobalStep               -0.392367  19457.59   100.00  
   150     33  GlobalStep               -0.392367  19457.59   100.00  
   151     33  GlobalStep               -0.392367  19457.59   100.00  
   152     33  GlobalStep               -0.392367  19457.59   100.00  
   153     33  GlobalStep               -0.392367  19457.59   100.00  
   154     33  LocalStep                -0.392367  19457.59   100.00  
   155     33  GlobalStep               -0.392367  19457.59   100.00  
   156     33  GlobalStep               -0.392367  19457.59   100.00  
   157     33  GlobalStep               -0.392367  19457.59   100.00  
   158     33  GlobalStep               -0.392367  19457.59   100.00  
   159     33  GlobalStep               -0.276060  19457.59   100.00  
   160     33  LocalStep                -0.392367  19457.59   100.00  
   161     33  GlobalStep               -0.392367  19457.59   100.00  
   162     33  GlobalStep               -0.392367  19457.59   100.00  
   163     33  GlobalStep               -0.392367  19457.59   100.00  
   164     33  GlobalStep               -0.392367  19457.59   100.00  
   165     33  GlobalStep               -0.392367  19457.59   100.00  
   166     33  LocalStep                -0.392367  19457.59   100.00  
   167     33  GlobalStep               -0.392367  19457.59   100.00  
   168     33  GlobalStep               -0.392367  19457.59   100.00  
   169     33  GlobalStep               -0.392367  19457.59   100.00  
   170     33  GlobalStep               -0.392367  19457.59   100.00  
   171     33  GlobalStep               -0.392367  19457.59   100.00  
   172     33  LocalStep                -0.392367  19457.59   100.00  
   173     33  GlobalStep               -0.392367  19457.59   100.00  
   174     33  GlobalStep               -0.392367  19457.59   100.00  
   175     33  GlobalStep               -0.392367  19457.59   100.00  
   176     33  GlobalStep               -0.220736  19457.59   100.00  
   177     33  GlobalStep               -0.392537  19457.59   100.00  
   178     33  LocalStep                -0.392367  19457.59   100.00  
   179     33  GlobalStep               -0.392367  19457.59   100.00  
   180     33  GlobalStep               -0.392367  19457.59   100.00  
   181     33  GlobalStep               -0.392367  19457.59   100.00  
   182     33  GlobalStep               -0.392367  19457.59   100.00  
   183     33  GlobalStep               -0.392367  19457.59   100.00  
   184     33  LocalStep                -0.392367  19457.59   100.00  
   185     33  GlobalStep               -0.392367  19457.59   100.00  
   186     33  GlobalStep               -0.392367  19457.59   100.00  
   187     33  GlobalStep               -0.392367  19457.59   100.00  
   188     33  GlobalStep               -0.306010  19457.59   100.00  
   189     33  GlobalStep               -0.357629  19457.59   100.00  
   190     33  LocalStep                -0.392367  19457.59   100.00  
   191     33  GlobalStep               -0.392367  19457.59   100.00  
   192     33  GlobalStep               -0.237602  19457.59   100.00  
   193     33  GlobalStep               -0.263226  19457.59   100.00  
   194     33  GlobalStep               -0.392367  19457.59   100.00  
   195     33  GlobalStep               -0.392367  19457.59   100.00  
   196     33  GlobalStep               -0.392367  19457.59   100.00  
   197     33  LocalStep                -0.392367  19457.59   100.00  
   198     33  GlobalStep               -0.392367  19457.59   100.00  
   199     33  GlobalStep               -0.392367  19457.59   100.00  
   200     33  GlobalStep               -0.262713  19457.59   100.00  
   201     48  LocalStep                -0.392367  26235.33   100.00  
   202     49  LocalStep                -0.392367  26273.44   100.00  
   203     49  GlobalStep               -0.392367  26275.66   100.00  
   204     49  GlobalStep               -0.392367  26282.80   100.00  
   205     49  GlobalStep               -0.392367  26295.84   100.00  
   206     49  GlobalStep               -0.392367  26295.84   100.00  
   207     49  GlobalStep               -0.392367  26303.79   100.00  
   208     50  GlobalStep               -0.392367  26306.81   100.00  
   209     50  LocalStep                -0.392367  26324.06   100.00  
   210     50  GlobalStep               -0.392367  26329.30   100.00  
   211     50  GlobalStep               -0.392367  26344.45   100.00  
   212     50  GlobalStep               -0.392367  26355.09   100.00  
   213     50  LocalStep                -0.392367  26355.30   100.00  
   214     51  GlobalStep               -0.392367  26358.23   100.00  
   215     51  GlobalStep               -0.392367  26358.54   100.00  
   216     51  LocalStep                -0.392367  26360.76   100.00  
   217     51  GlobalStep               -0.392367  26369.71   100.00  
   218     51  GlobalStep               -0.392367  26370.63   100.00  
   219     51  GlobalStep               -0.392367  26371.55   100.00  
   220     52  GlobalStep               -0.392367  26372.25   100.00  
   221     52  GlobalStep               -0.392753  29981.45   100.00  
   222     52  GlobalStep               -0.392367  29981.46   100.00  
   223     52  GlobalStep               -0.392367  29981.46   100.00  
   224     52  GlobalStep               -0.392367  29981.46   100.00  
   225     52  GlobalStep               -0.392367  29981.46   100.00  
   226     52  LocalStep                -0.392367  29981.46   100.00  
   227     52  GlobalStep               -0.392367  29981.46   100.00  
   228     52  GlobalStep               -0.392367  29981.46   100.00  
   229     52  GlobalStep               -0.270782  29981.46   100.00  
   230     52  GlobalStep               -0.392286  29981.46   100.00  
   231     52  GlobalStep               -0.392367  29981.46   100.00  
   232     52  LocalStep                -0.392367  29981.46   100.00  
   233     52  GlobalStep               -0.392367  29981.46   100.00  
   234     52  GlobalStep               -0.392367  29981.46   100.00  
   235     52  GlobalStep               -0.392367  29981.46   100.00  
   236     52  GlobalStep               -0.387797  29981.46   100.00  
   237     52  GlobalStep               -0.392367  29981.46   100.00  
   238     52  LocalStep                -0.392367  29981.46   100.00  
   239     52  GlobalStep               -0.251737  29981.46   100.00  
   240     52  GlobalStep               -0.215248  29981.46   100.00  
   241     52  GlobalStep               -0.392367  29981.46   100.00  
   242     52  GlobalStep               -0.392367  29981.46   100.00  
   243     52  GlobalStep               -0.392367  29981.46   100.00  
   244     52  GlobalStep               -0.359955  29981.46   100.00  
   245     52  GlobalStep               -0.392367  29981.46   100.00  
   246     52  GlobalStep               -0.392367  29981.46   100.00  
   247     52  GlobalStep               -0.392367  29981.46   100.00  
   248     52  LocalStep                -0.392367  29981.46   100.00  
   249     52  GlobalStep               -0.401476  29981.46   100.00 *
   250     52  GlobalStep               -0.392367  29981.46   100.00  
   251     52  GlobalStep               -0.392367  29981.46   100.00  
   252     52  LocalStep                -0.392367  29981.46   100.00  
   253     52  GlobalStep               -0.392367  29981.46   100.00  
   254     52  GlobalStep               -0.392367  29981.46   100.00  
   255     52  GlobalStep               -0.392367  29981.46   100.00  
   256     52  GlobalStep               -0.392367  29981.46   100.00  
   257     52  GlobalStep               -0.392367  29981.46   100.00  
   258     52  LocalStep                -0.392367  29981.46   100.00  
   259     52  GlobalStep               -0.392367  29981.46   100.00  
   260     52  GlobalStep               -0.392367  29981.46   100.00  
   261     52  GlobalStep               -0.392367  29981.46   100.00  
   262     52  GlobalStep               -0.392367  29981.46   100.00  
   263     52  LocalStep                -0.392367  29981.46   100.00  
   264     52  GlobalStep               -0.392367  29981.46   100.00  
   265     52  GlobalStep               -0.392367  29981.46   100.00  
   266     52  GlobalStep               -0.392367  29981.46   100.00  
   267     52  GlobalStep               -0.392367  29981.46   100.00  
   268     52  LocalStep                -0.392367  29981.46   100.00  
   269     52  GlobalStep               -0.392367  29981.46   100.00  
   270     52  GlobalStep               -0.392367  29981.46   100.00  
   271     52  GlobalStep               -0.392367  29981.47   100.00  
   272     52  GlobalStep               -0.392367  29981.47   100.00  
   273     52  GlobalStep               -0.392367  29981.47   100.00  
   274     52  GlobalStep               -0.392367  29981.47   100.00  
   275     52  GlobalStep               -0.392367  29981.47   100.00  
   276     52  GlobalStep               -0.392367  29981.47   100.00  
   277     52  GlobalStep               -0.392367  29981.47   100.00  
   278     52  LocalStep                -0.392367  29981.47   100.00  
   279     52  GlobalStep               -0.392367  29981.47   100.00  
   280     52  GlobalStep               -0.392367  29981.47   100.00  
   281     52  GlobalStep               -0.392367  29981.47   100.00  
   282     52  GlobalStep               -0.392367  29981.47   100.00  
   283     52  GlobalStep               -0.392367  29981.47   100.00  
   284     52  LocalStep                -0.392367  29981.47   100.00  
   285     52  GlobalStep               -0.387056  29981.47   100.00  
   286     52  GlobalStep               -0.288400  29981.47   100.00  
   287     52  GlobalStep               -0.392367  29981.47   100.00  
   288     52  GlobalStep               -0.392367  29981.47   100.00  
   289     52  GlobalStep               -0.392367  29981.47   100.00  
   290     52  GlobalStep               -0.393070  29981.47   100.00  
   291     52  GlobalStep               -0.392367  29981.47   100.00  
   292     52  GlobalStep               -0.392367  29981.47   100.00  
   293     52  GlobalStep               -0.392367  29981.47   100.00  
   294     52  LocalStep                -0.368103  29981.47   100.00  
   295     52  GlobalStep               -0.314990  29981.47   100.00  
   296     52  GlobalStep               -0.392367  29981.47   100.00  
   297     52  GlobalStep               -0.392367  29981.47   100.00  
   298     52  GlobalStep               -0.392367  29981.47   100.00  
   299     52  GlobalStep               -0.392367  29981.47   100.00  
   300     52  GlobalStep               -0.273434  29981.47   100.00  
   301     52  GlobalStep               -0.383159  29981.47   100.00  
   302     52  GlobalStep               -0.392367  29981.47   100.00  
   303     52  LocalStep                -0.391705  29981.47   100.00  
   304     52  GlobalStep               -0.255028  29981.47   100.00  
   305     52  GlobalStep               -0.215248  29981.47   100.00  
   306     52  GlobalStep               -0.381962  29981.47   100.00  
   307     52  GlobalStep               -0.392367  29981.47   100.00  
   308     52  GlobalStep               -0.392367  29981.47   100.00  
   309     52  GlobalStep               -0.216059  29981.47   100.00  
   310     52  GlobalStep               -0.215972  29981.47   100.00  
   311     52  GlobalStep               -0.215930  29981.47   100.00  
   312     52  GlobalStep               -0.392367  29981.47   100.00  
   313     52  LocalStep                -0.400563  29981.47   100.00  
   314     52  RefinementStep           -0.387422  29981.47   100.00  
   316     58  Discarded                           29981.78
   317     58  Discarded                           29981.78
   318     58  Discarded                           29981.79
   319     58  Discarded                           29981.82
   320     58  Discarded                           29981.82
   321     63  Discarded                           29982.16
   322     68  Discarded                           29982.87
   323     68  Discarded                           29982.87
   324     68  Discarded                           29982.88
   324     69  GlobalStep               -0.215248  35638.16   100.00  
   325     69  GlobalStep               -0.392367  35775.56   100.00  
   326     69  GlobalStep               -0.392367  35781.69   100.00  
   327     69  GlobalStep               -0.392367  35793.84   100.00  
   328     69  GlobalStep               -0.392367  35793.84   100.00  
   329     70  LocalStep                -0.392367  35797.59   100.00  
   330     70  GlobalStep               -0.392367  35802.63   100.00  
   331     70  GlobalStep               -0.392367  35805.07   100.00  
   332     70  GlobalStep               -0.392367  35805.80   100.00  
   333     70  GlobalStep               -0.392367  35823.58   100.00  
   334     70  GlobalStep               -0.392367  35824.52   100.00  
   335     71  GlobalStep               -0.392367  35838.49   100.00  
   336     71  GlobalStep               -0.392367  35843.74   100.00  
   337     71  GlobalStep               -0.392367  35844.67   100.00  
   338     71  GlobalStep               -0.392367  35851.11   100.00  
   339     71  GlobalStep               -0.392367  35856.35   100.00  
   340     71  GlobalStep               -0.392367  35856.78   100.00  
   341     72  GlobalStep               -0.392367  35862.52   100.00  
   342     72  GlobalStep               -0.392367  35864.95   100.00  
   343     72  GlobalStep               -0.392367  35872.81   100.00  
   344     72  GlobalStep               -0.392367  35876.35   100.00  
   345     72  GlobalStep               -0.395004  35884.71   100.00  
   346     72  GlobalStep               -0.392038  35976.71   100.00  
   347     73  GlobalStep               -0.389001  36018.56   100.00  
   348     73  GlobalStep               -0.389001  36022.80   100.00  
   349     73  GlobalStep               -0.389001  36030.25   100.00  
   350     73  GlobalStep               -0.215248  36104.29   100.00  
   351     73  LocalStep                -0.366219  36236.39   100.00  
   352     73  GlobalStep               -0.398816  36276.94   100.00  
   353     74  GlobalStep               -0.398816  36297.53   100.00  
   354     74  GlobalStep               -0.398816  36360.84   100.00  
   355     74  LocalStep                -0.363950  36375.91   100.00  
   356     74  GlobalStep               -0.412293  36427.88   100.00 *
   357     74  GlobalStep               -0.392522  36449.38   100.00  
   358     74  GlobalStep               -0.403049  36545.28   100.00  
   359     75  GlobalStep               -0.215248  36588.03   100.00  
   360     75  GlobalStep               -0.390335  36670.99   100.00  
   361     75  GlobalStep               -0.215248  36677.94   100.00  
   362     75  GlobalStep               -0.390387  36718.19   100.00  
   363     75  LocalStep                -0.326990  36836.55   100.00  
   364     75  LocalStep                -0.291520  36840.10   100.00  
   365     76  LocalStep                -0.291537  36918.25   100.00  
   366     76  GlobalStep               -0.263188  36933.73   100.00  
   367     76  GlobalStep               -0.215248  36953.32   100.00  
   368     76  RefinementStep           -0.389862  36961.19   100.00  
   369     76  LocalStep                -0.289975  36966.53   100.00  
   370     76  GlobalStep               -0.215248  37048.39   100.00  
   371     76  GlobalStep               -0.215248  37054.65   100.00  
   372     77  GlobalStep               -0.215248  37071.04   100.00  
   373     77  GlobalStep               -0.215248  37072.18   100.00  
   374     77  GlobalStep               -0.215248  37076.74   100.00  
   375     77  GlobalStep               -0.215248  37082.60   100.00  
   376     77  GlobalStep               -0.215248  37089.45   100.00  
   377     77  GlobalStep               -0.215248  37091.49   100.00  
   378     78  GlobalStep               -0.215248  37093.83   100.00  
   379     78  GlobalStep               -0.393919  37094.15   100.00  
   380     78  GlobalStep               -0.215248  37097.70   100.00  
   381     78  GlobalStep               -0.216641  37103.15   100.00  
   382     78  GlobalStep               -0.216453  37112.50   100.00  
   383     78  GlobalStep               -0.215248  37114.74   100.00  
   384     79  GlobalStep               -0.215248  37116.88   100.00  
   385     79  GlobalStep               -0.215248  37117.21   100.00  
   386     79  GlobalStep               -0.291306  37160.27   100.00  
   387     79  GlobalStep               -0.275124  37184.97   100.00  
   388     79  GlobalStep               -0.248800  37232.83   100.00  
   389     79  GlobalStep               -0.271627  37247.31   100.00  
   390     80  GlobalStep               -0.258488  37267.21   100.00  
   391     80  GlobalStep               -0.278201  37272.26   100.00  
   392     80  GlobalStep               -0.525136  37287.84   100.00 *
   393     80  GlobalStep               -0.215220  37288.88   100.00  
   394     80  GlobalStep               -0.252718  37361.01   100.00  
   395     80  GlobalStep               -0.423307  37382.10   100.00  
   396     81  GlobalStep               -0.215248  37382.53   100.00  
   397     81  GlobalStep               -0.215248  37384.78   100.00  
   398     81  GlobalStep               -0.270923  37410.49   100.00  
   399     81  GlobalStep               -0.261158  37442.72   100.00  
   400     81  GlobalStep               -0.215248  37508.03   100.00  
   401     81  LocalStep                -0.247681  37508.97   100.00  
   402     82  GlobalStep               -0.215248  37539.78   100.00  
   403     82  GlobalStep               -0.215248  37540.53   100.00  
   404     82  GlobalStep               -0.215248  37542.06   100.00  
   405     82  LocalStep                -0.249931  37544.40   100.00  
   406     82  GlobalStep               -0.215248  37573.41   100.00  
   407     82  GlobalStep               -0.215248  37574.05   100.00  
   408     83  GlobalStep               -0.219953  37580.30   100.00  
   409     83  GlobalStep               -0.215248  37583.86   100.00  
   410     83  GlobalStep               -0.215248  37585.29   100.00  
   411     83  GlobalStep               -0.215248  37592.35   100.00  
   412     83  GlobalStep               -0.215248  37732.56   100.00  
   413     83  LocalStep                -0.215248  37808.89   100.00  
   414     84  LocalStep                -0.218157  37867.77   100.00  
   415     84  LocalStep                -0.219845  37873.32   100.00  
   416     84  LocalStep                -0.216404  37901.43   100.00  
   417     84  LocalStep                -0.215248  37972.36   100.00  
   418     84  LocalStep                -0.215248  37976.80   100.00  
   419     84  GlobalStep               -0.215248  38121.92   100.00  
   420     85  GlobalStep               -0.392367  41768.61   100.00  
   421     85  GlobalStep               -0.392367  41775.76   100.00  
   422     85  GlobalStep               -0.392367  41776.20   100.00  
   423     85  GlobalStep               -0.392367  41793.18   100.00  
   424     85  LocalStep                -0.392367  41870.92   100.00  
   425     85  GlobalStep               -0.392367  41910.66   100.00  
   426     86  LocalStep                -0.392367  41924.94   100.00  
   427     86  GlobalStep               -0.392367  41932.90   100.00  
   428     86  LocalStep                -0.392748  41946.77   100.00  
   429     86  GlobalStep               -0.392367  41966.07   100.00  
   430     86  GlobalStep               -0.392228  42011.53   100.00  
   431     86  GlobalStep               -0.390216  42059.09   100.00  
   432     87  GlobalStep               -0.396175  42061.63   100.00  
   433     87  GlobalStep               -0.392367  42082.32   100.00  
   434     87  LocalStep                -0.392367  42134.80   100.00  
   435     87  GlobalStep               -0.397717  42175.65   100.00  
   436     87  GlobalStep               -0.392367  42183.30   100.00  
   437     87  GlobalStep               -0.392367  42225.75   100.00  
   438     88  GlobalStep               -0.392367  42320.45   100.00  
   439     88  LocalStep                -0.392367  42380.26   100.00  
   440     88  GlobalStep               -0.392367  42491.69   100.00  
   441     88  GlobalStep               -0.344556  42499.25   100.00  
   442     88  GlobalStep               -0.392367  42524.94   100.00  
   443     88  GlobalStep               -0.392367  42532.70   100.00  
   444     89  GlobalStep               -0.221169  42534.65   100.00  
   445     89  LocalStep                -0.392424  42704.85   100.00  
   446     89  GlobalStep               -0.392367  42868.23   100.00  
   447     89  GlobalStep               -0.392367  42959.71   100.00  
   448     89  GlobalStep               -0.282878  42963.27   100.00  
   449     89  GlobalStep               -0.215248  42982.07   100.00  
   450     90  GlobalStep               -0.419074  43093.01   100.00  
   451     90  GlobalStep               -0.392367  43106.48   100.00  
   452     90  GlobalStep               -0.392367  43126.97   100.00  
   453     90  GlobalStep               -0.215248  43150.57   100.00  
   454     90  GlobalStep               -0.392367  43180.69   100.00  
   455     90  GlobalStep               -0.392367  43186.95   100.00  
   456     91  GlobalStep               -0.392367  43189.89   100.00  
   457     91  GlobalStep               -0.276224  43194.25   100.00  
   458     91  GlobalStep               -0.215248  43209.51   100.00  
   459     91  GlobalStep               -0.392367  43238.23   100.00  
   460     91  GlobalStep               -0.385876  43238.86   100.00  
   461     91  LocalStep                -0.392574  43332.96   100.00  
   462     92  GlobalStep               -0.392857  43374.32   100.00  
   463     92  GlobalStep               -0.392367  43473.94   100.00  
   464     92  GlobalStep               -0.392367  43580.07   100.00  
   465     92  GlobalStep               -0.215248  43603.48   100.00  
   466     92  RefinementStep           -0.412293  43626.08   100.00  
   467     92  LocalStep                -0.392367  43631.32   100.00  
   468     92  LocalStep                -0.397335  43677.59   100.00  
   469     93  LocalStep                -0.384593  43741.41   100.00  
   470     93  LocalStep                -0.392367  43757.09   100.00  
   471     93  GlobalStep               -0.409745  43786.31   100.00  
   472     93  GlobalStep               -0.103930  43955.72   100.00  
   473     93  GlobalStep               -0.215248  43965.39   100.00  
   474     93  GlobalStep               -0.215248  43986.99   100.00  
   475     94  GlobalStep               -0.339119  44031.66   100.00  
   476     94  GlobalStep               -0.307013  44085.86   100.00  
   477     94  GlobalStep               -0.216598  44087.30   100.00  
   478     94  GlobalStep               -0.395855  44093.06   100.00  
   479     94  GlobalStep               -0.384727  44134.21   100.00  
   480     94  GlobalStep               -0.215248  44206.26   100.00  
   481     95  GlobalStep               -0.361939  44287.13   100.00  
   482     95  LocalStep                -0.333422  44303.81   100.00  
   483     95  GlobalStep               -0.215248  44401.63   100.00  
   484     95  GlobalStep               -0.215248  44416.32   100.00  
   485     95  GlobalStep               -0.215248  44497.39   100.00  
   486     95  GlobalStep               -0.511828  44530.42   100.00  
   487     96  GlobalStep               -0.229906  44531.87   100.00  
   488     96  GlobalStep               -0.246952  44592.09   100.00  
   489     96  LocalStep                -0.257171  44703.02   100.00  
   490     96  GlobalStep               -0.490421  44715.70   100.00  
   491     96  GlobalStep               -0.276493  44727.37   100.00  
   492     96  GlobalStep               -0.323255  44748.07   100.00  
   493     97  GlobalStep               -0.215248  44829.64   100.00  
   494     97  GlobalStep               -0.215248  44830.27   100.00  
   495     97  GlobalStep               -0.250591  44877.24   100.00  
   496     97  GlobalStep               -0.215248  44892.73   100.00  
   497     97  GlobalStep               -0.284982  44921.55   100.00  
   498     97  GlobalStep               -0.530497  44966.92   100.00 *
   499     98  GlobalStep               -0.215248  50161.32   100.00  
   500     98  GlobalStep               -0.215248  50161.32   100.00  
   501     98  GlobalStep               -0.215248  50161.32   100.00  
   502     98  GlobalStep               -0.222485  50161.32   100.00  
   503     98  GlobalStep               -0.215065  50161.32   100.00  
   504     98  LocalStep                -0.215248  50161.32   100.00  
   505     98  GlobalStep               -0.305672  50161.32   100.00  
   506     98  GlobalStep               -0.236643  50161.32   100.00  
   507     98  LocalStep                -0.225571  50161.32   100.00  
   508     98  GlobalStep               -0.212960  50161.32   100.00  
   509     98  GlobalStep               -0.236321  50161.32   100.00  
   510     98  GlobalStep               -0.242475  50161.32   100.00  
   511     98  LocalStep                -0.239819  50161.32   100.00  
   512     98  GlobalStep               -0.215248  50161.33   100.00  
   513     98  GlobalStep               -0.231120  50161.33   100.00  
   514     98  GlobalStep               -0.237478  50161.33   100.00  
   515     98  GlobalStep               -0.245217  50161.33   100.00  
   516     98  GlobalStep               -0.388522  50161.33   100.00  
   517     98  GlobalStep               -0.392367  50161.33   100.00  
   518     98  GlobalStep               -0.392567  50161.33   100.00  
   519     98  GlobalStep               -0.394020  50161.33   100.00  
   520     98  GlobalStep               -0.270891  50161.33   100.00  
   521     98  LocalStep                -0.392367  50161.33   100.00  
   522     98  GlobalStep               -0.148414  50161.33   100.00  
   523     98  GlobalStep               -0.392367  50161.33   100.00  
   524     98  GlobalStep               -0.392086  50161.33   100.00  
   525     98  GlobalStep               -0.284054  50161.33   100.00  
   526     98  GlobalStep               -0.257763  50161.33   100.00  
   527     98  LocalStep                -0.215790  50161.33   100.00  
   528     98  GlobalStep               -0.215248  50161.33   100.00  
   529     98  GlobalStep               -0.215248  50161.33   100.00  
   530     98  GlobalStep               -0.389710  50161.33   100.00  
   531     98  GlobalStep               -0.259166  50161.33   100.00  
   532     98  GlobalStep               -0.403230  50161.33   100.00  
   533     98  LocalStep                -0.248710  50161.33   100.00  
   534     98  GlobalStep               -0.273105  50161.33   100.00  
   535     98  GlobalStep               -0.392367  50161.33   100.00  
   536     98  GlobalStep               -0.386752  50161.33   100.00  
   537     98  GlobalStep               -0.330549  50161.33   100.00  
   538     98  GlobalStep               -0.259683  50161.33   100.00  
   539     98  GlobalStep               -0.234648  50161.33   100.00  
   540     98  LocalStep                -0.392367  50161.33   100.00  
   541     98  GlobalStep               -0.351857  50161.33   100.00  
   542     98  GlobalStep               -0.227893  50161.33   100.00  
   543     98  GlobalStep               -0.306998  50161.33   100.00  
   544     98  GlobalStep               -0.300700  50161.33   100.00  
   545     98  LocalStep                -0.290593  50161.33   100.00  
   546     98  GlobalStep               -0.226171  50161.33   100.00  
   547     98  GlobalStep               -0.265908  50161.33   100.00  
   548     98  GlobalStep               -0.215248  50161.33   100.00  
   549     98  GlobalStep               -0.290096  50161.33   100.00  
   550     98  GlobalStep               -0.519478  50161.33   100.00  
   551     98  GlobalStep               -0.220281  50161.33   100.00  
   552     98  LocalStep                -0.216235  50161.33   100.00  
   553     98  GlobalStep               -0.301047  50161.33   100.00  
   554     98  GlobalStep               -0.242618  50161.33   100.00  
   555     98  GlobalStep               -0.294118  50161.33   100.00  
   556     98  GlobalStep               -0.497059  50161.33   100.00  
   557     98  LocalStep                -0.392574  50161.33   100.00  
   558     98  GlobalStep               -0.243069  50161.33   100.00  
   559     98  GlobalStep               -0.220224  50161.33   100.00  
   560     98  GlobalStep               -0.354097  50161.33   100.00  
   561     98  GlobalStep               -0.262751  50161.33   100.00  
   562     98  RefinementStep           -0.508758  50161.33   100.00  
   563     98  GlobalStep               -0.261252  50161.33   100.00  
   564     98  LocalStep                -0.392367  50161.33   100.00  
   565     98  GlobalStep               -0.325277  50161.33   100.00  
   566     98  GlobalStep               -0.251444  50161.33   100.00  
   567     98  GlobalStep               -0.377484  50161.33   100.00  
   568     98  GlobalStep               -0.393245  50161.33   100.00  
   569     98  GlobalStep               -0.287300  50161.33   100.00  
   570     98  LocalStep                -0.392367  50161.33   100.00  
   571     98  GlobalStep               -0.369676  50161.33   100.00  
   572     98  GlobalStep               -0.389854  50161.33   100.00  
   573     98  GlobalStep               -0.219203  50161.33   100.00  
   574     98  GlobalStep               -0.353621  50161.33   100.00  
   575     98  GlobalStep               -0.541436  50161.33   100.00 *
   576     98  LocalStep                -0.225237  50161.33   100.00  
   577     98  GlobalStep               -0.388071  50161.33   100.00  
   578     98  GlobalStep               -0.388896  50161.33   100.00  
   579     98  GlobalStep               -0.218037  50161.33   100.00  
   580     98  GlobalStep               -0.308703  50161.33   100.00  
   581     98  GlobalStep               -0.536854  50161.33   100.00  
   582     98  GlobalStep               -0.391192  50161.33   100.00  
   583     98  LocalStep                -0.218340  50161.33   100.00  
   584     98  GlobalStep               -0.362441  50161.33   100.00  
   585     98  GlobalStep               -0.236498  50161.33   100.00  
   586     98  GlobalStep               -0.234362  50161.33   100.00  
   587     98  GlobalStep               -0.236202  50161.33   100.00  
   588     98  LocalStep                -0.392864  50161.33   100.00  
   589     98  GlobalStep               -0.392367  50161.33   100.00  
   590     98  GlobalStep               -0.268071  50161.33   100.00  
   591     98  GlobalStep               -0.388273  50161.33   100.00  
   592     98  GlobalStep               -0.243984  50161.33   100.00  
   593     98  GlobalStep               -0.272750  50161.33   100.00  
   594     98  LocalStep                -0.392006  50161.33   100.00  
Summary: iters 595 evals 600 noisy_evals   0 cycles  98 opt_time 50161.34 tot_time 50161.33 obj        -0.541436 gap 100.00
Val: -0.5414364579
X: 

[1.6018415412e-01 8.5949307958e-01 5.8875498414e-03 1.9428031536e-01
 8.0583141843e-01 9.7635747703e-01 7.9088691471e-01 1.5223458066e-01
 7.7305846141e-02 7.1571990329e-01 5.6700824741e-04 8.5365951410e-01
 2.7861866871e-01]


Itercount: 595
Evalcount: 600
Fast_evalcount: 0
