# Supplementary material for: Black-box and surrogate optimization for tuning spiking neural models of striatum plasticity
Source: Front Neuroinform. 2022 Oct 20;16:1017222. doi: 10.3389/fninf.2022.1017222 (PMC9630480; doi:10.3389/fninf.2022.1017222)
Supplement: Supplementary file 1 [file Data_Sheet_1.ZIP › SHARED_DATA_TuningSpiking/RBFOpt/600FE_Slim/NRBF_Slm_600_1.txt]

  Iter  Cycle  Action             Objective value      Time      Gap
  ----  -----  ------             ---------------      ----      ---
     0      0  Initialization           -0.387352~   623.43   100.00  
     0      0  Initialization           -0.387352~   623.43   100.00  
     0      0  Initialization           -0.225296~   623.43   100.00  
     0      0  Initialization           -0.225296~   623.43   100.00  
     0      0  Initialization           -0.290337~   623.43   100.00  
     0      0  Initialization           -0.333546~   623.43   100.00  
     0      0  Initialization           -0.225296~   623.43   100.00  
     0      0  Initialization           -0.225296~   623.43   100.00  
     0      0  Initialization           -0.388438~   623.43   100.00 *
     0      0  Initialization           -0.387352~   623.43   100.00  
     0      0  Initialization           -0.296650~   623.43   100.00  
     0      0  Initialization           -0.225296~   623.43   100.00  
     0      0  Initialization           -0.387352~   623.43   100.00  
     0      0  Initialization           -0.336617~   623.43   100.00  
     0      0  Initialization           -0.335682~   623.43   100.00  
    76     15  GlobalStep               -0.272468~  2166.16   100.00  
    77     16  LocalStep                -0.244984~  2167.06   100.00  
    80     16  GlobalStep               -0.248854~  2175.99   100.00  
    81     16  LocalStep                -0.225296~  2184.53   100.00  
    82     16  GlobalStep               -0.225296~  2185.42   100.00  
    83     16  GlobalStep               -0.225296~  2189.20   100.00  
    84     16  GlobalStep               -0.219050~  2206.57   100.00  
    85     17  LocalStep                -0.225296~  2208.88   100.00  
    86     17  GlobalStep               -0.267574~  2213.49   100.00  
    87     17  GlobalStep               -0.239983~  2219.64   100.00  
    88     17  GlobalStep               -0.246002~  2222.26   100.00  
    90     17  GlobalStep               -0.230678~  2256.57   100.00  
    91     17  GlobalStep               -0.243262~  2259.65   100.00  
    92     18  GlobalStep               -0.277379~  2269.63   100.00  
    93     18  GlobalStep               -0.243305~  2274.79   100.00  
    94     18  GlobalStep               -0.229516~  2326.27   100.00  
    95     18  LocalStep                -0.238035~  2342.37   100.00  
   111     18  LocalStep                -0.225296~  3835.42   100.00  
   112     18  LocalStep                -0.225296~  4074.14   100.00  
   115     19  GlobalStep               -0.388020   8671.23   100.00  
   116     19  LocalStep                -0.392367   9803.27   100.00 *
   117     19  GlobalStep               -0.392367   9803.27   100.00  
   118     19  GlobalStep               -0.392367   9803.27   100.00  
   119     19  GlobalStep               -0.391223   9803.27   100.00  
   120     19  GlobalStep               -0.392613   9803.27   100.00 *
   121     19  GlobalStep               -0.392367   9803.27   100.00  
   122     19  GlobalStep               -0.392367   9803.27   100.00  
   123     19  GlobalStep               -0.392367   9803.27   100.00  
   124     19  GlobalStep               -0.392367   9803.27   100.00  
   125     19  GlobalStep               -0.392367   9803.27   100.00  
   126     19  GlobalStep               -0.392367   9803.27   100.00  
   127     19  GlobalStep               -0.392367   9803.27   100.00  
   128     19  LocalStep                -0.392367   9803.27   100.00  
   129     19  GlobalStep               -0.392367   9803.27   100.00  
   130     19  GlobalStep               -0.392367   9803.27   100.00  
   131     19  GlobalStep               -0.392367   9803.27   100.00  
   132     19  GlobalStep               -0.392367   9803.27   100.00  
   133     19  GlobalStep               -0.330277   9803.27   100.00  
   134     19  GlobalStep               -0.294724   9803.27   100.00  
   135     19  GlobalStep               -0.288901   9803.27   100.00  
   136     19  GlobalStep               -0.333322   9803.27   100.00  
   137     19  GlobalStep               -0.330578   9803.27   100.00  
   138     19  GlobalStep               -0.291447   9803.27   100.00  
   139     19  LocalStep                -0.314045   9803.27   100.00  
   140     19  GlobalStep               -0.295376   9803.27   100.00  
   141     19  GlobalStep               -0.332797   9803.27   100.00  
   142     19  GlobalStep               -0.366336   9803.27   100.00  
   143     19  GlobalStep               -0.343057   9803.27   100.00  
   144     19  GlobalStep               -0.368996   9803.27   100.00  
   145     19  GlobalStep               -0.392367   9803.27   100.00  
   146     19  GlobalStep               -0.394236   9803.27   100.00 *
   147     19  GlobalStep               -0.392367   9803.27   100.00  
   148     19  GlobalStep               -0.392668   9803.27   100.00  
   149     19  GlobalStep               -0.392367   9803.27   100.00  
   150     19  GlobalStep               -0.392367   9803.27   100.00  
   151     19  LocalStep                -0.392367   9803.27   100.00  
   152     19  GlobalStep               -0.391450   9803.27   100.00  
   153     19  GlobalStep               -0.392367   9803.27   100.00  
   154     19  GlobalStep               -0.391212   9803.27   100.00  
   155     19  GlobalStep               -0.392750   9803.27   100.00  
   156     19  GlobalStep               -0.392367   9803.27   100.00  
   157     19  GlobalStep               -0.391511   9803.27   100.00  
   158     19  GlobalStep               -0.392367   9803.27   100.00  
   159     19  GlobalStep               -0.392020   9803.27   100.00  
   160     19  GlobalStep               -0.392367   9803.27   100.00  
   161     19  LocalStep                -0.391075   9803.27   100.00  
   162     19  GlobalStep               -0.392367   9803.27   100.00  
   163     19  GlobalStep               -0.392367   9803.27   100.00  
   164     19  LocalStep                -0.392367   9803.28   100.00  
   165     19  GlobalStep               -0.392367   9803.28   100.00  
   166     19  GlobalStep               -0.392367   9803.28   100.00  
   167     19  GlobalStep               -0.392367   9803.28   100.00  
   168     19  GlobalStep               -0.392367   9803.28   100.00  
   169     19  LocalStep                -0.392367   9803.28   100.00  
   170     19  GlobalStep               -0.392023   9803.28   100.00  
   171     19  LocalStep                -0.392367   9803.28   100.00  
   172     19  GlobalStep               -0.392367   9803.28   100.00  
   173     19  GlobalStep               -0.388071   9803.28   100.00  
   174     19  GlobalStep               -0.392367   9803.28   100.00  
   175     19  GlobalStep               -0.392367   9803.28   100.00  
   176     19  GlobalStep               -0.392272   9803.28   100.00  
   177     19  GlobalStep               -0.392367   9803.28   100.00  
   178     19  LocalStep                -0.392367   9803.28   100.00  
   179     19  GlobalStep               -0.392367   9803.28   100.00  
   180     19  GlobalStep               -0.392367   9803.28   100.00  
   181     19  GlobalStep               -0.392858   9803.28   100.00  
   182     19  GlobalStep               -0.392367   9803.28   100.00  
   183     19  GlobalStep               -0.392367   9803.28   100.00  
   184     19  LocalStep                -0.392367   9803.28   100.00  
   185     19  GlobalStep               -0.392367   9803.28   100.00  
   186     19  GlobalStep               -0.392367   9803.28   100.00  
   187     19  GlobalStep               -0.392575   9803.28   100.00  
   188     19  GlobalStep               -0.391821   9803.28   100.00  
   189     19  GlobalStep               -0.392367   9803.28   100.00  
   190     19  GlobalStep               -0.392367   9803.28   100.00  
   191     19  GlobalStep               -0.392367   9803.28   100.00  
   192     19  RefinementStep           -0.392367   9803.28   100.00  
   193     19  GlobalStep               -0.392291   9803.28   100.00  
   194     19  GlobalStep               -0.392367   9803.28   100.00  
   195     19  GlobalStep               -0.392367   9803.28   100.00  
   196     19  GlobalStep               -0.392367   9803.28   100.00  
   197     19  GlobalStep               -0.392367   9803.28   100.00  
   198     19  LocalStep                -0.392367   9803.28   100.00  
   199     19  LocalStep                -0.392367   9803.28   100.00  
   200     19  Switching to accurate mode           9803.28
   200     19  GlobalStep               -0.392367   9803.28   100.00  
   201     19  GlobalStep               -0.392367   9803.28   100.00  
   202     19  LocalStep                -0.392367   9803.28   100.00  
   203     19  GlobalStep               -0.392367   9803.28   100.00  
   204     19  GlobalStep               -0.392367   9803.28   100.00  
   205     19  GlobalStep               -0.392367   9803.28   100.00  
   206     19  GlobalStep               -0.392367   9803.28   100.00  
   207     19  GlobalStep               -0.392367   9803.28   100.00  
   208     19  GlobalStep               -0.392367   9803.28   100.00  
   209     19  GlobalStep               -0.392367   9803.28   100.00  
   210     19  GlobalStep               -0.392367   9803.28   100.00  
   212     24  Discarded                            9854.16
   213     25  Discarded                            9865.18
   214     26  Discarded                            9876.86
   215     27  Discarded                            9889.60
   216     28  Discarded                            9903.29
   217     32  Discarded                            9965.29
   218     33  Discarded                            9983.70
   219     34  Discarded                           10002.53
   220     35  Discarded                           10023.00
   221     36  Discarded                           10044.74
   222     36  Discarded                           10065.80
   222     36  GlobalStep               -0.392367  15772.83   100.00  
   223     36  GlobalStep               -0.392367  16143.36   100.00  
   224     37  GlobalStep               -0.392367  16179.99   100.00  
   225     37  GlobalStep               -0.392367  16187.38   100.00  
   226     37  GlobalStep               -0.392367  16227.68   100.00  
   227     37  GlobalStep               -0.392367  16231.09   100.00  
   228     37  RefinementStep           -0.393261  16234.52   100.00  
   229     37  GlobalStep               -0.392367  16257.28   100.00  
   230     37  GlobalStep               -0.392367  16263.80   100.00  
   231     38  GlobalStep               -0.392367  16299.43   100.00  
   232     38  GlobalStep               -0.392367  16320.79   100.00  
   233     38  GlobalStep               -0.392367  16324.48   100.00  
   234     38  GlobalStep               -0.392367  16333.23   100.00  
   235     38  GlobalStep               -0.392254  16373.82   100.00  
   236     38  GlobalStep               -0.392367  16380.21   100.00  
   237     38  GlobalStep               -0.392367  16380.21   100.00  
   238     39  GlobalStep               -0.392367  16386.52   100.00  
   239     39  GlobalStep               -0.392367  16386.52   100.00  
   240     39  GlobalStep               -0.392367  16392.70   100.00  
   241     39  GlobalStep               -0.391168  16396.56   100.00  
   242     39  GlobalStep               -0.392367  16408.74   100.00  
   243     40  GlobalStep               -0.392367  16424.23   100.00  
   244     40  GlobalStep               -0.392367  16435.03   100.00  
   245     40  GlobalStep               -0.392367  16439.20   100.00  
   246     40  GlobalStep               -0.392353  16439.20   100.00  
   247     40  GlobalStep               -0.392367  16443.44   100.00  
   248     40  GlobalStep               -0.392357  16447.59   100.00  
   249     40  GlobalStep               -0.390936  16451.78   100.00  
   251     40  Discarded                           16451.78
   251     41  GlobalStep               -0.392367  16470.88   100.00  
   252     41  AdjLocalStep             -0.391075  16475.29   100.00  
   253     41  GlobalStep               -0.392367  16479.76   100.00  
   254     41  GlobalStep               -0.391394  16484.16   100.00  
   255     41  GlobalStep               -0.392367  16484.16   100.00  
   256     41  GlobalStep               -0.388550  16484.16   100.00  
   257     42  GlobalStep               -0.392367  16500.22   100.00  
   258     42  GlobalStep               -0.392367  16506.44   100.00  
   259     42  GlobalStep               -0.392367  16512.65   100.00  
   260     42  GlobalStep               -0.392367  16517.40   100.00  
   261     43  GlobalStep               -0.392367  16522.00   100.00  
   262     43  GlobalStep               -0.392367  20889.63   100.00  
   263     43  GlobalStep               -0.392367  20889.63   100.00  
   264     43  GlobalStep               -0.392367  20889.63   100.00  
   265     43  GlobalStep               -0.392043  20889.63   100.00  
   266     43  GlobalStep               -0.390809  20889.63   100.00  
   267     43  AdjLocalStep             -0.391075  20889.63   100.00  
   268     43  GlobalStep               -0.392042  20889.63   100.00  
   269     43  GlobalStep               -0.392367  20889.63   100.00  
   270     43  GlobalStep               -0.392367  20889.63   100.00  
   271     43  GlobalStep               -0.392367  20889.63   100.00  
   272     43  GlobalStep               -0.255843  20889.63   100.00  
   273     43  GlobalStep               -0.393088  20889.63   100.00  
   274     43  GlobalStep               -0.392857  20889.63   100.00  
   275     43  GlobalStep               -0.392367  20889.63   100.00  
   276     43  GlobalStep               -0.392367  20889.63   100.00  
   277     43  GlobalStep               -0.215248  20889.63   100.00  
   278     43  GlobalStep               -0.391459  20889.63   100.00  
   279     43  GlobalStep               -0.392023  20889.63   100.00  
   280     43  GlobalStep               -0.392367  20889.63   100.00  
   281     43  GlobalStep               -0.258503  20889.63   100.00  
   282     43  GlobalStep               -0.392367  20889.63   100.00  
   283     43  LocalStep                -0.215248  20889.63   100.00  
   284     43  GlobalStep               -0.338407  20889.63   100.00  
   285     43  GlobalStep               -0.392367  20889.63   100.00  
   286     43  GlobalStep               -0.392367  20889.63   100.00  
   287     43  GlobalStep               -0.392367  20889.63   100.00  
   288     43  GlobalStep               -0.215248  20889.63   100.00  
   289     43  LocalStep                -0.392367  20889.63   100.00  
   290     43  GlobalStep               -0.392367  20889.63   100.00  
   291     43  RefinementStep           -0.392814  20889.63   100.00  
   292     43  GlobalStep               -0.392367  20889.63   100.00  
   293     43  GlobalStep               -0.445736  20889.63   100.00 *
   294     43  GlobalStep               -0.359142  20889.63   100.00  
   295     43  GlobalStep               -0.411867  20889.63   100.00  
   296     43  LocalStep                -0.243888  20889.63   100.00  
   297     43  GlobalStep               -0.392367  20889.63   100.00  
   298     43  GlobalStep               -0.392367  20889.63   100.00  
   299     43  GlobalStep               -0.392367  20889.63   100.00  
   300     43  GlobalStep               -0.370280  20889.63   100.00  
   301     43  GlobalStep               -0.392367  20889.63   100.00  
   302     43  GlobalStep               -0.391278  20889.63   100.00  
   303     43  GlobalStep               -0.392367  20889.63   100.00  
   304     43  GlobalStep               -0.392367  20889.64   100.00  
   305     43  GlobalStep               -0.252744  20889.64   100.00  
   306     43  GlobalStep               -0.392367  20889.64   100.00  
   307     43  GlobalStep               -0.392629  20889.64   100.00  
   308     43  GlobalStep               -0.392023  20889.64   100.00  
   309     43  GlobalStep               -0.392367  20889.64   100.00  
   310     43  GlobalStep               -0.215248  20889.64   100.00  
   311     43  GlobalStep               -0.364443  20889.64   100.00  
   312     43  GlobalStep               -0.387884  20889.64   100.00  
   313     43  GlobalStep               -0.392943  20889.64   100.00  
   314     43  GlobalStep               -0.392367  20889.64   100.00  
   315     43  GlobalStep               -0.386721  20889.64   100.00  
   316     43  GlobalStep               -0.376530  20889.64   100.00  
   317     43  GlobalStep               -0.394766  20889.64   100.00  
   318     43  GlobalStep               -0.365946  20889.64   100.00  
   319     43  GlobalStep               -0.241934  20889.64   100.00  
   320     43  GlobalStep               -0.392367  20889.64   100.00  
   321     43  GlobalStep               -0.340224  20889.64   100.00  
   322     43  GlobalStep               -0.392367  20889.64   100.00  
   323     43  GlobalStep               -0.392367  20889.64   100.00  
   324     43  GlobalStep               -0.392367  20889.64   100.00  
   325     43  GlobalStep               -0.392367  20889.64   100.00  
   326     43  GlobalStep               -0.473695  20889.64   100.00 *
   327     43  GlobalStep               -0.393448  20889.64   100.00  
   328     43  GlobalStep               -0.392962  20889.64   100.00  
   329     43  GlobalStep               -0.392367  20889.64   100.00  
   330     43  GlobalStep               -0.244034  20889.64   100.00  
   331     43  GlobalStep               -0.387938  20889.64   100.00  
   332     43  LocalStep                -0.215248  20889.64   100.00  
   333     43  GlobalStep               -0.347838  20889.64   100.00  
   334     43  GlobalStep               -0.345033  20889.64   100.00  
   335     43  GlobalStep               -0.215248  20889.64   100.00  
   336     43  GlobalStep               -0.392367  20889.64   100.00  
   337     43  LocalStep                -0.215248  20889.64   100.00  
   338     43  GlobalStep               -0.317082  20889.64   100.00  
   339     43  GlobalStep               -0.215248  20889.64   100.00  
   340     43  LocalStep                -0.215248  20889.64   100.00  
   341     43  GlobalStep               -0.392367  20889.64   100.00  
   342     43  GlobalStep               -0.393497  20889.64   100.00  
   343     43  GlobalStep               -0.215248  20889.64   100.00  
   344     43  GlobalStep               -0.388693  20889.64   100.00  
   345     43  GlobalStep               -0.392367  20889.64   100.00  
   346     43  GlobalStep               -0.392108  20889.64   100.00  
   347     43  GlobalStep               -0.199233  20889.64   100.00  
   348     43  GlobalStep               -0.392367  20889.64   100.00  
   349     43  GlobalStep               -0.231952  20889.64   100.00  
   350     43  AdjLocalStep             -0.392750  20889.64   100.00  
   351     43  GlobalStep               -0.215248  20889.64   100.00  
   352     43  GlobalStep               -0.215248  20889.64   100.00  
   353     43  LocalStep                -0.247697  20889.64   100.00  
   354     43  GlobalStep               -0.400711  20889.64   100.00  
   356     43  Discarded                           20889.64
   356     58  GlobalStep               -0.392241  26306.92   100.00  
   357     58  AdjLocalStep             -0.391075  26324.21   100.00  
   358     59  RefinementStep           -0.393232  26333.28   100.00  
   359     59  GlobalStep               -0.392367  26363.09   100.00  
   360     59  GlobalStep               -0.392367  26542.00   100.00  
   361     59  GlobalStep               -0.392367  26567.58   100.00  
   362     59  GlobalStep               -0.392657  26576.87   100.00  
   363     59  GlobalStep               -0.393206  26593.73   100.00  
   364     59  GlobalStep               -0.392367  26822.61   100.00  
   365     60  GlobalStep               -0.289208  26885.43   100.00  
   366     60  GlobalStep               -0.391455  26933.82   100.00  
   367     60  GlobalStep               -0.392367  27080.14   100.00  
   368     60  GlobalStep               -0.392946  27096.46   100.00  
   369     60  GlobalStep               -0.392367  27131.82   100.00  
   370     60  GlobalStep               -0.392367  27151.31   100.00  
   371     61  GlobalStep               -0.392367  27227.89   100.00  
   372     61  LocalStep                -0.259880  27240.67   100.00  
   373     61  GlobalStep               -0.390352  27296.11   100.00  
   374     61  LocalStep                -0.392367  27305.97   100.00  
   375     61  GlobalStep               -0.390237  27356.30   100.00  
   376     61  GlobalStep               -0.392367  27356.30   100.00  
   377     62  GlobalStep               -0.392367  27376.64   100.00  
   378     62  LocalStep                -0.392336  27386.66   100.00  
   379     62  GlobalStep               -0.392367  27396.47   100.00  
   380     62  GlobalStep               -0.392367  27413.14   100.00  
   381     62  GlobalStep               -0.392367  27423.53   100.00  
   382     62  LocalStep                -0.392367  27433.85   100.00  
   383     63  GlobalStep               -0.392478  27444.02   100.00  
   384     63  GlobalStep               -0.392367  27475.04   100.00  
   385     63  GlobalStep               -0.392044  27495.82   100.00  
   386     63  GlobalStep               -0.392367  27547.83   100.00  
   387     63  GlobalStep               -0.392367  27591.78   100.00  
   388     63  GlobalStep               -0.392890  27602.78   100.00  
   389     64  GlobalStep               -0.348435  27613.43   100.00  
   390     64  GlobalStep               -0.389887  27624.02   100.00  
   391     64  LocalStep                -0.392367  27624.02   100.00  
   392     64  GlobalStep               -0.392367  27712.22   100.00  
   393     64  GlobalStep               -0.392208  27723.11   100.00  
   394     64  GlobalStep               -0.392023  27723.11   100.00  
   395     65  GlobalStep               -0.392847  27745.19   100.00  
   396     65  GlobalStep               -0.392367  27745.19   100.00  
   397     65  GlobalStep               -0.392367  27767.51   100.00  
   398     65  LocalStep                -0.392367  27778.94   100.00  
   399     65  GlobalStep               -0.393398  27790.37   100.00  
   400     65  GlobalStep               -0.392367  27802.16   100.00  
   401     66  GlobalStep               -0.392189  27820.98   100.00  
   402     66  GlobalStep               -0.392367  27832.82   100.00  
   403     66  GlobalStep               -0.391775  27832.82   100.00  
   404     66  LocalStep                -0.392367  27856.47   100.00  
   405     66  GlobalStep               -0.391075  27872.97   100.00  
   406     66  GlobalStep               -0.392367  27884.57   100.00  
   407     67  GlobalStep               -0.389125  27898.38   100.00  
   408     67  LocalStep                -0.392143  27916.74   100.00  
   409     67  GlobalStep               -0.392367  27940.13   100.00  
   410     67  GlobalStep               -0.394425  27982.48   100.00  
   411     67  GlobalStep               -0.392367  28003.77   100.00  
   412     67  GlobalStep               -0.392367  28016.03   100.00  
   413     67  GlobalStep               -0.392367  28016.03   100.00  
   414     68  GlobalStep               -0.298688  28049.39   100.00  
   415     68  GlobalStep               -0.392367  28123.38   100.00  
   416     68  GlobalStep               -0.383013  28135.38   100.00  
   417     68  GlobalStep               -0.216321  28147.83   100.00  
   418     68  GlobalStep               -0.376543  28215.35   100.00  
   419     69  GlobalStep               -0.256087  28228.01   100.00  
   420     69  GlobalStep               -0.381506  28240.97   100.00  
   421     69  GlobalStep               -0.260157  28280.22   100.00  
   422     69  GlobalStep               -0.228311  28316.43   100.00  
   423     69  LocalStep                -0.415982  28352.50   100.00  
   424     69  GlobalStep               -0.292462  28365.68   100.00  
   425     70  GlobalStep               -0.297618  28458.55   100.00  
   426     70  LocalStep                -0.271501  28486.10   100.00  
   427     70  GlobalStep               -0.327435  28511.75   100.00  
   428     70  GlobalStep               -0.281750  28581.87   100.00  
   429     70  GlobalStep               -0.345023  28599.28   100.00  
   430     70  GlobalStep               -0.312504  28612.56   100.00  
   431     71  GlobalStep               -0.215248  28626.55   100.00  
   432     71  GlobalStep               -0.392683  33743.81   100.00  
   433     71  GlobalStep               -0.391005  33743.81   100.00  
   434     71  GlobalStep               -0.392367  33743.81   100.00  
   435     71  GlobalStep               -0.392367  33743.81   100.00  
   436     71  GlobalStep               -0.215248  33743.82   100.00  
   437     71  LocalStep                -0.292755  33743.82   100.00  
   438     71  GlobalStep               -0.392638  33743.82   100.00  
   439     71  GlobalStep               -0.389313  33743.82   100.00  
   440     71  GlobalStep               -0.390194  33743.82   100.00  
   441     71  GlobalStep               -0.388886  33743.82   100.00  
   442     71  GlobalStep               -0.315839  33743.82   100.00  
   443     71  LocalStep                -0.389203  33743.82   100.00  
   444     71  GlobalStep               -0.392014  33743.82   100.00  
   445     71  GlobalStep               -0.392021  33743.82   100.00  
   446     71  GlobalStep               -0.385902  33743.82   100.00  
   447     71  GlobalStep               -0.392367  33743.82   100.00  
   448     71  GlobalStep               -0.215248  33743.82   100.00  
   449     71  LocalStep                -0.391894  33743.82   100.00  
   450     71  GlobalStep               -0.393007  33743.82   100.00  
   451     71  GlobalStep               -0.392367  33743.82   100.00  
   452     71  GlobalStep               -0.392367  33743.82   100.00  
   453     71  GlobalStep               -0.333290  33743.82   100.00  
   454     71  GlobalStep               -0.215248  33743.82   100.00  
   455     71  LocalStep                -0.329661  33743.82   100.00  
   456     71  GlobalStep               -0.373781  33743.82   100.00  
   457     71  GlobalStep               -0.391175  33743.82   100.00  
   458     71  GlobalStep               -0.371483  33743.82   100.00  
   459     71  GlobalStep               -0.392367  33743.82   100.00  
   460     71  GlobalStep               -0.215248  33743.82   100.00  
   461     71  LocalStep                -0.309221  33743.82   100.00  
   462     71  GlobalStep               -0.386210  33743.82   100.00  
   463     71  GlobalStep               -0.388920  33743.82   100.00  
   464     71  GlobalStep               -0.391800  33743.82   100.00  
   465     71  GlobalStep               -0.215248  33743.82   100.00  
   466     71  GlobalStep               -0.215248  33743.82   100.00  
   467     71  LocalStep                -0.265321  33743.82   100.00  
   468     71  GlobalStep               -0.391018  33743.82   100.00  
   469     71  GlobalStep               -0.392498  33743.82   100.00  
   470     71  GlobalStep               -0.392056  33743.82   100.00  
   471     71  GlobalStep               -0.388899  33743.82   100.00  
   472     71  GlobalStep               -0.293989  33743.82   100.00  
   473     71  LocalStep                -0.341576  33743.82   100.00  
   474     71  GlobalStep               -0.392367  33743.82   100.00  
   475     71  GlobalStep               -0.392367  33743.82   100.00  
   476     71  GlobalStep               -0.376095  33743.82   100.00  
   477     71  GlobalStep               -0.215248  33743.82   100.00  
   478     71  GlobalStep               -0.384132  33743.82   100.00  
   479     71  LocalStep                -0.306154  33743.82   100.00  
   480     71  GlobalStep               -0.362472  33743.82   100.00  
   481     71  GlobalStep               -0.311815  33743.82   100.00  
   482     71  GlobalStep               -0.392367  33743.82   100.00  
   483     71  GlobalStep               -0.392367  33743.82   100.00  
   484     71  GlobalStep               -0.215248  33743.82   100.00  
   485     71  LocalStep                -0.392367  33743.82   100.00  
   486     71  GlobalStep               -0.392828  33743.82   100.00  
   487     71  GlobalStep               -0.391858  33743.82   100.00  
   488     71  GlobalStep               -0.392367  33743.82   100.00  
   489     71  GlobalStep               -0.215248  33743.82   100.00  
   490     71  GlobalStep               -0.215248  33743.82   100.00  
   491     71  LocalStep                -0.283733  33743.82   100.00  
   492     71  GlobalStep               -0.393001  33743.82   100.00  
   493     71  GlobalStep               -0.392578  33743.83   100.00  
   494     71  GlobalStep               -0.392234  33743.83   100.00  
   495     71  GlobalStep               -0.215248  33743.83   100.00  
   496     71  GlobalStep               -0.215248  33743.83   100.00  
   497     71  LocalStep                -0.380593  33743.83   100.00  
   498     71  GlobalStep               -0.392222  33743.83   100.00  
   499     71  GlobalStep               -0.392795  33743.83   100.00  
   500     71  GlobalStep               -0.259366  33743.83   100.00  
   501     71  GlobalStep               -0.215964  33743.83   100.00  
   502     71  GlobalStep               -0.215248  33743.83   100.00  
   503     71  RefinementStep           -0.391102  33743.83   100.00  
   504     71  LocalStep                -0.215248  33743.83   100.00  
   505     71  GlobalStep               -0.392056  33743.83   100.00  
   506     71  GlobalStep               -0.316031  33743.83   100.00  
   507     71  GlobalStep               -0.240294  33743.83   100.00  
   508     71  GlobalStep               -0.215248  33743.83   100.00  
   509     71  GlobalStep               -0.392660  33743.83   100.00  
   510     71  LocalStep                -0.463120  33743.83   100.00  
   511     71  GlobalStep               -0.366570  33743.83   100.00  
   512     71  LocalStep                -0.328110  33743.83   100.00  
   513     71  GlobalStep               -0.303559  33743.83   100.00  
   514     71  GlobalStep               -0.323214  33743.83   100.00  
   515     71  GlobalStep               -0.257541  33743.83   100.00  
   516     71  GlobalStep               -0.256690  33743.83   100.00  
   517     71  GlobalStep               -0.215248  33743.83   100.00  
   518     71  GlobalStep               -0.217527  33743.83   100.00  
   519     71  LocalStep                -0.257668  33743.83   100.00  
   520     71  GlobalStep               -0.398010  33743.83   100.00  
   521     71  GlobalStep               -0.216272  33743.83   100.00  
   522     71  GlobalStep               -0.235460  33743.83   100.00  
   523     71  GlobalStep               -0.233527  33743.83   100.00  
   524     71  LocalStep                -0.215248  33743.83   100.00  
   525     71  LocalStep                -0.215248  33743.83   100.00  
   526     71  LocalStep                -0.392367  35629.28   100.00  
   527     71  Restart                             35629.28
   527     72  Initialization           -0.215248  39448.64   100.00  
   527     72  Initialization           -0.392367  39448.64   100.00  
   527     72  Initialization           -0.215248  39448.64   100.00  
   527     72  Initialization           -0.215248  39448.64   100.00  
   527     72  Initialization           -0.215248  39448.64   100.00  
   527     72  Initialization           -0.392367  39448.64   100.00  
   527     72  Initialization           -0.215248  39448.64   100.00  
   527     72  Initialization           -0.215248  39448.64   100.00  
   527     72  Initialization           -0.389520  39448.64   100.00  
   527     72  Initialization           -0.392367  39448.64   100.00  
   527     72  Initialization           -0.380389  39448.64   100.00  
   527     72  Initialization           -0.391922  39448.64   100.00  
   527     72  Initialization           -0.224344  39448.64   100.00  
   527     72  Initialization           -0.303484  39448.64   100.00  
   527     72  Initialization           -0.348413  39448.64   100.00  
   528     80  Discarded                           39448.68
   529     81  Discarded                           39448.69
   530     81  Discarded                           39448.69
   531     81  Discarded                           39448.70
   532     81  Discarded                           39448.70
   533     81  Discarded                           39448.70
   534     81  Discarded                           39448.70
   535     81  Discarded                           39448.70
   536     81  Discarded                           39448.70
   537     81  Discarded                           39448.70
   538     81  Discarded                           39448.70
   539     87  Discarded                           39448.76
   540     87  Discarded                           39448.76
   541     87  Discarded                           39448.76
   542     87  Discarded                           39448.76
   543     88  Discarded                           39448.77
   544     90  Discarded                           39448.90
   545     90  Discarded                           39448.90
   546     90  Discarded                           39448.90
   546     90  RefinementStep           -0.392367  46024.59   100.00  
   547     90  GlobalStep               -0.392367  46024.59   100.00  
   548     90  GlobalStep               -0.392367  46024.59   100.00  
   549     90  GlobalStep               -0.139489  46024.59   100.00  
   550     90  GlobalStep               -0.392367  46024.59   100.00  
   551     90  GlobalStep               -0.392367  46024.59   100.00  
   552     90  GlobalStep               -0.392367  46024.60   100.00  
   553     90  GlobalStep               -0.392367  46024.60   100.00  
   554     90  GlobalStep               -0.392367  46024.60   100.00  
   555     90  GlobalStep               -0.392367  46024.60   100.00  
   556     90  GlobalStep               -0.392367  46024.60   100.00  
   557     90  GlobalStep               -0.392367  46024.60   100.00  
   558     90  GlobalStep               -0.392367  46024.60   100.00  
   559     90  GlobalStep               -0.392367  46024.60   100.00  
   560     90  GlobalStep               -0.392367  46024.60   100.00  
   561     90  GlobalStep               -0.392367  46024.60   100.00  
   562     90  GlobalStep               -0.392367  46024.60   100.00  
   563     90  GlobalStep               -0.392367  46024.60   100.00  
   564     90  GlobalStep               -0.392367  46024.60   100.00  
   565     90  GlobalStep               -0.392367  46024.60   100.00  
   566     90  GlobalStep               -0.392367  46024.60   100.00  
   567     90  GlobalStep               -0.392367  46024.60   100.00  
   568     90  GlobalStep               -0.392367  46024.60   100.00  
   569     90  GlobalStep               -0.392367  46024.60   100.00  
   570     90  GlobalStep               -0.166897  46024.60   100.00  
   571     90  GlobalStep               -0.392367  46024.60   100.00  
   572     90  GlobalStep               -0.392367  46024.60   100.00  
   573     90  GlobalStep               -0.392367  46024.60   100.00  
   574     90  GlobalStep               -0.281680  46024.60   100.00  
   575     90  GlobalStep               -0.392367  46024.60   100.00  
   576     90  GlobalStep               -0.392367  46024.60   100.00  
   577     90  GlobalStep               -0.392367  46024.60   100.00  
   578     90  GlobalStep               -0.393094  46024.60   100.00  
   579     90  GlobalStep               -0.392367  46024.60   100.00  
   580     90  GlobalStep               -0.368314  46024.60   100.00  
   581     90  GlobalStep               -0.233232  46024.60   100.00  
   582     90  GlobalStep               -0.209099  46024.60   100.00  
   583     90  GlobalStep               -0.230954  46024.60   100.00  
   584     90  GlobalStep               -0.392134  46024.60   100.00  
   585     90  GlobalStep               -0.392246  46024.60   100.00  
   586     90  GlobalStep               -0.339609  46024.60   100.00  
   587     90  GlobalStep               -0.347706  46024.60   100.00  
   588     90  GlobalStep               -0.274477  46024.60   100.00  
   589     90  GlobalStep               -0.254734  46024.60   100.00  
   590     90  GlobalStep               -0.263064  46024.60   100.00  
   591     90  GlobalStep               -0.243862  46024.60   100.00  
   592     90  GlobalStep               -0.262346  46024.60   100.00  
   593     90  GlobalStep               -0.305433  46024.60   100.00  
   594     90  GlobalStep               -0.302204  46024.60   100.00  
   595     90  GlobalStep               -0.315962  46024.60   100.00  
   596     90  LocalStep                -0.390459  46024.60   100.00  
   597     90  GlobalStep               -0.337439  46024.60   100.00  
   598     90  GlobalStep               -0.266195  46024.60   100.00  
   599     90  GlobalStep               -0.316462  46024.60   100.00  
   600     90  GlobalStep               -0.334573  46024.60   100.00  
   601     90  GlobalStep               -0.353552  46024.60   100.00  
   602     90  GlobalStep               -0.352831  46024.60   100.00  
   603     90  GlobalStep               -0.371091  46024.60   100.00  
   604     90  GlobalStep               -0.351014  46024.60   100.00  
   605     90  GlobalStep               -0.301119  46024.60   100.00  
   606     90  LocalStep                -0.392367  46024.60   100.00  
   607     90  GlobalStep               -0.317779  46024.60   100.00  
   608     90  GlobalStep               -0.322921  46024.60   100.00  
   609     90  GlobalStep               -0.322208  46024.60   100.00  
   610     90  GlobalStep               -0.392367  46024.60   100.00  
   611     90  GlobalStep               -0.207524  46024.60   100.00  
   612     90  GlobalStep               -0.392846  46024.60   100.00  
   613     90  GlobalStep               -0.286616  46024.60   100.00  
   614     90  GlobalStep               -0.251556  46024.60   100.00  
   615     90  GlobalStep               -0.244951  46024.60   100.00  
   616     90  GlobalStep               -0.392367  46024.60   100.00  
   617     90  GlobalStep               -0.392367  46024.60   100.00  
   618     90  GlobalStep               -0.317874  46024.60   100.00  
   619     90  GlobalStep               -0.262298  46024.60   100.00  
   620     90  GlobalStep               -0.271999  46024.60   100.00  
   621     90  GlobalStep               -0.392367  46024.60   100.00  
   622     90  GlobalStep               -0.392367  46024.60   100.00  
   623     90  GlobalStep               -0.392367  46024.60   100.00  
   624     90  GlobalStep               -0.392367  46024.60   100.00  
   625     90  GlobalStep               -0.392367  46024.60   100.00  
   626     90  GlobalStep               -0.392367  46024.60   100.00  
   627     90  GlobalStep               -0.392367  46024.60   100.00  
   628     90  GlobalStep               -0.392367  46024.60   100.00  
   629     90  LocalStep                -0.317082  46024.60   100.00  
   630     90  LocalStep                -0.332536  46024.60   100.00  
   631     90  LocalStep                -0.395419  46024.60   100.00  
Summary: iters 632 evals 500 noisy_evals 130 cycles  90 opt_time 46024.60 tot_time 46024.60 obj        -0.473695 gap 100.00
Val: -0.4736952194
X: 

[0.9224271455 0.9857547359 0.0139205913 0.0397220901 0.0841710179
 0.9942557959 0.9790091767 0.0520109832 0.0699216225 0.0331607616
 0.0188828939 0.9072188078 0.9306738869]


Itercount: 632
Evalcount: 500
Fast_evalcount: 130
