# Supplementary material for: Black-box and surrogate optimization for tuning spiking neural models of striatum plasticity
Source: Front Neuroinform. 2022 Oct 20;16:1017222. doi: 10.3389/fninf.2022.1017222 (PMC9630480; doi:10.3389/fninf.2022.1017222)
Supplement: Supplementary file 1 [file Data_Sheet_1.ZIP › SHARED_DATA_TuningSpiking/RBFOpt/600FE_Slim/NRBF_Slm_600_10.txt]

  Iter  Cycle  Action             Objective value      Time      Gap
  ----  -----  ------             ---------------      ----      ---
     0      0  Initialization           -0.386285~   710.32   100.00  
     0      0  Initialization           -0.142695~   710.32   100.00  
     0      0  Initialization           -0.387998~   710.32   100.00 *
     0      0  Initialization           -0.265018~   710.32   100.00  
     0      0  Initialization           -0.225296~   710.32   100.00  
     0      0  Initialization           -0.387352~   710.32   100.00  
     0      0  Initialization           -0.356289~   710.32   100.00  
     0      0  Initialization           -0.230509~   710.32   100.00  
     0      0  Initialization           -0.385889~   710.32   100.00  
     0      0  Initialization           -0.225296~   710.32   100.00  
     0      0  Initialization           -0.225296~   710.32   100.00  
     0      0  Initialization           -0.225296~   710.32   100.00  
     0      0  Initialization           -0.387352~   710.32   100.00  
     0      0  Initialization           -0.225296~   710.32   100.00  
     0      0  Initialization           -0.335682~   710.32   100.00  
    53     15  LocalStep                -0.285406~  2219.67   100.00  
    60     16  LocalStep                -0.260360~  2252.77   100.00  
    67     16  GlobalStep               -0.225296~  2271.96   100.00  
    68     16  GlobalStep               -0.234588~  2273.38   100.00  
    69     16  GlobalStep               -0.225957~  2279.56   100.00  
    72     16  GlobalStep               -0.247105~  2290.01   100.00  
    73     16  GlobalStep               -0.243274~  2290.88   100.00  
    74     17  GlobalStep               -0.225296~  2294.56   100.00  
    75     17  GlobalStep               -0.225296~  2299.68   100.00  
    76     17  GlobalStep               -0.225296~  2300.63   100.00  
    77     17  LocalStep                -0.225296~  2301.94   100.00  
    78     17  GlobalStep               -0.250000~  2305.64   100.00  
    79     17  GlobalStep               -0.225296~  2307.56   100.00  
    80     17  GlobalStep               -0.243668~  2307.56   100.00  
    81     18  GlobalStep               -0.225296~  2311.31   100.00  
    82     18  GlobalStep               -0.265781~  2312.39   100.00  
    83     18  GlobalStep               -0.225296~  2313.68   100.00  
    84     18  GlobalStep               -0.234856~  2314.81   100.00  
    85     18  GlobalStep               -0.241490~  2319.47   100.00  
    86     19  GlobalStep               -0.247980~  2324.93   100.00  
    87     19  LocalStep                -0.243363~  2336.25   100.00  
    88     19  GlobalStep               -0.254166~  2341.89   100.00  
    89     19  GlobalStep               -0.235991~  2366.00   100.00  
    90     19  GlobalStep               -0.232944~  2376.59   100.00  
    91     19  LocalStep                -0.238035~  2377.84   100.00  
    92     20  LocalStep                -0.230528~  2399.74   100.00  
    93     20  GlobalStep               -0.217508~  2402.40   100.00  
    94     20  LocalStep                -0.238035~  2404.14   100.00  
    95     20  GlobalStep               -0.225296~  2405.43   100.00  
   118     20  GlobalStep               -0.276782~  3876.61   100.00  
   120     20  LocalStep                -0.249489~  3926.49   100.00  
   121     21  GlobalStep               -0.267131~  3939.12   100.00  
   123     21  GlobalStep               -0.356673   9933.91   100.00  
   125     21  GlobalStep               -0.318548   9933.91   100.00  
   126     21  GlobalStep               -0.385022   9933.91   100.00  
   127     21  GlobalStep               -0.392367   9933.91   100.00 *
   128     21  GlobalStep               -0.392367   9933.91   100.00  
   129     21  GlobalStep               -0.389275   9933.91   100.00  
   130     21  LocalStep                -0.392367   9933.91   100.00  
   131     21  GlobalStep               -0.392281   9933.91   100.00  
   132     21  GlobalStep               -0.389986   9933.91   100.00  
   133     21  GlobalStep               -0.392367   9933.91   100.00  
   134     21  GlobalStep               -0.392367   9933.91   100.00  
   135     21  GlobalStep               -0.388795   9933.91   100.00  
   136     21  GlobalStep               -0.392367   9933.91   100.00  
   137     21  GlobalStep               -0.392367   9933.91   100.00  
   138     21  GlobalStep               -0.392367   9933.91   100.00  
   139     21  GlobalStep               -0.392367   9933.91   100.00  
   140     21  GlobalStep               -0.392662   9933.91   100.00 *
   141     21  GlobalStep               -0.392367   9933.91   100.00  
   142     21  LocalStep                -0.392559   9933.91   100.00  
   143     21  GlobalStep               -0.391728   9933.91   100.00  
   144     21  GlobalStep               -0.392367   9933.91   100.00  
   145     21  GlobalStep               -0.392367   9933.91   100.00  
   146     21  LocalStep                -0.388980   9933.91   100.00  
   148     21  LocalStep                -0.241361~  9933.92   100.00  
   149     21  GlobalStep               -0.269652~  9933.92   100.00  
   150     21  GlobalStep               -0.384484   9933.92   100.00  
   151     21  GlobalStep               -0.258480   9933.92   100.00  
   152     21  GlobalStep               -0.304673   9933.92   100.00  
   153     21  GlobalStep               -0.361021   9933.92   100.00  
   154     21  GlobalStep               -0.348810   9933.92   100.00  
   155     21  LocalStep                -0.254860   9933.92   100.00  
   156     21  GlobalStep               -0.347467   9933.92   100.00  
   157     21  GlobalStep               -0.306324   9933.92   100.00  
   158     21  GlobalStep               -0.351300   9933.92   100.00  
   159     21  GlobalStep               -0.343065   9933.92   100.00  
   160     21  GlobalStep               -0.357191   9933.92   100.00  
   161     21  GlobalStep               -0.324731   9933.92   100.00  
   162     21  GlobalStep               -0.362712   9933.92   100.00  
   163     21  LocalStep                -0.279578   9933.92   100.00  
   164     21  GlobalStep               -0.335149   9933.92   100.00  
   165     21  GlobalStep               -0.352796   9933.92   100.00  
   166     21  LocalStep                -0.350669   9933.92   100.00  
   167     21  LocalStep                -0.318179   9933.92   100.00  
   168     21  GlobalStep               -0.349993   9933.92   100.00  
   169     21  GlobalStep               -0.378438   9933.92   100.00  
   170     21  GlobalStep               -0.328090   9933.92   100.00  
   171     21  GlobalStep               -0.379259   9933.92   100.00  
   172     21  GlobalStep               -0.376434   9933.92   100.00  
   173     21  LocalStep                -0.399154   9933.92   100.00 *
   174     21  GlobalStep               -0.392367   9933.92   100.00  
   175     21  GlobalStep               -0.388373   9933.92   100.00  
   176     21  GlobalStep               -0.389684   9933.92   100.00  
   177     21  GlobalStep               -0.390297   9933.92   100.00  
   178     21  GlobalStep               -0.389073   9933.92   100.00  
   179     21  GlobalStep               -0.386971   9933.92   100.00  
   180     21  GlobalStep               -0.387773   9933.92   100.00  
   181     21  GlobalStep               -0.392002   9933.92   100.00  
   182     21  GlobalStep               -0.392135   9933.92   100.00  
   183     21  GlobalStep               -0.382746   9933.92   100.00  
   184     21  GlobalStep               -0.391069   9933.92   100.00  
   185     21  LocalStep                -0.392234   9933.92   100.00  
   186     21  GlobalStep               -0.392367   9933.92   100.00  
   187     21  GlobalStep               -0.392367   9933.92   100.00  
   188     21  LocalStep                -0.392163   9933.92   100.00  
   189     21  GlobalStep               -0.393009   9933.92   100.00  
   190     21  GlobalStep               -0.392367   9933.92   100.00  
   191     21  GlobalStep               -0.392367   9933.92   100.00  
   192     21  GlobalStep               -0.388794   9933.92   100.00  
   193     21  GlobalStep               -0.389172   9933.92   100.00  
   194     21  GlobalStep               -0.393211   9933.92   100.00  
   195     21  GlobalStep               -0.391533   9933.92   100.00  
   196     21  GlobalStep               -0.389503   9933.92   100.00  
   197     21  GlobalStep               -0.392367   9933.92   100.00  
   198     21  GlobalStep               -0.392367   9933.92   100.00  
   199     21  GlobalStep               -0.389275   9933.92   100.00  
   200     21  Switching to accurate mode           9933.92
   200     21  LocalStep                -0.392367   9933.92   100.00  
   201     21  GlobalStep               -0.389307   9933.92   100.00  
   202     21  GlobalStep               -0.391546   9933.92   100.00  
   203     21  GlobalStep               -0.387674   9933.92   100.00  
   204     21  GlobalStep               -0.389226   9933.92   100.00  
   205     21  GlobalStep               -0.390607   9933.93   100.00  
   206     21  GlobalStep               -0.392575   9933.93   100.00  
   207     21  GlobalStep               -0.388876   9933.93   100.00  
   208     21  RefinementStep           -0.393730   9933.93   100.00  
   209     21  GlobalStep               -0.391500   9933.93   100.00  
   210     21  GlobalStep               -0.389172   9933.93   100.00  
   211     21  GlobalStep               -0.390009   9933.93   100.00  
   212     21  GlobalStep               -0.392789   9933.93   100.00  
   213     21  GlobalStep               -0.389059   9933.93   100.00  
   214     21  GlobalStep               -0.391047   9933.93   100.00  
   215     21  GlobalStep               -0.392367   9933.93   100.00  
   216     21  GlobalStep               -0.392367   9933.93   100.00  
   218     27  Discarded                           10006.69
   219     28  Discarded                           10020.26
   220     29  Discarded                           10034.27
   221     30  Discarded                           10049.37
   222     31  Discarded                           10065.76
   223     32  Discarded                           10082.38
   224     33  Discarded                           10099.98
   225     34  Discarded                           10118.47
   226     35  Discarded                           10137.98
   227     36  Discarded                           10158.65
   228     37  Discarded                           10180.18
   229     38  Discarded                           10203.37
   230     38  Discarded                           10225.87
   230     38  GlobalStep               -0.392367  16845.21   100.00  
   231     38  GlobalStep               -0.392367  16857.95   100.00  
   232     38  GlobalStep               -0.392367  16917.53   100.00  
   233     39  GlobalStep               -0.392367  16921.45   100.00  
   234     39  GlobalStep               -0.392367  16927.38   100.00  
   235     39  GlobalStep               -0.390954  16927.38   100.00  
   236     39  GlobalStep               -0.390833  16938.94   100.00  
   237     39  GlobalStep               -0.391055  16942.97   100.00  
   239     39  Discarded                           16950.76
   239     40  LocalStep                -0.392367  16954.69   100.00  
   240     40  GlobalStep               -0.392367  16972.97   100.00  
   242     40  Discarded                           16985.33
   242     40  GlobalStep               -0.392367  17006.36   100.00  
   243     40  GlobalStep               -0.393176  17010.77   100.00  
   244     40  GlobalStep               -0.392367  17023.23   100.00  
   245     41  GlobalStep               -0.392367  17029.65   100.00  
   246     41  GlobalStep               -0.392367  17049.91   100.00  
   247     41  GlobalStep               -0.392367  17063.56   100.00  
   248     41  GlobalStep               -0.392367  17082.73   100.00  
   249     41  GlobalStep               -0.392367  17086.97   100.00  
   250     41  GlobalStep               -0.392367  17086.98   100.00  
   251     41  GlobalStep               -0.392367  17091.13   100.00  
   252     42  AdjLocalStep             -0.392367  17095.31   100.00  
   253     42  GlobalStep               -0.392367  17101.92   100.00  
   254     42  AdjLocalStep             -0.392367  17101.92   100.00  
   255     42  GlobalStep               -0.392367  17101.92   100.00  
   256     42  GlobalStep               -0.392367  17110.35   100.00  
   257     43  GlobalStep               -0.392559  17127.97   100.00  
   258     43  GlobalStep               -0.389734  17134.93   100.00  
   259     43  GlobalStep               -0.392367  17134.93   100.00  
   261     43  Discarded                           17134.93
   261     43  AdjLocalStep             -0.389172  17143.59   100.00  
   262     43  GlobalStep               -0.392367  17152.46   100.00  
   263     44  GlobalStep               -0.392367  17156.97   100.00  
   264     44  GlobalStep               -0.392367  17156.97   100.00  
   265     44  GlobalStep               -0.392023  17164.33   100.00  
   266     44  GlobalStep               -0.392225  17168.89   100.00  
   267     44  GlobalStep               -0.392367  17184.43   100.00  
   268     44  GlobalStep               -0.392367  17192.07   100.00  
   269     45  GlobalStep               -0.392367  17197.05   100.00  
   270     45  GlobalStep               -0.393494  17197.05   100.00  
   272     45  Discarded                           17197.05
   272     45  GlobalStep               -0.392633  17209.44   100.00  
   273     45  GlobalStep               -0.392367  17209.44   100.00  
   274     45  GlobalStep               -0.392367  17214.35   100.00  
   275     45  GlobalStep               -0.391788  17219.14   100.00  
   276     45  GlobalStep               -0.392367  17219.14   100.00  
   277     45  GlobalStep               -0.392367  17224.11   100.00  
   278     46  GlobalStep               -0.392367  17229.08   100.00  
   279     46  GlobalStep               -0.392367  17229.08   100.00  
   280     46  GlobalStep               -0.388899  17236.87   100.00  
   282     46  Discarded                           17236.87
   282     46  GlobalStep               -0.392367  17246.76   100.00  
   283     46  GlobalStep               -0.392367  17246.76   100.00  
   284     46  GlobalStep               -0.392367  17246.76   100.00  
   285     46  GlobalStep               -0.392499  17251.91   100.00  
   286     47  GlobalStep               -0.393235  17262.04   100.00  
   287     47  GlobalStep               -0.392367  17270.17   100.00  
   288     47  AdjLocalStep             -0.382746  17270.17   100.00  
   290     47  Discarded                           17270.17
   290     47  GlobalStep               -0.392775  17275.42   100.00  
   291     47  GlobalStep               -0.392367  17275.42   100.00  
   292     47  GlobalStep               -0.392367  17286.89   100.00  
   293     47  GlobalStep               -0.392367  17292.29   100.00  
   294     48  GlobalStep               -0.392367  22526.20   100.00  
   295     48  GlobalStep               -0.392367  22526.20   100.00  
   296     48  GlobalStep               -0.392367  22526.20   100.00  
   297     48  GlobalStep               -0.392367  22526.20   100.00  
   298     48  GlobalStep               -0.392367  22526.20   100.00  
   299     48  GlobalStep               -0.392584  22526.20   100.00  
   300     48  GlobalStep               -0.391456  22526.20   100.00  
   301     48  GlobalStep               -0.392367  22526.20   100.00  
   302     48  GlobalStep               -0.392367  22526.20   100.00  
   303     48  GlobalStep               -0.215248  22526.20   100.00  
   304     48  GlobalStep               -0.391843  22526.20   100.00  
   305     48  GlobalStep               -0.392367  22526.20   100.00  
   306     48  GlobalStep               -0.392367  22526.20   100.00  
   307     48  GlobalStep               -0.392367  22526.20   100.00  
   308     48  GlobalStep               -0.324283  22526.20   100.00  
   309     48  GlobalStep               -0.390851  22526.20   100.00  
   310     48  GlobalStep               -0.390805  22526.20   100.00  
   311     48  GlobalStep               -0.392367  22526.20   100.00  
   312     48  GlobalStep               -0.392367  22526.20   100.00  
   313     48  GlobalStep               -0.450154  22526.20   100.00 *
   314     48  AdjLocalStep             -0.389172  22526.20   100.00  
   315     48  GlobalStep               -0.390254  22526.20   100.00  
   316     48  GlobalStep               -0.392367  22526.20   100.00  
   317     48  GlobalStep               -0.392367  22526.20   100.00  
   318     48  GlobalStep               -0.392367  22526.20   100.00  
   319     48  GlobalStep               -0.237689  22526.20   100.00  
   320     48  GlobalStep               -0.392362  22526.20   100.00  
   321     48  GlobalStep               -0.392098  22526.20   100.00  
   322     48  GlobalStep               -0.392367  22526.20   100.00  
   323     48  GlobalStep               -0.392367  22526.20   100.00  
   324     48  GlobalStep               -0.392367  22526.20   100.00  
   325     48  GlobalStep               -0.392259  22526.20   100.00  
   326     48  GlobalStep               -0.392367  22526.20   100.00  
   327     48  GlobalStep               -0.392367  22526.20   100.00  
   328     48  AdjLocalStep             -0.388980  22526.20   100.00  
   329     48  GlobalStep               -0.392367  22526.20   100.00  
   330     48  GlobalStep               -0.392367  22526.20   100.00  
   331     48  GlobalStep               -0.392367  22526.20   100.00  
   332     48  GlobalStep               -0.392285  22526.20   100.00  
   333     48  GlobalStep               -0.389001  22526.21   100.00  
   334     48  GlobalStep               -0.392367  22526.21   100.00  
   335     48  GlobalStep               -0.392378  22526.21   100.00  
   336     48  GlobalStep               -0.393691  22526.21   100.00  
   337     48  GlobalStep               -0.391397  22526.21   100.00  
   338     48  GlobalStep               -0.392367  22526.21   100.00  
   339     48  GlobalStep               -0.392367  22526.21   100.00  
   340     48  GlobalStep               -0.351885  22526.21   100.00  
   341     48  GlobalStep               -0.392367  22526.21   100.00  
   342     48  GlobalStep               -0.392367  22526.21   100.00  
   343     48  GlobalStep               -0.392367  22526.21   100.00  
   344     48  GlobalStep               -0.392367  22526.21   100.00  
   345     48  GlobalStep               -0.392367  22526.21   100.00  
   346     48  GlobalStep               -0.392367  22526.21   100.00  
   347     48  GlobalStep               -0.393432  22526.21   100.00  
   348     48  GlobalStep               -0.392367  22526.21   100.00  
   349     48  GlobalStep               -0.392367  22526.21   100.00  
   350     48  GlobalStep               -0.392023  22526.21   100.00  
   351     48  GlobalStep               -0.392367  22526.21   100.00  
   352     48  GlobalStep               -0.392584  22526.21   100.00  
   353     48  GlobalStep               -0.392367  22526.21   100.00  
   354     48  GlobalStep               -0.392367  22526.21   100.00  
   355     48  GlobalStep               -0.303609  22526.21   100.00  
   356     48  GlobalStep               -0.392367  22526.21   100.00  
   357     48  GlobalStep               -0.392367  22526.21   100.00  
   358     48  GlobalStep               -0.392367  22526.21   100.00  
   359     48  GlobalStep               -0.390110  22526.21   100.00  
   360     48  GlobalStep               -0.215248  22526.21   100.00  
   361     48  GlobalStep               -0.392367  22526.21   100.00  
   362     48  GlobalStep               -0.392367  22526.21   100.00  
   363     48  GlobalStep               -0.389361  22526.21   100.00  
   364     48  GlobalStep               -0.392367  22526.21   100.00  
   365     48  GlobalStep               -0.276992  22526.21   100.00  
   366     48  GlobalStep               -0.392367  22526.21   100.00  
   367     48  GlobalStep               -0.387585  22526.21   100.00  
   368     48  GlobalStep               -0.392367  22526.21   100.00  
   369     48  GlobalStep               -0.392100  22526.21   100.00  
   370     48  GlobalStep               -0.392367  22526.21   100.00  
   371     48  GlobalStep               -0.392367  22526.21   100.00  
   372     48  GlobalStep               -0.392367  22526.21   100.00  
   373     48  GlobalStep               -0.367268  22526.21   100.00  
   374     48  GlobalStep               -0.414836  22526.21   100.00  
   375     48  GlobalStep               -0.392367  22526.21   100.00  
   376     48  GlobalStep               -0.311748  22526.21   100.00  
   377     48  GlobalStep               -0.215248  22526.21   100.00  
   378     48  GlobalStep               -0.258319  22526.21   100.00  
   379     48  RefinementStep           -0.391914  22526.21   100.00  
   380     48  GlobalStep               -0.375252  22526.21   100.00  
   382     51  Discarded                           22636.18
   383     52  Discarded                           22674.20
   384     53  Discarded                           22709.96
   385     54  Discarded                           22747.37
   386     55  Discarded                           22786.16
   387     56  Discarded                           22826.82
   388     57  Discarded                           22868.22
   389     58  Discarded                           22911.10
   390     59  Discarded                           22955.45
   391     60  Discarded                           23001.21
   392     61  Discarded                           23049.02
   393     62  Discarded                           23099.40
   394     63  Discarded                           23150.99
   395     64  Discarded                           23203.97
   396     65  Discarded                           23258.79
   397     66  Discarded                           23315.26
   398     66  Discarded                           23371.80
   398     66  AdjLocalStep             -0.392367  28721.80   100.00  
   399     66  AdjLocalStep             -0.392367  28809.42   100.00  
   400     66  GlobalStep               -0.391615  28885.22   100.00  
   401     66  RefinementStep           -0.389675  28936.29   100.00  
   402     66  GlobalStep               -0.392367  28967.82   100.00  
   403     67  GlobalStep               -0.392367  28982.30   100.00  
   404     67  GlobalStep               -0.392367  29023.07   100.00  
   405     67  GlobalStep               -0.387418  29033.10   100.00  
   407     67  Discarded                           29043.00
   407     67  GlobalStep               -0.392367  29053.07   100.00  
   408     67  GlobalStep               -0.392367  29068.89   100.00  
   409     68  GlobalStep               -0.392367  29080.75   100.00  
   410     68  GlobalStep               -0.392367  29090.96   100.00  
   411     68  GlobalStep               -0.388613  29090.96   100.00  
   413     68  Discarded                           29138.67
   413     68  GlobalStep               -0.392367  29181.19   100.00  
   414     68  GlobalStep               -0.392367  29213.60   100.00  
   415     69  GlobalStep               -0.392367  29233.04   100.00  
   416     69  GlobalStep               -0.392367  29255.36   100.00  
   417     69  GlobalStep               -0.392367  29266.04   100.00  
   419     69  Discarded                           29285.35
   419     69  GlobalStep               -0.392367  29330.58   100.00  
   420     69  GlobalStep               -0.393020  29362.78   100.00  
   421     70  GlobalStep               -0.392367  29429.20   100.00  
   423     70  Discarded                           29439.92
   423     70  GlobalStep               -0.392367  29450.63   100.00  
   424     70  GlobalStep               -0.392367  29461.50   100.00  
   425     70  GlobalStep               -0.392367  29492.28   100.00  
   426     70  GlobalStep               -0.392367  29510.31   100.00  
   427     71  GlobalStep               -0.392367  29521.21   100.00  
   428     71  GlobalStep               -0.392367  29521.21   100.00  
   429     71  GlobalStep               -0.392367  29531.98   100.00  
   431     71  Discarded                           29585.85
   431     71  GlobalStep               -0.392367  29608.58   100.00  
   432     71  GlobalStep               -0.392367  29629.34   100.00  
   433     72  GlobalStep               -0.392367  29653.14   100.00  
   434     72  GlobalStep               -0.392367  29695.13   100.00  
   436     72  Discarded                           29706.94
   436     72  GlobalStep               -0.392367  29739.66   100.00  
   437     72  GlobalStep               -0.392367  29767.40   100.00  
   438     72  GlobalStep               -0.392367  29779.01   100.00  
   439     73  GlobalStep               -0.392367  29796.86   100.00  
   440     73  GlobalStep               -0.392367  33583.21   100.00  
   441     73  GlobalStep               -0.392367  33583.21   100.00  
   442     73  GlobalStep               -0.392367  33583.21   100.00  
   443     73  GlobalStep               -0.215248  33583.21   100.00  
   444     73  GlobalStep               -0.392367  33583.21   100.00  
   445     73  GlobalStep               -0.392367  33583.21   100.00  
   446     73  GlobalStep               -0.392367  33583.21   100.00  
   447     73  GlobalStep               -0.392367  33583.21   100.00  
   448     73  GlobalStep               -0.392367  33583.21   100.00  
   449     73  GlobalStep               -0.392367  33583.21   100.00  
   450     73  GlobalStep               -0.392367  33583.21   100.00  
   451     73  GlobalStep               -0.392367  33583.21   100.00  
   452     73  GlobalStep               -0.392367  33583.21   100.00  
   453     73  GlobalStep               -0.392367  33583.21   100.00  
   454     73  GlobalStep               -0.389970  33583.21   100.00  
   455     73  GlobalStep               -0.392367  33583.21   100.00  
   456     73  GlobalStep               -0.392367  33583.21   100.00  
   457     73  GlobalStep               -0.392367  33583.21   100.00  
   458     73  GlobalStep               -0.391343  33583.21   100.00  
   459     73  GlobalStep               -0.392367  33583.21   100.00  
   460     73  GlobalStep               -0.392367  33583.21   100.00  
   461     73  GlobalStep               -0.392367  33583.21   100.00  
   462     73  GlobalStep               -0.392367  33583.21   100.00  
   463     73  GlobalStep               -0.390872  33583.21   100.00  
   464     73  GlobalStep               -0.392367  33583.21   100.00  
   465     73  GlobalStep               -0.392367  33583.21   100.00  
   466     73  GlobalStep               -0.392367  33583.21   100.00  
   467     73  GlobalStep               -0.392367  33583.21   100.00  
   468     73  GlobalStep               -0.392367  33583.21   100.00  
   469     73  GlobalStep               -0.391201  33583.21   100.00  
   470     73  RefinementStep           -0.392367  33583.21   100.00  
   471     73  GlobalStep               -0.392367  33583.21   100.00  
   472     73  GlobalStep               -0.392367  33583.21   100.00  
   473     73  GlobalStep               -0.392367  33583.21   100.00  
   474     73  GlobalStep               -0.392367  33583.21   100.00  
   475     73  GlobalStep               -0.215559  33583.21   100.00  
   476     73  GlobalStep               -0.392367  33583.21   100.00  
   477     73  GlobalStep               -0.392367  33583.21   100.00  
   478     73  GlobalStep               -0.392367  33583.21   100.00  
   479     73  GlobalStep               -0.392367  33583.21   100.00  
   480     73  GlobalStep               -0.392367  33583.21   100.00  
   481     73  GlobalStep               -0.392367  33583.21   100.00  
   482     73  GlobalStep               -0.392367  33583.21   100.00  
   483     73  GlobalStep               -0.392367  33583.21   100.00  
   484     73  GlobalStep               -0.389324  33583.21   100.00  
   485     73  GlobalStep               -0.388304  33583.21   100.00  
   486     73  GlobalStep               -0.392367  33583.21   100.00  
   487     73  GlobalStep               -0.392367  33583.21   100.00  
   488     73  GlobalStep               -0.392367  33583.21   100.00  
   489     73  GlobalStep               -0.392367  33583.21   100.00  
   490     73  GlobalStep               -0.334220  33583.21   100.00  
   491     73  GlobalStep               -0.392367  33583.21   100.00  
   492     73  GlobalStep               -0.392367  33583.21   100.00  
   493     73  GlobalStep               -0.392367  33583.21   100.00  
   494     73  GlobalStep               -0.392367  33583.21   100.00  
   495     73  GlobalStep               -0.390011  33583.22   100.00  
   496     73  GlobalStep               -0.392367  33583.22   100.00  
   497     73  GlobalStep               -0.392367  33583.22   100.00  
   498     73  GlobalStep               -0.392367  33583.22   100.00  
   499     73  GlobalStep               -0.392367  33583.22   100.00  
   500     73  GlobalStep               -0.392367  33583.22   100.00  
   501     73  GlobalStep               -0.392367  33583.22   100.00  
   502     73  GlobalStep               -0.392367  33583.22   100.00  
   503     73  GlobalStep               -0.325690  33583.22   100.00  
   504     73  GlobalStep               -0.392367  33583.22   100.00  
   505     73  GlobalStep               -0.392367  33583.22   100.00  
   506     73  GlobalStep               -0.392367  33583.22   100.00  
   507     73  GlobalStep               -0.392367  33583.22   100.00  
   508     73  GlobalStep               -0.392367  33583.22   100.00  
   509     73  GlobalStep               -0.392367  33583.22   100.00  
   510     73  GlobalStep               -0.365927  33583.22   100.00  
   511     73  GlobalStep               -0.392367  33583.22   100.00  
   512     73  GlobalStep               -0.392367  33583.22   100.00  
   513     73  GlobalStep               -0.392367  33583.22   100.00  
   514     73  GlobalStep               -0.392367  33583.22   100.00  
   515     73  GlobalStep               -0.662958  33583.22   100.00 *
   516     73  GlobalStep               -0.392367  33583.22   100.00  
   517     73  GlobalStep               -0.392367  33583.22   100.00  
   518     73  GlobalStep               -0.392367  33583.22   100.00  
   519     73  GlobalStep               -0.392367  33583.22   100.00  
   520     73  GlobalStep               -0.392367  33583.22   100.00  
   521     73  GlobalStep               -0.392367  33583.22   100.00  
   522     73  GlobalStep               -0.392367  33583.22   100.00  
   523     73  GlobalStep               -0.392367  33583.22   100.00  
   524     73  GlobalStep               -0.392367  33583.22   100.00  
   525     73  GlobalStep               -0.386995  33583.22   100.00  
   526     73  GlobalStep               -0.392367  33583.22   100.00  
   527     73  GlobalStep               -0.351996  33583.22   100.00  
   528     73  GlobalStep               -0.396975  33583.22   100.00  
   529     73  GlobalStep               -0.244261  33583.22   100.00  
   530     73  GlobalStep               -0.394309  33583.22   100.00  
   531     73  GlobalStep               -0.365927  33583.22   100.00  
   532     73  GlobalStep               -0.215248  33583.22   100.00  
   533     73  AdjLocalStep             -0.450154  33583.22   100.00  
   534     88  GlobalStep               -0.392367  38553.64   100.00  
   535     88  GlobalStep               -0.380758  38819.19   100.00  
   536     89  GlobalStep               -0.392367  38842.31   100.00  
   537     89  GlobalStep               -0.349799  38906.47   100.00  
   538     89  GlobalStep               -0.280347  39224.83   100.00  
   539     89  GlobalStep               -0.347529  39321.62   100.00  
   540     89  GlobalStep               -0.353634  39359.15   100.00  
   541     89  GlobalStep               -0.261183  39671.12   100.00  
   542     90  GlobalStep               -0.258049  39728.35   100.00  
   543     90  GlobalStep               -0.360933  39749.16   100.00  
   544     90  GlobalStep               -0.260218  39749.16   100.00  
   545     90  GlobalStep               -0.381246  39802.17   100.00  
   546     90  GlobalStep               -0.242266  39822.30   100.00  
   547     90  GlobalStep               -0.252244  39822.30   100.00  
   548     91  LocalStep                -0.350984  39865.36   100.00  
   549     91  GlobalStep               -0.317867  39886.86   100.00  
   550     91  GlobalStep               -0.266554  39907.48   100.00  
   551     91  LocalStep                -0.262324  39907.48   100.00  
   552     91  GlobalStep               -0.232489  39949.95   100.00  
   553     91  GlobalStep               -0.443881  40023.43   100.00  
   554     92  GlobalStep               -0.246181  40060.29   100.00  
   555     92  GlobalStep               -0.282391  40081.45   100.00  
   556     92  GlobalStep               -0.392367  40102.82   100.00  
   557     92  GlobalStep               -0.280724  40124.07   100.00  
   558     92  GlobalStep               -0.392367  40145.21   100.00  
   559     92  LocalStep                -0.391074  40145.21   100.00  
   560     93  LocalStep                -0.428520  40189.64   100.00  
   561     93  GlobalStep               -0.498135  40231.42   100.00  
   562     93  GlobalStep               -0.392500  40253.97   100.00  
   563     93  GlobalStep               -0.494919  40276.65   100.00  
   564     93  GlobalStep               -0.236708  40348.98   100.00  
   565     93  GlobalStep               -0.323901  40378.72   100.00  
   566     94  GlobalStep               -0.391917  40401.66   100.00  
   567     94  GlobalStep               -0.371412  40449.44   100.00  
   568     94  GlobalStep               -0.356464  40472.36   100.00  
   569     94  GlobalStep               -0.258850  40472.36   100.00  
   570     94  GlobalStep               -0.671131  40529.24   100.00 *
   571     94  GlobalStep               -0.280053  40552.48   100.00  
   572     94  GlobalStep               -0.307237  40552.48   100.00  
   573     95  GlobalStep               -0.274670  40575.19   100.00  
   574     95  GlobalStep               -0.250012  40598.05   100.00  
   575     95  GlobalStep               -0.333254  40621.27   100.00  
   576     95  GlobalStep               -0.383013  40621.27   100.00  
   577     95  AdjLocalStep             -0.450154  45021.23   100.00  
   578     95  RefinementStep           -0.768976  45021.23   100.00 *
   579     95  GlobalStep               -0.696419  45021.23   100.00  
   580     95  LocalStep                -0.802793  45021.23   100.00 *
   581     95  GlobalStep               -0.770456  45021.23   100.00  
   582     95  GlobalStep               -0.581924  45021.23   100.00  
   583     95  LocalStep                -0.539766  45021.23   100.00  
   584     95  GlobalStep               -0.632429  45021.23   100.00  
   585     95  GlobalStep               -0.247766  45021.23   100.00  
   586     95  LocalStep                -0.280751  45021.23   100.00  
   587     95  GlobalStep               -0.403979  45021.23   100.00  
   588     95  GlobalStep               -0.731320  45021.23   100.00  
   589     95  LocalStep                -0.589170  45021.23   100.00  
   590     95  GlobalStep               -0.249543  45021.23   100.00  
   591     95  GlobalStep               -0.768128  45021.23   100.00  
   592     95  GlobalStep               -0.380141  45021.23   100.00  
   593     95  LocalStep                -0.259654  45021.23   100.00  
   594     95  GlobalStep               -0.215248  45021.23   100.00  
   595     95  GlobalStep               -0.520504  45021.23   100.00  
   596     95  GlobalStep               -0.467001  45021.23   100.00  
   597     95  GlobalStep               -0.400050  45021.23   100.00  
   598     95  GlobalStep               -0.587313  45021.23   100.00  
   599     95  LocalStep                -0.722942  45021.23   100.00  
   600     95  GlobalStep               -0.215248  45021.23   100.00  
   601     95  GlobalStep               -0.247860  45021.23   100.00  
   602     95  GlobalStep               -0.323605  45021.23   100.00  
   603     95  GlobalStep               -0.327022  45021.23   100.00  
   604     95  GlobalStep               -0.310283  45021.23   100.00  
   605     95  LocalStep                -0.274045  45021.23   100.00  
   606     95  GlobalStep               -0.764446  45021.23   100.00  
   607     95  GlobalStep               -0.283860  45021.24   100.00  
   608     95  GlobalStep               -0.355615  45021.24   100.00  
   609     95  GlobalStep               -0.364184  45021.24   100.00  
   610     95  GlobalStep               -0.367719  45021.24   100.00  
   611     95  LocalStep                -0.407046  45021.24   100.00  
   612     95  GlobalStep               -0.215248  45021.24   100.00  
   613     95  GlobalStep               -0.429068  45021.24   100.00  
   614     95  GlobalStep               -0.364013  45021.24   100.00  
   615     95  GlobalStep               -0.399482  45021.24   100.00  
   616     95  LocalStep                -0.368937  45021.24   100.00  
   617     95  GlobalStep               -0.249146  45021.24   100.00  
   618     95  GlobalStep               -0.431837  45021.24   100.00  
   619     95  GlobalStep               -0.557007  45021.24   100.00  
   620     95  GlobalStep               -0.258699  45021.24   100.00  
   621     95  LocalStep                -0.346119  45021.24   100.00  
   622     95  GlobalStep               -0.274635  45021.24   100.00  
   623     95  GlobalStep               -0.647050  45021.24   100.00  
   624     95  GlobalStep               -0.424586  45021.24   100.00  
   625     95  GlobalStep               -0.410671  45021.24   100.00  
   626     95  LocalStep                -0.667302  45021.24   100.00  
   627     95  GlobalStep               -0.624438  45021.24   100.00  
   628     95  GlobalStep               -0.278868  45021.24   100.00  
   629     95  GlobalStep               -0.349236  45021.24   100.00  
   630     95  GlobalStep               -0.636506  45021.24   100.00  
   631     95  LocalStep                -0.259718  45021.24   100.00  
   632     95  GlobalStep               -0.265544  45021.24   100.00  
   633     95  GlobalStep               -0.263807  45021.24   100.00  
   634     95  GlobalStep               -0.619539  45021.24   100.00  
   635     95  GlobalStep               -0.242736  45021.24   100.00  
   636     95  GlobalStep               -0.244486  45021.24   100.00  
   637     95  LocalStep                -0.380428  45021.24   100.00  
   638     95  GlobalStep               -0.234985  45021.24   100.00  
   639     95  GlobalStep               -0.383324  45021.24   100.00  
   640     95  GlobalStep               -0.362790  45021.24   100.00  
   641     95  GlobalStep               -0.383603  45021.24   100.00  
   642     95  GlobalStep               -0.767712  45021.24   100.00  
   643     95  LocalStep                -0.215248  45021.24   100.00  
   644     95  GlobalStep               -0.323456  45021.24   100.00  
   645     95  GlobalStep               -0.285075  45021.24   100.00  
   646     95  GlobalStep               -0.388918  45021.24   100.00  
   647     95  GlobalStep               -0.389438  45021.24   100.00  
   648     95  GlobalStep               -0.339976  45021.24   100.00  
   649     95  LocalStep                -0.280369  45021.24   100.00  
   650     95  GlobalStep               -0.327445  45021.24   100.00  
   651     95  GlobalStep               -0.389914  45021.24   100.00  
   652     95  GlobalStep               -0.441996  45021.24   100.00  
   653     95  GlobalStep               -0.385914  45021.24   100.00  
   654     95  GlobalStep               -0.640147  45021.24   100.00  
   655     95  LocalStep                -0.288006  45021.24   100.00  
   656     95  GlobalStep               -0.525156  45021.24   100.00  
   657     95  GlobalStep               -0.394820  45021.24   100.00  
   658     95  GlobalStep               -0.379800  45021.24   100.00  
   659     95  GlobalStep               -0.386508  45021.24   100.00  
   660     95  GlobalStep               -0.334105  45021.24   100.00  
   661     95  LocalStep                -0.234797  45021.24   100.00  
   662     95  GlobalStep               -0.237249  45021.24   100.00  
   663     95  GlobalStep               -0.227577  45021.24   100.00  
   664     95  GlobalStep               -0.254413  45021.24   100.00  
   665     95  GlobalStep               -0.813915  45021.24   100.00 *
   666     95  GlobalStep               -0.387910  45021.24   100.00  
   667     95  LocalStep                -0.658330  45021.24   100.00  
   668     95  GlobalStep               -0.391859  45021.24   100.00  
Summary: iters 669 evals 500 noisy_evals 142 cycles  95 opt_time 45021.24 tot_time 45021.24 obj        -0.813915 gap 100.00
Val: -0.8139150024
X: 

[0.4339713065 0.9608361211 0.1472126476 0.2088864719 0.2216241908
 0.882911156  0.0152200357 0.0029012982 0.8583952694 0.0412843881
 0.8630525574 0.0121958688 0.9614853013]


Itercount: 669
Evalcount: 500
Fast_evalcount: 142
