# Supplementary material for: Black-box and surrogate optimization for tuning spiking neural models of striatum plasticity
Source: Front Neuroinform. 2022 Oct 20;16:1017222. doi: 10.3389/fninf.2022.1017222 (PMC9630480; doi:10.3389/fninf.2022.1017222)
Supplement: Supplementary file 1 [file Data_Sheet_1.ZIP › SHARED_DATA_TuningSpiking/RBFOpt/600FE_Slim/NRBF_Slm_600_11.txt]

  Iter  Cycle  Action             Objective value      Time      Gap
  ----  -----  ------             ---------------      ----      ---
     0      0  Initialization           -0.385752~   678.20   100.00  
     0      0  Initialization           -0.221683~   678.20   100.00  
     0      0  Initialization           -0.387352~   678.20   100.00  
     0      0  Initialization           -0.225296~   678.20   100.00  
     0      0  Initialization           -0.233756~   678.20   100.00  
     0      0  Initialization           -0.225296~   678.20   100.00  
     0      0  Initialization           -0.262351~   678.20   100.00  
     0      0  Initialization           -0.225296~   678.20   100.00  
     0      0  Initialization           -0.387352~   678.20   100.00  
     0      0  Initialization           -0.225296~   678.20   100.00  
     0      0  Initialization           -0.413562~   678.20   100.00 *
     0      0  Initialization           -0.252704~   678.20   100.00  
     0      0  Initialization           -0.385640~   678.20   100.00  
     0      0  Initialization           -0.387352~   678.20   100.00  
     0      0  Initialization           -0.335682~   678.20   100.00  
    29     15  GlobalStep               -0.305019~  1723.22   100.00  
    30     16  GlobalStep               -0.289588~  1732.91   100.00  
    32     16  GlobalStep               -0.284498~  1779.06   100.00  
    36     16  GlobalStep               -0.260891~  1817.83   100.00  
    37     16  GlobalStep               -0.226451~  1839.59   100.00  
    38     16  GlobalStep               -0.233171~  1842.92   100.00  
    39     16  LocalStep                -0.225296~  1846.17   100.00  
    41     17  GlobalStep               -0.261004~  1871.77   100.00  
    47     17  GlobalStep               -0.225296~  1884.61   100.00  
    54     17  GlobalStep               -0.244362~  1892.86   100.00  
    55     17  LocalStep                -0.225296~  1895.04   100.00  
    58     17  GlobalStep               -0.225296~  1905.52   100.00  
    59     17  GlobalStep               -0.225296~  1908.44   100.00  
    61     17  GlobalStep               -0.225296~  1908.44   100.00  
    66     18  LocalStep                -0.225296~  1918.58   100.00  
    68     18  GlobalStep               -0.225296~  1919.73   100.00  
    69     18  GlobalStep               -0.225296~  1921.62   100.00  
    72     18  GlobalStep               -0.225296~  1927.91   100.00  
    74     18  GlobalStep               -0.225296~  1929.74   100.00  
    77     19  GlobalStep               -0.225296~  1937.98   100.00  
    78     19  GlobalStep               -0.225296~  1944.79   100.00  
    79     19  GlobalStep               -0.225296~  1946.86   100.00  
    80     19  GlobalStep               -0.225296~  1951.47   100.00  
    81     19  GlobalStep               -0.225296~  1952.86   100.00  
    82     19  GlobalStep               -0.225296~  1962.75   100.00  
    83     20  GlobalStep               -0.225296~  1964.25   100.00  
    84     20  LocalStep                -0.225296~  1966.55   100.00  
    85     20  LocalStep                -0.225296~  1998.52   100.00  
    86     20  GlobalStep               -0.225296~  2005.12   100.00  
    87     20  GlobalStep               -0.225296~  2007.06   100.00  
    88     20  GlobalStep               -0.225296~  2032.12   100.00  
    89     20  GlobalStep               -0.225296~  2032.12   100.00  
    90     20  LocalStep                -0.225296~  2032.12   100.00  
    91     20  LocalStep                -0.225296~  2032.12   100.00  
    92     20  GlobalStep               -0.225296~  2032.12   100.00  
    93     21  LocalStep                -0.225296~  2056.52   100.00  
    94     21  GlobalStep               -0.225296~  2056.52   100.00  
    95     21  LocalStep                -0.225296~  2056.52   100.00  
   106     22  LocalStep                -0.225296~  3070.48   100.00  
   107     22  GlobalStep               -0.225296~  3083.84   100.00  
   108     22  LocalStep                -0.225296~  3085.63   100.00  
   109     22  GlobalStep               -0.225296~  3125.24   100.00  
   110     22  GlobalStep               -0.225296~  3132.40   100.00  
   111     23  GlobalStep               -0.225296~  3136.22   100.00  
   112     23  GlobalStep               -0.225296~  6857.33   100.00  
   113     23  GlobalStep               -0.225296~  6857.33   100.00  
   116     23  GlobalStep               -0.392367   6857.33   100.00  
   117     23  GlobalStep               -0.388952   6857.33   100.00  
   118     23  GlobalStep               -0.392367   6857.33   100.00  
   119     23  GlobalStep               -0.392367   6857.33   100.00  
   120     23  GlobalStep               -0.392367   6857.33   100.00  
   121     23  GlobalStep               -0.392367   6857.33   100.00  
   122     23  GlobalStep               -0.392367   6857.33   100.00  
   123     23  LocalStep                -0.392367   6857.33   100.00  
   124     23  GlobalStep               -0.392367   6857.33   100.00  
   125     23  GlobalStep               -0.392367   6857.33   100.00  
   126     23  LocalStep                -0.225296~  6857.33   100.00  
   127     23  GlobalStep               -0.225296~  6857.33   100.00  
   128     23  GlobalStep               -0.225296~  6857.33   100.00  
   129     23  LocalStep                -0.225296~  6857.33   100.00  
   130     23  GlobalStep               -0.225296~  6857.33   100.00  
   131     23  GlobalStep               -0.225296~  6857.33   100.00  
   132     23  GlobalStep               -0.308892~  6857.33   100.00  
   133     23  GlobalStep               -0.225296~  6857.33   100.00  
   134     23  GlobalStep               -0.225296~  6857.33   100.00  
   135     23  GlobalStep               -0.225296~  6857.33   100.00  
   136     23  GlobalStep               -0.291355   6857.33   100.00  
   137     23  LocalStep                -0.225296~  6857.33   100.00  
   138     23  GlobalStep               -0.298843   6857.33   100.00  
   139     23  GlobalStep               -0.225296~  6857.33   100.00  
   140     23  GlobalStep               -0.288594   6857.33   100.00  
   141     23  GlobalStep               -0.311985   6857.33   100.00  
   142     23  GlobalStep               -0.290496   6857.33   100.00  
   144     23  GlobalStep               -0.225296~  6857.34   100.00  
   145     23  GlobalStep               -0.225296~  6857.34   100.00  
   146     23  LocalStep                -0.246668   6857.34   100.00  
   147     23  GlobalStep               -0.564476   6857.34   100.00 *
   148     23  GlobalStep               -0.225296~  6857.34   100.00  
   149     23  GlobalStep               -0.640377   6857.34   100.00 *
   150     23  GlobalStep               -0.282670   6857.34   100.00  
   151     23  GlobalStep               -0.343902   6857.34   100.00  
   152     23  GlobalStep               -0.225296~  6857.34   100.00  
   153     23  GlobalStep               -0.291086   6857.34   100.00  
   154     23  GlobalStep               -0.290496   6857.34   100.00  
   155     23  GlobalStep               -0.345732   6857.34   100.00  
   156     23  GlobalStep               -0.225296~  6857.34   100.00  
   157     23  GlobalStep               -0.225296~  6857.34   100.00  
   158     23  GlobalStep               -0.290516   6857.34   100.00  
   159     23  GlobalStep               -0.309084   6857.34   100.00  
   160     23  LocalStep                -0.299949   6857.34   100.00  
   161     23  GlobalStep               -0.225296~  6857.34   100.00  
   162     23  GlobalStep               -0.290516   6857.34   100.00  
   163     23  GlobalStep               -0.343419   6857.34   100.00  
   164     23  LocalStep                -0.346929   6857.34   100.00  
   165     23  RefinementStep           -0.345889   6857.34   100.00  
   166     23  GlobalStep               -0.283166   6857.34   100.00  
   167     23  GlobalStep               -0.308807   6857.34   100.00  
   168     23  LocalStep                -0.394542   6857.34   100.00  
   169     23  GlobalStep               -0.295339   6857.34   100.00  
   170     23  GlobalStep               -0.225296~  6857.34   100.00  
   171     23  GlobalStep               -0.289630   6857.34   100.00  
   172     23  LocalStep                -0.225296~  6857.34   100.00  
   173     23  GlobalStep               -0.308354   6857.34   100.00  
   174     23  GlobalStep               -0.389915   6857.34   100.00  
   175     23  GlobalStep               -0.377091   6857.34   100.00  
   176     23  GlobalStep               -0.362888   6857.34   100.00  
   177     23  GlobalStep               -0.340839   6857.34   100.00  
   178     23  GlobalStep               -0.392367   6857.34   100.00  
   179     23  LocalStep                -0.392367   6857.34   100.00  
   180     23  GlobalStep               -0.388129   6857.34   100.00  
   181     23  GlobalStep               -0.392367   6857.34   100.00  
   182     23  GlobalStep               -0.392367   6857.34   100.00  
   183     23  GlobalStep               -0.392367   6857.34   100.00  
   184     23  GlobalStep               -0.392367   6857.34   100.00  
   185     23  GlobalStep               -0.392367   6857.34   100.00  
   186     23  GlobalStep               -0.392367   6857.34   100.00  
   187     23  GlobalStep               -0.392367   6857.34   100.00  
   188     23  LocalStep                -0.398837   6857.34   100.00  
   189     23  GlobalStep               -0.391257   6857.34   100.00  
   190     23  GlobalStep               -0.392367   6857.34   100.00  
   191     23  GlobalStep               -0.392095   6857.34   100.00  
   192     23  GlobalStep               -0.392367   6857.34   100.00  
   193     23  GlobalStep               -0.389789   6857.34   100.00  
   194     23  GlobalStep               -0.392613   6857.34   100.00  
   195     23  GlobalStep               -0.392367   6857.34   100.00  
   196     23  GlobalStep               -0.392367   6857.34   100.00  
   197     23  GlobalStep               -0.392367   6857.34   100.00  
   198     23  GlobalStep               -0.392367   6857.34   100.00  
   199     23  GlobalStep               -0.392367   6857.34   100.00  
   200     23  Switching to accurate mode           6857.34
   200     23  GlobalStep               -0.392367   6857.34   100.00  
   201     23  GlobalStep               -0.392367   6857.34   100.00  
   202     23  GlobalStep               -0.392367   6857.34   100.00  
   203     23  GlobalStep               -0.392367   6857.34   100.00  
   204     23  GlobalStep               -0.392367   6857.34   100.00  
   205     23  GlobalStep               -0.392367   6857.34   100.00  
   206     38  LocalStep                -0.225296~  7773.50   100.00  
   207     38  GlobalStep               -0.392367  10470.55   100.00  
   208     38  GlobalStep               -0.392367  10535.64   100.00  
   209     38  GlobalStep               -0.377681  10554.51   100.00  
   210     38  GlobalStep               -0.392367  10600.87   100.00  
   211     39  GlobalStep               -0.390868  10639.28   100.00  
   212     39  GlobalStep               -0.388345  10647.74   100.00  
   213     39  GlobalStep               -0.392367  10678.13   100.00  
   214     39  GlobalStep               -0.392367  10889.39   100.00  
   215     39  GlobalStep               -0.392367  10908.42   100.00  
   216     39  GlobalStep               -0.365577  10959.39   100.00  
   217     40  GlobalStep               -0.384089  11146.08   100.00  
   218     40  GlobalStep               -0.367917  11247.84   100.00  
   219     40  GlobalStep               -0.310750  11335.01   100.00  
   220     40  GlobalStep               -0.441425  11363.38   100.00  
   221     40  GlobalStep               -0.482172  11654.34   100.00  
   222     40  GlobalStep               -0.281661  11890.47   100.00  
   223     41  GlobalStep               -0.248404  11911.98   100.00  
   224     41  GlobalStep               -0.252183  11957.07   100.00  
   225     41  GlobalStep               -0.215248  11982.56   100.00  
   226     41  GlobalStep               -0.215248  12002.49   100.00  
   227     41  GlobalStep               -0.215059  12037.07   100.00  
   228     41  GlobalStep               -0.215248  12037.07   100.00  
   229     42  GlobalStep               -0.330127  12062.61   100.00  
   230     42  GlobalStep               -0.215248  12073.17   100.00  
   231     42  AdjLocalStep             -0.545854  12073.17   100.00  
   232     42  GlobalStep               -0.308909  12080.44   100.00  
   233     42  GlobalStep               -0.523177  12095.74   100.00  
   234     42  GlobalStep               -0.215248  12103.27   100.00  
   235     42  GlobalStep               -0.215248  12103.27   100.00  
   236     43  GlobalStep               -0.215248  12121.75   100.00  
   237     43  GlobalStep               -0.234186  12143.19   100.00  
   238     43  GlobalStep               -0.313053  12151.21   100.00  
   239     43  GlobalStep               -0.553560  12158.98   100.00  
   240     43  AdjLocalStep             -0.584977  12166.51   100.00  
   241     44  GlobalStep               -0.547253  12226.62   100.00  
   242     44  GlobalStep               -0.215248  12253.04   100.00  
   243     44  AdjLocalStep             -0.568826  12262.97   100.00  
   244     44  GlobalStep               -0.245630  12271.06   100.00  
   245     44  AdjLocalStep             -0.597827  12281.52   100.00  
   246     44  GlobalStep               -0.236962  12290.08   100.00  
   247     45  GlobalStep               -0.595888  12298.71   100.00  
   248     45  GlobalStep               -0.552796  12310.64   100.00  
   249     45  GlobalStep               -0.594898  12319.30   100.00  
   250     45  GlobalStep               -0.605778  12319.30   100.00  
   251     45  GlobalStep               -0.610556  12327.62   100.00  
   252     45  GlobalStep               -0.226426  12344.77   100.00  
   253     45  GlobalStep               -0.612323  12344.77   100.00  
   254     46  GlobalStep               -0.225262  12352.98   100.00  
   255     46  GlobalStep               -0.412919  16263.11   100.00  
   256     46  GlobalStep               -0.671441  16263.11   100.00 *
   257     46  GlobalStep               -0.214272  16263.11   100.00  
   258     46  GlobalStep               -0.219672  16263.11   100.00  
   259     46  GlobalStep               -0.392367  16263.11   100.00  
   260     46  LocalStep                -0.218812  16263.11   100.00  
   261     46  GlobalStep               -0.725988  16263.11   100.00 *
   262     46  GlobalStep               -0.733912  16263.11   100.00 *
   263     46  GlobalStep               -0.261377  16263.11   100.00  
   264     46  GlobalStep               -0.392367  16263.11   100.00  
   265     46  GlobalStep               -0.215248  16263.11   100.00  
   266     46  LocalStep                -0.215770  16263.11   100.00  
   267     46  GlobalStep               -0.692056  16263.11   100.00  
   268     46  GlobalStep               -0.686149  16263.11   100.00  
   269     46  GlobalStep               -0.219847  16263.11   100.00  
   270     46  GlobalStep               -0.392367  16263.11   100.00  
   271     46  GlobalStep               -0.392367  16263.11   100.00  
   272     46  LocalStep                -0.214282  16263.11   100.00  
   273     46  GlobalStep               -0.688439  16263.11   100.00  
   274     46  GlobalStep               -0.684843  16263.11   100.00  
   275     46  GlobalStep               -0.218980  16263.11   100.00  
   276     46  GlobalStep               -0.217033  16263.11   100.00  
   277     46  GlobalStep               -0.245673  16263.11   100.00  
   278     46  LocalStep                -0.215248  16263.11   100.00  
   279     46  GlobalStep               -0.544572  16263.11   100.00  
   280     46  GlobalStep               -0.623127  16263.11   100.00  
   281     46  GlobalStep               -0.224337  16263.11   100.00  
   282     46  GlobalStep               -0.263906  16263.11   100.00  
   283     46  GlobalStep               -0.218838  16263.11   100.00  
   284     46  LocalStep                -0.695120  16263.11   100.00  
   285     46  GlobalStep               -0.406978  16263.11   100.00  
   286     46  GlobalStep               -0.650757  16263.11   100.00  
   287     46  GlobalStep               -0.227088  16263.11   100.00  
   288     46  GlobalStep               -0.219139  16263.11   100.00  
   289     46  GlobalStep               -0.286269  16263.11   100.00  
   290     46  LocalStep                -0.216348  16263.11   100.00  
   291     46  GlobalStep               -0.665966  16263.11   100.00  
   292     46  GlobalStep               -0.659072  16263.12   100.00  
   293     46  GlobalStep               -0.224623  16263.12   100.00  
   294     46  GlobalStep               -0.221773  16263.12   100.00  
   295     46  GlobalStep               -0.272404  16263.12   100.00  
   296     46  LocalStep                -0.218501  16263.12   100.00  
   297     46  GlobalStep               -0.598673  16263.12   100.00  
   298     46  GlobalStep               -0.450275  16263.12   100.00  
   299     46  GlobalStep               -0.218712  16263.12   100.00  
   300     46  GlobalStep               -0.218385  16263.12   100.00  
   301     46  AdjLocalStep             -0.642381  16263.12   100.00  
   302     46  GlobalStep               -0.641980  16263.12   100.00  
   303     46  GlobalStep               -0.651946  16263.12   100.00  
   304     46  GlobalStep               -0.215647  16263.12   100.00  
   305     46  AdjLocalStep             -0.629163  16263.12   100.00  
   306     46  GlobalStep               -0.605234  16263.12   100.00  
   307     46  GlobalStep               -0.609306  16263.12   100.00  
   308     46  AdjLocalStep             -0.615868  16263.12   100.00  
   309     46  GlobalStep               -0.645902  16263.12   100.00  
   310     46  GlobalStep               -0.642932  16263.12   100.00  
   311     46  GlobalStep               -0.214672  16263.12   100.00  
   312     46  GlobalStep               -0.217729  16263.12   100.00  
   313     46  AdjLocalStep             -0.623024  16263.12   100.00  
   314     46  GlobalStep               -0.555260  16263.12   100.00  
   315     46  GlobalStep               -0.617760  16263.12   100.00  
   316     46  GlobalStep               -0.608907  16263.12   100.00  
   317     46  GlobalStep               -0.222085  16263.12   100.00  
   318     46  GlobalStep               -0.215248  16263.12   100.00  
   319     46  AdjLocalStep             -0.658581  16263.12   100.00  
   320     46  GlobalStep               -0.605781  16263.12   100.00  
   321     46  GlobalStep               -0.606915  16263.12   100.00  
   322     46  GlobalStep               -0.698307  16263.12   100.00  
   323     46  GlobalStep               -0.235812  16263.12   100.00  
   324     46  AdjLocalStep             -0.632158  16263.12   100.00  
   325     46  GlobalStep               -0.613627  16263.12   100.00  
   326     46  AdjLocalStep             -0.627134  16263.12   100.00  
   327     46  GlobalStep               -0.596724  16263.12   100.00  
   328     46  GlobalStep               -0.359803  16263.12   100.00  
   329     46  AdjLocalStep             -0.600336  16263.12   100.00  
   330     46  GlobalStep               -0.630068  16263.12   100.00  
   331     46  GlobalStep               -0.618439  16263.12   100.00  
   332     46  AdjLocalStep             -0.618908  16263.12   100.00  
   333     46  GlobalStep               -0.628223  16263.12   100.00  
   334     46  GlobalStep               -0.622510  16263.12   100.00  
   335     46  AdjLocalStep             -0.600291  16263.12   100.00  
   336     46  AdjLocalStep             -0.651210  16263.12   100.00  
   337     46  GlobalStep               -0.591774  16263.12   100.00  
   338     46  GlobalStep               -0.606923  16263.12   100.00  
   339     46  GlobalStep               -0.656416  16263.12   100.00  
   340     46  GlobalStep               -0.611772  16263.12   100.00  
   341     46  GlobalStep               -0.654363  16263.12   100.00  
   342     46  GlobalStep               -0.648822  16263.12   100.00  
   343     46  GlobalStep               -0.218823  16263.12   100.00  
   344     46  GlobalStep               -0.222525  16263.12   100.00  
   345     46  GlobalStep               -0.588589  16263.12   100.00  
   346     46  GlobalStep               -0.217484  16263.12   100.00  
   347     46  RefinementStep           -0.637954  16263.12   100.00  
   348     61  GlobalStep               -0.392367  20086.27   100.00  
   349     61  GlobalStep               -0.392367  20099.31   100.00  
   350     62  GlobalStep               -0.392367  20141.92   100.00  
   351     62  GlobalStep               -0.392367  20243.98   100.00  
   352     62  GlobalStep               -0.392367  20320.31   100.00  
   353     62  GlobalStep               -0.392367  20334.25   100.00  
   354     62  GlobalStep               -0.392367  20334.25   100.00  
   355     62  LocalStep                -0.392367  20347.69   100.00  
   356     63  GlobalStep               -0.392367  20374.41   100.00  
   357     63  GlobalStep               -0.392367  20388.16   100.00  
   358     63  GlobalStep               -0.392367  20415.62   100.00  
   359     63  GlobalStep               -0.392367  20465.25   100.00  
   360     63  GlobalStep               -0.392367  20589.46   100.00  
   361     63  GlobalStep               -0.392589  20604.09   100.00  
   362     63  GlobalStep               -0.392367  20604.09   100.00  
   363     64  GlobalStep               -0.704284  24644.10   100.00  
   364     64  GlobalStep               -0.669781  24644.10   100.00  
   365     64  GlobalStep               -0.365357  24644.10   100.00  
   366     64  GlobalStep               -0.254132  24644.10   100.00  
   367     64  GlobalStep               -0.392367  24644.10   100.00  
   368     64  LocalStep                -0.691870  24644.10   100.00  
   369     64  GlobalStep               -0.724664  24644.10   100.00  
   370     64  GlobalStep               -0.663561  24644.10   100.00  
   371     64  GlobalStep               -0.392367  24644.10   100.00  
   372     64  GlobalStep               -0.392367  24644.10   100.00  
   373     64  GlobalStep               -0.285786  24644.10   100.00  
   374     64  LocalStep                -0.711467  24644.10   100.00  
   375     64  GlobalStep               -0.731424  24644.10   100.00  
   376     64  GlobalStep               -0.687777  24644.11   100.00  
   377     64  GlobalStep               -0.392367  24644.11   100.00  
   378     64  GlobalStep               -0.392367  24644.11   100.00  
   379     64  GlobalStep               -0.392367  24644.11   100.00  
   380     64  LocalStep                -0.721671  24644.11   100.00  
   381     64  GlobalStep               -0.626255  24644.11   100.00  
   382     64  GlobalStep               -0.721344  24644.11   100.00  
   383     64  GlobalStep               -0.392367  24644.11   100.00  
   384     64  GlobalStep               -0.392367  24644.11   100.00  
   385     64  GlobalStep               -0.392038  24644.11   100.00  
   386     64  LocalStep                -0.703308  24644.11   100.00  
   387     64  GlobalStep               -0.681675  24644.11   100.00  
   388     64  GlobalStep               -0.726557  24644.11   100.00  
   389     64  GlobalStep               -0.392367  24644.11   100.00  
   390     64  GlobalStep               -0.310676  24644.11   100.00  
   391     64  GlobalStep               -0.392367  24644.11   100.00  
   392     64  LocalStep                -0.704286  24644.11   100.00  
   393     64  GlobalStep               -0.709651  24644.11   100.00  
   394     64  GlobalStep               -0.631716  24644.11   100.00  
   395     64  GlobalStep               -0.390389  24644.11   100.00  
   396     64  GlobalStep               -0.392367  24644.11   100.00  
   397     64  GlobalStep               -0.392367  24644.11   100.00  
   398     64  AdjLocalStep             -0.678684  24644.11   100.00  
   399     64  GlobalStep               -0.659773  24644.11   100.00  
   400     64  GlobalStep               -0.693353  24644.11   100.00  
   401     64  GlobalStep               -0.392367  24644.11   100.00  
   402     64  GlobalStep               -0.392367  24644.11   100.00  
   403     64  GlobalStep               -0.392367  24644.11   100.00  
   404     64  LocalStep                -0.643567  24644.11   100.00  
   405     64  GlobalStep               -0.675262  24644.11   100.00  
   406     64  GlobalStep               -0.694274  24644.11   100.00  
   407     64  GlobalStep               -0.392367  24644.11   100.00  
   408     64  GlobalStep               -0.392367  24644.11   100.00  
   409     64  GlobalStep               -0.284339  24644.11   100.00  
   410     64  AdjLocalStep             -0.724585  24644.11   100.00  
   411     64  GlobalStep               -0.738712  24644.11   100.00 *
   412     64  GlobalStep               -0.674915  24644.11   100.00  
   413     64  GlobalStep               -0.392367  24644.11   100.00  
   414     64  GlobalStep               -0.392367  24644.11   100.00  
   415     64  GlobalStep               -0.392367  24644.11   100.00  
   416     64  LocalStep                -0.731477  24644.11   100.00  
   417     64  GlobalStep               -0.715525  24644.11   100.00  
   418     64  GlobalStep               -0.621520  24644.11   100.00  
   419     64  GlobalStep               -0.392367  24644.11   100.00  
   420     64  GlobalStep               -0.392367  24644.11   100.00  
   421     64  GlobalStep               -0.392367  24644.11   100.00  
   422     64  LocalStep                -0.707112  24644.11   100.00  
   423     64  GlobalStep               -0.698064  24644.11   100.00  
   424     64  GlobalStep               -0.623135  24644.11   100.00  
   425     64  GlobalStep               -0.392367  24644.11   100.00  
   426     64  GlobalStep               -0.392367  24644.11   100.00  
   427     64  GlobalStep               -0.392367  24644.11   100.00  
   428     64  LocalStep                -0.717365  24644.11   100.00  
   429     64  GlobalStep               -0.692104  24644.11   100.00  
   430     64  GlobalStep               -0.689456  24644.11   100.00  
   431     64  GlobalStep               -0.392367  24644.11   100.00  
   432     64  GlobalStep               -0.385237  24644.11   100.00  
   433     64  GlobalStep               -0.230429  24644.11   100.00  
   434     64  LocalStep                -0.736297  24644.11   100.00  
   435     64  GlobalStep               -0.680438  24644.11   100.00  
   436     64  GlobalStep               -0.661537  24644.11   100.00  
   437     64  GlobalStep               -0.392367  24644.11   100.00  
   438     64  GlobalStep               -0.379377  24644.11   100.00  
   439     64  LocalStep                -0.713316  24644.11   100.00  
   440     64  GlobalStep               -0.691212  24644.11   100.00  
   441     64  GlobalStep               -0.715459  24644.11   100.00  
   442     64  LocalStep                -0.726600  24644.12   100.00  
   443     64  GlobalStep               -0.714427  24644.12   100.00  
   444     64  GlobalStep               -0.658990  24644.12   100.00  
   445     64  GlobalStep               -0.246759  24644.12   100.00  
   446     64  LocalStep                -0.719506  24644.12   100.00  
   447     64  GlobalStep               -0.666335  24644.12   100.00  
   448     64  GlobalStep               -0.723220  24644.12   100.00  
   449     64  GlobalStep               -0.680025  24644.12   100.00  
   450     64  GlobalStep               -0.653900  24644.12   100.00  
   451     64  GlobalStep               -0.379068  24644.12   100.00  
   452     64  LocalStep                -0.267410  24644.12   100.00  
   453     64  GlobalStep               -0.618636  24644.12   100.00  
   454     64  GlobalStep               -0.710891  24644.12   100.00  
   455     64  RefinementStep           -0.740818  24644.12   100.00 *
   456     64  LocalStep                -0.697107  24644.12   100.00  
   457     79  GlobalStep               -0.392367  27859.89   100.00  
   458     79  GlobalStep               -0.392367  27881.45   100.00  
   459     80  GlobalStep               -0.392367  27956.18   100.00  
   460     80  GlobalStep               -0.392367  28139.17   100.00  
   461     80  GlobalStep               -0.392367  28161.03   100.00  
   462     80  GlobalStep               -0.392367  28161.03   100.00  
   463     80  GlobalStep               -0.392367  28241.02   100.00  
   464     80  GlobalStep               -0.392367  28262.97   100.00  
   465     81  GlobalStep               -0.392367  28399.07   100.00  
   466     81  GlobalStep               -0.392367  28421.84   100.00  
   467     81  GlobalStep               -0.392367  28451.29   100.00  
   468     81  GlobalStep               -0.392367  28475.08   100.00  
   469     81  GlobalStep               -0.392367  28530.48   100.00  
   470     81  GlobalStep               -0.392367  28685.35   100.00  
   471     82  GlobalStep               -0.392367  28709.13   100.00  
   472     82  GlobalStep               -0.392367  28709.13   100.00  
   473     82  GlobalStep               -0.392367  28813.12   100.00  
   474     82  GlobalStep               -0.392367  28860.04   100.00  
   475     82  GlobalStep               -0.392367  28995.48   100.00  
   476     82  GlobalStep               -0.392367  29019.96   100.00  
   477     83  GlobalStep               -0.392367  29065.84   100.00  
   478     83  GlobalStep               -0.392367  29097.48   100.00  
   479     83  GlobalStep               -0.392367  29196.27   100.00  
   480     83  GlobalStep               -0.392367  29221.39   100.00  
   481     83  GlobalStep               -0.392367  29245.52   100.00  
   482     83  GlobalStep               -0.392367  29284.55   100.00  
   483     84  GlobalStep               -0.392367  29575.85   100.00  
   484     84  GlobalStep               -0.392367  29601.75   100.00  
   485     84  GlobalStep               -0.392367  29646.13   100.00  
   486     84  GlobalStep               -0.392367  29711.04   100.00  
   487     84  GlobalStep               -0.392367  29743.99   100.00  
   488     84  GlobalStep               -0.392367  29775.10   100.00  
   489     85  GlobalStep               -0.392367  29811.66   100.00  
   490     85  GlobalStep               -0.392367  29869.52   100.00  
   491     85  GlobalStep               -0.392367  29941.72   100.00  
   492     85  GlobalStep               -0.392367  29972.03   100.00  
   493     85  GlobalStep               -0.392367  30009.26   100.00  
   494     85  GlobalStep               -0.392367  30071.36   100.00  
   495     86  GlobalStep               -0.392367  30116.24   100.00  
   496     86  GlobalStep               -0.388251  30143.43   100.00  
   497     86  GlobalStep               -0.392367  30171.90   100.00  
   498     86  GlobalStep               -0.392367  30200.94   100.00  
   499     86  GlobalStep               -0.392367  30200.94   100.00  
   500     86  LocalStep                -0.692810  30200.94   100.00  
   501     86  GlobalStep               -0.392367  30228.59   100.00  
   502     87  RefinementStep           -0.715705  30312.63   100.00  
   503     87  GlobalStep               -0.436918  30387.98   100.00  
   504     87  AdjLocalStep             -0.698188  30460.33   100.00  
   505     87  GlobalStep               -0.721095  30545.46   100.00  
   506     87  GlobalStep               -0.699534  30598.30   100.00  
   507     87  AdjLocalStep             -0.710892  30688.25   100.00  
   508     88  LocalStep                -0.705688  30717.60   100.00  
   509     88  GlobalStep               -0.715703  30717.60   100.00  
   510     88  GlobalStep               -0.729240  30746.13   100.00  
   511     88  GlobalStep               -0.725651  30804.51   100.00  
   512     88  GlobalStep               -0.713780  30804.51   100.00  
   513     88  GlobalStep               -0.711800  30804.51   100.00  
   514     88  AdjLocalStep             -0.702853  30833.41   100.00  
   515     89  GlobalStep               -0.714312  30891.20   100.00  
   516     89  GlobalStep               -0.719220  30950.17   100.00  
   517     89  AdjLocalStep             -0.715588  31082.30   100.00  
   518     89  GlobalStep               -0.719925  31113.84   100.00  
   519     89  GlobalStep               -0.726782  31143.20   100.00  
   520     90  AdjLocalStep             -0.697433  31172.29   100.00  
   521     90  GlobalStep               -0.723721  31201.84   100.00  
   522     90  GlobalStep               -0.707675  31201.84   100.00  
   523     90  GlobalStep               -0.706071  31304.95   100.00  
   524     90  AdjLocalStep             -0.703088  31359.00   100.00  
   525     90  GlobalStep               -0.215248  31389.96   100.00  
   526     91  GlobalStep               -0.719210  31419.55   100.00  
   527     91  GlobalStep               -0.718246  31419.55   100.00  
   528     91  GlobalStep               -0.653250  31479.71   100.00  
   529     91  AdjLocalStep             -0.726593  31479.71   100.00  
   530     91  GlobalStep               -0.366558  31509.20   100.00  
   531     91  GlobalStep               -0.719489  31509.21   100.00  
   532     91  GlobalStep               -0.707365  31567.88   100.00  
   533     92  AdjLocalStep             -0.717425  31627.48   100.00  
   534     92  AdjLocalStep             -0.708646  31656.77   100.00  
   535     92  GlobalStep               -0.730482  31687.39   100.00  
   536     92  GlobalStep               -0.706626  31718.62   100.00  
   537     92  GlobalStep               -0.708839  31748.93   100.00  
   538     92  GlobalStep               -0.703035  31748.93   100.00  
   539     93  AdjLocalStep             -0.720606  31822.80   100.00  
   540     93  AdjLocalStep             -0.711598  31856.96   100.00  
   541     93  GlobalStep               -0.723480  31887.50   100.00  
   542     93  GlobalStep               -0.696343  31925.58   100.00  
   543     93  GlobalStep               -0.730105  36404.35   100.00  
   544     93  GlobalStep               -0.730999  36404.35   100.00  
   545     93  AdjLocalStep             -0.717949  36404.35   100.00  
   546     93  GlobalStep               -0.706441  36404.35   100.00  
   547     93  GlobalStep               -0.730114  36404.35   100.00  
   548     93  AdjLocalStep             -0.714448  36404.35   100.00  
   549     93  GlobalStep               -0.712222  36404.35   100.00  
   550     93  GlobalStep               -0.722947  36404.35   100.00  
   551     93  AdjLocalStep             -0.744762  36404.35   100.00 *
   552     93  GlobalStep               -0.692558  36404.35   100.00  
   553     93  GlobalStep               -0.710826  36404.35   100.00  
   554     93  AdjLocalStep             -0.710035  36404.35   100.00  
   555     93  GlobalStep               -0.392367  36404.35   100.00  
   556     93  GlobalStep               -0.392367  36404.35   100.00  
   557     93  GlobalStep               -0.392367  36404.35   100.00  
   558     93  GlobalStep               -0.706451  36404.35   100.00  
   559     93  GlobalStep               -0.710051  36404.35   100.00  
   560     93  AdjLocalStep             -0.707385  36404.35   100.00  
   561     93  GlobalStep               -0.392367  36404.35   100.00  
   562     93  GlobalStep               -0.392367  36404.35   100.00  
   563     93  GlobalStep               -0.392367  36404.35   100.00  
   564     93  GlobalStep               -0.720763  36404.35   100.00  
   565     93  GlobalStep               -0.715982  36404.35   100.00  
   566     93  AdjLocalStep             -0.718027  36404.35   100.00  
   567     93  GlobalStep               -0.392367  36404.35   100.00  
   568     93  GlobalStep               -0.392367  36404.35   100.00  
   569     93  GlobalStep               -0.392367  36404.35   100.00  
   570     93  GlobalStep               -0.698383  36404.35   100.00  
   571     93  GlobalStep               -0.732148  36404.35   100.00  
   572     93  AdjLocalStep             -0.722782  36404.35   100.00  
   573     93  GlobalStep               -0.392367  36404.35   100.00  
   574     93  GlobalStep               -0.392367  36404.35   100.00  
   575     93  GlobalStep               -0.392367  36404.35   100.00  
   576     93  GlobalStep               -0.717053  36404.35   100.00  
   577     93  GlobalStep               -0.705132  36404.35   100.00  
   578     93  AdjLocalStep             -0.692819  36404.35   100.00  
   579     93  GlobalStep               -0.392367  36404.35   100.00  
   580     93  GlobalStep               -0.392367  36404.35   100.00  
   581     93  GlobalStep               -0.392367  36404.35   100.00  
   582     93  GlobalStep               -0.725125  36404.35   100.00  
   583     93  GlobalStep               -0.709202  36404.35   100.00  
   584     93  AdjLocalStep             -0.723367  36404.35   100.00  
   585     93  GlobalStep               -0.392367  36404.35   100.00  
   586     93  GlobalStep               -0.392367  36404.35   100.00  
   587     93  GlobalStep               -0.392367  36404.35   100.00  
   588     93  GlobalStep               -0.718327  36404.35   100.00  
   589     93  GlobalStep               -0.704509  36404.35   100.00  
   590     93  AdjLocalStep             -0.726478  36404.35   100.00  
   591     93  GlobalStep               -0.338274  36404.35   100.00  
   592     93  GlobalStep               -0.392367  36404.35   100.00  
   593     93  GlobalStep               -0.392367  36404.35   100.00  
   594     93  GlobalStep               -0.712669  36404.35   100.00  
   595     93  GlobalStep               -0.685207  36404.35   100.00  
   596     93  AdjLocalStep             -0.724498  36404.35   100.00  
   597     93  GlobalStep               -0.383950  36404.35   100.00  
   598     93  RefinementStep           -0.655955  36404.35   100.00  
   599     93  GlobalStep               -0.392367  36404.35   100.00  
   600     93  GlobalStep               -0.392367  36404.35   100.00  
   601     93  GlobalStep               -0.726073  36404.35   100.00  
   602     93  GlobalStep               -0.715027  36404.35   100.00  
   603     93  LocalStep                -0.719051  36404.35   100.00  
   604     93  GlobalStep               -0.392367  36404.35   100.00  
   605     93  GlobalStep               -0.392367  36404.35   100.00  
   606     93  GlobalStep               -0.392367  36404.35   100.00  
   607     93  GlobalStep               -0.719541  36404.35   100.00  
   608     93  GlobalStep               -0.706204  36404.35   100.00  
   609     93  AdjLocalStep             -0.698703  36404.35   100.00  
   610     93  GlobalStep               -0.392367  36404.35   100.00  
   611     93  GlobalStep               -0.392367  36404.35   100.00  
   612     93  GlobalStep               -0.392367  36404.35   100.00  
   613     93  GlobalStep               -0.712316  36404.35   100.00  
   614     93  GlobalStep               -0.720767  36404.35   100.00  
   615     93  AdjLocalStep             -0.719646  36404.35   100.00  
   616     93  GlobalStep               -0.392367  36404.35   100.00  
   617     93  GlobalStep               -0.242262  36404.35   100.00  
   618     93  GlobalStep               -0.392367  36404.35   100.00  
   619     93  GlobalStep               -0.726864  36404.35   100.00  
   620     93  GlobalStep               -0.710545  36404.35   100.00  
   621     93  AdjLocalStep             -0.729639  36404.36   100.00  
   622     93  GlobalStep               -0.215248  36404.36   100.00  
   623     93  GlobalStep               -0.392367  36404.36   100.00  
   624     93  GlobalStep               -0.392367  36404.36   100.00  
   625     93  GlobalStep               -0.723779  36404.36   100.00  
   626     93  GlobalStep               -0.735089  36404.36   100.00  
   627     93  AdjLocalStep             -0.711544  36404.36   100.00  
   628     93  GlobalStep               -0.392367  36404.36   100.00  
   629     93  GlobalStep               -0.205105  36404.36   100.00  
   630     93  GlobalStep               -0.564772  36404.36   100.00  
   631     93  GlobalStep               -0.723439  36404.36   100.00  
   632     93  GlobalStep               -0.729416  36404.36   100.00  
   633     93  AdjLocalStep             -0.672198  36404.36   100.00  
   634     93  GlobalStep               -0.392367  36404.36   100.00  
   635     93  GlobalStep               -0.392367  36404.36   100.00  
   636     93  GlobalStep               -0.378591  36404.36   100.00  
   637     93  GlobalStep               -0.708797  36404.36   100.00  
   638     93  GlobalStep               -0.723781  36404.36   100.00  
Summary: iters 639 evals 500 noisy_evals 154 cycles  93 opt_time 36404.36 tot_time 36404.36 obj        -0.744762 gap 100.00
Val: -0.7447624837
X: 

[0.9943432203 0.9985804213 0.109113164  0.9944829786 0.9996431349
 0.9243907754 0.0028374656 0.0291517339 0.6835893989 0.0021885416
 0.9285168008 0.0621731241 0.0257836903]


Itercount: 639
Evalcount: 500
Fast_evalcount: 154
