# Supplementary material for: Black-box and surrogate optimization for tuning spiking neural models of striatum plasticity
Source: Front Neuroinform. 2022 Oct 20;16:1017222. doi: 10.3389/fninf.2022.1017222 (PMC9630480; doi:10.3389/fninf.2022.1017222)
Supplement: Supplementary file 1 [file Data_Sheet_1.ZIP › SHARED_DATA_TuningSpiking/RBFOpt/600FE_Slim/NRBF_Slm_600_12.txt]

  Iter  Cycle  Action             Objective value      Time      Gap
  ----  -----  ------             ---------------      ----      ---
     0      0  Initialization           -0.225296~   744.14   100.00  
     0      0  Initialization           -0.225296~   744.14   100.00  
     0      0  Initialization           -0.225296~   744.14   100.00  
     0      0  Initialization           -0.225296~   744.14   100.00  
     0      0  Initialization           -0.391290~   744.14   100.00 *
     0      0  Initialization           -0.229508~   744.14   100.00  
     0      0  Initialization           -0.382624~   744.14   100.00  
     0      0  Initialization           -0.336617~   744.14   100.00  
     0      0  Initialization           -0.272865~   744.14   100.00  
     0      0  Initialization           -0.227795~   744.14   100.00  
     0      0  Initialization           -0.387352~   744.14   100.00  
     0      0  Initialization           -0.073575~   744.14   100.00  
     0      0  Initialization           -0.246332~   744.14   100.00  
     0      0  Initialization           -0.266793~   744.14   100.00  
     0      0  Initialization           -0.335682~   744.14   100.00  
    42     15  GlobalStep               -0.225296~  2121.42   100.00  
    43     16  GlobalStep               -0.225296~  2123.84   100.00  
    44     16  GlobalStep               -0.225296~  2125.31   100.00  
    45     16  GlobalStep               -0.225296~  2126.24   100.00  
    46     16  LocalStep                -0.225296~  2127.22   100.00  
    47     16  GlobalStep               -0.225296~  2128.94   100.00  
    48     16  GlobalStep               -0.225296~  2128.94   100.00  
    49     16  GlobalStep               -0.225296~  2129.90   100.00  
    50     17  GlobalStep               -0.225296~  2134.08   100.00  
    51     17  GlobalStep               -0.225296~  2134.08   100.00  
    52     17  GlobalStep               -0.225296~  2135.85   100.00  
    53     17  LocalStep                -0.225296~  2137.62   100.00  
    54     17  LocalStep                -0.225296~  2137.62   100.00  
    55     17  GlobalStep               -0.225296~  2137.62   100.00  
    56     17  GlobalStep               -0.225296~  2137.62   100.00  
    57     17  GlobalStep               -0.225296~  2138.77   100.00  
    58     17  LocalStep                -0.225296~  2138.77   100.00  
    59     17  GlobalStep               -0.225296~  2138.77   100.00  
    60     17  GlobalStep               -0.225296~  2139.91   100.00  
    61     18  GlobalStep               -0.225296~  2142.95   100.00  
    62     18  LocalStep                -0.225296~  2142.95   100.00  
    63     18  GlobalStep               -0.255555~  2145.27   100.00  
    64     18  GlobalStep               -0.225296~  2147.66   100.00  
    65     19  GlobalStep               -0.225296~  2148.92   100.00  
    66     19  GlobalStep               -0.225296~  2148.92   100.00  
    67     19  GlobalStep               -0.225296~  2150.92   100.00  
    68     19  GlobalStep               -0.270941~  2150.92   100.00  
    69     19  GlobalStep               -0.225296~  2152.16   100.00  
    70     19  GlobalStep               -0.225296~  2153.44   100.00  
    71     19  LocalStep                -0.225296~  2156.23   100.00  
    72     20  GlobalStep               -0.278366~  2161.46   100.00  
    73     20  GlobalStep               -0.225296~  2162.81   100.00  
    74     20  GlobalStep               -0.225296~  2162.81   100.00  
    75     21  LocalStep                -0.225296~  2170.85   100.00  
    76     21  GlobalStep               -0.225296~  2174.64   100.00  
    77     21  GlobalStep               -0.225296~  2177.64   100.00  
    78     21  LocalStep                -0.225296~  2179.20   100.00  
    79     22  LocalStep                -0.225296~  2182.69   100.00  
    80     22  GlobalStep               -0.225296~  2187.93   100.00  
    81     22  GlobalStep               -0.225296~  2191.59   100.00  
    82     22  GlobalStep               -0.225296~  2193.30   100.00  
    83     22  GlobalStep               -0.225296~  2193.31   100.00  
    84     22  GlobalStep               -0.225296~  2196.64   100.00  
    85     23  GlobalStep               -0.225296~  2205.20   100.00  
    86     23  GlobalStep               -0.225296~  2205.20   100.00  
    87     23  GlobalStep               -0.225296~  2208.49   100.00  
    88     23  GlobalStep               -0.233675~  2219.69   100.00  
    89     23  GlobalStep               -0.236875~  2227.50   100.00  
    90     23  GlobalStep               -0.229263~  2234.94   100.00  
    91     24  GlobalStep               -0.230285~  2264.30   100.00  
    92     24  GlobalStep               -0.227219~  2275.33   100.00  
    93     24  LocalStep                -0.225296~  2308.60   100.00  
    94     24  GlobalStep               -0.227597~  2313.61   100.00  
    95     24  GlobalStep               -0.225296~  2347.97   100.00  
   131     24  GlobalStep               -0.280864~  3643.08   100.00  
   132     25  GlobalStep               -0.225296~  3645.28   100.00  
   133     25  LocalStep                -0.225296~  3645.28   100.00  
   134     25  GlobalStep               -0.392367   8996.24   100.00 *
   135     25  GlobalStep               -0.392367   8996.24   100.00  
   136     25  GlobalStep               -0.389182   8996.24   100.00  
   137     25  GlobalStep               -0.392367   8996.24   100.00  
   138     25  GlobalStep               -0.392367   8996.24   100.00  
   139     25  GlobalStep               -0.338407   8996.24   100.00  
   140     25  LocalStep                -0.392367   8996.24   100.00  
   141     25  GlobalStep               -0.392367   8996.25   100.00  
   142     25  GlobalStep               -0.392367   8996.25   100.00  
   143     25  GlobalStep               -0.392367   8996.25   100.00  
   144     25  GlobalStep               -0.392367   8996.25   100.00  
   145     25  GlobalStep               -0.392367   8996.25   100.00  
   146     25  GlobalStep               -0.392367   8996.25   100.00  
   147     25  GlobalStep               -0.392367   8996.25   100.00  
   148     25  GlobalStep               -0.392367   8996.25   100.00  
   149     25  GlobalStep               -0.392367   8996.25   100.00  
   150     25  GlobalStep               -0.392367   8996.25   100.00  
   151     25  GlobalStep               -0.385634   8996.25   100.00  
   152     25  GlobalStep               -0.392367   8996.25   100.00  
   153     25  GlobalStep               -0.365927   8996.25   100.00  
   154     25  GlobalStep               -0.392367   8996.25   100.00  
   155     25  GlobalStep               -0.392367   8996.25   100.00  
   156     25  GlobalStep               -0.392367   8996.25   100.00  
   157     25  GlobalStep               -0.392367   8996.25   100.00  
   158     25  GlobalStep               -0.392367   8996.25   100.00  
   159     25  GlobalStep               -0.392367   8996.25   100.00  
   160     25  GlobalStep               -0.392367   8996.25   100.00  
   161     25  LocalStep                -0.392367   8996.25   100.00  
   162     25  GlobalStep               -0.392367   8996.25   100.00  
   163     25  LocalStep                -0.392367   8996.25   100.00  
   164     25  GlobalStep               -0.392367   8996.25   100.00  
   165     25  GlobalStep               -0.392367   8996.25   100.00  
   166     25  GlobalStep               -0.392367   8996.25   100.00  
   167     25  LocalStep                -0.392562   8996.25   100.00 *
   168     25  GlobalStep               -0.392367   8996.25   100.00  
   169     25  GlobalStep               -0.225296~  8996.25   100.00  
   171     25  LocalStep                -0.225296~  8996.25   100.00  
   172     25  LocalStep                -0.225296~  8996.25   100.00  
   173     25  LocalStep                -0.225296~  8996.25   100.00  
   175     25  GlobalStep               -0.225296~  8996.25   100.00  
   176     25  GlobalStep               -0.225296~  8996.25   100.00  
   177     25  GlobalStep               -0.225296~  8996.25   100.00  
   178     25  GlobalStep               -0.225296~  8996.25   100.00  
   179     25  GlobalStep               -0.225296~  8996.25   100.00  
   180     25  GlobalStep               -0.225296~  8996.25   100.00  
   181     25  GlobalStep               -0.225296~  8996.25   100.00  
   183     25  GlobalStep               -0.225296~  8996.25   100.00  
   184     25  GlobalStep               -0.225296~  8996.25   100.00  
   185     25  GlobalStep               -0.344365   8996.25   100.00  
   186     25  GlobalStep               -0.298000   8996.25   100.00  
   187     25  GlobalStep               -0.338980   8996.25   100.00  
   188     25  GlobalStep               -0.303852   8996.25   100.00  
   189     25  GlobalStep               -0.392380   8996.26   100.00  
   190     25  GlobalStep               -0.311896   8996.26   100.00  
   191     25  GlobalStep               -0.308464   8996.26   100.00  
   192     25  RefinementStep           -0.392367   8996.26   100.00  
   193     25  GlobalStep               -0.392367   8996.26   100.00  
   194     25  GlobalStep               -0.392367   8996.26   100.00  
   195     25  LocalStep                -0.353219   8996.26   100.00  
   196     25  GlobalStep               -0.392367   8996.26   100.00  
   197     25  GlobalStep               -0.392367   8996.26   100.00  
   198     25  GlobalStep               -0.392367   8996.26   100.00  
   199     25  GlobalStep               -0.379597   8996.26   100.00  
   200     25  Switching to accurate mode           8996.26
   200     25  GlobalStep               -0.392367   8996.26   100.00  
   201     25  GlobalStep               -0.392367   8996.26   100.00  
   202     25  GlobalStep               -0.392367   8996.26   100.00  
   203     25  GlobalStep               -0.392367   8996.26   100.00  
   204     25  GlobalStep               -0.392367   8996.26   100.00  
   205     25  GlobalStep               -0.392367   8996.26   100.00  
   206     25  GlobalStep               -0.392367   8996.26   100.00  
   207     25  GlobalStep               -0.392367   8996.26   100.00  
   208     25  LocalStep                -0.392367   8996.26   100.00  
   209     25  GlobalStep               -0.392367   8996.26   100.00  
   210     25  GlobalStep               -0.392367   8996.26   100.00  
   211     25  GlobalStep               -0.392367   8996.26   100.00  
   212     25  GlobalStep               -0.392367   8996.26   100.00  
   213     25  GlobalStep               -0.392367   8996.26   100.00  
   214     25  GlobalStep               -0.392367   8996.26   100.00  
   215     25  GlobalStep               -0.392367   8996.26   100.00  
   216     25  LocalStep                -0.392367   8996.26   100.00  
   217     25  GlobalStep               -0.392367   8996.26   100.00  
   218     25  GlobalStep               -0.392367   8996.26   100.00  
   219     25  GlobalStep               -0.391007   8996.26   100.00  
   220     25  LocalStep                -0.392367   8996.26   100.00  
   221     25  GlobalStep               -0.389435   8996.26   100.00  
   222     25  GlobalStep               -0.387502   8996.26   100.00  
   223     25  LocalStep                -0.392367   8996.26   100.00  
   224     25  GlobalStep               -0.392367   8996.26   100.00  
   225     25  GlobalStep               -0.392367   8996.26   100.00  
   226     25  GlobalStep               -0.392367   8996.26   100.00  
   228     30  Discarded                            9073.94
   229     31  Discarded                            9091.77
   230     32  Discarded                            9110.23
   231     33  Discarded                            9129.95
   232     35  Discarded                            9173.56
   233     36  Discarded                            9197.04
   234     37  Discarded                            9221.93
   235     38  Discarded                            9247.34
   236     39  Discarded                            9273.91
   237     40  Discarded                            9301.75
   238     41  Discarded                            9330.82
   239     42  Discarded                            9361.46
   240     42  Discarded                            9391.60
   240     42  LocalStep                -0.225296~ 10357.48   100.00  
   241     42  GlobalStep               -0.392367  15283.72   100.00  
   242     42  GlobalStep               -0.392367  15322.05   100.00  
   243     42  RefinementStep           -0.392367  15327.79   100.00  
   244     42  GlobalStep               -0.392367  15332.72   100.00  
   245     43  GlobalStep               -0.392367  15337.64   100.00  
   246     43  GlobalStep               -0.392367  15366.02   100.00  
   248     43  Discarded                           15371.06
   248     43  GlobalStep               -0.392367  15392.06   100.00  
   249     43  GlobalStep               -0.392367  15441.63   100.00  
   250     43  GlobalStep               -0.392367  15447.05   100.00  
   251     44  LocalStep                -0.392367  15454.83   100.00  
   252     44  GlobalStep               -0.392367  15454.83   100.00  
   253     44  GlobalStep               -0.392367  15462.87   100.00  
   254     44  GlobalStep               -0.392367  15474.94   100.00  
   255     44  GlobalStep               -0.392367  15480.35   100.00  
   256     44  GlobalStep               -0.392367  15485.69   100.00  
   258     44  Discarded                           15485.70
   258     45  GlobalStep               -0.392367  15499.27   100.00  
   259     45  GlobalStep               -0.392367  15504.64   100.00  
   261     45  Discarded                           15524.63
   261     45  GlobalStep               -0.392367  15530.19   100.00  
   262     45  GlobalStep               -0.392367  15545.54   100.00  
   263     46  GlobalStep               -0.392367  15568.50   100.00  
   264     46  GlobalStep               -0.392367  15577.21   100.00  
   265     46  GlobalStep               -0.392367  15577.21   100.00  
   267     46  Discarded                           15588.49
   267     46  GlobalStep               -0.392367  15594.09   100.00  
   268     46  GlobalStep               -0.392367  15602.38   100.00  
   269     47  GlobalStep               -0.392367  15613.27   100.00  
   270     47  GlobalStep               -0.392367  15622.26   100.00  
   271     47  GlobalStep               -0.392367  15632.98   100.00  
   272     47  GlobalStep               -0.392367  15638.98   100.00  
   273     47  GlobalStep               -0.392367  15638.99   100.00  
   275     47  Discarded                           15645.02
   275     47  GlobalStep               -0.392367  15651.09   100.00  
   276     48  LocalStep                -0.392367  15671.54   100.00  
   277     48  GlobalStep               -0.392367  15677.68   100.00  
   279     48  Discarded                           15694.50
   279     48  GlobalStep               -0.392367  15701.27   100.00  
   280     48  GlobalStep               -0.392367  15701.27   100.00  
   281     49  GlobalStep               -0.392367  15714.12   100.00  
   282     49  GlobalStep               -0.392367  15714.12   100.00  
   283     49  GlobalStep               -0.392367  15723.74   100.00  
   284     49  GlobalStep               -0.392367  15723.75   100.00  
   285     49  GlobalStep               -0.392367  15736.34   100.00  
   286     49  GlobalStep               -0.392367  15742.68   100.00  
   287     49  GlobalStep               -0.392367  15749.28   100.00  
   288     50  GlobalStep               -0.392367  15755.81   100.00  
   289     50  GlobalStep               -0.382256  15755.81   100.00  
   291     50  Discarded                           15755.81
   291     50  GlobalStep               -0.392367  19714.53   100.00  
   292     50  GlobalStep               -0.392367  19714.53   100.00  
   293     50  GlobalStep               -0.392367  19714.53   100.00  
   294     50  GlobalStep               -0.381344  19714.53   100.00  
   295     50  GlobalStep               -0.252273  19714.53   100.00  
   296     50  GlobalStep               -0.392367  19714.53   100.00  
   297     50  GlobalStep               -0.392367  19714.53   100.00  
   298     50  GlobalStep               -0.392367  19714.53   100.00  
   299     50  GlobalStep               -0.392367  19714.53   100.00  
   300     50  GlobalStep               -0.365927  19714.53   100.00  
   301     50  GlobalStep               -0.392367  19714.53   100.00  
   302     50  GlobalStep               -0.392367  19714.53   100.00  
   303     50  GlobalStep               -0.392367  19714.53   100.00  
   304     50  GlobalStep               -0.392465  19714.53   100.00  
   305     50  GlobalStep               -0.392367  19714.53   100.00  
   306     50  GlobalStep               -0.392367  19714.53   100.00  
   307     50  GlobalStep               -0.392367  19714.53   100.00  
   308     50  GlobalStep               -0.392367  19714.54   100.00  
   309     50  GlobalStep               -0.392367  19714.54   100.00  
   310     50  GlobalStep               -0.392328  19714.54   100.00  
   311     50  GlobalStep               -0.392367  19714.54   100.00  
   312     50  GlobalStep               -0.392367  19714.54   100.00  
   313     50  GlobalStep               -0.392367  19714.54   100.00  
   314     50  GlobalStep               -0.392367  19714.54   100.00  
   315     50  GlobalStep               -0.320504  19714.54   100.00  
   316     50  GlobalStep               -0.392367  19714.54   100.00  
   317     50  GlobalStep               -0.392367  19714.54   100.00  
   318     50  GlobalStep               -0.392367  19714.54   100.00  
   319     50  GlobalStep               -0.392367  19714.54   100.00  
   320     50  GlobalStep               -0.392367  19714.54   100.00  
   321     50  GlobalStep               -0.392367  19714.54   100.00  
   322     50  GlobalStep               -0.392367  19714.54   100.00  
   323     50  GlobalStep               -0.392367  19714.54   100.00  
   324     50  GlobalStep               -0.392367  19714.54   100.00  
   325     50  GlobalStep               -0.392367  19714.54   100.00  
   326     50  RefinementStep           -0.215248  19714.54   100.00  
   327     50  GlobalStep               -0.392367  19714.54   100.00  
   328     50  GlobalStep               -0.392367  19714.54   100.00  
   329     50  GlobalStep               -0.392367  19714.54   100.00  
   330     50  GlobalStep               -0.392367  19714.54   100.00  
   331     50  GlobalStep               -0.392367  19714.54   100.00  
   332     50  GlobalStep               -0.392367  19714.54   100.00  
   333     50  GlobalStep               -0.392367  19714.54   100.00  
   334     50  GlobalStep               -0.392367  19714.54   100.00  
   335     50  GlobalStep               -0.392367  19714.54   100.00  
   336     50  GlobalStep               -0.392367  19714.54   100.00  
   337     50  GlobalStep               -0.392367  19714.54   100.00  
   338     50  GlobalStep               -0.392367  19714.54   100.00  
   339     50  GlobalStep               -0.392367  19714.54   100.00  
   340     50  GlobalStep               -0.392761  19714.54   100.00 *
   341     50  GlobalStep               -0.392367  19714.54   100.00  
   342     50  GlobalStep               -0.392367  19714.54   100.00  
   343     50  GlobalStep               -0.392367  19714.54   100.00  
   344     50  GlobalStep               -0.392367  19714.54   100.00  
   345     50  GlobalStep               -0.392367  19714.54   100.00  
   346     50  GlobalStep               -0.392367  19714.54   100.00  
   347     50  GlobalStep               -0.392367  19714.54   100.00  
   348     50  GlobalStep               -0.392367  19714.54   100.00  
   349     50  GlobalStep               -0.392367  19714.54   100.00  
   350     50  GlobalStep               -0.392367  19714.54   100.00  
   351     50  GlobalStep               -0.392367  19714.54   100.00  
   352     50  GlobalStep               -0.392367  19714.54   100.00  
   353     50  GlobalStep               -0.392367  19714.54   100.00  
   354     50  GlobalStep               -0.392367  19714.54   100.00  
   355     50  GlobalStep               -0.392367  19714.54   100.00  
   356     50  GlobalStep               -0.392367  19714.54   100.00  
   357     50  GlobalStep               -0.392367  19714.54   100.00  
   358     50  GlobalStep               -0.392367  19714.54   100.00  
   359     50  GlobalStep               -0.392367  19714.54   100.00  
   360     50  GlobalStep               -0.392367  19714.54   100.00  
   361     50  GlobalStep               -0.392367  19714.54   100.00  
   362     50  GlobalStep               -0.392367  19714.54   100.00  
   363     50  GlobalStep               -0.392367  19714.54   100.00  
   364     50  GlobalStep               -0.392367  19714.54   100.00  
   365     50  GlobalStep               -0.392367  19714.54   100.00  
   366     50  GlobalStep               -0.391792  19714.54   100.00  
   367     50  GlobalStep               -0.392367  19714.54   100.00  
   368     50  GlobalStep               -0.392367  19714.54   100.00  
   369     50  GlobalStep               -0.392367  19714.55   100.00  
   370     50  GlobalStep               -0.272059  19714.55   100.00  
   371     50  GlobalStep               -0.272794  19714.55   100.00  
   372     50  AdjLocalStep             -0.392367  19714.55   100.00  
   373     50  GlobalStep               -0.392367  19714.55   100.00  
   374     50  GlobalStep               -0.392367  19714.55   100.00  
   375     50  GlobalStep               -0.392367  19714.55   100.00  
   376     50  GlobalStep               -0.392367  19714.55   100.00  
   377     50  GlobalStep               -0.232026  19714.55   100.00  
   378     50  AdjLocalStep             -0.389182  19714.55   100.00  
   379     50  LocalStep                -0.374907  19714.55   100.00  
   380     50  GlobalStep               -0.414836  19714.55   100.00 *
   381     50  GlobalStep               -0.343604  19714.55   100.00  
   383     53  Discarded                           19840.39
   384     54  Discarded                           19882.44
   385     55  Discarded                           19925.67
   386     56  Discarded                           19977.60
   387     57  Discarded                           20016.04
   388     58  Discarded                           20063.58
   389     59  Discarded                           20112.87
   390     60  Discarded                           20163.81
   391     61  Discarded                           20216.26
   392     62  Discarded                           20270.53
   393     63  Discarded                           20326.51
   394     64  Discarded                           20384.43
   395     65  Discarded                           20444.48
   396     66  Discarded                           20506.58
   397     67  Discarded                           20571.57
   398     68  Discarded                           20637.76
   399     68  Discarded                           20704.32
   399     68  GlobalStep               -0.392367  24730.65   100.00  
   400     68  GlobalStep               -0.392367  25441.88   100.00  
   401     68  GlobalStep               -0.392367  25505.45   100.00  
   403     69  Discarded                           25585.64
   403     69  GlobalStep               -0.392367  25597.18   100.00  
   404     69  GlobalStep               -0.392367  25597.18   100.00  
   405     69  GlobalStep               -0.392367  25620.24   100.00  
   406     69  GlobalStep               -0.392367  25702.64   100.00  
   407     69  GlobalStep               -0.393451  25714.66   100.00  
   408     70  GlobalStep               -0.392799  25755.23   100.00  
   409     70  AdjLocalStep             -0.392367  25773.10   100.00  
   410     70  GlobalStep               -0.391953  25785.50   100.00  
   411     70  GlobalStep               -0.392367  25798.00   100.00  
   413     70  Discarded                           25798.00
   413     70  GlobalStep               -0.392367  25810.30   100.00  
   414     71  GlobalStep               -0.392367  25876.76   100.00  
   416     71  Discarded                           25905.11
   416     71  GlobalStep               -0.392367  25942.43   100.00  
   417     71  GlobalStep               -0.392367  25998.61   100.00  
   418     71  GlobalStep               -0.392367  26013.00   100.00  
   419     71  GlobalStep               -0.392367  26113.53   100.00  
   420     72  GlobalStep               -0.392367  26126.52   100.00  
   421     72  GlobalStep               -0.392367  26138.93   100.00  
   422     72  GlobalStep               -0.392367  26155.01   100.00  
   423     72  GlobalStep               -0.392367  26185.34   100.00  
   425     72  Discarded                           26199.79
   425     72  GlobalStep               -0.392367  26251.39   100.00  
   426     73  GlobalStep               -0.381478  26280.07   100.00  
   427     73  GlobalStep               -0.392367  26293.12   100.00  
   428     73  GlobalStep               -0.392367  26320.17   100.00  
   429     73  GlobalStep               -0.392367  26333.33   100.00  
   431     73  Discarded                           26346.24
   431     73  GlobalStep               -0.392367  26367.80   100.00  
   432     74  GlobalStep               -0.392367  26402.83   100.00  
   433     74  GlobalStep               -0.392367  26424.22   100.00  
   434     74  GlobalStep               -0.391151  26441.01   100.00  
   435     74  GlobalStep               -0.392367  26454.62   100.00  
   436     74  GlobalStep               -0.392367  26469.30   100.00  
   437     74  GlobalStep               -0.392367  26469.30   100.00  
   439     74  Discarded                           26469.31
   439     74  GlobalStep               -0.392367  26482.29   100.00  
   440     75  GlobalStep               -0.392367  26528.18   100.00  
   441     75  GlobalStep               -0.392367  26553.55   100.00  
   442     75  GlobalStep               -0.392367  26567.00   100.00  
   443     75  GlobalStep               -0.428630  26567.00   100.00 *
   445     75  Discarded                           26580.48
   445     76  GlobalStep               -0.392367  26619.86   100.00  
   446     76  GlobalStep               -0.392367  26633.54   100.00  
   447     76  GlobalStep               -0.392367  26647.17   100.00  
   448     76  GlobalStep               -0.392367  26647.17   100.00  
   449     76  RefinementStep           -0.327952  26647.17   100.00  
   450     76  GlobalStep               -0.392367  26674.63   100.00  
   451     76  GlobalStep               -0.392367  26688.67   100.00  
   452     76  GlobalStep               -0.392367  26688.67   100.00  
   453     77  GlobalStep               -0.392367  26730.55   100.00  
   454     77  GlobalStep               -0.392367  26764.10   100.00  
   455     77  GlobalStep               -0.392367  26778.44   100.00  
   457     77  Discarded                           26792.46
   457     78  GlobalStep               -0.392367  26806.60   100.00  
   458     78  GlobalStep               -0.392367  26835.12   100.00  
   459     78  GlobalStep               -0.392367  26849.86   100.00  
   460     78  GlobalStep               -0.392367  26864.56   100.00  
   461     78  GlobalStep               -0.392367  26879.25   100.00  
   462     78  GlobalStep               -0.394343  26903.32   100.00  
   463     79  GlobalStep               -0.404031  26920.08   100.00  
   464     79  GlobalStep               -0.392367  26935.01   100.00  
   465     79  GlobalStep               -0.392367  26935.01   100.00  
   466     79  GlobalStep               -0.392367  26950.09   100.00  
   467     79  GlobalStep               -0.392367  26965.19   100.00  
   468     79  GlobalStep               -0.392367  26980.62   100.00  
   469     79  GlobalStep               -0.392566  26980.62   100.00  
   470     79  GlobalStep               -0.392367  26980.62   100.00  
   471     79  GlobalStep               -0.341753  26980.62   100.00  
   473     79  Discarded                           26980.62
   473     79  GlobalStep               -0.392367  26995.73   100.00  
   474     80  GlobalStep               -0.392367  27010.82   100.00  
   475     80  GlobalStep               -0.392367  27041.07   100.00  
   476     80  GlobalStep               -0.392367  27056.43   100.00  
   477     80  GlobalStep               -0.392367  27056.43   100.00  
   479     80  Discarded                           27072.08
   479     80  GlobalStep               -0.392367  27087.74   100.00  
   480     81  GlobalStep               -0.392367  27119.87   100.00  
   481     81  GlobalStep               -0.392367  27136.27   100.00  
   482     81  GlobalStep               -0.392367  27152.13   100.00  
   483     81  AdjLocalStep             -0.414836  27152.13   100.00  
   484     81  GlobalStep               -0.392367  27184.09   100.00  
   485     81  GlobalStep               -0.392367  27184.09   100.00  
   486     82  GlobalStep               -0.392367  27200.50   100.00  
   488     82  Discarded                           27200.50
   488     82  GlobalStep               -0.390383  27232.26   100.00  
   489     82  GlobalStep               -0.392367  27232.27   100.00  
   490     82  GlobalStep               -0.392367  27248.33   100.00  
   492     82  Discarded                           27264.73
   492     83  GlobalStep               -0.392367  27296.91   100.00  
   493     83  GlobalStep               -0.392367  27313.07   100.00  
   494     83  GlobalStep               -0.392367  27329.28   100.00  
   495     83  GlobalStep               -0.392367  27345.64   100.00  
   496     83  GlobalStep               -0.392367  27345.64   100.00  
   497     83  GlobalStep               -0.390179  27345.64   100.00  
   498     83  GlobalStep               -0.392367  27362.54   100.00  
   499     83  GlobalStep               -0.215248  27362.54   100.00  
   500     83  GlobalStep               -0.392367  27379.06   100.00  
   502     84  Discarded                           27395.35
   503     84  Discarded                           27461.97
   503     85  GlobalStep               -0.392700  27495.52   100.00  
   504     85  GlobalStep               -0.358874  27546.70   100.00  
   506     85  Discarded                           27563.84
   506     86  GlobalStep               -0.215248  27624.33   100.00  
   507     86  GlobalStep               -0.253765  27959.33   100.00  
   508     86  GlobalStep               -0.215248  28276.47   100.00  
   509     86  GlobalStep               -0.215248  28500.89   100.00  
   510     86  GlobalStep               -0.392367  30931.21   100.00  
   511     87  GlobalStep               -0.392367  31113.38   100.00  
   512     87  GlobalStep               -0.392367  31333.56   100.00  
   513     87  GlobalStep               -0.391834  31408.20   100.00  
   514     87  GlobalStep               -0.392078  31518.66   100.00  
   515     87  GlobalStep               -0.392367  31979.31   100.00  
   516     87  GlobalStep               -0.392367  32036.24   100.00  
   517     88  GlobalStep               -0.392367  32056.65   100.00  
   518     88  GlobalStep               -0.392367  32177.17   100.00  
   519     88  GlobalStep               -0.392367  32237.05   100.00  
   520     88  GlobalStep               -0.392367  32290.41   100.00  
   521     88  GlobalStep               -0.392367  32308.20   100.00  
   522     88  GlobalStep               -0.393370  32308.20   100.00  
   523     89  GlobalStep               -0.392367  32387.86   100.00  
   524     89  GlobalStep               -0.392367  32459.27   100.00  
   525     89  GlobalStep               -0.392367  32519.00   100.00  
   526     89  GlobalStep               -0.392367  32567.10   100.00  
   527     89  GlobalStep               -0.392367  32601.60   100.00  
   528     89  GlobalStep               -0.392367  32683.52   100.00  
   529     90  GlobalStep               -0.392367  32702.74   100.00  
   530     90  GlobalStep               -0.392367  32724.55   100.00  
   531     90  GlobalStep               -0.392367  32744.09   100.00  
   532     90  GlobalStep               -0.392367  32823.76   100.00  
   533     90  GlobalStep               -0.392367  32845.46   100.00  
   534     90  GlobalStep               -0.374777  32874.79   100.00  
   535     91  GlobalStep               -0.392367  32905.36   100.00  
   536     91  GlobalStep               -0.392367  32925.06   100.00  
   537     91  GlobalStep               -0.392367  32945.00   100.00  
   538     91  GlobalStep               -0.392367  32999.75   100.00  
   539     91  GlobalStep               -0.392367  33020.01   100.00  
   540     91  GlobalStep               -0.392367  33040.71   100.00  
   541     92  GlobalStep               -0.392367  33063.07   100.00  
   542     92  GlobalStep               -0.392367  33083.08   100.00  
   543     92  GlobalStep               -0.392367  33115.62   100.00  
   544     92  GlobalStep               -0.392367  33143.27   100.00  
   545     92  GlobalStep               -0.392367  33190.23   100.00  
   546     92  GlobalStep               -0.392367  33385.92   100.00  
   547     93  GlobalStep               -0.392367  33406.56   100.00  
   548     93  GlobalStep               -0.323222  33427.35   100.00  
   549     93  GlobalStep               -0.392367  33448.17   100.00  
   550     93  GlobalStep               -0.392367  33468.93   100.00  
   551     93  GlobalStep               -0.392367  33468.93   100.00  
   552     93  GlobalStep               -0.392367  33489.18   100.00  
   553     93  AdjLocalStep             -0.392367  33510.34   100.00  
   554     94  GlobalStep               -0.392367  33558.45   100.00  
   555     94  GlobalStep               -0.392367  33580.56   100.00  
   556     94  GlobalStep               -0.392367  33602.57   100.00  
   557     94  GlobalStep               -0.392367  33623.78   100.00  
   559     94  Discarded                           33623.78
   559     94  GlobalStep               -0.392367  33645.02   100.00  
   560     94  GlobalStep               -0.392367  33645.02   100.00  
   561     94  GlobalStep               -0.215248  33645.02   100.00  
   562     95  GlobalStep               -0.392367  33665.87   100.00  
   563     95  GlobalStep               -0.392367  33687.61   100.00  
   564     95  GlobalStep               -0.392367  33687.61   100.00  
   565     95  GlobalStep               -0.392367  33750.54   100.00  
   566     95  GlobalStep               -0.392056  33750.54   100.00  
   567     95  GlobalStep               -0.392367  33771.74   100.00  
   568     96  GlobalStep               -0.392367  33792.93   100.00  
   569     96  GlobalStep               -0.392367  33792.93   100.00  
   570     96  RefinementStep           -0.421518  33814.39   100.00  
   572     96  Discarded                           33857.81
   572     96  GlobalStep               -0.392367  33879.51   100.00  
   573     96  GlobalStep               -0.392367  33879.51   100.00  
   574     96  GlobalStep               -0.392367  33879.51   100.00  
   576     96  Discarded                           33879.51
   577     96  Discarded                           33879.51
   577     96  GlobalStep               -0.392367  33900.91   100.00  
   578     96  GlobalStep               -0.215248  33921.94   100.00  
   580     96  Discarded                           33921.94
   580     96  GlobalStep               -0.392367  33943.45   100.00  
   581     96  GlobalStep               -0.299328  33943.45   100.00  
   582     96  AdjLocalStep             -0.428630  33964.60   100.00  
   584     96  Discarded                           33964.60
   584     96  GlobalStep               -0.392367  33985.97   100.00  
   585     96  GlobalStep               -0.392367  34007.45   100.00  
   586     96  GlobalStep               -0.392367  34007.46   100.00  
   588     96  Discarded                           34007.46
   588     97  GlobalStep               -0.392367  34050.36   100.00  
   590     97  Discarded                           34050.36
   590     97  GlobalStep               -0.392367  34072.27   100.00  
   592     97  Discarded                           34072.27
   592     97  GlobalStep               -0.392883  34093.77   100.00  
   593     97  GlobalStep               -0.392367  34093.77   100.00  
   594     97  GlobalStep               -0.392367  34115.46   100.00  
   596     97  Discarded                           34115.46
   596     97  GlobalStep               -0.392367  34158.23   100.00  
   597     97  GlobalStep               -0.405748  34158.23   100.00  
   599     97  Discarded                           34158.23
   600     97  Discarded                           34158.23
   600     97  GlobalStep               -0.392367  34201.73   100.00  
   602     97  Discarded                           34201.73
   603     97  Discarded                           34246.09
   603     97  GlobalStep               -0.215248  34268.13   100.00  
   605     97  Discarded                           34268.13
   605     97  GlobalStep               -0.392367  34290.33   100.00  
   606     97  GlobalStep               -0.392367  34290.33   100.00  
   608     97  Discarded                           34312.54
   608     97  AdjLocalStep             -0.392367  34334.78   100.00  
   610     98  Discarded                           34356.84
   610     98  GlobalStep               -0.402195  34378.72   100.00  
   612     98  Discarded                           34401.12
   612     98  GlobalStep               -0.241413  34423.57   100.00  
   614     98  Discarded                           34423.58
   614     98  GlobalStep               -0.392367  34445.88   100.00  
   615     98  GlobalStep               -0.272567  34468.34   100.00  
   617     98  Discarded                           34468.34
   617     98  GlobalStep               -0.379918  34491.22   100.00  
   618     98  GlobalStep               -0.215248  34513.53   100.00  
   620     98  Discarded                           34513.53
   621     98  Discarded                           34558.65
   621     98  GlobalStep               -0.215248  34581.19   100.00  
   623     98  Discarded                           34604.33
   624     99  Discarded                           34650.43
   625     99  Discarded                           34696.49
   626     99  Discarded                           34719.60
   627     99  Discarded                           34742.99
   628     99  Discarded                           34765.88
   628     99  GlobalStep               -0.281214  34812.46   100.00  
   630     99  Discarded                           34812.46
   630     99  GlobalStep               -0.392367  34858.47   100.00  
   632     99  Discarded                           34858.47
   632     99  GlobalStep               -0.215248  34881.67   100.00  
   634     99  Discarded                           34881.68
   634     99  GlobalStep               -0.394760  34904.84   100.00  
   636     99  Discarded                           34928.25
   637    100  Discarded                           34975.07
   637    100  GlobalStep               -0.392367  34999.18   100.00  
   639    100  Discarded                           35022.94
   640    100  Discarded                           35046.66
   641    100  Discarded                           35046.66
   642    100  Discarded                           35094.15
   643    100  Discarded                           35118.12
   644    100  Discarded                           35166.62
   645    100  Discarded                           35190.20
   646    100  Discarded                           35238.01
   647    100  Discarded                           35262.26
   647    100  GlobalStep               -0.259847  35309.46   100.00  
   649    100  Discarded                           35309.46
   650    101  Discarded                           35356.72
   651    101  Discarded                           35380.35
   652    101  Discarded                           35428.78
   653    101  Discarded                           35476.40
   654    101  Discarded                           35524.25
   655    101  Discarded                           35572.73
   656    101  Discarded                           35620.97
   657    102  Discarded                           35669.57
   658    102  Discarded                           35718.58
   659    102  Discarded                           35743.18
   660    102  Discarded                           35743.18
   661    102  Discarded                           35791.86
   662    102  Discarded                           35841.29
   663    102  Discarded                           35865.84
   664    102  Discarded                           35915.53
   665    102  Discarded                           35940.22
   666    102  Discarded                           35990.29
   667    102  Discarded                           36015.30
   668    103  Discarded                           36065.54
   669    103  Discarded                           36115.70
   670    103  Discarded                           36165.76
   671    103  Discarded                           36165.77
   672    103  Discarded                           36190.70
   673    103  Discarded                           36241.35
   674    103  Discarded                           36291.69
   675    103  Discarded                           36317.03
   676    103  Discarded                           36367.66
   677    103  Discarded                           36393.00
   678    103  Discarded                           36418.28
   679    103  Discarded                           36443.75
   680    103  Discarded                           36469.04
   681    103  Discarded                           36494.36
   682    103  Discarded                           36519.79
   683    103  Discarded                           36545.62
   684    103  Discarded                           36570.92
   685    103  Discarded                           36596.40
   686    103  Discarded                           36621.81
   687    103  Discarded                           36647.62
   688    103  Discarded                           36672.89
   689    103  Discarded                           36698.19
   690    103  Discarded                           36723.62
   691    103  Discarded                           36748.86
   692    103  Discarded                           36774.25
   693    103  Discarded                           36799.72
   694    103  Discarded                           36824.93
   695    103  Discarded                           36850.31
   696    103  Discarded                           36875.68
   697    103  Discarded                           36901.06
   698    103  Discarded                           36926.36
   699    103  Discarded                           36951.64
   700    103  Discarded                           36977.08
   701    103  Discarded                           37002.92
   702    103  Discarded                           37028.42
   703    103  Discarded                           37053.77
   704    103  Discarded                           37078.87
   705    103  Discarded                           37104.18
   706    103  Discarded                           37129.46
   707    103  Discarded                           37154.83
   708    103  Discarded                           37180.20
   709    103  Discarded                           37205.68
   710    103  Discarded                           37231.27
   711    103  Discarded                           37256.52
   712    103  Discarded                           37282.65
   713    103  Discarded                           37308.10
   714    103  Discarded                           37333.87
   714    103  AdjLocalStep             -0.392367  37359.13   100.00  
   716    104  Discarded                           37384.73
   717    104  Discarded                           37410.18
   718    104  Discarded                           37435.44
   719    104  Discarded                           37461.24
   720    104  Discarded                           37486.68
   721    104  Discarded                           37511.73
   721    104  GlobalStep               -0.392367  37537.09   100.00  
   723    104  Discarded                           37537.09
   723    104  GlobalStep               -0.392367  37562.62   100.00  
   725    104  Discarded                           37562.62
   726    104  Discarded                           37613.71
   726    104  GlobalStep               -0.333931  41131.14   100.00  
   727    104  GlobalStep               -0.392367  41131.14   100.00  
   728    104  GlobalStep               -0.392367  41131.14   100.00  
   729    104  LocalStep                -0.215248  41131.14   100.00  
   730    104  GlobalStep               -0.252742  41131.14   100.00  
   731    104  GlobalStep               -0.215248  41131.14   100.00  
   732    104  GlobalStep               -0.392367  41131.14   100.00  
   733    104  GlobalStep               -0.392367  41131.14   100.00  
   734    104  GlobalStep               -0.392367  41131.14   100.00  
   735    104  GlobalStep               -0.395799  41131.14   100.00  
   736    104  AdjLocalStep             -0.392367  41131.14   100.00  
   737    104  GlobalStep               -0.392367  41131.14   100.00  
   738    104  GlobalStep               -0.392367  41131.14   100.00  
   739    104  GlobalStep               -0.392367  41131.14   100.00  
   740    104  GlobalStep               -0.392367  41131.14   100.00  
   741    104  GlobalStep               -0.392367  41131.14   100.00  
   742    104  GlobalStep               -0.392367  41131.14   100.00  
   743    104  GlobalStep               -0.392367  41131.14   100.00  
   744    104  AdjLocalStep             -0.392367  41131.14   100.00  
   745    104  GlobalStep               -0.392367  41131.14   100.00  
   746    104  GlobalStep               -0.392367  41131.14   100.00  
   747    104  GlobalStep               -0.392367  41131.14   100.00  
   748    104  GlobalStep               -0.392367  41131.14   100.00  
   749    104  GlobalStep               -0.392367  41131.14   100.00  
   750    104  AdjLocalStep             -0.392367  41131.14   100.00  
   751    104  GlobalStep               -0.392367  41131.14   100.00  
   752    104  GlobalStep               -0.392367  41131.14   100.00  
   753    104  GlobalStep               -0.392367  41131.14   100.00  
   754    104  GlobalStep               -0.392367  41131.14   100.00  
   755    104  GlobalStep               -0.392367  41131.14   100.00  
   756    104  AdjLocalStep             -0.392367  41131.14   100.00  
   757    104  GlobalStep               -0.392367  41131.14   100.00  
   758    104  GlobalStep               -0.392367  41131.14   100.00  
   759    104  GlobalStep               -0.278088  41131.14   100.00  
   760    104  GlobalStep               -0.392367  41131.14   100.00  
   761    104  GlobalStep               -0.392367  41131.14   100.00  
   762    104  AdjLocalStep             -0.392367  41131.14   100.00  
   763    104  GlobalStep               -0.392367  41131.14   100.00  
   764    104  GlobalStep               -0.392367  41131.14   100.00  
   765    104  GlobalStep               -0.392367  41131.14   100.00  
   766    104  GlobalStep               -0.392367  41131.14   100.00  
   767    104  GlobalStep               -0.392367  41131.14   100.00  
   768    104  GlobalStep               -0.392367  41131.14   100.00  
   769    104  GlobalStep               -0.392367  41131.14   100.00  
   770    104  GlobalStep               -0.389277  41131.14   100.00  
   771    104  GlobalStep               -0.392367  41131.14   100.00  
   772    104  GlobalStep               -0.392367  41131.14   100.00  
   773    104  AdjLocalStep             -0.392056  41131.14   100.00  
   774    104  GlobalStep               -0.392367  41131.14   100.00  
   775    104  GlobalStep               -0.392367  41131.14   100.00  
   776    104  GlobalStep               -0.389259  41131.14   100.00  
   777    104  GlobalStep               -0.392367  41131.14   100.00  
   778    104  GlobalStep               -0.392367  41131.14   100.00  
   779    104  GlobalStep               -0.392367  41131.14   100.00  
   780    104  GlobalStep               -0.392367  41131.14   100.00  
   781    104  GlobalStep               -0.392367  41131.14   100.00  
   782    104  GlobalStep               -0.392367  41131.14   100.00  
   783    104  GlobalStep               -0.392367  41131.14   100.00  
   784    104  GlobalStep               -0.392367  41131.14   100.00  
   785    104  GlobalStep               -0.392367  41131.14   100.00  
   786    104  LocalStep                -0.392367  41131.14   100.00  
   787    104  GlobalStep               -0.391960  41131.14   100.00  
   788    104  GlobalStep               -0.243029  41131.15   100.00  
   789    104  GlobalStep               -0.392367  41131.15   100.00  
   790    104  GlobalStep               -0.392367  41131.15   100.00  
   791    104  GlobalStep               -0.392367  41131.15   100.00  
   792    104  GlobalStep               -0.280968  41131.15   100.00  
   793    104  GlobalStep               -0.392367  41131.15   100.00  
   794    104  GlobalStep               -0.392367  41131.15   100.00  
   795    104  GlobalStep               -0.392367  41131.15   100.00  
   796    104  GlobalStep               -0.392367  41131.15   100.00  
   797    104  GlobalStep               -0.390726  41131.15   100.00  
   798    104  GlobalStep               -0.392367  41131.15   100.00  
   799    104  GlobalStep               -0.392367  41131.15   100.00  
   800    104  GlobalStep               -0.392367  41131.15   100.00  
   801    104  GlobalStep               -0.392367  41131.15   100.00  
   802    104  LocalStep                -0.392367  41131.15   100.00  
   803    104  GlobalStep               -0.392367  41131.15   100.00  
   804    104  GlobalStep               -0.392367  41131.15   100.00  
   805    104  GlobalStep               -0.392367  41131.15   100.00  
   806    104  GlobalStep               -0.392367  41131.15   100.00  
   807    104  GlobalStep               -0.392367  41131.15   100.00  
   808    104  GlobalStep               -0.392367  41131.15   100.00  
   809    104  GlobalStep               -0.392367  41131.15   100.00  
   810    104  GlobalStep               -0.392367  41131.15   100.00  
   811    104  GlobalStep               -0.392367  41131.15   100.00  
   812    104  GlobalStep               -0.392367  41131.15   100.00  
   813    104  GlobalStep               -0.392367  41131.15   100.00  
   814    104  GlobalStep               -0.392367  41131.15   100.00  
   815    104  GlobalStep               -0.392367  41131.15   100.00  
   816    104  GlobalStep               -0.392367  41131.15   100.00  
   817    104  GlobalStep               -0.392367  41131.15   100.00  
   818    104  LocalStep                -0.392367  41131.15   100.00  
   819    104  GlobalStep               -0.392367  41131.15   100.00  
Summary: iters 820 evals 500 noisy_evals 166 cycles 104 opt_time 41131.15 tot_time 41131.15 obj        -0.428630 gap 100.00
Val: -0.4286297542
X: 

[0.0989693737 0.0303162333 0.2462576897 0.0048634981 0.955506944
 0.9929606205 0.968962651  0.8779408067 0.9721389877 0.9460326409
 0.9093713743 0.0183329893 0.0239949098]


Itercount: 820
Evalcount: 500
Fast_evalcount: 166
