# Supplementary material for: Black-box and surrogate optimization for tuning spiking neural models of striatum plasticity
Source: Front Neuroinform. 2022 Oct 20;16:1017222. doi: 10.3389/fninf.2022.1017222 (PMC9630480; doi:10.3389/fninf.2022.1017222)
Supplement: Supplementary file 1 [file Data_Sheet_1.ZIP › SHARED_DATA_TuningSpiking/RBFOpt/600FE_Slim/NRBF_Slm_600_13.txt]

  Iter  Cycle  Action             Objective value      Time      Gap
  ----  -----  ------             ---------------      ----      ---
     0      0  Initialization           -0.225296~   702.25   100.00  
     0      0  Initialization           -0.225296~   702.25   100.00  
     0      0  Initialization           -0.212683~   702.25   100.00  
     0      0  Initialization           -0.228916~   702.25   100.00  
     0      0  Initialization           -0.382858~   702.25   100.00  
     0      0  Initialization           -0.387352~   702.25   100.00 *
     0      0  Initialization           -0.387352~   702.25   100.00  
     0      0  Initialization           -0.225121~   702.25   100.00  
     0      0  Initialization           -0.387352~   702.25   100.00  
     0      0  Initialization           -0.386248~   702.25   100.00  
     0      0  Initialization           -0.386579~   702.25   100.00  
     0      0  Initialization           -0.387352~   702.25   100.00  
     0      0  Initialization           -0.387352~   702.25   100.00  
     0      0  Initialization           -0.225296~   702.25   100.00  
     0      0  Initialization           -0.335682~   702.25   100.00  
    42     15  GlobalStep               -0.098927~  2007.70   100.00  
    47     16  LocalStep                -0.244912~  2043.98   100.00  
    56     16  RefinementStep           -0.148083~  2124.44   100.00  
    63     16  GlobalStep               -0.259715~  2164.06   100.00  
    68     16  GlobalStep               -0.281841~  2204.53   100.00  
    69     16  GlobalStep               -0.274150~  2212.11   100.00  
    70     16  GlobalStep               -0.238875~  2214.88   100.00  
    71     16  GlobalStep               -0.225296~  2216.26   100.00  
    73     17  GlobalStep               -0.252849~  2225.46   100.00  
    74     17  GlobalStep               -0.225296~  2226.99   100.00  
    75     17  GlobalStep               -0.229820~  2232.07   100.00  
    76     17  GlobalStep               -0.225296~  2233.78   100.00  
    77     17  GlobalStep               -0.220668~  2234.80   100.00  
    78     17  GlobalStep               -0.225296~  2237.22   100.00  
    79     18  GlobalStep               -0.225296~  2240.48   100.00  
    80     18  GlobalStep               -0.225296~  2242.15   100.00  
    82     18  LocalStep                -0.225296~  2255.45   100.00  
    83     18  GlobalStep               -0.238681~  2256.54   100.00  
    84     18  GlobalStep               -0.267162~  2265.73   100.00  
    85     18  LocalStep                -0.270836~  2266.84   100.00  
    86     18  GlobalStep               -0.232080~  2266.84   100.00  
    87     19  GlobalStep               -0.266224~  2269.79   100.00  
    88     19  GlobalStep               -0.282162~  2274.48   100.00  
    90     19  GlobalStep               -0.239974~  2299.83   100.00  
    91     19  GlobalStep               -0.252640~  2312.09   100.00  
    92     19  GlobalStep               -0.247848~  2314.43   100.00  
    93     20  GlobalStep               -0.224584~  2325.82   100.00  
    94     20  GlobalStep               -0.234638~  2342.79   100.00  
    95     20  LocalStep                -0.222627~  2348.11   100.00  
    98     20  GlobalStep               -0.099705~  3484.48   100.00  
   119     20  LocalStep                -0.225296~  3754.26   100.00  
   121     20  GlobalStep               -0.225296~  3812.81   100.00  
   122     21  LocalStep                -0.249947~  3821.43   100.00  
   124     21  LocalStep                -0.325094   9470.10   100.00  
   126     21  GlobalStep               -0.392367   9470.10   100.00 *
   127     21  GlobalStep               -0.392367   9470.10   100.00  
   128     21  GlobalStep               -0.383752   9470.10   100.00  
   129     21  GlobalStep               -0.392367   9470.10   100.00  
   130     21  GlobalStep               -0.392705   9470.10   100.00 *
   131     21  LocalStep                -0.390363   9470.10   100.00  
   132     21  GlobalStep               -0.392367   9470.10   100.00  
   133     21  GlobalStep               -0.392367   9470.10   100.00  
   134     21  GlobalStep               -0.392367   9470.10   100.00  
   135     21  GlobalStep               -0.392367   9470.10   100.00  
   136     21  GlobalStep               -0.392367   9470.10   100.00  
   137     21  GlobalStep               -0.393040   9470.10   100.00 *
   138     21  GlobalStep               -0.392367   9470.20   100.00  
   139     21  GlobalStep               -0.392367   9470.20   100.00  
   140     21  GlobalStep               -0.392367   9470.20   100.00  
   141     21  GlobalStep               -0.392367   9470.20   100.00  
   142     21  GlobalStep               -0.392367   9470.20   100.00  
   143     21  GlobalStep               -0.390833   9470.20   100.00  
   144     21  GlobalStep               -0.392367   9470.20   100.00  
   145     21  GlobalStep               -0.387753   9470.20   100.00  
   147     21  RefinementStep           -0.392367   9470.20   100.00  
   148     21  GlobalStep               -0.392367   9470.20   100.00  
   150     21  LocalStep                -0.279124   9470.20   100.00  
   151     21  GlobalStep               -0.241599   9470.20   100.00  
   152     21  LocalStep                -0.279626   9470.20   100.00  
   153     21  LocalStep                -0.225296~  9470.20   100.00  
   154     21  GlobalStep               -0.333817   9470.20   100.00  
   155     21  GlobalStep               -0.342456   9470.20   100.00  
   156     21  GlobalStep               -0.385891   9470.20   100.00  
   157     21  GlobalStep               -0.322808   9470.20   100.00  
   158     21  GlobalStep               -0.322860   9470.20   100.00  
   159     21  GlobalStep               -0.320251   9470.20   100.00  
   160     21  GlobalStep               -0.305835   9470.20   100.00  
   161     21  GlobalStep               -0.376127   9470.20   100.00  
   162     21  GlobalStep               -0.261873   9470.20   100.00  
   163     21  GlobalStep               -0.337666   9470.20   100.00  
   164     21  LocalStep                -0.374601   9470.20   100.00  
   165     21  GlobalStep               -0.305219   9470.20   100.00  
   166     21  GlobalStep               -0.377667   9470.20   100.00  
   167     21  LocalStep                -0.297455   9470.20   100.00  
   168     21  GlobalStep               -0.375320   9470.20   100.00  
   169     21  GlobalStep               -0.328946   9470.20   100.00  
   170     21  GlobalStep               -0.380708   9470.20   100.00  
   171     21  GlobalStep               -0.317973   9470.20   100.00  
   172     21  GlobalStep               -0.388875   9470.21   100.00  
   173     21  GlobalStep               -0.382513   9470.21   100.00  
   174     21  GlobalStep               -0.393538   9470.21   100.00 *
   175     21  GlobalStep               -0.392367   9470.21   100.00  
   176     21  GlobalStep               -0.392197   9470.21   100.00  
   177     21  GlobalStep               -0.392367   9470.21   100.00  
   178     21  GlobalStep               -0.392367   9470.21   100.00  
   179     21  GlobalStep               -0.364978   9470.21   100.00  
   180     21  GlobalStep               -0.392367   9470.21   100.00  
   181     21  GlobalStep               -0.392367   9470.21   100.00  
   182     21  GlobalStep               -0.392367   9470.21   100.00  
   183     21  GlobalStep               -0.392096   9470.21   100.00  
   184     21  GlobalStep               -0.391877   9470.21   100.00  
   185     21  GlobalStep               -0.388715   9470.21   100.00  
   186     21  GlobalStep               -0.346511   9470.21   100.00  
   187     21  LocalStep                -0.392367   9470.21   100.00  
   188     21  GlobalStep               -0.392367   9470.21   100.00  
   189     21  GlobalStep               -0.392367   9470.21   100.00  
   190     21  LocalStep                -0.392367   9470.21   100.00  
   191     21  LocalStep                -0.372934   9470.21   100.00  
   192     21  GlobalStep               -0.392367   9470.21   100.00  
   193     21  LocalStep                -0.392367   9470.21   100.00  
   194     21  GlobalStep               -0.391295   9470.21   100.00  
   195     21  GlobalStep               -0.392367   9470.21   100.00  
   196     21  GlobalStep               -0.392367   9470.21   100.00  
   197     21  GlobalStep               -0.390494   9470.21   100.00  
   198     21  GlobalStep               -0.392367   9470.21   100.00  
   199     21  GlobalStep               -0.392367   9470.21   100.00  
   200     21  Switching to accurate mode           9470.21
   200     21  GlobalStep               -0.392367   9470.21   100.00  
   201     21  GlobalStep               -0.391105   9470.21   100.00  
   202     21  LocalStep                -0.388883   9470.21   100.00  
   203     21  GlobalStep               -0.392367   9470.21   100.00  
   204     21  LocalStep                -0.388614   9470.21   100.00  
   205     21  GlobalStep               -0.392367   9470.21   100.00  
   206     21  GlobalStep               -0.392367   9470.21   100.00  
   207     21  GlobalStep               -0.391340   9470.21   100.00  
   208     21  GlobalStep               -0.392367   9470.21   100.00  
   209     21  GlobalStep               -0.392560   9470.21   100.00  
   210     21  GlobalStep               -0.392367   9470.21   100.00  
   211     21  GlobalStep               -0.392296   9470.21   100.00  
   212     21  GlobalStep               -0.392367   9470.21   100.00  
   213     21  GlobalStep               -0.392274   9470.21   100.00  
   214     21  GlobalStep               -0.392367   9470.21   100.00  
   215     21  GlobalStep               -0.392367   9470.21   100.00  
   216     21  GlobalStep               -0.392367   9470.21   100.00  
   217     21  LocalStep                -0.392367   9470.21   100.00  
   219     25  Discarded                            9518.30
   220     28  Discarded                            9561.52
   221     29  Discarded                            9576.24
   222     30  Discarded                            9591.86
   223     35  Discarded                            9685.74
   224     36  Discarded                            9707.57
   225     37  Discarded                            9725.65
   226     37  Discarded                            9753.24
   226     37  LocalStep                -0.392367  15928.20   100.00  
   227     37  GlobalStep               -0.391572  16041.52   100.00  
   228     37  GlobalStep               -0.392367  16047.16   100.00  
   229     38  GlobalStep               -0.392367  16069.34   100.00  
   230     38  GlobalStep               -0.392367  16075.77   100.00  
   231     38  GlobalStep               -0.392367  16079.52   100.00  
   232     38  GlobalStep               -0.392367  16083.22   100.00  
   234     38  Discarded                           16088.24
   234     38  RefinementStep           -0.390427  16132.67   100.00  
   235     38  GlobalStep               -0.392367  16136.65   100.00  
   236     39  GlobalStep               -0.392367  16140.58   100.00  
   237     39  GlobalStep               -0.390844  16146.73   100.00  
   238     39  GlobalStep               -0.392367  16161.76   100.00  
   240     39  Discarded                           16179.01
   240     39  GlobalStep               -0.392367  16194.31   100.00  
   241     39  GlobalStep               -0.392367  16198.39   100.00  
   242     40  GlobalStep               -0.392367  16202.80   100.00  
   243     40  GlobalStep               -0.392367  16213.51   100.00  
   244     40  GlobalStep               -0.392367  16217.60   100.00  
   245     40  GlobalStep               -0.392367  16222.77   100.00  
   246     40  GlobalStep               -0.392367  16232.40   100.00  
   247     40  AdjLocalStep             -0.392096  16238.79   100.00  
   248     41  GlobalStep               -0.392367  16243.28   100.00  
   249     41  GlobalStep               -0.392367  16243.28   100.00  
   251     41  Discarded                           16243.28
   251     41  GlobalStep               -0.392367  16250.04   100.00  
   252     41  GlobalStep               -0.392367  16254.32   100.00  
   253     41  GlobalStep               -0.392367  16254.32   100.00  
   254     41  GlobalStep               -0.392367  16262.91   100.00  
   255     42  GlobalStep               -0.392367  16271.85   100.00  
   256     42  GlobalStep               -0.392367  16283.50   100.00  
   257     42  GlobalStep               -0.392367  16287.85   100.00  
   259     42  Discarded                           16287.86
   259     42  AdjLocalStep             -0.392367  16302.44   100.00  
   260     43  GlobalStep               -0.392367  16310.81   100.00  
   261     43  GlobalStep               -0.392367  16318.15   100.00  
   262     43  GlobalStep               -0.392367  16323.52   100.00  
   263     43  GlobalStep               -0.392367  16334.80   100.00  
   264     43  GlobalStep               -0.392367  16339.59   100.00  
   265     43  GlobalStep               -0.392367  16344.50   100.00  
   266     44  GlobalStep               -0.392367  16351.68   100.00  
   267     44  GlobalStep               -0.392367  16359.16   100.00  
   268     44  GlobalStep               -0.392367  16370.08   100.00  
   269     44  GlobalStep               -0.392367  16375.61   100.00  
   270     44  AdjLocalStep             -0.392367  16386.17   100.00  
   271     44  GlobalStep               -0.392367  16391.02   100.00  
   272     44  GlobalStep               -0.392367  16391.02   100.00  
   273     45  GlobalStep               -0.392367  16395.85   100.00  
   275     45  Discarded                           16403.68
   275     45  GlobalStep               -0.392367  16421.76   100.00  
   276     45  GlobalStep               -0.392367  16426.97   100.00  
   277     45  GlobalStep               -0.392367  16432.34   100.00  
   278     45  GlobalStep               -0.392367  16432.34   100.00  
   279     46  GlobalStep               -0.392194  16437.58   100.00  
   280     46  GlobalStep               -0.392367  16437.58   100.00  
   281     46  GlobalStep               -0.392367  16437.58   100.00  
   282     46  GlobalStep               -0.392367  16437.58   100.00  
   283     46  GlobalStep               -0.392367  16445.69   100.00  
   284     46  GlobalStep               -0.392367  16445.69   100.00  
   285     46  GlobalStep               -0.392367  16445.69   100.00  
   286     46  GlobalStep               -0.392367  16445.69   100.00  
   287     46  GlobalStep               -0.392047  16445.69   100.00  
   288     46  GlobalStep               -0.391219  16450.80   100.00  
   289     46  AdjLocalStep             -0.392367  16456.08   100.00  
   290     46  GlobalStep               -0.390996  16461.52   100.00  
   291     46  GlobalStep               -0.392367  16467.14   100.00  
   292     47  GlobalStep               -0.392367  16472.64   100.00  
   293     47  GlobalStep               -0.390988  20997.76   100.00  
   294     47  GlobalStep               -0.392367  20997.76   100.00  
   295     47  GlobalStep               -0.392367  20997.76   100.00  
   296     47  GlobalStep               -0.215248  20997.76   100.00  
   297     47  GlobalStep               -0.392367  20997.76   100.00  
   298     47  AdjLocalStep             -0.392367  20997.76   100.00  
   299     47  GlobalStep               -0.391887  20997.76   100.00  
   300     47  GlobalStep               -0.391693  20997.76   100.00  
   301     47  GlobalStep               -0.390234  20997.76   100.00  
   302     47  GlobalStep               -0.379904  20997.76   100.00  
   303     47  GlobalStep               -0.232254  20997.76   100.00  
   304     47  GlobalStep               -0.392367  20997.76   100.00  
   305     47  GlobalStep               -0.392367  20997.76   100.00  
   306     47  GlobalStep               -0.392367  20997.76   100.00  
   307     47  GlobalStep               -0.392367  20997.76   100.00  
   308     47  GlobalStep               -0.215248  20997.76   100.00  
   309     47  AdjLocalStep             -0.392096  20997.76   100.00  
   310     47  GlobalStep               -0.392367  20997.76   100.00  
   311     47  GlobalStep               -0.392367  20997.76   100.00  
   312     47  GlobalStep               -0.392367  20997.76   100.00  
   313     47  GlobalStep               -0.392367  20997.76   100.00  
   314     47  GlobalStep               -0.392367  20997.76   100.00  
   315     47  AdjLocalStep             -0.392367  20997.76   100.00  
   316     47  GlobalStep               -0.392367  20997.76   100.00  
   317     47  GlobalStep               -0.392367  20997.76   100.00  
   318     47  GlobalStep               -0.392367  20997.76   100.00  
   319     47  GlobalStep               -0.392367  20997.76   100.00  
   320     47  GlobalStep               -0.390435  20997.76   100.00  
   321     47  GlobalStep               -0.392367  20997.76   100.00  
   322     47  GlobalStep               -0.392367  20997.76   100.00  
   323     47  GlobalStep               -0.392572  20997.76   100.00  
   324     47  GlobalStep               -0.392367  20997.76   100.00  
   325     47  GlobalStep               -0.389885  20997.76   100.00  
   326     47  GlobalStep               -0.392367  20997.76   100.00  
   327     47  GlobalStep               -0.392367  20997.76   100.00  
   328     47  GlobalStep               -0.392367  20997.76   100.00  
   329     47  GlobalStep               -0.392367  20997.76   100.00  
   330     47  GlobalStep               -0.392367  20997.76   100.00  
   331     47  GlobalStep               -0.392367  20997.76   100.00  
   332     47  GlobalStep               -0.392367  20997.76   100.00  
   333     47  GlobalStep               -0.392367  20997.76   100.00  
   334     47  GlobalStep               -0.347250  20997.76   100.00  
   335     47  GlobalStep               -0.395505  20997.76   100.00 *
   336     47  RefinementStep           -0.392367  20997.76   100.00  
   337     47  GlobalStep               -0.392367  20997.76   100.00  
   338     47  GlobalStep               -0.392367  20997.76   100.00  
   339     47  GlobalStep               -0.392367  20997.76   100.00  
   340     47  GlobalStep               -0.392367  20997.76   100.00  
   341     47  GlobalStep               -0.381515  20997.76   100.00  
   342     47  GlobalStep               -0.392367  20997.76   100.00  
   343     47  GlobalStep               -0.392367  20997.76   100.00  
   344     47  GlobalStep               -0.392367  20997.77   100.00  
   345     47  GlobalStep               -0.392562  20997.77   100.00  
   346     47  GlobalStep               -0.392367  20997.77   100.00  
   347     47  GlobalStep               -0.392367  20997.77   100.00  
   348     47  GlobalStep               -0.392367  20997.77   100.00  
   349     47  GlobalStep               -0.392367  20997.77   100.00  
   350     47  GlobalStep               -0.399112  20997.77   100.00 *
   351     47  GlobalStep               -0.215248  20997.77   100.00  
   352     47  GlobalStep               -0.392367  20997.77   100.00  
   353     47  GlobalStep               -0.392367  20997.77   100.00  
   354     47  GlobalStep               -0.392367  20997.77   100.00  
   355     47  GlobalStep               -0.392367  20997.77   100.00  
   356     47  GlobalStep               -0.402182  20997.77   100.00 *
   357     47  GlobalStep               -0.392367  20997.77   100.00  
   358     47  AdjLocalStep             -0.392367  20997.77   100.00  
   359     47  GlobalStep               -0.392367  20997.77   100.00  
   360     47  GlobalStep               -0.392367  20997.77   100.00  
   361     47  GlobalStep               -0.392367  20997.77   100.00  
   362     47  GlobalStep               -0.392367  20997.77   100.00  
   363     47  GlobalStep               -0.392367  20997.77   100.00  
   364     47  GlobalStep               -0.392367  20997.77   100.00  
   365     47  AdjLocalStep             -0.390363  20997.77   100.00  
   366     47  GlobalStep               -0.392367  20997.77   100.00  
   367     47  GlobalStep               -0.392367  20997.77   100.00  
   368     47  GlobalStep               -0.392367  20997.77   100.00  
   369     47  GlobalStep               -0.392367  20997.77   100.00  
   370     47  GlobalStep               -0.217891  20997.77   100.00  
   371     47  LocalStep                -0.229259  20997.77   100.00  
   372     47  GlobalStep               -0.392367  20997.77   100.00  
   373     47  GlobalStep               -0.215248  20997.77   100.00  
   374     47  GlobalStep               -0.215248  20997.77   100.00  
   375     47  GlobalStep               -0.215248  20997.77   100.00  
   376     47  LocalStep                -0.378527  20997.77   100.00  
   377     47  GlobalStep               -0.363631  20997.77   100.00  
   379     52  Discarded                           21206.45
   380     53  Discarded                           21244.84
   381     54  Discarded                           21284.76
   382     55  Discarded                           21326.42
   383     56  Discarded                           21369.31
   384     58  Discarded                           21461.73
   385     59  Discarded                           21509.66
   386     60  Discarded                           21559.33
   387     62  Discarded                           21664.61
   388     63  Discarded                           21719.59
   389     64  Discarded                           21773.01
   390     64  Discarded                           21839.72
   390     64  AdjLocalStep             -0.392096  26901.35   100.00  
   391     64  AdjLocalStep             -0.392367  26910.97   100.00  
   392     64  RefinementStep           -0.392367  26982.26   100.00  
   393     64  GlobalStep               -0.392367  26992.27   100.00  
   394     65  GlobalStep               -0.392367  27059.84   100.00  
   395     65  GlobalStep               -0.392367  27094.84   100.00  
   396     65  GlobalStep               -0.392367  27104.98   100.00  
   398     65  Discarded                           27104.98
   398     65  GlobalStep               -0.392367  27193.38   100.00  
   399     65  GlobalStep               -0.392367  27203.19   100.00  
   400     66  GlobalStep               -0.392367  27213.24   100.00  
   401     66  GlobalStep               -0.392367  27223.77   100.00  
   402     66  GlobalStep               -0.392367  27223.77   100.00  
   403     66  GlobalStep               -0.392367  27254.35   100.00  
   404     66  GlobalStep               -0.392367  27268.40   100.00  
   405     66  GlobalStep               -0.215248  27293.14   100.00  
   406     67  GlobalStep               -0.392367  27307.25   100.00  
   407     67  GlobalStep               -0.392367  27322.38   100.00  
   408     67  GlobalStep               -0.392367  27342.60   100.00  
   409     67  GlobalStep               -0.392367  27358.19   100.00  
   410     67  GlobalStep               -0.392367  27383.45   100.00  
   412     67  Discarded                           27404.98
   412     68  GlobalStep               -0.392367  27431.38   100.00  
   413     68  AdjLocalStep             -0.392367  27442.02   100.00  
   414     68  GlobalStep               -0.392367  27460.77   100.00  
   415     68  GlobalStep               -0.392367  27471.54   100.00  
   416     68  GlobalStep               -0.392367  27503.31   100.00  
   418     68  Discarded                           27514.13
   418     69  GlobalStep               -0.392367  27530.02   100.00  
   419     69  AdjLocalStep             -0.392367  27553.09   100.00  
   420     69  GlobalStep               -0.392367  27579.31   100.00  
   421     69  GlobalStep               -0.396776  27590.57   100.00  
   422     69  GlobalStep               -0.392367  27604.51   100.00  
   423     69  GlobalStep               -0.392367  27615.71   100.00  
   424     70  GlobalStep               -0.392367  27626.98   100.00  
   426     70  Discarded                           27638.40
   426     70  GlobalStep               -0.392367  27674.83   100.00  
   427     70  GlobalStep               -0.392367  27712.97   100.00  
   428     70  GlobalStep               -0.392367  27724.32   100.00  
   430     70  Discarded                           27737.92
   430     71  GlobalStep               -0.392367  27765.87   100.00  
   431     71  GlobalStep               -0.391628  27777.35   100.00  
   432     71  GlobalStep               -0.392367  27796.31   100.00  
   433     71  GlobalStep               -0.392367  27807.94   100.00  
   434     71  GlobalStep               -0.392367  27819.56   100.00  
   435     71  GlobalStep               -0.392367  27849.77   100.00  
   436     72  GlobalStep               -0.392367  27861.50   100.00  
   437     72  GlobalStep               -0.392367  27873.30   100.00  
   439     72  Discarded                           27873.30
   439     72  GlobalStep               -0.392367  27897.15   100.00  
   440     72  GlobalStep               -0.392367  27909.14   100.00  
   441     72  GlobalStep               -0.392367  27945.75   100.00  
   442     73  GlobalStep               -0.392367  27958.57   100.00  
   443     73  GlobalStep               -0.392367  27970.96   100.00  
   444     73  GlobalStep               -0.392367  27970.96   100.00  
   446     73  Discarded                           27983.29
   446     73  GlobalStep               -0.392367  27995.44   100.00  
   447     73  GlobalStep               -0.392367  28019.82   100.00  
   448     74  GlobalStep               -0.392367  28054.52   100.00  
   450     74  Discarded                           28067.73
   450     74  GlobalStep               -0.392367  28080.29   100.00  
   451     74  AdjLocalStep             -0.392367  28092.77   100.00  
   452     74  GlobalStep               -0.392367  28092.77   100.00  
   453     74  GlobalStep               -0.392111  28092.77   100.00  
   454     74  GlobalStep               -0.392367  28105.19   100.00  
   455     75  GlobalStep               -0.392367  28130.19   100.00  
   456     75  GlobalStep               -0.392367  28130.19   100.00  
   457     75  GlobalStep               -0.392367  28142.87   100.00  
   458     75  GlobalStep               -0.392367  28155.54   100.00  
   459     75  GlobalStep               -0.392367  28155.54   100.00  
   460     75  GlobalStep               -0.392367  28155.54   100.00  
   461     75  GlobalStep               -0.392367  28155.54   100.00  
   462     75  GlobalStep               -0.351452  28155.54   100.00  
   464     75  Discarded                           28168.24
   464     75  GlobalStep               -0.392367  28181.27   100.00  
   465     75  GlobalStep               -0.392367  28194.11   100.00  
   466     76  GlobalStep               -0.392367  28219.94   100.00  
   468     76  Discarded                           28259.55
   468     76  GlobalStep               -0.392367  28272.61   100.00  
   469     77  AdjLocalStep             -0.392367  28286.37   100.00  
   470     77  GlobalStep               -0.392367  28286.38   100.00  
   471     77  GlobalStep               -0.392367  28286.38   100.00  
   472     77  GlobalStep               -0.392367  28286.38   100.00  
   473     77  GlobalStep               -0.392367  28286.38   100.00  
   474     77  GlobalStep               -0.392367  28299.63   100.00  
   475     77  GlobalStep               -0.392367  28299.63   100.00  
   476     77  GlobalStep               -0.392367  28312.77   100.00  
   477     77  GlobalStep               -0.392367  28326.24   100.00  
   478     77  GlobalStep               -0.392367  28326.24   100.00  
   479     77  GlobalStep               -0.392367  28352.82   100.00  
   480     77  GlobalStep               -0.392367  28352.82   100.00  
   481     77  GlobalStep               -0.392367  28352.82   100.00  
   482     77  GlobalStep               -0.392367  28352.82   100.00  
   483     78  GlobalStep               -0.392367  28366.46   100.00  
   484     78  GlobalStep               -0.392367  33908.72   100.00  
   485     78  GlobalStep               -0.392367  33908.72   100.00  
   486     78  AdjLocalStep             -0.392047  33908.72   100.00  
   487     78  GlobalStep               -0.392367  33908.72   100.00  
   488     78  GlobalStep               -0.392367  33908.72   100.00  
   489     78  GlobalStep               -0.392367  33908.72   100.00  
   490     78  GlobalStep               -0.392367  33908.72   100.00  
   491     78  GlobalStep               -0.392367  33908.73   100.00  
   492     78  GlobalStep               -0.392367  33908.73   100.00  
   493     78  GlobalStep               -0.392367  33908.73   100.00  
   494     78  GlobalStep               -0.392367  33908.73   100.00  
   495     78  GlobalStep               -0.392367  33908.73   100.00  
   496     78  GlobalStep               -0.392367  33908.73   100.00  
   497     78  GlobalStep               -0.392367  33908.73   100.00  
   498     78  GlobalStep               -0.392367  33908.73   100.00  
   499     78  GlobalStep               -0.215248  33908.73   100.00  
   500     78  GlobalStep               -0.392367  33908.73   100.00  
   501     78  GlobalStep               -0.392367  33908.73   100.00  
   502     78  GlobalStep               -0.392367  33908.73   100.00  
   503     78  GlobalStep               -0.339666  33908.73   100.00  
   504     78  GlobalStep               -0.392367  33908.73   100.00  
   505     78  GlobalStep               -0.392367  33908.73   100.00  
   506     78  GlobalStep               -0.392367  33908.73   100.00  
   507     78  GlobalStep               -0.392367  33908.73   100.00  
   508     78  GlobalStep               -0.392367  33908.73   100.00  
   509     78  GlobalStep               -0.392367  33908.73   100.00  
   510     78  GlobalStep               -0.392367  33908.73   100.00  
   511     78  GlobalStep               -0.392367  33908.73   100.00  
   512     78  GlobalStep               -0.392367  33908.73   100.00  
   513     78  GlobalStep               -0.392367  33908.73   100.00  
   514     78  GlobalStep               -0.355395  33908.73   100.00  
   515     78  GlobalStep               -0.392367  33908.73   100.00  
   516     78  GlobalStep               -0.392367  33908.73   100.00  
   517     78  GlobalStep               -0.392367  33908.73   100.00  
   518     78  GlobalStep               -0.392367  33908.73   100.00  
   519     78  GlobalStep               -0.347054  33908.73   100.00  
   520     78  GlobalStep               -0.392367  33908.73   100.00  
   521     78  GlobalStep               -0.392367  33908.73   100.00  
   522     78  GlobalStep               -0.399508  33908.73   100.00  
   523     78  GlobalStep               -0.392367  33908.73   100.00  
   524     78  GlobalStep               -0.392367  33908.73   100.00  
   525     78  GlobalStep               -0.392367  33908.73   100.00  
   526     78  GlobalStep               -0.392367  33908.73   100.00  
   527     78  GlobalStep               -0.392367  33908.73   100.00  
   528     78  GlobalStep               -0.392367  33908.73   100.00  
   529     78  GlobalStep               -0.391548  33908.73   100.00  
   530     78  GlobalStep               -0.392367  33908.73   100.00  
   531     78  GlobalStep               -0.392367  33908.73   100.00  
   532     78  GlobalStep               -0.392367  33908.73   100.00  
   533     78  GlobalStep               -0.392367  33908.73   100.00  
   534     78  GlobalStep               -0.392367  33908.73   100.00  
   535     78  GlobalStep               -0.392367  33908.73   100.00  
   536     78  GlobalStep               -0.392367  33908.73   100.00  
   537     78  GlobalStep               -0.392367  33908.73   100.00  
   538     78  GlobalStep               -0.392367  33908.73   100.00  
   539     78  GlobalStep               -0.392367  33908.73   100.00  
   540     78  AdjLocalStep             -0.392367  33908.73   100.00  
   541     78  GlobalStep               -0.392367  33908.73   100.00  
   542     78  GlobalStep               -0.392367  33908.73   100.00  
   543     78  GlobalStep               -0.392367  33908.73   100.00  
   544     78  GlobalStep               -0.392241  33908.73   100.00  
   545     78  GlobalStep               -0.392367  33908.73   100.00  
   546     78  GlobalStep               -0.392367  33908.73   100.00  
   547     78  GlobalStep               -0.392367  33908.73   100.00  
   548     78  GlobalStep               -0.392367  33908.73   100.00  
   549     78  GlobalStep               -0.392367  33908.74   100.00  
   550     78  GlobalStep               -0.215248  33908.74   100.00  
   551     78  RefinementStep           -0.392367  33908.74   100.00  
   552     78  GlobalStep               -0.392367  33908.74   100.00  
   553     78  GlobalStep               -0.392367  33908.74   100.00  
   554     78  GlobalStep               -0.392367  33908.74   100.00  
   555     78  GlobalStep               -0.392367  33908.74   100.00  
   556     78  GlobalStep               -0.374861  33908.74   100.00  
   557     78  GlobalStep               -0.392367  33908.74   100.00  
   558     78  GlobalStep               -0.323401  33908.74   100.00  
   559     78  GlobalStep               -0.392367  33908.74   100.00  
   560     78  GlobalStep               -0.392367  33908.74   100.00  
   561     78  GlobalStep               -0.392367  33908.74   100.00  
   562     78  GlobalStep               -0.384868  33908.74   100.00  
   563     78  GlobalStep               -0.315014  33908.74   100.00  
   564     78  GlobalStep               -0.215248  33908.74   100.00  
   565     78  LocalStep                -0.286578  33908.74   100.00  
   566     78  AdjLocalStep             -0.395505  36029.67   100.00  
   567     78  AdjLocalStep             -0.392367  36029.67   100.00  
   568     78  Restart                             36029.67
   568     79  Initialization           -0.213182  39839.74   100.00  
   568     79  Initialization           -0.215248  39839.74   100.00  
   568     79  Initialization           -0.392367  39839.74   100.00  
   568     79  Initialization           -0.215248  39839.74   100.00  
   568     79  Initialization           -0.226379  39839.74   100.00  
   568     79  Initialization           -0.215248  39839.74   100.00  
   568     79  Initialization           -0.392367  39839.74   100.00  
   568     79  Initialization           -0.215248  39839.74   100.00  
   568     79  Initialization           -0.318414  39839.74   100.00  
   568     79  Initialization           -0.218114  39839.75   100.00  
   568     79  Initialization           -0.392367  39839.75   100.00  
   568     79  Initialization           -0.351452  39839.75   100.00  
   568     79  Initialization           -0.324774  39839.75   100.00  
   568     79  Initialization           -0.258011  39839.75   100.00  
   568     79  Initialization           -0.348413  39839.75   100.00  
   569     88  Discarded                           39839.79
   570     89  Discarded                           39839.79
   571     89  Discarded                           39839.79
   572     89  Discarded                           39839.80
   573     89  Discarded                           39839.80
   574     89  Discarded                           39839.80
   575     89  Discarded                           39839.80
   576     89  Discarded                           39839.80
   577     89  Discarded                           39839.80
   578     89  Discarded                           39839.80
   579     89  Discarded                           39839.80
   580     89  Discarded                           39839.80
   581     89  Discarded                           39839.80
   582     89  Discarded                           39839.80
   583     89  Discarded                           39839.80
   584     89  Discarded                           39839.80
   585     89  Discarded                           39839.80
   586     96  Discarded                           39839.86
   587     96  Discarded                           39839.86
   588     97  Discarded                           39839.87
   588     98  RefinementStep           -0.301851  48660.85   100.00  
   589     98  GlobalStep               -0.392367  48660.85   100.00  
   590     98  GlobalStep               -0.392367  48660.85   100.00  
   591     98  GlobalStep               -0.392367  48660.85   100.00  
   592     98  GlobalStep               -0.392367  48660.85   100.00  
   593     98  GlobalStep               -0.392367  48660.85   100.00  
   594     98  GlobalStep               -0.392367  48660.85   100.00  
   595     98  GlobalStep               -0.392367  48660.85   100.00  
   596     98  GlobalStep               -0.392367  48660.85   100.00  
   597     98  GlobalStep               -0.392367  48660.85   100.00  
   598     98  GlobalStep               -0.392367  48660.85   100.00  
   599     98  GlobalStep               -0.392367  48660.85   100.00  
   600     98  GlobalStep               -0.392367  48660.85   100.00  
   601     98  GlobalStep               -0.392367  48660.85   100.00  
   602     98  GlobalStep               -0.392367  48660.85   100.00  
   603     98  GlobalStep               -0.392367  48660.85   100.00  
   604     98  GlobalStep               -0.392367  48660.85   100.00  
   605     98  GlobalStep               -0.392367  48660.85   100.00  
   606     98  GlobalStep               -0.392367  48660.85   100.00  
   607     98  GlobalStep               -0.392367  48660.85   100.00  
   608     98  GlobalStep               -0.392367  48660.85   100.00  
   609     98  GlobalStep               -0.392367  48660.85   100.00  
   610     98  GlobalStep               -0.392367  48660.85   100.00  
   611     98  GlobalStep               -0.392367  48660.85   100.00  
   612     98  GlobalStep               -0.392367  48660.85   100.00  
   613     98  GlobalStep               -0.392367  48660.85   100.00  
   614     98  GlobalStep               -0.392367  48660.85   100.00  
   615     98  GlobalStep               -0.392367  48660.85   100.00  
   616     98  GlobalStep               -0.392367  48660.85   100.00  
   617     98  GlobalStep               -0.392367  48660.85   100.00  
   618     98  GlobalStep               -0.392367  48660.85   100.00  
   619     98  GlobalStep               -0.392367  48660.85   100.00  
   620     98  GlobalStep               -0.392367  48660.85   100.00  
   621     98  GlobalStep               -0.392373  48660.85   100.00  
   622     98  GlobalStep               -0.392367  48660.85   100.00  
   623     98  GlobalStep               -0.392367  48660.85   100.00  
   624     98  GlobalStep               -0.392367  48660.85   100.00  
   625     98  GlobalStep               -0.392367  48660.85   100.00  
   626     98  GlobalStep               -0.385126  48660.85   100.00  
   627     98  GlobalStep               -0.392367  48660.85   100.00  
   628     98  GlobalStep               -0.392367  48660.85   100.00  
   629     98  GlobalStep               -0.391337  48660.85   100.00  
   630     98  GlobalStep               -0.392367  48660.85   100.00  
   631     98  GlobalStep               -0.253481  48660.85   100.00  
   632     98  GlobalStep               -0.258292  48660.85   100.00  
   633     98  GlobalStep               -0.294868  48660.85   100.00  
   634     98  GlobalStep               -0.392367  48660.85   100.00  
   635     98  GlobalStep               -0.392367  48660.85   100.00  
   636     98  GlobalStep               -0.302437  48660.85   100.00  
   637     98  GlobalStep               -0.250546  48660.85   100.00  
   638     98  GlobalStep               -0.370623  48660.85   100.00  
   639     98  GlobalStep               -0.392367  48660.85   100.00  
   640     98  GlobalStep               -0.392367  48660.85   100.00  
   641     98  GlobalStep               -0.292761  48660.85   100.00  
   642     98  GlobalStep               -0.392549  48660.85   100.00  
   643     98  GlobalStep               -0.392367  48660.85   100.00  
   644     98  GlobalStep               -0.288641  48660.85   100.00  
   645     98  GlobalStep               -0.392367  48660.85   100.00  
   646     98  GlobalStep               -0.267396  48660.85   100.00  
   647     98  GlobalStep               -0.392367  48660.85   100.00  
   648     98  GlobalStep               -0.359955  48660.85   100.00  
   649     98  GlobalStep               -0.359955  48660.85   100.00  
   650     98  GlobalStep               -0.392367  48660.85   100.00  
   651     98  GlobalStep               -0.282433  48660.85   100.00  
   652     98  GlobalStep               -0.392367  48660.85   100.00  
   653     98  GlobalStep               -0.392367  48660.86   100.00  
   654     98  GlobalStep               -0.392367  48660.86   100.00  
   655     98  GlobalStep               -0.392367  48660.86   100.00  
   656     98  GlobalStep               -0.392367  48660.86   100.00  
   657     98  GlobalStep               -0.392367  48660.86   100.00  
   658     98  GlobalStep               -0.392367  48660.86   100.00  
   659     98  GlobalStep               -0.392367  48660.86   100.00  
   660     98  GlobalStep               -0.392367  48660.86   100.00  
   661     98  GlobalStep               -0.392367  48660.86   100.00  
   662     98  GlobalStep               -0.392367  48660.86   100.00  
   663     98  GlobalStep               -0.392367  48660.86   100.00  
   664     98  GlobalStep               -0.392367  48660.86   100.00  
   665     98  LocalStep                -0.392367  48660.86   100.00  
   666     98  LocalStep                -0.218761  48660.86   100.00  
   667     98  LocalStep                -0.218761  48660.86   100.00  
Summary: iters 668 evals 500 noisy_evals 143 cycles  98 opt_time 48660.86 tot_time 48660.86 obj        -0.402182 gap 100.00
Val: -0.4021816203
X: 

[0.8692503931 0.0328175339 0.8595618664 0.8756972043 0.9958127493
 0.9797997653 0.0899735214 0.9936452425 0.0196924421 0.102121398
 0.9705209974 0.1375228141 0.9628900879]


Itercount: 668
Evalcount: 500
Fast_evalcount: 143
