# Supplementary material for: Black-box and surrogate optimization for tuning spiking neural models of striatum plasticity
Source: Front Neuroinform. 2022 Oct 20;16:1017222. doi: 10.3389/fninf.2022.1017222 (PMC9630480; doi:10.3389/fninf.2022.1017222)
Supplement: Supplementary file 1 [file Data_Sheet_1.ZIP › SHARED_DATA_TuningSpiking/RBFOpt/600FE_Slim/NRBF_Slm_600_14.txt]

  Iter  Cycle  Action             Objective value      Time      Gap
  ----  -----  ------             ---------------      ----      ---
     0      0  Initialization           -0.225296~   720.55   100.00  
     0      0  Initialization           -0.192856~   720.55   100.00  
     0      0  Initialization           -0.225296~   720.55   100.00  
     0      0  Initialization           -0.225296~   720.55   100.00  
     0      0  Initialization           -0.387352~   720.56   100.00  
     0      0  Initialization           -0.225296~   720.56   100.00  
     0      0  Initialization           -0.387352~   720.56   100.00  
     0      0  Initialization           -0.225296~   720.56   100.00  
     0      0  Initialization           -0.236437~   720.56   100.00  
     0      0  Initialization           -0.483677~   720.56   100.00 *
     0      0  Initialization           -0.393055~   720.56   100.00  
     0      0  Initialization           -0.225296~   720.56   100.00  
     0      0  Initialization           -0.302631~   720.56   100.00  
     0      0  Initialization           -0.206879~   720.56   100.00  
     0      0  Initialization           -0.335682~   720.56   100.00  
    23     15  GlobalStep               -0.374641~  1956.67   100.00  
    24     16  GlobalStep               -0.349996~  1979.88   100.00  
    26     16  GlobalStep               -0.363021~  2006.15   100.00  
    28     16  LocalStep                -0.353274~  2016.15   100.00  
    29     16  LocalStep                -0.348678~  2017.12   100.00  
    30     16  GlobalStep               -0.368524~  2021.24   100.00  
    31     16  LocalStep                -0.348059~  2037.46   100.00  
    34     17  LocalStep                -0.336498~  2043.08   100.00  
    35     17  GlobalStep               -0.331554~  2047.14   100.00  
    37     17  GlobalStep               -0.354008~  2063.51   100.00  
    38     17  GlobalStep               -0.267552~  2072.86   100.00  
    39     17  GlobalStep               -0.309560~  2084.00   100.00  
    41     17  GlobalStep               -0.374269~  2089.36   100.00  
    42     18  GlobalStep               -0.361544~  2090.79   100.00  
    43     18  GlobalStep               -0.333005~  2096.17   100.00  
    45     18  LocalStep                -0.339997~  2103.78   100.00  
    49     18  LocalStep                -0.369235~  2112.03   100.00  
    50     18  LocalStep                -0.334654~  2113.41   100.00  
    51     18  LocalStep                -0.225296~  2115.66   100.00  
    52     19  GlobalStep               -0.331408~  2118.82   100.00  
    53     19  GlobalStep               -0.295113~  2120.72   100.00  
    54     19  GlobalStep               -0.318541~  2122.59   100.00  
    57     19  GlobalStep               -0.225296~  2125.67   100.00  
    59     19  GlobalStep               -0.324894~  2127.26   100.00  
    61     19  GlobalStep               -0.280237~  2132.09   100.00  
    63     20  GlobalStep               -0.263299~  2139.27   100.00  
    64     20  LocalStep                -0.351471~  2141.35   100.00  
    66     20  GlobalStep               -0.238056~  2141.35   100.00  
    67     20  LocalStep                -0.279873~  2144.07   100.00  
    68     20  GlobalStep               -0.270905~  2159.71   100.00  
    69     20  GlobalStep               -0.253299~  2161.66   100.00  
    70     21  GlobalStep               -0.261728~  2164.02   100.00  
    71     21  GlobalStep               -0.294112~  2166.34   100.00  
    74     21  GlobalStep               -0.281250~  2170.49   100.00  
    75     21  GlobalStep               -0.225296~  2171.98   100.00  
    76     21  GlobalStep               -0.219124~  2171.98   100.00  
    77     21  LocalStep                -0.268604~  2173.62   100.00  
    78     22  GlobalStep               -0.244547~  2176.80   100.00  
    79     22  GlobalStep               -0.245527~  2176.80   100.00  
    83     22  GlobalStep               -0.239145~  2193.19   100.00  
    84     22  GlobalStep               -0.310887~  2194.91   100.00  
    88     22  GlobalStep               -0.224215~  2208.91   100.00  
    89     22  GlobalStep               -0.255663~  2224.20   100.00  
    90     23  GlobalStep               -0.240509~  2225.94   100.00  
    91     23  GlobalStep               -0.225296~  2240.06   100.00  
    92     23  GlobalStep               -0.241694~  2261.69   100.00  
    93     23  LocalStep                -0.229557~  2276.94   100.00  
    94     23  GlobalStep               -0.225296~  2296.47   100.00  
    95     23  GlobalStep               -0.225296~  2319.04   100.00  
    97     24  LocalStep                -0.264100~  3302.28   100.00  
    98     24  GlobalStep               -0.239387~  3415.65   100.00  
    99     24  GlobalStep               -0.344826~  3424.15   100.00  
   100     24  GlobalStep               -0.274748~  3426.18   100.00  
   101     24  GlobalStep               -0.225296~  3436.27   100.00  
   102     24  GlobalStep               -0.302596~  3450.98   100.00  
   103     25  LocalStep                -0.225296~  3480.62   100.00  
   105     25  GlobalStep               -0.322598~  6917.77   100.00  
   106     25  GlobalStep               -0.380500~  6917.77   100.00  
   107     25  GlobalStep               -0.234044~  6917.77   100.00  
   108     25  GlobalStep               -0.225296~  6917.77   100.00  
   109     25  GlobalStep               -0.225296~  6917.77   100.00  
   110     25  LocalStep                -0.392367   6917.77   100.00  
   114     25  GlobalStep               -0.272579~  6917.77   100.00  
   115     25  GlobalStep               -0.225296~  6917.77   100.00  
   116     25  GlobalStep               -0.225296~  6917.77   100.00  
   117     25  LocalStep                -0.225296~  6917.77   100.00  
   119     25  GlobalStep               -0.456380   6917.77   100.00  
   120     25  GlobalStep               -0.500645   6917.77   100.00 *
   121     25  GlobalStep               -0.544141   6917.77   100.00 *
   122     25  GlobalStep               -0.348998~  6917.77   100.00  
   123     25  GlobalStep               -0.225296~  6917.77   100.00  
   124     25  GlobalStep               -0.535959   6917.77   100.00  
   125     25  GlobalStep               -0.458101   6917.77   100.00  
   126     25  GlobalStep               -0.225296~  6917.77   100.00  
   127     25  GlobalStep               -0.225296~  6917.77   100.00  
   128     25  LocalStep                -0.225296~  6917.77   100.00  
   129     25  RefinementStep           -0.516381   6917.77   100.00  
   130     25  GlobalStep               -0.436589~  6917.77   100.00  
   131     25  GlobalStep               -0.334689~  6917.77   100.00  
   132     25  GlobalStep               -0.228361~  6917.77   100.00  
   133     25  GlobalStep               -0.468794   6917.77   100.00  
   134     25  GlobalStep               -0.225296~  6917.77   100.00  
   135     25  GlobalStep               -0.225296~  6917.77   100.00  
   136     25  GlobalStep               -0.474362   6917.77   100.00  
   137     25  LocalStep                -0.255133~  6917.77   100.00  
   139     25  GlobalStep               -0.238791~  6917.77   100.00  
   140     25  GlobalStep               -0.296944~  6917.77   100.00  
   141     25  GlobalStep               -0.225296~  6917.77   100.00  
   142     25  GlobalStep               -0.225296~  6917.77   100.00  
   143     25  GlobalStep               -0.463215   6917.77   100.00  
   144     25  GlobalStep               -0.472622   6917.78   100.00  
   145     25  LocalStep                -0.425277~  6917.78   100.00  
   146     25  GlobalStep               -0.378558   6917.78   100.00  
   148     25  GlobalStep               -0.222370~  6917.78   100.00  
   149     25  GlobalStep               -0.444177   6917.78   100.00  
   150     25  GlobalStep               -0.462294   6917.97   100.00  
   151     25  GlobalStep               -0.225296~  6917.97   100.00  
   152     25  GlobalStep               -0.432025   6917.97   100.00  
   153     25  GlobalStep               -0.225296~  6917.98   100.00  
   154     25  GlobalStep               -0.225296~  6917.98   100.00  
   155     25  LocalStep                -0.220042~  6917.98   100.00  
   156     25  GlobalStep               -0.286603~  6917.98   100.00  
   157     25  GlobalStep               -0.245351~  6917.98   100.00  
   158     25  GlobalStep               -0.384822   6917.98   100.00  
   159     25  GlobalStep               -0.421792   6917.98   100.00  
   160     25  GlobalStep               -0.466667   6917.98   100.00  
   161     25  GlobalStep               -0.432945   6917.98   100.00  
   162     25  GlobalStep               -0.225296~  6917.98   100.00  
   163     25  GlobalStep               -0.225296~  6917.98   100.00  
   164     25  GlobalStep               -0.385991   6917.98   100.00  
   165     25  GlobalStep               -0.374080~  6917.98   100.00  
   166     25  GlobalStep               -0.286575~  6917.98   100.00  
   167     25  GlobalStep               -0.427412   6917.98   100.00  
   168     25  GlobalStep               -0.225296~  6917.98   100.00  
   169     25  GlobalStep               -0.239262~  6917.98   100.00  
   170     25  GlobalStep               -0.410316   6917.98   100.00  
   171     25  GlobalStep               -0.427797   6917.98   100.00  
   172     25  GlobalStep               -0.229237~  6917.98   100.00  
   173     25  GlobalStep               -0.411340   6917.98   100.00  
   174     25  GlobalStep               -0.242833~  6917.98   100.00  
   175     25  GlobalStep               -0.402480   6917.98   100.00  
   176     25  GlobalStep               -0.397624   6917.98   100.00  
   177     25  GlobalStep               -0.392737   6917.98   100.00  
   178     25  LocalStep                -0.392367   6917.98   100.00  
   179     25  GlobalStep               -0.394478   6917.98   100.00  
   180     25  LocalStep                -0.392367   6917.98   100.00  
   181     25  GlobalStep               -0.392367   6917.98   100.00  
   182     25  GlobalStep               -0.392276   6917.98   100.00  
   183     25  GlobalStep               -0.392367   6917.98   100.00  
   184     25  GlobalStep               -0.392367   6917.98   100.00  
   185     25  LocalStep                -0.392367   6917.98   100.00  
   186     25  GlobalStep               -0.392367   6917.98   100.00  
   187     25  GlobalStep               -0.392367   6917.98   100.00  
   188     25  GlobalStep               -0.392367   6917.98   100.00  
   189     25  GlobalStep               -0.392367   6917.98   100.00  
   190     25  GlobalStep               -0.392367   6917.98   100.00  
   191     25  GlobalStep               -0.392367   6917.98   100.00  
   192     25  GlobalStep               -0.392367   6917.98   100.00  
   193     25  GlobalStep               -0.392367   6917.98   100.00  
   194     25  GlobalStep               -0.392367   6917.98   100.00  
   195     25  GlobalStep               -0.392367   6917.98   100.00  
   196     25  GlobalStep               -0.392367   6917.98   100.00  
   197     25  GlobalStep               -0.392367   6917.98   100.00  
   198     25  GlobalStep               -0.392367   6917.98   100.00  
   199     39  LocalStep                -0.387352~  7792.69   100.00  
   200     39  Switching to accurate mode           7792.69
   200     39  GlobalStep               -0.387352~  7832.18   100.00  
   201     40  GlobalStep               -0.387352~  7851.57   100.00  
   202     40  GlobalStep               -0.387352~  7863.92   100.00  
   203     40  GlobalStep               -0.387352~  7874.69   100.00  
   204     40  GlobalStep               -0.387352~  7891.25   100.00  
   205     40  GlobalStep               -0.387352~  7910.28   100.00  
   206     40  GlobalStep               -0.402411~  7964.09   100.00  
   207     41  GlobalStep               -0.387352~  7972.89   100.00  
   208     41  GlobalStep               -0.387352~  7983.69   100.00  
   209     41  GlobalStep               -0.401373~  7996.31   100.00  
   210     41  GlobalStep               -0.383967~  8039.46   100.00  
   211     41  GlobalStep               -0.387352~  8051.15   100.00  
   212     41  GlobalStep               -0.387352~  8088.40   100.00  
   213     41  GlobalStep               -0.387352~  8088.41   100.00  
   214     42  GlobalStep               -0.387352~  8120.24   100.00  
   215     42  GlobalStep               -0.387352~  8120.25   100.00  
   216     42  GlobalStep               -0.387352~  8120.25   100.00  
   217     42  LocalStep                -0.388420~  8120.25   100.00  
   218     42  AdjLocalStep             -0.434466~  8120.25   100.00  
   219     42  GlobalStep               -0.427601~  8129.40   100.00  
   220     42  LocalStep                -0.387352~  8135.31   100.00  
   221     42  GlobalStep               -0.387352~  8154.67   100.00  
   222     43  GlobalStep               -0.387352~  8161.36   100.00  
   223     43  GlobalStep               -0.439783~  8161.36   100.00  
   224     43  GlobalStep               -0.216325  11558.18   100.00  
   225     43  GlobalStep               -0.217402  11558.18   100.00  
   226     43  GlobalStep               -0.219393  11558.18   100.00  
   227     43  GlobalStep               -0.392367  11558.18   100.00  
   228     43  GlobalStep               -0.392367  11558.18   100.00  
   229     43  LocalStep                -0.215248  11558.18   100.00  
   230     43  GlobalStep               -0.215089  11558.18   100.00  
   231     43  GlobalStep               -0.260677  11558.18   100.00  
   232     43  GlobalStep               -0.389307  11558.18   100.00  
   233     43  GlobalStep               -0.392367  11558.18   100.00  
   234     43  GlobalStep               -0.357734  11558.18   100.00  
   235     43  LocalStep                -0.393063  11558.18   100.00  
   236     43  GlobalStep               -0.223556  11558.18   100.00  
   237     43  GlobalStep               -0.221116  11558.18   100.00  
   238     43  GlobalStep               -0.390785  11558.18   100.00  
   239     43  GlobalStep               -0.392367  11558.18   100.00  
   240     43  GlobalStep               -0.431263  11558.18   100.00  
   241     43  LocalStep                -0.386295  11558.18   100.00  
   242     43  GlobalStep               -0.492305  11558.18   100.00  
   244     43  GlobalStep               -0.387352~ 11558.18   100.00  
   245     43  GlobalStep               -0.385758~ 11558.18   100.00  
   246     43  GlobalStep               -0.387352~ 11558.18   100.00  
   247     43  LocalStep                -0.225296~ 11558.18   100.00  
   248     43  GlobalStep               -0.293521~ 11558.18   100.00  
   249     43  GlobalStep               -0.230525~ 11558.18   100.00  
   250     43  GlobalStep               -0.387352~ 11558.18   100.00  
   251     43  GlobalStep               -0.266903~ 11558.18   100.00  
   252     43  GlobalStep               -0.387352~ 11558.18   100.00  
   253     43  LocalStep                -0.239423~ 11558.18   100.00  
   254     43  GlobalStep               -0.239407~ 11558.18   100.00  
   255     43  GlobalStep               -0.374663~ 11558.18   100.00  
   256     43  GlobalStep               -0.387352~ 11558.18   100.00  
   257     43  GlobalStep               -0.387352~ 11558.18   100.00  
   258     43  GlobalStep               -0.387352~ 11558.18   100.00  
   259     43  LocalStep                -0.298299~ 11558.18   100.00  
   260     43  GlobalStep               -0.249439~ 11558.18   100.00  
   261     43  GlobalStep               -0.274830~ 11558.18   100.00  
   262     43  GlobalStep               -0.387352~ 11558.18   100.00  
   263     43  GlobalStep               -0.387352~ 11558.18   100.00  
   264     43  GlobalStep               -0.387352~ 11558.18   100.00  
   265     43  LocalStep                -0.390610~ 11558.18   100.00  
   266     43  GlobalStep               -0.233707~ 11558.18   100.00  
   267     43  GlobalStep               -0.251145~ 11558.19   100.00  
   268     43  GlobalStep               -0.393461~ 11558.19   100.00  
   269     43  GlobalStep               -0.387465~ 11558.19   100.00  
   270     43  GlobalStep               -0.387352~ 11558.19   100.00  
   271     43  LocalStep                -0.253248~ 11558.19   100.00  
   272     43  GlobalStep               -0.425239~ 11558.19   100.00  
   274     43  GlobalStep               -0.387352~ 11558.19   100.00  
   275     43  GlobalStep               -0.387352~ 11558.19   100.00  
   276     43  GlobalStep               -0.431342~ 11558.19   100.00  
   277     43  LocalStep                -0.245914~ 11558.19   100.00  
   278     43  GlobalStep               -0.225343~ 11558.19   100.00  
   279     43  GlobalStep               -0.262720~ 11558.19   100.00  
   280     43  GlobalStep               -0.396009~ 11558.19   100.00  
   281     43  GlobalStep               -0.370616~ 11558.19   100.00  
   282     43  GlobalStep               -0.387352~ 11558.19   100.00  
   283     43  LocalStep                -0.407473~ 11558.19   100.00  
   284     43  GlobalStep               -0.269103~ 11558.19   100.00  
   285     43  GlobalStep               -0.228602~ 11558.19   100.00  
   286     43  GlobalStep               -0.217772~ 11558.19   100.00  
   287     43  GlobalStep               -0.387352~ 11558.19   100.00  
   288     43  GlobalStep               -0.387352~ 11558.19   100.00  
   289     43  LocalStep                -0.396997~ 11558.19   100.00  
   290     43  GlobalStep               -0.314237~ 11558.19   100.00  
   291     43  GlobalStep               -0.235594~ 11558.19   100.00  
   292     43  GlobalStep               -0.387352~ 11558.19   100.00  
   294     43  GlobalStep               -0.226144~ 11558.19   100.00  
   295     43  GlobalStep               -0.260708~ 11558.19   100.00  
   297     43  LocalStep                -0.238035~ 11558.19   100.00  
   298     43  GlobalStep               -0.424751~ 11558.19   100.00  
   299     43  GlobalStep               -0.309450~ 11558.19   100.00  
   300     43  GlobalStep               -0.318410~ 11558.19   100.00  
   301     43  GlobalStep               -0.225296~ 11558.19   100.00  
   303     43  GlobalStep               -0.362318~ 11558.19   100.00  
   307     43  GlobalStep               -0.520550  11558.19   100.00  
   308     43  GlobalStep               -0.481595  11558.19   100.00  
   309     43  GlobalStep               -0.475455  11558.19   100.00  
   310     43  GlobalStep               -0.550007  11558.19   100.00 *
   311     43  GlobalStep               -0.450412  11558.19   100.00  
   312     43  LocalStep                -0.466477  11558.19   100.00  
   313     43  LocalStep                -0.392367  11558.19   100.00  
   315     44  Discarded                           11615.23
   316     46  Discarded                           11703.50
   317     47  Discarded                           11749.71
   318     48  Discarded                           11798.29
   319     49  Discarded                           11848.86
   319     58  GlobalStep               -0.392367  16954.00   100.00  
   320     58  GlobalStep               -0.392367  17044.94   100.00  
   321     58  GlobalStep               -0.392367  17084.84   100.00  
   322     58  GlobalStep               -0.392367  17097.98   100.00  
   323     59  GlobalStep               -0.392367  17276.65   100.00  
   324     59  GlobalStep               -0.392367  17371.12   100.00  
   325     59  GlobalStep               -0.392367  17397.65   100.00  
   326     59  GlobalStep               -0.392367  17458.69   100.00  
   327     59  GlobalStep               -0.391419  17502.08   100.00  
   328     59  GlobalStep               -0.392367  17529.11   100.00  
   329     60  GlobalStep               -0.392367  17602.88   100.00  
   330     60  GlobalStep               -0.392367  17623.21   100.00  
   331     60  GlobalStep               -0.392367  17665.75   100.00  
   332     60  GlobalStep               -0.389163  17744.26   100.00  
   333     60  GlobalStep               -0.392367  17756.95   100.00  
   334     60  GlobalStep               -0.392367  17769.91   100.00  
   335     60  GlobalStep               -0.418001  17769.91   100.00  
   336     61  GlobalStep               -0.390932  17834.52   100.00  
   337     61  GlobalStep               -0.392367  17869.26   100.00  
   338     61  GlobalStep               -0.392367  17885.64   100.00  
   339     61  GlobalStep               -0.392367  17944.38   100.00  
   340     61  GlobalStep               -0.392367  18014.50   100.00  
   341     62  GlobalStep               -0.392074  18055.55   100.00  
   342     62  GlobalStep               -0.392367  18070.22   100.00  
   343     62  GlobalStep               -0.403565  18083.21   100.00  
   344     62  GlobalStep               -0.392367  18096.53   100.00  
   345     62  GlobalStep               -0.392367  18120.78   100.00  
   346     62  GlobalStep               -0.387072  18135.72   100.00  
   347     63  GlobalStep               -0.392420  18154.96   100.00  
   348     63  GlobalStep               -0.392367  18168.61   100.00  
   349     63  GlobalStep               -0.401535  18168.62   100.00  
   350     63  GlobalStep               -0.392035  18294.37   100.00  
   351     63  GlobalStep               -0.451109  18308.16   100.00  
   352     63  GlobalStep               -0.380651  18325.42   100.00  
   353     64  GlobalStep               -0.392367  18365.17   100.00  
   354     64  GlobalStep               -0.392367  18386.79   100.00  
   355     64  GlobalStep               -0.392367  18400.93   100.00  
   356     64  GlobalStep               -0.392367  18415.13   100.00  
   357     64  GlobalStep               -0.392734  18429.52   100.00  
   358     64  GlobalStep               -0.392367  18429.52   100.00  
   359     64  GlobalStep               -0.392367  18444.10   100.00  
   360     65  GlobalStep               -0.392367  18459.09   100.00  
   361     65  GlobalStep               -0.452431  18459.09   100.00  
   362     65  LocalStep                -0.386264  18473.92   100.00  
   363     65  GlobalStep               -0.389333  18473.92   100.00  
   364     65  GlobalStep               -0.459743  18473.92   100.00  
   365     65  GlobalStep               -0.392127  18488.44   100.00  
   366     65  GlobalStep               -0.402553  18502.78   100.00  
   367     65  GlobalStep               -0.392367  18517.14   100.00  
   368     65  GlobalStep               -0.404617  18517.14   100.00  
   369     65  GlobalStep               -0.392150  18532.03   100.00  
   370     66  GlobalStep               -0.406715  18590.76   100.00  
   371     66  GlobalStep               -0.410526  18605.53   100.00  
   372     66  GlobalStep               -0.388950  18621.67   100.00  
   373     66  GlobalStep               -0.335223  18621.67   100.00  
   374     67  GlobalStep               -0.393575  18637.46   100.00  
   375     67  GlobalStep               -0.392955  18667.86   100.00  
   376     67  GlobalStep               -0.441755  18682.65   100.00  
   377     67  LocalStep                -0.392367  18698.56   100.00  
   378     67  GlobalStep               -0.296258  18698.56   100.00  
   379     67  GlobalStep               -0.391720  18715.19   100.00  
   380     67  GlobalStep               -0.392241  18715.19   100.00  
   381     67  GlobalStep               -0.392367  18715.19   100.00  
   382     67  GlobalStep               -0.390988  18715.19   100.00  
   383     68  GlobalStep               -0.392367  18762.27   100.00  
   384     68  GlobalStep               -0.392367  18762.27   100.00  
   385     68  GlobalStep               -0.387570  18778.03   100.00  
   386     68  GlobalStep               -0.541357  18778.03   100.00  
   387     68  GlobalStep               -0.392367  18793.70   100.00  
   388     69  GlobalStep               -0.330506  18877.21   100.00  
   389     69  GlobalStep               -0.386234  18877.21   100.00  
   390     69  RefinementStep           -0.523285  18877.21   100.00  
   391     69  LocalStep                -0.222621  18893.05   100.00  
   392     69  AdjLocalStep             -0.481917  18893.05   100.00  
   393     70  GlobalStep               -0.548196  18978.75   100.00  
   394     70  GlobalStep               -0.528833  18995.66   100.00  
   395     70  GlobalStep               -0.506350  19031.03   100.00  
   396     71  GlobalStep               -0.261247  19049.16   100.00  
   397     71  AdjLocalStep             -0.550007  19116.01   100.00  
   398     71  GlobalStep               -0.375468  19133.63   100.00  
   399     71  GlobalStep               -0.441322  19173.18   100.00  
   400     71  GlobalStep               -0.324745  19234.32   100.00  
   401     71  GlobalStep               -0.265946  19392.43   100.00  
   402     72  LocalStep                -0.376667  19512.44   100.00  
   403     72  LocalStep                -0.256022  19529.75   100.00  
   404     72  GlobalStep               -0.218644  19547.91   100.00  
   405     72  LocalStep                -0.353933  19607.69   100.00  
   406     72  GlobalStep               -0.319161  19666.35   100.00  
   407     72  GlobalStep               -0.321985  19687.02   100.00  
   408     73  LocalStep                -0.444574  19705.73   100.00  
   409     73  GlobalStep               -0.257803  19761.69   100.00  
   410     73  LocalStep                -0.243583  19868.04   100.00  
   411     73  GlobalStep               -0.523494  19929.52   100.00  
   412     73  GlobalStep               -0.518436  19947.30   100.00  
   413     73  LocalStep                -0.215248  20110.97   100.00  
   414     74  LocalStep                -0.220340  20481.29   100.00  
   415     74  GlobalStep               -0.392367  22629.24   100.00  
   416     74  GlobalStep               -0.391079  22810.28   100.00  
   417     74  GlobalStep               -0.392367  22981.65   100.00  
   418     74  GlobalStep               -0.392367  22999.69   100.00  
   419     74  GlobalStep               -0.392256  23127.00   100.00  
   420     75  GlobalStep               -0.389020  23176.05   100.00  
   421     75  LocalStep                -0.514774  26959.40   100.00  
   422     75  GlobalStep               -0.539132  26959.40   100.00  
   423     75  GlobalStep               -0.392584  26959.40   100.00  
   424     75  GlobalStep               -0.391975  26959.40   100.00  
   425     75  GlobalStep               -0.392367  26959.40   100.00  
   426     75  GlobalStep               -0.392367  26959.40   100.00  
   427     75  LocalStep                -0.392367  26959.40   100.00  
   428     75  GlobalStep               -0.486233  26959.40   100.00  
   429     75  GlobalStep               -0.417301  26959.40   100.00  
   430     75  GlobalStep               -0.392367  26959.40   100.00  
   431     75  GlobalStep               -0.392367  26959.41   100.00  
   432     75  GlobalStep               -0.392367  26959.41   100.00  
   433     75  LocalStep                -0.392367  26959.41   100.00  
   434     75  GlobalStep               -0.343051  26959.41   100.00  
   435     75  GlobalStep               -0.501815  26959.41   100.00  
   436     75  GlobalStep               -0.392367  26959.41   100.00  
   437     75  GlobalStep               -0.392367  26959.41   100.00  
   438     75  GlobalStep               -0.218533  26959.41   100.00  
   439     75  LocalStep                -0.299190  26959.41   100.00  
   440     75  GlobalStep               -0.464395  26959.41   100.00  
   441     75  GlobalStep               -0.389969  26959.41   100.00  
   442     75  GlobalStep               -0.408993  26959.41   100.00  
   443     75  GlobalStep               -0.392367  26959.41   100.00  
   444     75  GlobalStep               -0.392367  26959.41   100.00  
   445     75  LocalStep                -0.392367  26959.41   100.00  
   446     75  GlobalStep               -0.380716  26959.41   100.00  
   447     75  GlobalStep               -0.395260  26959.41   100.00  
   448     75  GlobalStep               -0.397131  26959.41   100.00  
   449     75  GlobalStep               -0.392190  26959.41   100.00  
   450     75  GlobalStep               -0.389209  26959.41   100.00  
   451     75  LocalStep                -0.233982  26959.41   100.00  
   452     75  GlobalStep               -0.224656  26959.41   100.00  
   453     75  GlobalStep               -0.392814  26959.41   100.00  
   454     75  RefinementStep           -0.216650  26959.41   100.00  
   455     75  GlobalStep               -0.392123  26959.41   100.00  
   456     75  GlobalStep               -0.274848  26959.41   100.00  
   457     75  GlobalStep               -0.215248  26959.41   100.00  
   458     75  LocalStep                -0.221219  26959.41   100.00  
   459     75  GlobalStep               -0.489885  26959.41   100.00  
   460     75  GlobalStep               -0.391898  26959.41   100.00  
   461     75  GlobalStep               -0.512313  26959.41   100.00  
   462     75  GlobalStep               -0.405739  26959.41   100.00  
   463     75  GlobalStep               -0.393283  26959.41   100.00  
   464     75  LocalStep                -0.377162  26959.41   100.00  
   465     75  GlobalStep               -0.391958  26959.41   100.00  
   466     75  GlobalStep               -0.392056  26959.41   100.00  
   467     75  GlobalStep               -0.392367  26959.41   100.00  
   468     75  GlobalStep               -0.391752  26959.41   100.00  
   469     75  GlobalStep               -0.215248  26959.41   100.00  
   470     75  LocalStep                -0.253348  26959.41   100.00  
   471     75  GlobalStep               -0.433667  26959.41   100.00  
   472     75  GlobalStep               -0.393283  26959.41   100.00  
   473     75  GlobalStep               -0.501592  26959.41   100.00  
   474     75  GlobalStep               -0.215248  26959.41   100.00  
   475     75  GlobalStep               -0.215248  26959.41   100.00  
   476     75  LocalStep                -0.392367  26959.41   100.00  
   477     75  GlobalStep               -0.392750  26959.41   100.00  
   478     75  GlobalStep               -0.413395  26959.41   100.00  
   479     75  GlobalStep               -0.392241  26959.41   100.00  
   480     75  GlobalStep               -0.392367  26959.41   100.00  
   481     75  GlobalStep               -0.215248  26959.41   100.00  
   482     75  LocalStep                -0.415318  26959.41   100.00  
   483     75  GlobalStep               -0.416449  26959.41   100.00  
   484     75  GlobalStep               -0.392354  26959.41   100.00  
   485     75  GlobalStep               -0.392738  26959.41   100.00  
   486     75  GlobalStep               -0.278479  26959.41   100.00  
   487     75  GlobalStep               -0.409040  26959.41   100.00  
   488     75  LocalStep                -0.236163  26959.41   100.00  
   489     75  GlobalStep               -0.392367  26959.41   100.00  
   490     75  GlobalStep               -0.392367  26959.41   100.00  
   491     75  GlobalStep               -0.392367  26959.41   100.00  
   492     75  GlobalStep               -0.391466  26959.42   100.00  
   493     75  GlobalStep               -0.358704  26959.42   100.00  
   494     75  LocalStep                -0.404405  26959.42   100.00  
   495     75  GlobalStep               -0.420551  26959.42   100.00  
   496     75  GlobalStep               -0.392542  26959.42   100.00  
   497     75  GlobalStep               -0.392367  26959.42   100.00  
   498     75  GlobalStep               -0.392215  26959.42   100.00  
   499     75  GlobalStep               -0.215248  26959.42   100.00  
   500     75  LocalStep                -0.386105  26959.42   100.00  
   501     75  GlobalStep               -0.392367  26959.42   100.00  
   502     75  GlobalStep               -0.392871  26959.42   100.00  
   503     75  GlobalStep               -0.392367  26959.42   100.00  
   504     75  GlobalStep               -0.391245  26959.42   100.00  
   505     75  GlobalStep               -0.215248  26959.42   100.00  
   506     75  LocalStep                -0.236139  26959.42   100.00  
   507     75  GlobalStep               -0.391984  26959.42   100.00  
   508     75  GlobalStep               -0.392845  26959.42   100.00  
   509     75  GlobalStep               -0.386386  26959.42   100.00  
   510     75  GlobalStep               -0.388071  26959.42   100.00  
   511     75  LocalStep                -0.392530  26959.42   100.00  
   512     75  GlobalStep               -0.535043  26959.42   100.00  
   513     75  GlobalStep               -0.417202  26959.42   100.00  
   514     75  LocalStep                -0.449723  26959.42   100.00  
   515     75  GlobalStep               -0.460119  26959.42   100.00  
   516     75  Restart                             26959.42
   516     76  Initialization           -0.282602  30957.20   100.00  
   516     76  Initialization           -0.378576  30957.20   100.00  
   516     76  Initialization           -0.215248  30957.20   100.00  
   516     76  Initialization           -0.368350  30957.20   100.00  
   516     76  Initialization           -0.272397  30957.21   100.00  
   516     76  Initialization           -0.215248  30957.21   100.00  
   516     76  Initialization           -0.311148  30957.21   100.00  
   516     76  Initialization           -0.215248  30957.21   100.00  
   516     76  Initialization           -0.392761  30957.21   100.00  
   516     76  Initialization           -0.215248  30957.21   100.00  
   516     76  Initialization           -0.393003  30957.21   100.00  
   516     76  Initialization           -0.215248  30957.21   100.00  
   516     76  Initialization           -0.360958  30957.21   100.00  
   516     76  Initialization           -0.392367  30957.21   100.00  
   516     76  Initialization           -0.348413  30957.21   100.00  
   517     85  Discarded                           30957.25
   518     89  Discarded                           30957.26
   519     89  Discarded                           30957.26
   520     89  Discarded                           30957.26
   521     89  Discarded                           30957.26
   522     89  Discarded                           30957.26
   523     89  Discarded                           30957.27
   524     89  Discarded                           30957.27
   525     89  Discarded                           30957.27
   526     89  Discarded                           30957.27
   527     89  Discarded                           30957.28
   528     90  Discarded                           30957.28
   529     90  Discarded                           30957.28
   530     90  Discarded                           30957.29
   531     90  Discarded                           30957.29
   532     90  Discarded                           30957.30
   533     90  Discarded                           30957.30
   534     90  Discarded                           30957.30
   535     90  Discarded                           30957.31
   536     90  Discarded                           30957.32
   537     95  Discarded                           30957.45
   538     95  Discarded                           30957.66
   539     95  Discarded                           30957.66
   540     95  Discarded                           30957.66
   541     95  Discarded                           30957.66
   542     95  Discarded                           30957.66
   543     95  Discarded                           30957.66
   544     96  Discarded                           30957.67
   545     96  Discarded                           30957.67
   546     96  Discarded                           30957.67
   547     96  Discarded                           30957.78
   548     96  Discarded                           30957.78
   549     96  Discarded                           30957.78
   549     97  GlobalStep               -0.392367  38007.96   100.00  
   550     97  LocalStep                -0.392367  38007.96   100.00  
   551     97  LocalStep                -0.392367  38011.28   100.00  
   552     97  GlobalStep               -0.394171  38012.68   100.00  
   553     98  LocalStep                -0.392367  38013.79   100.00  
   554     98  GlobalStep               -0.392367  38015.10   100.00  
   555     98  LocalStep                -0.392367  38015.50   100.00  
   556     98  LocalStep                -0.392367  38023.63   100.00  
   557     98  GlobalStep               -0.392367  38023.63   100.00  
   558     98  GlobalStep               -0.392367  38025.74   100.00  
   559     98  GlobalStep               -0.392367  38025.74   100.00  
   560     99  GlobalStep               -0.392367  38027.76   100.00  
   561     99  GlobalStep               -0.391878  38029.07   100.00  
   562     99  LocalStep                -0.392367  38029.87   100.00  
   563     99  GlobalStep               -0.392367  38029.88   100.00  
   564     99  GlobalStep               -0.392367  38029.98   100.00  
   565    100  GlobalStep               -0.392367  38031.09   100.00  
   566    100  GlobalStep               -0.392367  38031.09   100.00  
   567    100  GlobalStep               -0.392367  38031.90   100.00  
   568    100  GlobalStep               -0.392367  38032.50   100.00  
   569    100  GlobalStep               -0.392367  38032.71   100.00  
   570    100  GlobalStep               -0.392550  38033.31   100.00  
   571    101  GlobalStep               -0.392367  38036.22   100.00  
   572    101  GlobalStep               -0.392367  38037.53   100.00  
   573    101  GlobalStep               -0.392270  38038.84   100.00  
   574    101  GlobalStep               -0.392367  38039.74   100.00  
   575    101  GlobalStep               -0.392367  38047.47   100.00  
   576    101  GlobalStep               -0.390277  38055.20   100.00  
   577    101  GlobalStep               -0.393532  38055.20   100.00  
   578    102  GlobalStep               -0.392810  38057.32   100.00  
   579    102  GlobalStep               -0.390438  38059.43   100.00  
   580    102  GlobalStep               -0.392367  38060.13   100.00  
   581    102  GlobalStep               -0.392367  38060.13   100.00  
   582    102  GlobalStep               -0.392993  38060.94   100.00  
   583    103  GlobalStep               -0.392316  38064.96   100.00  
   584    103  GlobalStep               -0.388660  38064.96   100.00  
   585    103  LocalStep                -0.393071  38065.87   100.00  
   586    103  GlobalStep               -0.389955  38065.87   100.00  
   587    103  GlobalStep               -0.392556  38066.08   100.00  
   588    103  RefinementStep           -0.392367  38066.08   100.00  
   589    103  LocalStep                -0.359351  38158.68   100.00  
   590    103  GlobalStep               -0.388444  38158.68   100.00  
   591    103  GlobalStep               -0.391092  38158.68   100.00  
   592    103  GlobalStep               -0.382700  38158.68   100.00  
   593    103  GlobalStep               -0.372710  38158.68   100.00  
   594    103  GlobalStep               -0.382855  38158.68   100.00  
   595    103  GlobalStep               -0.387969  38158.68   100.00  
   596    103  GlobalStep               -0.387969  38158.68   100.00  
   597    103  GlobalStep               -0.389038  38158.68   100.00  
   598    103  GlobalStep               -0.368201  38158.68   100.00  
   599    103  GlobalStep               -0.389017  38158.68   100.00  
   601    105  Discarded                           38161.92
   601    105  GlobalStep               -0.306360  38214.88   100.00  
   602    105  GlobalStep               -0.244474  38214.88   100.00  
   603    105  GlobalStep               -0.354288  38214.88   100.00  
   604    105  GlobalStep               -0.358917  38214.88   100.00  
   605    106  GlobalStep               -0.309956  38285.22   100.00  
   606    106  GlobalStep               -0.366033  38285.22   100.00  
   607    106  GlobalStep               -0.321619  38285.22   100.00  
   608    106  GlobalStep               -0.351855  38285.30   100.00  
   609    106  GlobalStep               -0.365450  38285.31   100.00  
   610    106  GlobalStep               -0.322111  38285.31   100.00  
   611    106  GlobalStep               -0.333232  38285.31   100.00  
   612    106  GlobalStep               -0.355709  38285.31   100.00  
   613    106  GlobalStep               -0.362190  38285.31   100.00  
   615    108  Discarded                           38286.13
   615    108  GlobalStep               -0.280803  38296.37   100.00  
   616    108  GlobalStep               -0.215248  38312.63   100.00  
   617    108  GlobalStep               -0.215248  38322.47   100.00  
   618    108  GlobalStep               -0.278566  38368.62   100.00  
   619    108  GlobalStep               -0.291443  38368.62   100.00  
   620    108  GlobalStep               -0.215248  38368.62   100.00  
   621    108  GlobalStep               -0.280501  38368.62   100.00  
   622    108  GlobalStep               -0.290845  38368.62   100.00  
   623    108  GlobalStep               -0.215248  38368.62   100.00  
   624    108  GlobalStep               -0.215248  38368.62   100.00  
   625    108  GlobalStep               -0.287868  38368.62   100.00  
   626    108  GlobalStep               -0.215248  38368.62   100.00  
   627    108  GlobalStep               -0.215248  38368.62   100.00  
   628    108  GlobalStep               -0.215248  38368.62   100.00  
   629    108  GlobalStep               -0.215248  38368.62   100.00  
   630    108  GlobalStep               -0.215248  38368.62   100.00  
   632    110  Discarded                           38368.75
   633    110  Discarded                           38368.93
   633    111  GlobalStep               -0.215248  38369.05   100.00  
   634    111  GlobalStep               -0.215248  38369.05   100.00  
   636    111  Discarded                           38370.56
   636    111  GlobalStep               -0.228384  38390.44   100.00  
   637    111  GlobalStep               -0.216886  38397.57   100.00  
   638    112  GlobalStep               -0.216224  38410.41   100.00  
   639    112  GlobalStep               -0.220130  38410.41   100.00  
   640    112  GlobalStep               -0.226411  38410.72   100.00  
   641    112  GlobalStep               -0.200706  38410.72   100.00  
   642    112  GlobalStep               -0.223965  38422.26   100.00  
   643    112  GlobalStep               -0.215131  38422.26   100.00  
   644    113  GlobalStep               -0.216965  38422.37   100.00  
   645    113  GlobalStep               -0.214406  38434.92   100.00  
   646    113  GlobalStep               -0.221764  38436.13   100.00  
   647    113  GlobalStep               -0.216482  38447.37   100.00  
   648    113  GlobalStep               -0.238620  38525.05   100.00  
   649    113  GlobalStep               -0.221637  38525.05   100.00  
   650    114  RefinementStep           -0.394171  43323.71   100.00  
   651    114  GlobalStep               -0.392367  43323.71   100.00  
   652    114  GlobalStep               -0.392367  43323.71   100.00  
   653    114  GlobalStep               -0.388376  43446.51   100.00  
   654    114  GlobalStep               -0.388111  43446.51   100.00  
   655    114  GlobalStep               -0.392367  43446.51   100.00  
   656    114  GlobalStep               -0.391334  43446.51   100.00  
   657    114  LocalStep                -0.392367  43446.51   100.00  
   658    114  GlobalStep               -0.392367  43446.51   100.00  
   659    114  GlobalStep               -0.392367  43446.51   100.00  
   660    114  LocalStep                -0.389718  43446.51   100.00  
   662    115  Discarded                           43446.63
   662    115  GlobalStep               -0.392367  43446.65   100.00  
   663    115  GlobalStep               -0.392367  43446.80   100.00  
   664    115  GlobalStep               -0.390009  43446.80   100.00  
   665    115  GlobalStep               -0.392367  43446.80   100.00  
   666    115  GlobalStep               -0.392367  43446.80   100.00  
   667    115  GlobalStep               -0.392367  43446.81   100.00  
   668    115  GlobalStep               -0.392367  43446.81   100.00  
   669    115  LocalStep                -0.390458  43446.81   100.00  
   670    115  GlobalStep               -0.392211  43446.81   100.00  
   671    115  GlobalStep               -0.392367  43446.81   100.00  
   672    115  GlobalStep               -0.392367  43446.81   100.00  
   673    115  GlobalStep               -0.392367  43446.81   100.00  
   674    115  GlobalStep               -0.392367  43446.81   100.00  
   675    115  GlobalStep               -0.392367  43446.81   100.00  
   676    115  GlobalStep               -0.392367  43446.81   100.00  
   677    115  GlobalStep               -0.393290  43446.81   100.00  
   678    115  GlobalStep               -0.392367  43446.81   100.00  
   680    118  Discarded                           43446.95
   680    118  GlobalStep               -0.322906  47007.67   100.00  
   681    118  GlobalStep               -0.372334  47007.67   100.00  
   682    118  GlobalStep               -0.391433  47007.67   100.00  
   683    118  LocalStep                -0.236953  47007.67   100.00  
   684    118  GlobalStep               -0.390378  47007.67   100.00  
   685    118  LocalStep                -0.239205  47007.67   100.00  
   686    118  GlobalStep               -0.223437  47007.67   100.00  
   687    118  GlobalStep               -0.381261  47007.67   100.00  
   688    118  GlobalStep               -0.384046  47007.67   100.00  
   689    118  GlobalStep               -0.389038  47007.67   100.00  
   690    118  LocalStep                -0.326321  47007.67   100.00  
   691    118  GlobalStep               -0.383453  47007.67   100.00  
   692    118  GlobalStep               -0.392367  47007.67   100.00  
   693    118  GlobalStep               -0.359359  47007.67   100.00  
   694    118  GlobalStep               -0.392367  47007.67   100.00  
   695    118  GlobalStep               -0.391800  47007.67   100.00  
   696    118  GlobalStep               -0.392367  47007.67   100.00  
   697    118  GlobalStep               -0.392367  47007.67   100.00  
   698    118  GlobalStep               -0.392367  47007.67   100.00  
   699    118  GlobalStep               -0.385257  47007.67   100.00  
   700    118  GlobalStep               -0.288981  47007.67   100.00  
   701    118  LocalStep                -0.215248  47007.67   100.00  
   702    118  GlobalStep               -0.392367  47007.67   100.00  
   703    118  GlobalStep               -0.392367  47007.67   100.00  
   704    118  GlobalStep               -0.391355  47007.67   100.00  
   705    118  GlobalStep               -0.392789  47007.67   100.00  
   706    118  LocalStep                -0.215248  47007.67   100.00  
   707    118  GlobalStep               -0.392367  47007.67   100.00  
   708    118  GlobalStep               -0.330173  47007.67   100.00  
   709    118  GlobalStep               -0.243736  47007.67   100.00  
   710    118  GlobalStep               -0.392367  47007.67   100.00  
   711    118  GlobalStep               -0.231133  47007.67   100.00  
   712    118  GlobalStep               -0.392367  47007.67   100.00  
   713    118  GlobalStep               -0.389171  47007.67   100.00  
   714    118  LocalStep                -0.262839  47007.67   100.00  
   715    118  GlobalStep               -0.246083  47007.67   100.00  
   716    118  GlobalStep               -0.392367  47007.67   100.00  
   717    118  GlobalStep               -0.392367  47007.67   100.00  
   718    118  GlobalStep               -0.392367  47007.67   100.00  
   719    118  GlobalStep               -0.392367  47007.67   100.00  
   720    118  GlobalStep               -0.392367  47007.67   100.00  
   721    118  GlobalStep               -0.392367  47007.67   100.00  
   722    118  GlobalStep               -0.437063  47007.67   100.00  
   723    118  GlobalStep               -0.244486  47007.67   100.00  
   724    118  GlobalStep               -0.294342  47007.67   100.00  
   725    118  GlobalStep               -0.392367  47007.67   100.00  
   726    118  GlobalStep               -0.392367  47007.67   100.00  
   727    118  GlobalStep               -0.238261  47007.67   100.00  
   728    118  GlobalStep               -0.390974  47007.67   100.00  
   729    118  GlobalStep               -0.384074  47007.67   100.00  
   730    118  GlobalStep               -0.385467  47007.67   100.00  
   731    118  LocalStep                -0.225321  47007.67   100.00  
   732    118  GlobalStep               -0.392043  47007.67   100.00  
   733    118  LocalStep                -0.223775  47007.67   100.00  
   734    118  GlobalStep               -0.392568  47007.67   100.00  
   735    118  LocalStep                -0.221492  47007.67   100.00  
   736    118  GlobalStep               -0.392367  47007.67   100.00  
   737    118  GlobalStep               -0.392367  47007.67   100.00  
   738    118  GlobalStep               -0.392367  47007.67   100.00  
   739    118  GlobalStep               -0.392367  47007.67   100.00  
   740    118  GlobalStep               -0.392367  47007.67   100.00  
   741    118  GlobalStep               -0.396681  47007.67   100.00  
   742    118  LocalStep                -0.215248  47007.67   100.00  
   743    118  GlobalStep               -0.392367  47007.67   100.00  
   744    118  GlobalStep               -0.392367  47007.67   100.00  
   745    118  GlobalStep               -0.392367  47007.67   100.00  
   746    118  GlobalStep               -0.392002  47007.67   100.00  
   747    118  LocalStep                -0.392367  47007.67   100.00  
   748    118  RefinementStep           -0.393244  47007.67   100.00  
   749    118  GlobalStep               -0.392367  47007.67   100.00  
   750    118  GlobalStep               -0.392367  47007.67   100.00  
   751    118  GlobalStep               -0.392367  47007.67   100.00  
   752    118  GlobalStep               -0.392367  47007.67   100.00  
   753    118  GlobalStep               -0.392367  47007.67   100.00  
   754    118  GlobalStep               -0.392367  47007.68   100.00  
   755    118  GlobalStep               -0.392367  47007.68   100.00  
   756    118  GlobalStep               -0.392367  47007.68   100.00  
   757    118  GlobalStep               -0.392449  47007.68   100.00  
   758    118  GlobalStep               -0.392863  47007.68   100.00  
   759    118  GlobalStep               -0.392367  47007.68   100.00  
   760    118  GlobalStep               -0.392282  47007.68   100.00  
   761    118  GlobalStep               -0.392367  47007.68   100.00  
   762    118  GlobalStep               -0.392367  47007.68   100.00  
   763    118  GlobalStep               -0.392367  47007.68   100.00  
   764    118  GlobalStep               -0.392367  47007.68   100.00  
   765    118  GlobalStep               -0.393183  47007.68   100.00  
   766    118  GlobalStep               -0.392367  47007.68   100.00  
   767    118  GlobalStep               -0.392425  47007.68   100.00  
   768    118  GlobalStep               -0.392367  47007.68   100.00  
   769    118  GlobalStep               -0.389929  47007.68   100.00  
   770    118  GlobalStep               -0.392212  47007.68   100.00  
Summary: iters 771 evals 501 noisy_evals 255 cycles 118 opt_time 47007.68 tot_time 47007.68 obj        -0.550007 gap 100.00
Val: -0.5500068694
X: 

[0.7882154862 0.7744809596 0.0178219725 0.1064546657 0.3171028257
 0.9972935408 0.4151310593 0.1169436587 0.3804436861 0.7613322228
 0.0934025319 0.5401659499 0.2331831944]


Itercount: 771
Evalcount: 501
Fast_evalcount: 255
