# Supplementary material for: Black-box and surrogate optimization for tuning spiking neural models of striatum plasticity
Source: Front Neuroinform. 2022 Oct 20;16:1017222. doi: 10.3389/fninf.2022.1017222 (PMC9630480; doi:10.3389/fninf.2022.1017222)
Supplement: Supplementary file 1 [file Data_Sheet_1.ZIP › SHARED_DATA_TuningSpiking/RBFOpt/600FE_Slim/NRBF_Slm_600_15.txt]

  Iter  Cycle  Action             Objective value      Time      Gap
  ----  -----  ------             ---------------      ----      ---
     0      0  Initialization           -0.367177~   701.98   100.00  
     0      0  Initialization           -0.387352~   701.98   100.00  
     0      0  Initialization           -0.413561~   701.98   100.00 *
     0      0  Initialization           -0.225296~   701.98   100.00  
     0      0  Initialization           -0.233553~   701.98   100.00  
     0      0  Initialization           -0.387352~   701.98   100.00  
     0      0  Initialization           -0.225296~   701.98   100.00  
     0      0  Initialization           -0.224459~   701.98   100.00  
     0      0  Initialization           -0.225296~   701.98   100.00  
     0      0  Initialization           -0.225296~   701.98   100.00  
     0      0  Initialization           -0.284297~   701.98   100.00  
     0      0  Initialization           -0.387352~   701.98   100.00  
     0      0  Initialization           -0.387566~   701.98   100.00  
     0      0  Initialization           -0.225296~   701.98   100.00  
     0      0  Initialization           -0.335682~   701.98   100.00  
     3     15  GlobalStep               -0.225296~  1807.46   100.00  
     5     16  LocalStep                -0.225296~  1825.79   100.00  
    11     16  GlobalStep               -0.225296~  1880.38   100.00  
    18     16  GlobalStep               -0.225296~  1914.26   100.00  
    20     16  LocalStep                -0.225296~  1924.87   100.00  
    23     16  GlobalStep               -0.225296~  1928.95   100.00  
    33     16  GlobalStep               -0.195088~  1959.88   100.00  
    38     17  LocalStep                -0.225296~  1996.34   100.00  
    40     17  LocalStep                -0.229557~  2006.79   100.00  
    54     17  GlobalStep               -0.225296~  2057.66   100.00  
    55     17  GlobalStep               -0.225296~  2064.17   100.00  
    57     17  LocalStep                -0.225296~  2068.19   100.00  
    58     17  LocalStep                -0.229076~  2071.49   100.00  
    59     18  GlobalStep               -0.160760~  2072.77   100.00  
    61     18  GlobalStep               -0.261776~  2074.65   100.00  
    63     18  GlobalStep               -0.266219~  2079.64   100.00  
    64     18  GlobalStep               -0.230229~  2080.75   100.00  
    65     18  GlobalStep               -0.225296~  2085.90   100.00  
    67     18  LocalStep                -0.225296~  2092.09   100.00  
    68     19  GlobalStep               -0.310682~  2093.77   100.00  
    69     19  LocalStep                -0.225296~  2095.75   100.00  
    71     19  GlobalStep               -0.312982~  2096.91   100.00  
    73     19  GlobalStep               -0.232337~  2108.22   100.00  
    74     19  GlobalStep               -0.225296~  2109.63   100.00  
    76     19  GlobalStep               -0.241164~  2113.58   100.00  
    77     20  GlobalStep               -0.243030~  2115.54   100.00  
    78     20  GlobalStep               -0.225296~  2120.62   100.00  
    79     20  GlobalStep               -0.225296~  2122.85   100.00  
    80     20  LocalStep                -0.225296~  2125.56   100.00  
    81     20  GlobalStep               -0.262048~  2135.95   100.00  
    82     20  GlobalStep               -0.309418~  2141.90   100.00  
    83     21  GlobalStep               -0.229330~  2144.13   100.00  
    84     21  GlobalStep               -0.225296~  2144.13   100.00  
    85     21  GlobalStep               -0.244690~  2152.50   100.00  
    86     21  GlobalStep               -0.225296~  2154.11   100.00  
    87     21  GlobalStep               -0.281908~  2165.41   100.00  
    88     21  GlobalStep               -0.225296~  2173.58   100.00  
    89     22  GlobalStep               -0.225296~  2184.53   100.00  
    90     22  GlobalStep               -0.225296~  2208.25   100.00  
    91     22  GlobalStep               -0.225296~  2209.87   100.00  
    92     22  GlobalStep               -0.225350~  2215.80   100.00  
    93     22  GlobalStep               -0.225296~  2231.61   100.00  
    94     22  GlobalStep               -0.225296~  2248.85   100.00  
    95     23  GlobalStep               -0.225296~  2276.83   100.00  
    96     23  LocalStep                -0.225296~  2822.66   100.00  
   104     23  GlobalStep               -0.281480~  3367.81   100.00  
   106     23  GlobalStep               -0.080727~  3377.38   100.00  
   120     23  LocalStep                -0.229557~  3472.95   100.00  
   126     23  GlobalStep               -0.308913~  3539.21   100.00  
   129     24  GlobalStep               -0.257891~  3548.85   100.00  
   130     24  GlobalStep               -0.388951   9174.05   100.00  
   131     24  GlobalStep               -0.387667   9174.05   100.00  
   133     24  GlobalStep               -0.314467   9174.06   100.00  
   134     24  LocalStep                -0.392367   9174.06   100.00  
   135     24  GlobalStep               -0.392367   9174.06   100.00  
   136     24  GlobalStep               -0.392367   9174.06   100.00  
   137     24  GlobalStep               -0.392263   9174.06   100.00  
   139     24  GlobalStep               -0.383559   9174.06   100.00  
   140     24  GlobalStep               -0.392367   9174.06   100.00  
   141     24  GlobalStep               -0.392412   9174.06   100.00  
   142     24  GlobalStep               -0.392367   9174.06   100.00  
   143     24  GlobalStep               -0.344836   9174.06   100.00  
   144     24  LocalStep                -0.366445   9174.06   100.00  
   145     24  GlobalStep               -0.392367   9174.06   100.00  
   146     24  GlobalStep               -0.392367   9174.06   100.00  
   147     24  GlobalStep               -0.385931   9174.06   100.00  
   148     24  GlobalStep               -0.392367   9174.06   100.00  
   149     24  GlobalStep               -0.392367   9174.06   100.00  
   150     24  GlobalStep               -0.312838   9174.06   100.00  
   152     24  GlobalStep               -0.392367   9174.06   100.00  
   153     24  GlobalStep               -0.392367   9174.06   100.00  
   155     24  GlobalStep               -0.392367   9174.06   100.00  
   156     24  GlobalStep               -0.392367   9174.06   100.00  
   157     24  GlobalStep               -0.392367   9174.06   100.00  
   158     24  GlobalStep               -0.392367   9174.06   100.00  
   159     24  GlobalStep               -0.392367   9174.06   100.00  
   160     24  LocalStep                -0.398372   9174.06   100.00  
   161     24  GlobalStep               -0.392367   9174.06   100.00  
   162     24  GlobalStep               -0.302866~  9174.06   100.00  
   168     24  LocalStep                -0.225296~  9174.06   100.00  
   169     24  GlobalStep               -0.464347   9174.61   100.00 *
   171     24  GlobalStep               -0.397068   9174.61   100.00  
   172     24  GlobalStep               -0.250588~  9174.61   100.00  
   173     24  GlobalStep               -0.455504   9174.61   100.00  
   174     24  LocalStep                -0.225296~  9174.61   100.00  
   175     24  GlobalStep               -0.397517   9174.62   100.00  
   176     24  GlobalStep               -0.448770   9174.62   100.00  
   177     24  GlobalStep               -0.380117   9174.62   100.00  
   178     24  GlobalStep               -0.388348   9174.62   100.00  
   180     24  GlobalStep               -0.382455   9174.62   100.00  
   181     24  GlobalStep               -0.384524   9174.62   100.00  
   182     24  GlobalStep               -0.399283   9174.62   100.00  
   183     24  GlobalStep               -0.507272   9174.62   100.00 *
   184     24  GlobalStep               -0.404484   9174.62   100.00  
   185     24  GlobalStep               -0.381025   9174.62   100.00  
   186     24  GlobalStep               -0.413647   9174.62   100.00  
   187     24  GlobalStep               -0.378638   9174.62   100.00  
   188     24  LocalStep                -0.421458   9174.62   100.00  
   189     24  LocalStep                -0.397044   9174.62   100.00  
   190     24  GlobalStep               -0.397927   9174.62   100.00  
   191     24  GlobalStep               -0.399638   9174.62   100.00  
   192     24  GlobalStep               -0.398644   9174.62   100.00  
   193     24  LocalStep                -0.440249   9174.62   100.00  
   194     24  GlobalStep               -0.349542   9174.62   100.00  
   195     24  GlobalStep               -0.334909   9174.62   100.00  
   196     24  GlobalStep               -0.387309   9174.62   100.00  
   197     24  GlobalStep               -0.363418   9174.62   100.00  
   198     24  GlobalStep               -0.383826   9174.62   100.00  
   199     24  GlobalStep               -0.384773   9174.87   100.00  
   200     24  Switching to accurate mode           9174.87
   200     24  GlobalStep               -0.405223   9174.87   100.00  
   201     24  GlobalStep               -0.367499   9174.87   100.00  
   202     24  GlobalStep               -0.389794   9174.87   100.00  
   203     24  GlobalStep               -0.380310   9174.87   100.00  
   204     24  GlobalStep               -0.382147   9174.87   100.00  
   205     24  GlobalStep               -0.378508   9174.87   100.00  
   206     24  GlobalStep               -0.368029   9174.87   100.00  
   207     24  GlobalStep               -0.373659   9174.87   100.00  
   208     24  GlobalStep               -0.390360   9174.87   100.00  
   209     24  GlobalStep               -0.379304   9174.87   100.00  
   210     24  LocalStep                -0.415860   9174.87   100.00  
   211     24  GlobalStep               -0.392367   9174.87   100.00  
   212     24  GlobalStep               -0.381616   9174.87   100.00  
   213     24  GlobalStep               -0.368347   9174.87   100.00  
   214     24  GlobalStep               -0.352001   9174.87   100.00  
   215     24  GlobalStep               -0.391246   9174.87   100.00  
   216     24  RefinementStep           -0.392809   9174.87   100.00  
   217     24  GlobalStep               -0.392367   9174.87   100.00  
   218     24  GlobalStep               -0.392367   9174.87   100.00  
   219     24  GlobalStep               -0.392367   9174.87   100.00  
   220     24  GlobalStep               -0.392367   9174.87   100.00  
   221     24  LocalStep                -0.340259   9174.87   100.00  
   222     24  LocalStep                -0.391117   9174.87   100.00  
   223     24  GlobalStep               -0.368835   9174.87   100.00  
   224     24  GlobalStep               -0.392367   9174.87   100.00  
   226     30  Discarded                            9337.50
   227     31  Discarded                            9356.27
   228     32  Discarded                            9375.80
   229     33  Discarded                            9396.33
   230     34  Discarded                            9418.15
   231     35  Discarded                            9441.24
   231     39  LocalStep                -0.392367  13696.52   100.00  
   232     39  GlobalStep               -0.392367  15150.81   100.00  
   233     39  GlobalStep               -0.392367  15266.58   100.00  
   234     39  GlobalStep               -0.392367  15287.87   100.00  
   235     39  GlobalStep               -0.392367  15292.61   100.00  
   236     39  GlobalStep               -0.392367  15297.23   100.00  
   237     40  GlobalStep               -0.392367  15354.33   100.00  
   238     40  GlobalStep               -0.392367  15361.60   100.00  
   239     40  GlobalStep               -0.392367  15361.60   100.00  
   240     40  LocalStep                -0.392367  15366.46   100.00  
   241     40  GlobalStep               -0.392367  15371.23   100.00  
   242     40  GlobalStep               -0.392367  15411.30   100.00  
   243     41  GlobalStep               -0.392367  15559.82   100.00  
   244     41  GlobalStep               -0.392367  15625.39   100.00  
   245     41  GlobalStep               -0.392367  15636.46   100.00  
   246     41  GlobalStep               -0.392367  15684.36   100.00  
   247     41  GlobalStep               -0.392367  15720.89   100.00  
   248     41  GlobalStep               -0.392367  15743.67   100.00  
   249     42  GlobalStep               -0.392367  15749.00   100.00  
   250     42  GlobalStep               -0.392367  15749.00   100.00  
   251     42  GlobalStep               -0.392367  15765.82   100.00  
   252     42  GlobalStep               -0.392367  15790.02   100.00  
   253     42  GlobalStep               -0.392343  15795.48   100.00  
   254     42  GlobalStep               -0.392367  15801.10   100.00  
   255     43  GlobalStep               -0.392367  15806.75   100.00  
   256     43  GlobalStep               -0.386742  15806.75   100.00  
   257     43  GlobalStep               -0.392367  15836.84   100.00  
   258     43  GlobalStep               -0.392367  15863.07   100.00  
   259     43  GlobalStep               -0.388319  15877.50   100.00  
   260     43  GlobalStep               -0.392367  15889.27   100.00  
   261     44  GlobalStep               -0.392367  15898.83   100.00  
   262     44  GlobalStep               -0.392367  15907.76   100.00  
   263     44  GlobalStep               -0.392367  15919.53   100.00  
   264     44  GlobalStep               -0.392367  15931.65   100.00  
   265     44  GlobalStep               -0.392367  15941.45   100.00  
   266     44  GlobalStep               -0.389352  16007.17   100.00  
   268     45  Discarded                           16026.64
   268     45  GlobalStep               -0.392367  16036.60   100.00  
   269     45  GlobalStep               -0.404386  16063.98   100.00  
   270     45  LocalStep                -0.392367  16079.22   100.00  
   271     45  LocalStep                -0.330972  16088.56   100.00  
   272     45  GlobalStep               -0.392367  16098.31   100.00  
   273     46  GlobalStep               -0.261606  16107.05   100.00  
   274     46  GlobalStep               -0.337736  16140.18   100.00  
   275     46  GlobalStep               -0.404774  16188.83   100.00  
   276     46  GlobalStep               -0.331045  16201.00   100.00  
   277     46  GlobalStep               -0.415225  16213.35   100.00  
   278     46  GlobalStep               -0.379104  16250.63   100.00  
   279     47  LocalStep                -0.393169  16280.85   100.00  
   280     47  GlobalStep               -0.400760  16291.24   100.00  
   281     47  GlobalStep               -0.371190  16298.10   100.00  
   282     47  GlobalStep               -0.347546  16330.24   100.00  
   283     47  GlobalStep               -0.389699  16341.79   100.00  
   284     47  GlobalStep               -0.324479  16405.66   100.00  
   285     48  GlobalStep               -0.299968  16455.05   100.00  
   286     48  RefinementStep           -0.458283  16472.71   100.00  
   287     48  LocalStep                -0.315463  16480.44   100.00  
   288     48  GlobalStep               -0.289586  16498.53   100.00  
   289     48  GlobalStep               -0.310580  16518.91   100.00  
   290     48  GlobalStep               -0.320253  16562.14   100.00  
   291     48  GlobalStep               -0.317903  16581.20   100.00  
   292     49  GlobalStep               -0.312622  16598.80   100.00  
   293     49  LocalStep                -0.368446  21376.80   100.00  
   294     49  GlobalStep               -0.259842  21376.80   100.00  
   295     49  GlobalStep               -0.287757  21376.80   100.00  
   296     49  GlobalStep               -0.239235  21376.80   100.00  
   297     49  GlobalStep               -0.392354  21376.80   100.00  
   298     49  RefinementStep           -0.609728  21376.81   100.00 *
   299     49  GlobalStep               -0.215248  21376.81   100.00  
   300     49  LocalStep                -0.365669  21376.81   100.00  
   301     49  GlobalStep               -0.313312  21376.81   100.00  
   302     49  GlobalStep               -0.259038  21376.81   100.00  
   303     49  GlobalStep               -0.257792  21376.81   100.00  
   304     49  GlobalStep               -0.324461  21376.81   100.00  
   305     49  GlobalStep               -0.588788  21376.81   100.00  
   306     49  LocalStep                -0.692019  21376.81   100.00 *
   307     49  GlobalStep               -0.811750  21376.81   100.00 *
   308     49  GlobalStep               -0.359905  21376.81   100.00  
   309     49  GlobalStep               -0.250888  21376.81   100.00  
   310     49  GlobalStep               -0.355596  21376.81   100.00  
   311     49  GlobalStep               -0.389616  21376.81   100.00  
   312     49  LocalStep                -0.343941  21376.81   100.00  
   313     49  GlobalStep               -0.227203  21376.81   100.00  
   314     49  GlobalStep               -0.240699  21376.81   100.00  
   315     49  GlobalStep               -0.246599  21376.81   100.00  
   316     49  GlobalStep               -0.624012  21376.81   100.00  
   317     49  GlobalStep               -0.392367  21376.81   100.00  
   318     49  GlobalStep               -0.229648  21376.81   100.00  
   319     49  GlobalStep               -0.235413  21376.81   100.00  
   320     49  GlobalStep               -0.215248  21376.81   100.00  
   321     49  GlobalStep               -0.227172  21376.81   100.00  
   322     49  GlobalStep               -0.231845  21376.81   100.00  
   323     49  LocalStep                -0.230011  21376.81   100.00  
   324     49  GlobalStep               -0.240296  21376.81   100.00  
   325     49  GlobalStep               -0.238567  21376.81   100.00  
   326     49  GlobalStep               -0.471303  21376.81   100.00  
   327     49  GlobalStep               -0.392367  21376.81   100.00  
   328     49  GlobalStep               -0.217608  21376.81   100.00  
   329     49  LocalStep                -0.240970  21376.81   100.00  
   330     49  GlobalStep               -0.239655  21376.81   100.00  
   331     49  GlobalStep               -0.244118  21376.81   100.00  
   332     49  GlobalStep               -0.363401  21376.81   100.00  
   333     49  GlobalStep               -0.249726  21376.81   100.00  
   334     49  GlobalStep               -0.234736  21376.81   100.00  
   335     49  LocalStep                -0.370080  21376.81   100.00  
   336     49  GlobalStep               -0.253755  21376.81   100.00  
   337     49  GlobalStep               -0.237299  21376.81   100.00  
   338     49  GlobalStep               -0.507163  21376.81   100.00  
   339     49  GlobalStep               -0.305982  21376.81   100.00  
   340     49  GlobalStep               -0.392036  21376.81   100.00  
   341     49  LocalStep                -0.334235  21376.81   100.00  
   342     49  GlobalStep               -0.245124  21376.81   100.00  
   343     49  GlobalStep               -0.246928  21376.81   100.00  
   344     49  GlobalStep               -0.215248  21376.81   100.00  
   345     49  GlobalStep               -0.360262  21376.81   100.00  
   346     49  GlobalStep               -0.221018  21376.81   100.00  
   347     49  LocalStep                -0.477658  21376.81   100.00  
   348     49  GlobalStep               -0.235480  21376.81   100.00  
   349     49  GlobalStep               -0.235599  21376.81   100.00  
   350     49  GlobalStep               -0.392367  21376.81   100.00  
   351     49  GlobalStep               -0.388994  21376.81   100.00  
   352     49  GlobalStep               -0.215248  21376.81   100.00  
   353     49  GlobalStep               -0.336310  21376.81   100.00  
   354     49  GlobalStep               -0.350647  21376.81   100.00  
   355     49  GlobalStep               -0.256111  21376.81   100.00  
   356     49  LocalStep                -0.241630  21376.81   100.00  
   357     49  GlobalStep               -0.243521  21376.81   100.00  
   358     49  GlobalStep               -0.231255  21376.81   100.00  
   359     49  GlobalStep               -0.396479  21376.81   100.00  
   360     49  GlobalStep               -0.269995  21376.82   100.00  
   361     49  GlobalStep               -0.335934  21376.82   100.00  
   362     49  GlobalStep               -0.308190  21376.82   100.00  
   363     49  GlobalStep               -0.296989  21376.82   100.00  
   364     49  GlobalStep               -0.274775  21376.82   100.00  
   365     49  GlobalStep               -0.353112  21376.82   100.00  
   366     49  LocalStep                -0.215248  21376.82   100.00  
   367     49  GlobalStep               -0.366075  21376.82   100.00  
   368     49  GlobalStep               -0.316042  21376.82   100.00  
   369     49  GlobalStep               -0.219327  21376.82   100.00  
   370     49  GlobalStep               -0.316733  21376.82   100.00  
   371     49  GlobalStep               -0.315591  21376.82   100.00  
   372     49  GlobalStep               -0.296174  21376.82   100.00  
   373     49  GlobalStep               -0.295683  21376.82   100.00  
   374     49  GlobalStep               -0.304961  21376.82   100.00  
   375     49  GlobalStep               -0.291151  21376.82   100.00  
   376     49  GlobalStep               -0.303605  21376.82   100.00  
   377     49  GlobalStep               -0.295862  21376.82   100.00  
   378     49  GlobalStep               -0.294616  21376.82   100.00  
   379     49  GlobalStep               -0.321367  21376.82   100.00  
   380     49  GlobalStep               -0.304858  21376.82   100.00  
   381     49  GlobalStep               -0.281140  21376.82   100.00  
   382     49  GlobalStep               -0.488708  21376.82   100.00  
   383     49  LocalStep                -0.308310  21376.82   100.00  
   384     49  GlobalStep               -0.289621  21376.82   100.00  
   385     49  GlobalStep               -0.305561  21376.82   100.00  
   386     49  LocalStep                -0.236512  21376.82   100.00  
   387     49  LocalStep                -0.244890  21376.82   100.00  
   388     64  GlobalStep               -0.392367  27266.44   100.00  
   389     65  GlobalStep               -0.392367  27280.40   100.00  
   390     65  GlobalStep               -0.392367  27280.40   100.00  
   391     65  GlobalStep               -0.392367  27353.95   100.00  
   392     65  GlobalStep               -0.390576  27381.39   100.00  
   393     65  GlobalStep               -0.389584  27405.61   100.00  
   394     65  AdjLocalStep             -0.391652  27427.01   100.00  
   395     66  GlobalStep               -0.392367  27467.74   100.00  
   396     66  GlobalStep               -0.390066  27558.40   100.00  
   397     66  GlobalStep               -0.392367  27571.38   100.00  
   398     66  GlobalStep               -0.392367  27584.16   100.00  
   399     66  GlobalStep               -0.392367  27758.79   100.00  
   400     66  GlobalStep               -0.392367  27830.66   100.00  
   401     67  GlobalStep               -0.392367  27844.19   100.00  
   402     67  GlobalStep               -0.392367  27908.25   100.00  
   403     67  GlobalStep               -0.394522  27943.55   100.00  
   404     67  GlobalStep               -0.391246  27974.43   100.00  
   405     67  AdjLocalStep             -0.400874  28000.42   100.00  
   406     67  GlobalStep               -0.392367  28016.49   100.00  
   407     68  AdjLocalStep             -0.392527  28046.65   100.00  
   408     68  AdjLocalStep             -0.489051  32096.46   100.00  
   409     68  GlobalStep               -0.393558  32096.46   100.00  
   410     68  GlobalStep               -0.392361  32096.46   100.00  
   411     68  GlobalStep               -0.392367  32096.46   100.00  
   412     68  GlobalStep               -0.392367  32096.46   100.00  
   413     68  GlobalStep               -0.392367  32096.46   100.00  
   414     68  AdjLocalStep             -0.394191  32096.46   100.00  
   415     68  GlobalStep               -0.654780  32096.46   100.00  
   416     68  GlobalStep               -0.410540  32096.46   100.00  
   417     68  GlobalStep               -0.392367  32096.46   100.00  
   418     68  GlobalStep               -0.402478  32096.46   100.00  
   419     68  GlobalStep               -0.392367  32096.46   100.00  
   420     68  AdjLocalStep             -0.393953  32096.46   100.00  
   421     68  GlobalStep               -0.413231  32096.46   100.00  
   422     68  GlobalStep               -0.393440  32096.46   100.00  
   423     68  GlobalStep               -0.598331  32096.46   100.00  
   424     68  GlobalStep               -0.392367  32096.46   100.00  
   425     68  GlobalStep               -0.392367  32096.46   100.00  
   426     68  AdjLocalStep             -0.391857  32096.46   100.00  
   427     68  GlobalStep               -0.391833  32096.46   100.00  
   428     68  GlobalStep               -0.396850  32096.46   100.00  
   429     68  GlobalStep               -0.443514  32096.46   100.00  
   430     68  GlobalStep               -0.392367  32096.46   100.00  
   431     68  GlobalStep               -0.368402  32096.46   100.00  
   432     68  AdjLocalStep             -0.424922  32096.46   100.00  
   433     68  GlobalStep               -0.425957  32096.47   100.00  
   434     68  GlobalStep               -0.395669  32096.47   100.00  
   435     68  GlobalStep               -0.392563  32096.47   100.00  
   436     68  GlobalStep               -0.518983  32096.47   100.00  
   437     68  GlobalStep               -0.392367  32096.47   100.00  
   438     68  AdjLocalStep             -0.392802  32096.47   100.00  
   439     68  GlobalStep               -0.710683  32096.47   100.00  
   440     68  GlobalStep               -0.393313  32096.47   100.00  
   441     68  GlobalStep               -0.392367  32096.47   100.00  
   442     68  GlobalStep               -0.392367  32096.47   100.00  
   443     68  GlobalStep               -0.389454  32096.47   100.00  
   444     68  AdjLocalStep             -0.389149  32096.47   100.00  
   445     68  GlobalStep               -0.776191  32096.47   100.00  
   446     68  GlobalStep               -0.759195  32096.47   100.00  
   447     68  GlobalStep               -0.441135  32096.47   100.00  
   448     68  GlobalStep               -0.392367  32096.47   100.00  
   449     68  GlobalStep               -0.392367  32096.47   100.00  
   450     68  AdjLocalStep             -0.390370  32096.47   100.00  
   451     68  GlobalStep               -0.416917  32096.47   100.00  
   452     68  GlobalStep               -0.393432  32096.47   100.00  
   453     68  GlobalStep               -0.392367  32096.47   100.00  
   454     68  GlobalStep               -0.392367  32096.47   100.00  
   455     68  GlobalStep               -0.392367  32096.47   100.00  
   456     68  AdjLocalStep             -0.411566  32096.47   100.00  
   457     68  GlobalStep               -0.392690  32096.47   100.00  
   458     68  GlobalStep               -0.393165  32096.47   100.00  
   459     68  GlobalStep               -0.392367  32096.47   100.00  
   460     68  GlobalStep               -0.392367  32096.47   100.00  
   461     68  GlobalStep               -0.387065  32096.47   100.00  
   462     68  AdjLocalStep             -0.410371  32096.47   100.00  
   463     68  GlobalStep               -0.399852  32096.47   100.00  
   464     68  GlobalStep               -0.393428  32096.47   100.00  
   465     68  GlobalStep               -0.392367  32096.47   100.00  
   466     68  GlobalStep               -0.392367  32096.47   100.00  
   467     68  GlobalStep               -0.392367  32096.47   100.00  
   468     68  AdjLocalStep             -0.670604  32096.47   100.00  
   469     68  GlobalStep               -0.407990  32096.47   100.00  
   470     68  GlobalStep               -0.391421  32096.47   100.00  
   471     68  GlobalStep               -0.392367  32096.47   100.00  
   472     68  GlobalStep               -0.389722  32096.47   100.00  
   473     68  GlobalStep               -0.461610  32096.47   100.00  
   474     68  AdjLocalStep             -0.420309  32096.47   100.00  
   475     68  GlobalStep               -0.390734  32096.47   100.00  
   476     68  GlobalStep               -0.392219  32096.47   100.00  
   477     68  GlobalStep               -0.392367  32096.47   100.00  
   478     68  GlobalStep               -0.392367  32096.47   100.00  
   479     68  GlobalStep               -0.215248  32096.47   100.00  
   480     68  AdjLocalStep             -0.393234  32096.47   100.00  
   481     68  GlobalStep               -0.391328  32096.47   100.00  
   482     68  GlobalStep               -0.684879  32096.47   100.00  
   483     68  GlobalStep               -0.392367  32096.47   100.00  
   484     68  GlobalStep               -0.392367  32096.47   100.00  
   485     68  GlobalStep               -0.392367  32096.47   100.00  
   486     68  AdjLocalStep             -0.394449  32096.47   100.00  
   487     68  GlobalStep               -0.413517  32096.47   100.00  
   488     68  GlobalStep               -0.396016  32096.47   100.00  
   489     68  GlobalStep               -0.352014  32096.47   100.00  
   490     68  AdjLocalStep             -0.393590  32096.47   100.00  
   491     68  GlobalStep               -0.413080  32096.47   100.00  
   492     68  GlobalStep               -0.394203  32096.47   100.00  
   493     68  GlobalStep               -0.390908  32096.47   100.00  
   494     68  GlobalStep               -0.402638  32096.47   100.00  
   495     68  GlobalStep               -0.458077  32096.47   100.00  
   496     68  AdjLocalStep             -0.454902  32096.47   100.00  
   497     68  GlobalStep               -0.449189  32096.47   100.00  
   498     68  GlobalStep               -0.427578  32096.48   100.00  
   499     68  GlobalStep               -0.536973  32096.48   100.00  
   500     68  GlobalStep               -0.365687  32096.48   100.00  
   501     68  GlobalStep               -0.445023  32096.48   100.00  
   502     68  RefinementStep           -0.726418  32096.48   100.00  
   503     68  Restart                             32096.48
   503     69  Initialization           -0.215248  36233.28   100.00  
   503     69  Initialization           -0.390287  36233.28   100.00  
   503     69  Initialization           -0.396476  36233.28   100.00  
   503     69  Initialization           -0.215248  36233.28   100.00  
   503     69  Initialization           -0.215248  36233.28   100.00  
   503     69  Initialization           -0.393169  36233.28   100.00  
   503     69  Initialization           -0.352446  36233.28   100.00  
   503     69  Initialization           -0.228343  36233.28   100.00  
   503     69  Initialization           -0.394542  36233.28   100.00  
   503     69  Initialization           -0.391688  36233.28   100.00  
   503     69  Initialization           -0.272728  36233.28   100.00  
   503     69  Initialization           -0.253455  36233.28   100.00  
   503     69  Initialization           -0.452858  36233.28   100.00  
   503     69  Initialization           -0.215248  36233.28   100.00  
   503     69  Initialization           -0.348413  36233.28   100.00  
   504     76  Discarded                           36233.31
   505     77  Discarded                           36233.33
   506     77  Discarded                           36233.33
   507     77  Discarded                           36233.34
   508     83  Discarded                           36233.37
   509     84  Discarded                           36233.38
   510     84  Discarded                           36233.39
   511     84  Discarded                           36233.39
   512     86  Discarded                           36243.35
   513     86  Discarded                           36243.56
   514     86  Discarded                           36243.73
   515     86  Discarded                           36243.73
   516     86  Discarded                           36243.73
   517     87  Discarded                           36243.83
   518     87  Discarded                           36244.06
   519     87  Discarded                           36244.06
   520     87  Discarded                           36244.06
   521     87  Discarded                           36244.06
   522     87  Discarded                           36244.06
   522     88  LocalStep                -0.392367  46166.35   100.00  
   523     88  LocalStep                -0.392367  46166.35   100.00  
   524     88  GlobalStep               -0.392367  46166.35   100.00  
   525     88  LocalStep                -0.392367  46166.35   100.00  
   526     88  LocalStep                -0.392367  46166.35   100.00  
   527     88  LocalStep                -0.392367  46166.35   100.00  
   528     88  LocalStep                -0.392367  46166.35   100.00  
   529     88  LocalStep                -0.392367  46166.35   100.00  
   530     88  LocalStep                -0.392367  46166.35   100.00  
   531     88  GlobalStep               -0.392367  46166.35   100.00  
   532     88  GlobalStep               -0.392367  46166.35   100.00  
   533     88  GlobalStep               -0.388130  46166.35   100.00  
   534     88  GlobalStep               -0.392367  46166.35   100.00  
   535     88  GlobalStep               -0.392367  46166.35   100.00  
   536     88  GlobalStep               -0.392367  46166.36   100.00  
   537     88  GlobalStep               -0.392367  46166.36   100.00  
   538     88  GlobalStep               -0.388763  46166.36   100.00  
   539     88  GlobalStep               -0.392367  46166.36   100.00  
   540     88  GlobalStep               -0.392367  46166.36   100.00  
   541     88  GlobalStep               -0.392367  46166.36   100.00  
   542     88  GlobalStep               -0.392367  46166.36   100.00  
   543     88  GlobalStep               -0.392367  46166.36   100.00  
   544     88  GlobalStep               -0.393169  46166.36   100.00  
   545     88  GlobalStep               -0.392367  46166.36   100.00  
   546     88  GlobalStep               -0.392367  46166.36   100.00  
   547     88  GlobalStep               -0.392367  46166.36   100.00  
   548     88  GlobalStep               -0.392367  46166.36   100.00  
   549     88  GlobalStep               -0.392367  46166.36   100.00  
   550     88  GlobalStep               -0.392367  46166.36   100.00  
   551     88  GlobalStep               -0.392367  46166.36   100.00  
   552     88  GlobalStep               -0.392367  46166.36   100.00  
   553     88  GlobalStep               -0.392367  46166.36   100.00  
   554     88  GlobalStep               -0.392367  46166.36   100.00  
   555     88  GlobalStep               -0.392367  46166.36   100.00  
   556     88  GlobalStep               -0.392367  46166.36   100.00  
   557     88  GlobalStep               -0.392367  46166.36   100.00  
   558     88  GlobalStep               -0.392367  46166.36   100.00  
   559     88  GlobalStep               -0.392367  46166.36   100.00  
   560     88  GlobalStep               -0.392367  46166.36   100.00  
   561     88  GlobalStep               -0.392367  46166.36   100.00  
   562     88  GlobalStep               -0.392367  46166.36   100.00  
   563     88  GlobalStep               -0.392367  46166.36   100.00  
   564     88  GlobalStep               -0.392367  46166.36   100.00  
   566     95  Discarded                           46166.50
   567     95  Discarded                           46166.50
   568     95  Discarded                           46166.50
   569     95  Discarded                           46166.50
   570     95  Discarded                           46166.50
   571     95  Discarded                           46166.50
   572     95  Discarded                           46166.51
   573     95  Discarded                           46166.51
   574     95  Discarded                           46166.52
   575     96  Discarded                           46169.14
   576     96  Discarded                           46169.14
   577     96  Discarded                           46169.14
   578     96  Discarded                           46169.14
   578     97  RefinementStep           -0.492651  50707.61   100.00  
   579     97  GlobalStep               -0.481579  50707.61   100.00  
   580     97  GlobalStep               -0.425154  50707.61   100.00  
   581     97  GlobalStep               -0.497926  50707.61   100.00  
   582     97  GlobalStep               -0.497043  50707.61   100.00  
   583     97  GlobalStep               -0.396055  50707.61   100.00  
   584     97  GlobalStep               -0.416043  50707.61   100.00  
   585     97  GlobalStep               -0.482934  50707.61   100.00  
   586     97  GlobalStep               -0.525031  50707.61   100.00  
   587     97  GlobalStep               -0.428758  50707.61   100.00  
   588     97  GlobalStep               -0.442247  50707.61   100.00  
   589     97  GlobalStep               -0.468913  50707.61   100.00  
   590     97  GlobalStep               -0.462789  50707.61   100.00  
   591     97  GlobalStep               -0.489240  50707.61   100.00  
   592     97  GlobalStep               -0.361120  50707.61   100.00  
   593     97  GlobalStep               -0.374937  50707.61   100.00  
   594     97  GlobalStep               -0.318210  50707.61   100.00  
   595     97  GlobalStep               -0.257952  50707.61   100.00  
   596     97  GlobalStep               -0.359293  50707.61   100.00  
   597     97  GlobalStep               -0.351861  50707.61   100.00  
   598     97  GlobalStep               -0.421012  50707.61   100.00  
   599     97  GlobalStep               -0.228643  50707.61   100.00  
   600     97  GlobalStep               -0.385967  50707.61   100.00  
   601     97  GlobalStep               -0.351664  50707.61   100.00  
   602     97  GlobalStep               -0.215248  50707.61   100.00  
   603     97  GlobalStep               -0.384388  50707.61   100.00  
   604     97  GlobalStep               -0.340985  50707.61   100.00  
   605     97  GlobalStep               -0.283862  50707.61   100.00  
   606     97  GlobalStep               -0.490927  50707.61   100.00  
   607     97  GlobalStep               -0.474977  50707.61   100.00  
   608     97  GlobalStep               -0.424183  50707.61   100.00  
   609     97  GlobalStep               -0.391114  50707.61   100.00  
   610     97  GlobalStep               -0.415017  50707.61   100.00  
   611     97  GlobalStep               -0.283687  50707.61   100.00  
   612     97  GlobalStep               -0.503667  50707.61   100.00  
   613     97  GlobalStep               -0.490818  50707.61   100.00  
   614     97  GlobalStep               -0.328326  50707.61   100.00  
   615     97  GlobalStep               -0.399101  50707.61   100.00  
   616     97  GlobalStep               -0.405676  50707.61   100.00  
   617     97  GlobalStep               -0.215248  50707.61   100.00  
   618     97  GlobalStep               -0.369125  50707.61   100.00  
   619     97  GlobalStep               -0.315194  50707.61   100.00  
   620     97  GlobalStep               -0.389053  50707.61   100.00  
   621     97  GlobalStep               -0.436290  50707.61   100.00  
   622     97  GlobalStep               -0.421705  50707.61   100.00  
   623     97  GlobalStep               -0.389518  50707.61   100.00  
   624     97  GlobalStep               -0.534305  50707.61   100.00  
   625     97  GlobalStep               -0.487419  50707.61   100.00  
   626     97  GlobalStep               -0.215381  50707.61   100.00  
   627     97  GlobalStep               -0.369462  50707.61   100.00  
   628     97  GlobalStep               -0.267179  50707.61   100.00  
   629     97  GlobalStep               -0.226705  50707.61   100.00  
   630     97  GlobalStep               -0.392367  50707.61   100.00  
   631     97  GlobalStep               -0.215248  50707.61   100.00  
   632     97  GlobalStep               -0.393463  50707.61   100.00  
   633     97  GlobalStep               -0.530231  50707.61   100.00  
   634     97  GlobalStep               -0.215248  50707.61   100.00  
   635     97  GlobalStep               -0.377644  50707.61   100.00  
   636     97  GlobalStep               -0.215083  50707.61   100.00  
   637     97  GlobalStep               -0.483765  50707.61   100.00  
   638     97  GlobalStep               -0.459317  50707.61   100.00  
   639     97  GlobalStep               -0.378372  50707.61   100.00  
   640     97  GlobalStep               -0.215248  50707.61   100.00  
   641     97  GlobalStep               -0.435668  50707.61   100.00  
   642     97  GlobalStep               -0.432621  50707.61   100.00  
   643     97  GlobalStep               -0.232239  50707.61   100.00  
   644     97  GlobalStep               -0.215248  50707.61   100.00  
   645     97  GlobalStep               -0.215248  50707.61   100.00  
   646     97  GlobalStep               -0.540569  50707.61   100.00  
   647     97  GlobalStep               -0.573818  50707.61   100.00  
   648     97  GlobalStep               -0.327188  50707.61   100.00  
   649     97  GlobalStep               -0.215248  50707.61   100.00  
   650     97  GlobalStep               -0.395758  50707.62   100.00  
   651     97  GlobalStep               -0.500073  50707.62   100.00  
   652     97  GlobalStep               -0.215248  50707.62   100.00  
   653     97  GlobalStep               -0.225284  50707.62   100.00  
   654     97  GlobalStep               -0.392030  50707.62   100.00  
   655     97  GlobalStep               -0.518934  50707.62   100.00  
   656     97  GlobalStep               -0.226972  50707.62   100.00  
   657     97  GlobalStep               -0.215248  50707.62   100.00  
   658     97  GlobalStep               -0.137677  50707.62   100.00  
   659     97  GlobalStep               -0.215248  50707.62   100.00  
   660     97  GlobalStep               -0.215248  50707.62   100.00  
   661     97  GlobalStep               -0.215248  50707.62   100.00  
   662     97  GlobalStep               -0.448885  50707.62   100.00  
   663     97  GlobalStep               -0.290033  50707.62   100.00  
   664     97  GlobalStep               -0.215248  50707.62   100.00  
   665     97  GlobalStep               -0.215248  50707.62   100.00  
   666     97  LocalStep                -0.381161  50707.62   100.00  
   667     97  LocalStep                -0.433340  50707.62   100.00  
   668     97  GlobalStep               -0.215248  50707.62   100.00  
   669     97  GlobalStep               -0.215248  50707.62   100.00  
   670     97  GlobalStep               -0.497852  50707.62   100.00  
Summary: iters 671 evals 502 noisy_evals 160 cycles  97 opt_time 50707.62 tot_time 50707.62 obj        -0.811750 gap 100.00
Val: -0.8117502158
X: 

[0.0387237852 0.967343566  0.0163844321 0.1044928632 0.9816676009
 0.9655207101 0.003837679  0.0079653913 0.1225945387 0.230808904
 0.9998590887 0.9768338986 0.1008312759]


Itercount: 671
Evalcount: 502
Fast_evalcount: 160
