# Supplementary material for: Black-box and surrogate optimization for tuning spiking neural models of striatum plasticity
Source: Front Neuroinform. 2022 Oct 20;16:1017222. doi: 10.3389/fninf.2022.1017222 (PMC9630480; doi:10.3389/fninf.2022.1017222)
Supplement: Supplementary file 1 [file Data_Sheet_1.ZIP › SHARED_DATA_TuningSpiking/RBFOpt/600FE_Slim/NRBF_Slm_600_16.txt]

  Iter  Cycle  Action             Objective value      Time      Gap
  ----  -----  ------             ---------------      ----      ---
     0      0  Initialization           -0.235770~   724.02   100.00  
     0      0  Initialization           -0.225296~   724.02   100.00  
     0      0  Initialization           -0.225296~   724.02   100.00  
     0      0  Initialization           -0.386258~   724.02   100.00  
     0      0  Initialization           -0.387352~   724.02   100.00 *
     0      0  Initialization           -0.225295~   724.02   100.00  
     0      0  Initialization           -0.192591~   724.02   100.00  
     0      0  Initialization           -0.225296~   724.02   100.00  
     0      0  Initialization           -0.225296~   724.02   100.00  
     0      0  Initialization           -0.373317~   724.02   100.00  
     0      0  Initialization           -0.387352~   724.02   100.00  
     0      0  Initialization           -0.251976~   724.02   100.00  
     0      0  Initialization           -0.387352~   724.02   100.00  
     0      0  Initialization           -0.225296~   724.02   100.00  
     0      0  Initialization           -0.335682~   724.02   100.00  
    54     15  LocalStep                -0.225296~  2117.52   100.00  
    60     16  GlobalStep               -0.172431~  2154.13   100.00  
    66     16  GlobalStep               -0.281986~  2184.03   100.00  
    70     16  GlobalStep               -0.266391~  2217.38   100.00  
    72     16  LocalStep                -0.227531~  2228.00   100.00  
    73     16  GlobalStep               -0.262858~  2228.00   100.00  
    74     16  LocalStep                -0.222762~  2228.86   100.00  
    75     16  GlobalStep               -0.270966~  2228.86   100.00  
    77     17  LocalStep                -0.243735~  2243.19   100.00  
    79     17  LocalStep                -0.239982~  2253.14   100.00  
    80     17  GlobalStep               -0.238080~  2266.64   100.00  
    81     17  LocalStep                -0.268525~  2268.06   100.00  
    82     17  LocalStep                -0.247332~  2269.69   100.00  
    84     18  GlobalStep               -0.225296~  2289.11   100.00  
    85     18  LocalStep                -0.237283~  2291.55   100.00  
    86     18  GlobalStep               -0.225296~  2293.58   100.00  
    87     18  LocalStep                -0.234939~  2335.86   100.00  
    88     18  GlobalStep               -0.225296~  2338.72   100.00  
    89     18  RefinementStep           -0.225296~  2341.33   100.00  
    90     18  GlobalStep               -0.225296~  2350.69   100.00  
    91     19  GlobalStep               -0.229221~  2355.23   100.00  
    92     19  GlobalStep               -0.225296~  2364.40   100.00  
    93     19  GlobalStep               -0.225296~  2376.90   100.00  
    94     19  GlobalStep               -0.225296~  2380.11   100.00  
   115     19  GlobalStep               -0.225296~  3738.80   100.00  
   118     19  GlobalStep               -0.227267~  3913.81   100.00  
   119     20  GlobalStep               -0.225296~  4134.32   100.00  
   121     20  GlobalStep               -0.391446   9889.20   100.00 *
   122     20  GlobalStep               -0.315655   9889.20   100.00  
   123     20  GlobalStep               -0.240049~  9889.20   100.00  
   124     20  GlobalStep               -0.392367   9889.20   100.00 *
   125     20  GlobalStep               -0.392367   9889.20   100.00  
   126     20  GlobalStep               -0.384316   9889.20   100.00  
   127     20  LocalStep                -0.390572   9889.20   100.00  
   128     20  RefinementStep           -0.392367   9889.20   100.00  
   129     20  GlobalStep               -0.392367   9889.20   100.00  
   130     20  GlobalStep               -0.392367   9889.21   100.00  
   131     20  GlobalStep               -0.392367   9889.21   100.00  
   132     20  GlobalStep               -0.392367   9889.21   100.00  
   133     20  GlobalStep               -0.392367   9889.21   100.00  
   134     20  GlobalStep               -0.392367   9889.21   100.00  
   135     20  GlobalStep               -0.392367   9889.21   100.00  
   136     20  GlobalStep               -0.392367   9889.21   100.00  
   137     20  GlobalStep               -0.365182   9889.21   100.00  
   138     20  LocalStep                -0.392367   9889.21   100.00  
   139     20  GlobalStep               -0.392367   9889.21   100.00  
   140     20  GlobalStep               -0.392367   9889.21   100.00  
   141     20  LocalStep                -0.392367   9889.21   100.00  
   142     20  LocalStep                -0.384190   9889.21   100.00  
   143     20  GlobalStep               -0.558645   9889.21   100.00 *
   144     20  GlobalStep               -0.309099   9889.21   100.00  
   145     20  GlobalStep               -0.284170   9889.21   100.00  
   146     20  LocalStep                -0.258428   9889.21   100.00  
   147     20  GlobalStep               -0.334185   9889.21   100.00  
   148     20  GlobalStep               -0.366934   9889.21   100.00  
   149     20  GlobalStep               -0.324451   9889.21   100.00  
   150     20  GlobalStep               -0.296579   9889.21   100.00  
   151     20  GlobalStep               -0.383569   9889.21   100.00  
   152     20  GlobalStep               -0.304957   9889.21   100.00  
   153     20  GlobalStep               -0.359724   9889.21   100.00  
   154     20  GlobalStep               -0.327851   9889.21   100.00  
   155     20  GlobalStep               -0.317403   9889.21   100.00  
   156     20  GlobalStep               -0.331531   9889.21   100.00  
   157     20  LocalStep                -0.376033   9889.21   100.00  
   158     20  GlobalStep               -0.361433   9889.21   100.00  
   159     20  GlobalStep               -0.347294   9889.21   100.00  
   160     20  GlobalStep               -0.392367   9889.21   100.00  
   161     20  GlobalStep               -0.392367   9889.21   100.00  
   162     20  GlobalStep               -0.369010   9889.21   100.00  
   163     20  GlobalStep               -0.392367   9889.21   100.00  
   164     20  GlobalStep               -0.392367   9889.21   100.00  
   165     20  GlobalStep               -0.390072   9889.21   100.00  
   166     20  GlobalStep               -0.392367   9889.21   100.00  
   167     20  GlobalStep               -0.392367   9889.21   100.00  
   168     20  GlobalStep               -0.357680   9889.21   100.00  
   169     20  GlobalStep               -0.392367   9889.21   100.00  
   170     20  GlobalStep               -0.392367   9889.21   100.00  
   171     20  GlobalStep               -0.392367   9889.21   100.00  
   172     20  GlobalStep               -0.321328   9889.21   100.00  
   173     20  GlobalStep               -0.392367   9889.21   100.00  
   174     20  GlobalStep               -0.392367   9889.21   100.00  
   175     20  GlobalStep               -0.392367   9889.21   100.00  
   176     20  GlobalStep               -0.392367   9889.21   100.00  
   177     20  LocalStep                -0.392367   9889.21   100.00  
   178     20  GlobalStep               -0.392367   9889.21   100.00  
   179     20  LocalStep                -0.392367   9889.21   100.00  
   180     20  GlobalStep               -0.392367   9889.21   100.00  
   181     20  GlobalStep               -0.392367   9889.21   100.00  
   182     20  GlobalStep               -0.392367   9889.21   100.00  
   183     20  GlobalStep               -0.392367   9889.21   100.00  
   184     20  GlobalStep               -0.392367   9889.21   100.00  
   185     20  LocalStep                -0.392367   9889.21   100.00  
   186     20  GlobalStep               -0.392367   9889.21   100.00  
   187     20  GlobalStep               -0.392367   9889.21   100.00  
   188     20  GlobalStep               -0.392367   9889.22   100.00  
   189     20  GlobalStep               -0.392367   9889.22   100.00  
   190     20  GlobalStep               -0.392367   9889.22   100.00  
   191     20  GlobalStep               -0.392367   9889.22   100.00  
   192     20  GlobalStep               -0.392367   9889.22   100.00  
   193     20  GlobalStep               -0.392367   9889.22   100.00  
   194     20  GlobalStep               -0.392367   9889.22   100.00  
   195     20  GlobalStep               -0.336146   9889.22   100.00  
   196     20  GlobalStep               -0.392367   9889.22   100.00  
   197     20  GlobalStep               -0.392367   9889.22   100.00  
   198     20  GlobalStep               -0.392385   9889.22   100.00  
   199     20  LocalStep                -0.392367   9889.22   100.00  
   200     20  Switching to accurate mode           9889.22
   200     20  GlobalStep               -0.392367   9889.22   100.00  
   201     20  GlobalStep               -0.392367   9889.22   100.00  
   202     20  GlobalStep               -0.392367   9889.22   100.00  
   203     20  GlobalStep               -0.392367   9889.22   100.00  
   204     20  GlobalStep               -0.392367   9889.22   100.00  
   205     20  GlobalStep               -0.392367   9889.22   100.00  
   206     20  GlobalStep               -0.392367   9889.22   100.00  
   207     20  GlobalStep               -0.389065   9889.22   100.00  
   208     20  GlobalStep               -0.392367   9889.22   100.00  
   209     20  GlobalStep               -0.392367   9889.22   100.00  
   210     20  GlobalStep               -0.392367   9889.22   100.00  
   211     20  GlobalStep               -0.392367   9889.22   100.00  
   212     20  GlobalStep               -0.392367   9889.22   100.00  
   213     20  GlobalStep               -0.392367   9889.22   100.00  
   214     20  GlobalStep               -0.392367   9889.22   100.00  
   215     35  GlobalStep               -0.388875  14958.05   100.00  
   216     35  GlobalStep               -0.392367  15363.80   100.00  
   217     36  GlobalStep               -0.388352  15421.76   100.00  
   218     36  GlobalStep               -0.392367  15535.71   100.00  
   219     36  GlobalStep               -0.392367  15541.42   100.00  
   220     36  GlobalStep               -0.392367  15627.86   100.00  
   221     36  GlobalStep               -0.392367  15631.80   100.00  
   222     36  GlobalStep               -0.392367  15643.72   100.00  
   223     37  GlobalStep               -0.392367  15728.86   100.00  
   224     37  GlobalStep               -0.392367  15737.46   100.00  
   225     37  GlobalStep               -0.392367  15741.83   100.00  
   226     37  GlobalStep               -0.392367  15741.83   100.00  
   227     37  GlobalStep               -0.392367  15751.40   100.00  
   228     37  GlobalStep               -0.392367  15759.63   100.00  
   229     38  GlobalStep               -0.392367  15764.53   100.00  
   230     38  GlobalStep               -0.392367  15771.35   100.00  
   231     38  GlobalStep               -0.393260  15798.22   100.00  
   232     38  GlobalStep               -0.392367  15818.59   100.00  
   233     38  GlobalStep               -0.392367  15832.14   100.00  
   234     38  GlobalStep               -0.392367  15870.37   100.00  
   235     39  GlobalStep               -0.392367  15880.78   100.00  
   236     39  GlobalStep               -0.392367  15888.30   100.00  
   237     39  GlobalStep               -0.392367  15888.30   100.00  
   238     39  GlobalStep               -0.392367  15893.14   100.00  
   239     39  GlobalStep               -0.392367  15893.14   100.00  
   240     39  GlobalStep               -0.392367  15902.89   100.00  
   241     39  GlobalStep               -0.392367  15907.90   100.00  
   242     40  GlobalStep               -0.392367  15921.50   100.00  
   243     40  GlobalStep               -0.392367  15926.72   100.00  
   244     40  GlobalStep               -0.392367  15932.06   100.00  
   245     40  GlobalStep               -0.392367  15932.06   100.00  
   246     40  GlobalStep               -0.391743  15961.38   100.00  
   247     41  GlobalStep               -0.392367  15987.50   100.00  
   248     41  GlobalStep               -0.388179  15987.50   100.00  
   249     41  GlobalStep               -0.270017  20432.92   100.00  
   250     41  GlobalStep               -0.215248  20432.92   100.00  
   251     41  GlobalStep               -0.215248  20432.92   100.00  
   252     41  GlobalStep               -0.502533  20432.92   100.00  
   253     41  GlobalStep               -0.333026  20432.92   100.00  
   254     41  LocalStep                -0.260763  20432.92   100.00  
   255     41  GlobalStep               -0.215248  20432.92   100.00  
   256     41  GlobalStep               -0.215248  20432.92   100.00  
   257     41  GlobalStep               -0.376219  20432.92   100.00  
   258     41  GlobalStep               -0.308168  20432.92   100.00  
   259     41  GlobalStep               -0.312614  20432.92   100.00  
   260     41  LocalStep                -0.289266  20432.92   100.00  
   261     41  GlobalStep               -0.387909  20432.92   100.00  
   262     41  GlobalStep               -0.503467  20432.92   100.00  
   263     41  GlobalStep               -0.215248  20432.92   100.00  
   264     41  GlobalStep               -0.371344  20432.92   100.00  
   265     41  GlobalStep               -0.215248  20432.92   100.00  
   266     41  LocalStep                -0.391688  20432.92   100.00  
   267     41  GlobalStep               -0.215248  20432.92   100.00  
   268     41  GlobalStep               -0.269810  20432.92   100.00  
   269     41  GlobalStep               -0.215248  20432.92   100.00  
   270     41  GlobalStep               -0.367524  20432.92   100.00  
   271     41  GlobalStep               -0.391112  20432.92   100.00  
   272     41  LocalStep                -0.237166  20432.92   100.00  
   273     41  GlobalStep               -0.387050  20432.92   100.00  
   274     41  GlobalStep               -0.215248  20432.92   100.00  
   275     41  GlobalStep               -0.344513  20432.92   100.00  
   276     41  GlobalStep               -0.269847  20432.93   100.00  
   277     41  GlobalStep               -0.389730  20432.93   100.00  
   278     41  LocalStep                -0.338551  20432.93   100.00  
   279     41  GlobalStep               -0.219263  20432.93   100.00  
   280     41  GlobalStep               -0.525778  20432.93   100.00  
   281     41  GlobalStep               -0.377492  20432.93   100.00  
   282     41  GlobalStep               -0.360729  20432.93   100.00  
   283     41  GlobalStep               -0.358324  20432.93   100.00  
   284     41  LocalStep                -0.215248  20432.93   100.00  
   285     41  GlobalStep               -0.218411  20432.93   100.00  
   286     41  GlobalStep               -0.584586  20432.93   100.00 *
   287     41  GlobalStep               -0.392381  20432.93   100.00  
   288     41  GlobalStep               -0.392367  20432.93   100.00  
   289     41  GlobalStep               -0.392367  20432.93   100.00  
   290     41  LocalStep                -0.490774  20432.93   100.00  
   291     41  GlobalStep               -0.391885  20432.93   100.00  
   292     41  GlobalStep               -0.438120  20432.93   100.00  
   293     41  GlobalStep               -0.392367  20432.93   100.00  
   294     41  LocalStep                -0.436703  20432.93   100.00  
   295     41  GlobalStep               -0.462060  20432.93   100.00  
   296     41  GlobalStep               -0.520463  20432.93   100.00  
   297     41  GlobalStep               -0.381098  20432.93   100.00  
   298     41  LocalStep                -0.399059  20432.93   100.00  
   299     41  GlobalStep               -0.543613  20432.93   100.00  
   300     41  GlobalStep               -0.374468  20432.93   100.00  
   301     41  GlobalStep               -0.386730  20432.93   100.00  
   302     41  GlobalStep               -0.366080  20432.93   100.00  
   303     41  LocalStep                -0.228850  20432.93   100.00  
   304     41  GlobalStep               -0.247329  20432.93   100.00  
   305     41  GlobalStep               -0.242117  20432.93   100.00  
   306     41  GlobalStep               -0.392367  20432.93   100.00  
   307     41  LocalStep                -0.432318  20432.93   100.00  
   308     41  GlobalStep               -0.448030  20432.93   100.00  
   309     41  GlobalStep               -0.382865  20432.93   100.00  
   310     41  GlobalStep               -0.393088  20432.93   100.00  
   311     41  LocalStep                -0.546888  20432.93   100.00  
   312     41  GlobalStep               -0.523032  20432.93   100.00  
   313     41  GlobalStep               -0.523491  20432.93   100.00  
   314     41  LocalStep                -0.215248  20432.93   100.00  
   315     41  GlobalStep               -0.217290  20432.93   100.00  
   316     41  GlobalStep               -0.389829  20432.93   100.00  
   317     41  GlobalStep               -0.215248  20432.93   100.00  
   318     41  LocalStep                -0.361695  20432.93   100.00  
   319     41  GlobalStep               -0.386227  20432.93   100.00  
   320     41  GlobalStep               -0.580700  20432.93   100.00  
   321     41  LocalStep                -0.404707  20432.93   100.00  
   322     41  GlobalStep               -0.362293  20432.93   100.00  
   323     41  GlobalStep               -0.294874  20432.93   100.00  
   324     41  LocalStep                -0.498680  20432.93   100.00  
   325     41  GlobalStep               -0.380615  20432.93   100.00  
   326     41  GlobalStep               -0.413855  20432.93   100.00  
   327     41  LocalStep                -0.455174  20432.93   100.00  
   328     41  GlobalStep               -0.526817  20432.93   100.00  
   329     41  GlobalStep               -0.557700  20432.93   100.00  
   330     41  LocalStep                -0.487147  20432.93   100.00  
   331     41  GlobalStep               -0.485017  20432.93   100.00  
   332     41  GlobalStep               -0.545770  20432.93   100.00  
   333     41  GlobalStep               -0.349860  20432.93   100.00  
   334     41  LocalStep                -0.215248  20432.93   100.00  
   335     41  GlobalStep               -0.217832  20432.93   100.00  
   336     41  GlobalStep               -0.217310  20432.93   100.00  
   337     41  LocalStep                -0.216313  20432.93   100.00  
   338     41  GlobalStep               -0.547168  20432.93   100.00  
   339     41  GlobalStep               -0.399344  20432.93   100.00  
   340     41  RefinementStep           -0.215248  20432.93   100.00  
   341     41  LocalStep                -0.315014  20432.93   100.00  
   342     56  GlobalStep               -0.392155  25813.36   100.00  
   343     56  GlobalStep               -0.392367  25961.46   100.00  
   344     57  GlobalStep               -0.392367  25971.20   100.00  
   345     57  GlobalStep               -0.392367  26024.98   100.00  
   346     57  GlobalStep               -0.392367  26064.25   100.00  
   347     57  GlobalStep               -0.392645  26129.09   100.00  
   348     57  GlobalStep               -0.392367  26151.27   100.00  
   349     57  GlobalStep               -0.390836  26223.57   100.00  
   350     58  GlobalStep               -0.392367  26234.04   100.00  
   351     58  GlobalStep               -0.392367  26297.93   100.00  
   352     58  GlobalStep               -0.392367  26313.00   100.00  
   353     58  GlobalStep               -0.392367  26341.98   100.00  
   354     58  GlobalStep               -0.392367  26423.05   100.00  
   355     58  GlobalStep               -0.393438  26503.51   100.00  
   356     59  GlobalStep               -0.390783  26536.59   100.00  
   357     59  GlobalStep               -0.392367  26572.32   100.00  
   358     59  GlobalStep               -0.392367  26583.43   100.00  
   359     59  GlobalStep               -0.392367  26593.91   100.00  
   360     59  GlobalStep               -0.392367  26593.91   100.00  
   361     59  GlobalStep               -0.391761  26623.45   100.00  
   362     60  GlobalStep               -0.392367  26728.24   100.00  
   363     60  GlobalStep               -0.392367  26745.93   100.00  
   364     60  GlobalStep               -0.392367  26762.81   100.00  
   365     60  GlobalStep               -0.330600  26829.97   100.00  
   366     60  GlobalStep               -0.392367  26848.00   100.00  
   367     60  GlobalStep               -0.393458  26893.37   100.00  
   368     61  GlobalStep               -0.392367  26922.57   100.00  
   369     61  GlobalStep               -0.392367  26933.63   100.00  
   370     61  GlobalStep               -0.392367  26933.63   100.00  
   371     61  GlobalStep               -0.319133  27043.92   100.00  
   372     61  GlobalStep               -0.391289  27055.34   100.00  
   373     61  GlobalStep               -0.387166  27068.71   100.00  
   374     62  LocalStep                -0.215248  27080.12   100.00  
   375     62  GlobalStep               -0.398817  27100.28   100.00  
   376     62  GlobalStep               -0.378079  27137.52   100.00  
   377     62  GlobalStep               -0.293510  27157.40   100.00  
   378     62  GlobalStep               -0.394191  27169.58   100.00  
   379     62  GlobalStep               -0.371516  27297.09   100.00  
   380     63  GlobalStep               -0.324456  27309.03   100.00  
   381     63  GlobalStep               -0.366760  27374.34   100.00  
   382     63  GlobalStep               -0.341444  27386.50   100.00  
   383     63  GlobalStep               -0.230634  27386.50   100.00  
   384     63  GlobalStep               -0.335503  27398.81   100.00  
   385     63  GlobalStep               -0.283664  27427.55   100.00  
   386     64  GlobalStep               -0.223482  27507.16   100.00  
   387     64  LocalStep                -0.605139  32099.39   100.00 *
   388     64  GlobalStep               -0.507610  32099.39   100.00  
   389     64  GlobalStep               -0.408881  32099.39   100.00  
   390     64  GlobalStep               -0.222869  32099.39   100.00  
   391     64  GlobalStep               -0.258018  32099.39   100.00  
   392     64  GlobalStep               -0.392367  32099.39   100.00  
   393     64  LocalStep                -0.522955  32099.40   100.00  
   394     64  GlobalStep               -0.343785  32099.40   100.00  
   395     64  GlobalStep               -0.294030  32099.40   100.00  
   396     64  GlobalStep               -0.251704  32099.40   100.00  
   397     64  GlobalStep               -0.392367  32099.40   100.00  
   398     64  GlobalStep               -0.554910  32099.40   100.00  
   399     64  AdjLocalStep             -0.377500  32099.40   100.00  
   400     64  GlobalStep               -0.314221  32099.40   100.00  
   401     64  GlobalStep               -0.304842  32099.40   100.00  
   402     64  GlobalStep               -0.238406  32099.40   100.00  
   403     64  GlobalStep               -0.369856  32099.40   100.00  
   404     64  GlobalStep               -0.346111  32099.40   100.00  
   405     64  AdjLocalStep             -0.313881  32099.40   100.00  
   406     64  GlobalStep               -0.336524  32099.40   100.00  
   407     64  GlobalStep               -0.423479  32099.40   100.00  
   408     64  GlobalStep               -0.232939  32099.40   100.00  
   409     64  GlobalStep               -0.392367  32099.40   100.00  
   410     64  GlobalStep               -0.365927  32099.40   100.00  
   411     64  AdjLocalStep             -0.337577  32099.40   100.00  
   412     64  GlobalStep               -0.325101  32099.40   100.00  
   413     64  GlobalStep               -0.602485  32099.40   100.00  
   414     64  GlobalStep               -0.392367  32099.40   100.00  
   415     64  GlobalStep               -0.392367  32099.40   100.00  
   416     64  GlobalStep               -0.215248  32099.40   100.00  
   417     64  AdjLocalStep             -0.401699  32099.40   100.00  
   418     64  GlobalStep               -0.373364  32099.40   100.00  
   419     64  GlobalStep               -0.422394  32099.40   100.00  
   420     64  GlobalStep               -0.385849  32099.40   100.00  
   421     64  GlobalStep               -0.221040  32099.40   100.00  
   422     64  GlobalStep               -0.388071  32099.40   100.00  
   423     64  AdjLocalStep             -0.362792  32099.40   100.00  
   424     64  GlobalStep               -0.340409  32099.40   100.00  
   425     64  GlobalStep               -0.443719  32099.40   100.00  
   426     64  GlobalStep               -0.392367  32099.40   100.00  
   427     64  GlobalStep               -0.215248  32099.40   100.00  
   428     64  GlobalStep               -0.392367  32099.40   100.00  
   429     64  AdjLocalStep             -0.382289  32099.40   100.00  
   430     64  GlobalStep               -0.300598  32099.40   100.00  
   431     64  GlobalStep               -0.290016  32099.40   100.00  
   432     64  GlobalStep               -0.215248  32099.40   100.00  
   433     64  AdjLocalStep             -0.265203  32099.40   100.00  
   434     64  GlobalStep               -0.608062  32099.40   100.00 *
   435     64  GlobalStep               -0.354968  32099.40   100.00  
   436     64  GlobalStep               -0.337296  32099.40   100.00  
   437     64  AdjLocalStep             -0.422593  32099.40   100.00  
   438     64  GlobalStep               -0.315483  32099.40   100.00  
   439     64  GlobalStep               -0.494002  32099.40   100.00  
   440     64  GlobalStep               -0.258658  32099.40   100.00  
   441     64  AdjLocalStep             -0.376437  32099.40   100.00  
   442     64  GlobalStep               -0.584351  32099.40   100.00  
   443     64  GlobalStep               -0.568889  32099.40   100.00  
   444     64  AdjLocalStep             -0.361833  32099.40   100.00  
   445     64  GlobalStep               -0.536637  32099.40   100.00  
   446     64  GlobalStep               -0.484520  32099.40   100.00  
   447     64  GlobalStep               -0.265033  32099.40   100.00  
   448     64  GlobalStep               -0.215248  32099.40   100.00  
   449     64  AdjLocalStep             -0.364261  32099.40   100.00  
   450     64  GlobalStep               -0.355200  32099.40   100.00  
   451     64  GlobalStep               -0.543795  32099.40   100.00  
   452     64  GlobalStep               -0.290198  32099.40   100.00  
   453     64  AdjLocalStep             -0.333326  32099.40   100.00  
   454     64  GlobalStep               -0.352264  32099.40   100.00  
   455     64  GlobalStep               -0.379714  32099.41   100.00  
   456     64  AdjLocalStep             -0.343701  32099.41   100.00  
   457     64  GlobalStep               -0.362531  32099.41   100.00  
   458     64  GlobalStep               -0.380876  32099.41   100.00  
   459     64  AdjLocalStep             -0.437632  32099.41   100.00  
   460     64  GlobalStep               -0.383350  32099.41   100.00  
   461     64  GlobalStep               -0.372568  32099.41   100.00  
   462     64  GlobalStep               -0.226366  32099.41   100.00  
   463     64  AdjLocalStep             -0.380849  32099.41   100.00  
   464     64  GlobalStep               -0.519424  32099.41   100.00  
   465     64  GlobalStep               -0.363004  32099.41   100.00  
   466     64  LocalStep                -0.587492  32099.41   100.00  
   467     64  GlobalStep               -0.630157  32099.41   100.00 *
   468     64  GlobalStep               -0.349079  32099.41   100.00  
   469     64  AdjLocalStep             -0.363737  32099.41   100.00  
   470     64  GlobalStep               -0.387448  32099.41   100.00  
   471     64  LocalStep                -0.601482  32099.41   100.00  
   472     64  GlobalStep               -0.343746  32099.41   100.00  
   473     64  LocalStep                -0.612760  32099.41   100.00  
   474     64  GlobalStep               -0.500229  32099.41   100.00  
   475     64  GlobalStep               -0.226018  32099.41   100.00  
   476     64  LocalStep                -0.605656  32099.41   100.00  
   477     64  GlobalStep               -0.375990  32099.41   100.00  
   478     64  LocalStep                -0.569633  32099.41   100.00  
   479     64  GlobalStep               -0.416586  32099.41   100.00  
   480     64  GlobalStep               -0.222106  32099.41   100.00  
   481     64  RefinementStep           -0.536023  32099.41   100.00  
   482     79  GlobalStep               -0.390615  36630.12   100.00  
   483     80  GlobalStep               -0.392367  36648.77   100.00  
   484     80  GlobalStep               -0.392367  36696.47   100.00  
   485     80  GlobalStep               -0.392367  36867.75   100.00  
   486     80  GlobalStep               -0.392367  36991.07   100.00  
   487     80  GlobalStep               -0.392367  37057.11   100.00  
   488     80  GlobalStep               -0.392367  37078.24   100.00  
   489     81  GlobalStep               -0.392367  37163.85   100.00  
   490     81  GlobalStep               -0.392367  37272.87   100.00  
   491     81  GlobalStep               -0.392367  37409.42   100.00  
   492     81  GlobalStep               -0.392367  37428.97   100.00  
   493     81  GlobalStep               -0.392367  37448.49   100.00  
   494     81  GlobalStep               -0.392367  37468.37   100.00  
   495     82  GlobalStep               -0.392367  37490.14   100.00  
   496     82  GlobalStep               -0.392367  37560.55   100.00  
   497     82  GlobalStep               -0.392367  37732.72   100.00  
   498     82  GlobalStep               -0.392585  37811.68   100.00  
   499     82  GlobalStep               -0.392367  37895.39   100.00  
   500     82  GlobalStep               -0.392367  37915.77   100.00  
   501     83  GlobalStep               -0.392663  38075.85   100.00  
   502     83  GlobalStep               -0.392367  38140.27   100.00  
   503     83  GlobalStep               -0.392367  38160.85   100.00  
   504     83  GlobalStep               -0.392367  38279.80   100.00  
   505     83  GlobalStep               -0.392054  38300.42   100.00  
   506     83  GlobalStep               -0.392367  38320.97   100.00  
   507     84  GlobalStep               -0.391743  38442.98   100.00  
   508     84  GlobalStep               -0.392367  38542.75   100.00  
   509     84  GlobalStep               -0.392367  38564.20   100.00  
   510     84  GlobalStep               -0.392367  38585.67   100.00  
   511     84  GlobalStep               -0.392367  38607.68   100.00  
   512     84  GlobalStep               -0.392367  38607.69   100.00  
   513     85  GlobalStep               -0.392367  38652.49   100.00  
   514     85  GlobalStep               -0.321555  38652.49   100.00  
   515     85  GlobalStep               -0.391283  38697.36   100.00  
   516     85  GlobalStep               -0.392367  38780.23   100.00  
   517     85  GlobalStep               -0.392367  38818.20   100.00  
   518     85  GlobalStep               -0.392367  38841.11   100.00  
   519     86  GlobalStep               -0.392367  38863.96   100.00  
   520     86  GlobalStep               -0.392367  38863.96   100.00  
   521     86  GlobalStep               -0.392367  38910.22   100.00  
   522     86  GlobalStep               -0.392367  38989.01   100.00  
   523     86  GlobalStep               -0.392367  39033.73   100.00  
   524     86  GlobalStep               -0.392367  39066.84   100.00  
   525     87  GlobalStep               -0.392367  39090.64   100.00  
   526     87  GlobalStep               -0.392367  39114.91   100.00  
   527     87  RefinementStep           -0.645682  44085.77   100.00 *
   528     87  GlobalStep               -0.607342  44085.77   100.00  
   529     87  GlobalStep               -0.561679  44085.77   100.00  
   530     87  LocalStep                -0.607306  44085.77   100.00  
   531     87  GlobalStep               -0.586770  44085.77   100.00  
   532     87  GlobalStep               -0.520800  44085.77   100.00  
   533     87  LocalStep                -0.637705  44085.77   100.00  
   534     87  GlobalStep               -0.377170  44085.77   100.00  
   535     87  GlobalStep               -0.520812  44085.77   100.00  
   536     87  AdjLocalStep             -0.612340  44085.77   100.00  
   537     87  GlobalStep               -0.546678  44085.77   100.00  
   538     87  GlobalStep               -0.570255  44085.77   100.00  
   539     87  AdjLocalStep             -0.518866  44085.77   100.00  
   540     87  GlobalStep               -0.617639  44085.77   100.00  
   541     87  GlobalStep               -0.586794  44085.77   100.00  
   542     87  AdjLocalStep             -0.593251  44085.77   100.00  
   543     87  GlobalStep               -0.528485  44085.77   100.00  
   544     87  GlobalStep               -0.245805  44085.77   100.00  
   545     87  AdjLocalStep             -0.685411  44085.77   100.00 *
   546     87  GlobalStep               -0.566633  44085.77   100.00  
   547     87  GlobalStep               -0.445148  44085.77   100.00  
   548     87  AdjLocalStep             -0.442066  44085.77   100.00  
   549     87  GlobalStep               -0.283369  44085.77   100.00  
   550     87  GlobalStep               -0.281304  44085.77   100.00  
   551     87  GlobalStep               -0.615589  44085.77   100.00  
   552     87  AdjLocalStep             -0.573398  44085.77   100.00  
   553     87  GlobalStep               -0.614253  44085.77   100.00  
   554     87  GlobalStep               -0.522030  44085.77   100.00  
   555     87  AdjLocalStep             -0.561705  44085.77   100.00  
   556     87  GlobalStep               -0.383130  44085.77   100.00  
   557     87  GlobalStep               -0.596654  44085.77   100.00  
   558     87  AdjLocalStep             -0.253407  44085.77   100.00  
   559     87  GlobalStep               -0.488523  44085.77   100.00  
   560     87  GlobalStep               -0.655343  44085.77   100.00  
   561     87  AdjLocalStep             -0.562247  44085.77   100.00  
   562     87  GlobalStep               -0.246332  44085.77   100.00  
   563     87  GlobalStep               -0.602470  44085.77   100.00  
   564     87  AdjLocalStep             -0.577807  44085.77   100.00  
   565     87  GlobalStep               -0.387301  44085.77   100.00  
   566     87  GlobalStep               -0.329036  44085.77   100.00  
   567     87  GlobalStep               -0.439025  44085.77   100.00  
   568     87  AdjLocalStep             -0.499466  44085.77   100.00  
   569     87  GlobalStep               -0.364471  44085.77   100.00  
   570     87  GlobalStep               -0.653041  44085.77   100.00  
   571     87  AdjLocalStep             -0.587713  44085.77   100.00  
   572     87  GlobalStep               -0.623012  44085.77   100.00  
   573     87  GlobalStep               -0.630330  44085.77   100.00  
   574     87  AdjLocalStep             -0.630261  44085.77   100.00  
   575     87  GlobalStep               -0.215248  44085.77   100.00  
   576     87  GlobalStep               -0.587566  44085.77   100.00  
   577     87  GlobalStep               -0.586054  44085.77   100.00  
   578     87  AdjLocalStep             -0.577744  44085.77   100.00  
   579     87  GlobalStep               -0.215248  44085.77   100.00  
   580     87  GlobalStep               -0.392367  44085.77   100.00  
   581     87  GlobalStep               -0.392367  44085.77   100.00  
   582     87  GlobalStep               -0.465788  44085.77   100.00  
   583     87  GlobalStep               -0.603314  44085.77   100.00  
   584     87  AdjLocalStep             -0.609583  44085.77   100.00  
   585     87  GlobalStep               -0.392367  44085.77   100.00  
   586     87  GlobalStep               -0.392367  44085.77   100.00  
   587     87  GlobalStep               -0.392367  44085.77   100.00  
   588     87  GlobalStep               -0.549187  44085.77   100.00  
   589     87  GlobalStep               -0.582637  44085.77   100.00  
   590     87  AdjLocalStep             -0.597371  44085.77   100.00  
   591     87  GlobalStep               -0.395880  44085.77   100.00  
   592     87  GlobalStep               -0.392367  44085.77   100.00  
   593     87  GlobalStep               -0.392367  44085.77   100.00  
   594     87  GlobalStep               -0.614443  44085.77   100.00  
   595     87  GlobalStep               -0.609217  44085.77   100.00  
   596     87  AdjLocalStep             -0.579671  44085.77   100.00  
   597     87  GlobalStep               -0.413384  44085.77   100.00  
   598     87  GlobalStep               -0.392367  44085.77   100.00  
   599     87  GlobalStep               -0.392367  44085.77   100.00  
   600     87  GlobalStep               -0.537733  44085.78   100.00  
   601     87  GlobalStep               -0.526676  44085.78   100.00  
   602     87  AdjLocalStep             -0.600058  44085.78   100.00  
   603     87  GlobalStep               -0.349926  44085.78   100.00  
   604     87  GlobalStep               -0.392367  44085.78   100.00  
   605     87  GlobalStep               -0.392367  44085.78   100.00  
   606     87  GlobalStep               -0.607266  44085.78   100.00  
   607     87  GlobalStep               -0.571188  44085.78   100.00  
   608     87  AdjLocalStep             -0.425395  44085.78   100.00  
   609     87  GlobalStep               -0.392367  44085.78   100.00  
   610     87  GlobalStep               -0.392367  44085.78   100.00  
   611     87  GlobalStep               -0.392367  44085.78   100.00  
   612     87  GlobalStep               -0.445827  44085.78   100.00  
   613     87  GlobalStep               -0.417742  44085.78   100.00  
   614     87  AdjLocalStep             -0.577704  44085.78   100.00  
   615     87  GlobalStep               -0.392367  44085.78   100.00  
   616     87  GlobalStep               -0.392367  44085.78   100.00  
   617     87  GlobalStep               -0.392367  44085.78   100.00  
   618     87  GlobalStep               -0.647617  44085.78   100.00  
   619     87  GlobalStep               -0.606811  44085.78   100.00  
   620     87  AdjLocalStep             -0.604121  44085.78   100.00  
   621     87  GlobalStep               -0.389338  44085.78   100.00  
Summary: iters 622 evals 500 noisy_evals 137 cycles  87 opt_time 44085.78 tot_time 44085.78 obj        -0.685411 gap 100.00
Val: -0.6854113045
X: 

[0.9821873173 0.0450564814 0.9333672752 0.0519535847 0.0154142439
 0.9574877013 0.0741333396 0.0163454248 0.9686499175 0.9526124329
 0.0178492811 0.3536184212 0.0790083227]


Itercount: 622
Evalcount: 500
Fast_evalcount: 137
