# Supplementary material for: Black-box and surrogate optimization for tuning spiking neural models of striatum plasticity
Source: Front Neuroinform. 2022 Oct 20;16:1017222. doi: 10.3389/fninf.2022.1017222 (PMC9630480; doi:10.3389/fninf.2022.1017222)
Supplement: Supplementary file 1 [file Data_Sheet_1.ZIP › SHARED_DATA_TuningSpiking/RBFOpt/600FE_Slim/NRBF_Slm_600_17.txt]

  Iter  Cycle  Action             Objective value      Time      Gap
  ----  -----  ------             ---------------      ----      ---
     0      0  Initialization           -0.387619~   731.65   100.00 *
     0      0  Initialization           -0.225296~   731.65   100.00  
     0      0  Initialization           -0.225296~   731.65   100.00  
     0      0  Initialization           -0.228034~   731.65   100.00  
     0      0  Initialization           -0.257833~   731.65   100.00  
     0      0  Initialization           -0.225296~   731.65   100.00  
     0      0  Initialization           -0.079067~   731.65   100.00  
     0      0  Initialization           -0.384199~   731.65   100.00  
     0      0  Initialization           -0.387352~   731.65   100.00  
     0      0  Initialization           -0.225296~   731.65   100.00  
     0      0  Initialization           -0.225296~   731.65   100.00  
     0      0  Initialization           -0.231250~   731.65   100.00  
     0      0  Initialization           -0.244624~   731.65   100.00  
     0      0  Initialization           -0.387352~   731.65   100.00  
     0      0  Initialization           -0.335682~   731.65   100.00  
    55     15  GlobalStep               -0.250416~  1905.17   100.00  
    56     16  LocalStep                -0.276407~  1909.42   100.00  
    64     16  GlobalStep               -0.225296~  1945.14   100.00  
    65     16  GlobalStep               -0.278554~  1947.69   100.00  
    66     16  LocalStep                -0.271954~  1949.19   100.00  
    67     16  LocalStep                -0.237664~  1950.09   100.00  
    68     16  GlobalStep               -0.225296~  1955.89   100.00  
    69     17  GlobalStep               -0.278156~  1962.48   100.00  
    71     17  LocalStep                -0.237922~  1964.04   100.00  
    72     17  GlobalStep               -0.278278~  1966.42   100.00  
    73     17  GlobalStep               -0.225296~  1972.84   100.00  
    75     17  GlobalStep               -0.247701~  1974.94   100.00  
    76     17  LocalStep                -0.239393~  1977.99   100.00  
    77     18  GlobalStep               -0.225296~  1983.06   100.00  
    78     18  GlobalStep               -0.263400~  1984.80   100.00  
    79     18  GlobalStep               -0.245425~  1984.80   100.00  
    80     18  GlobalStep               -0.225296~  1986.71   100.00  
    83     18  LocalStep                -0.272270~  1994.94   100.00  
    84     18  GlobalStep               -0.249828~  1994.94   100.00  
    85     19  GlobalStep               -0.225296~  1997.75   100.00  
    86     19  GlobalStep               -0.259362~  2002.40   100.00  
    87     19  GlobalStep               -0.225296~  2002.40   100.00  
    88     19  GlobalStep               -0.238025~  2011.43   100.00  
    89     19  GlobalStep               -0.273130~  2018.57   100.00  
    90     19  GlobalStep               -0.227066~  2039.11   100.00  
    91     20  GlobalStep               -0.229102~  2050.26   100.00  
    92     20  GlobalStep               -0.236666~  2063.91   100.00  
    93     20  LocalStep                -0.230487~  2065.26   100.00  
    94     20  GlobalStep               -0.233696~  2067.17   100.00  
    95     20  LocalStep                -0.238035~  2106.37   100.00  
   120     20  LocalStep                -0.225296~  3156.39   100.00  
   124     21  LocalStep                -0.255280~  3336.67   100.00  
   125     21  GlobalStep               -0.330085   8401.17   100.00  
   126     21  GlobalStep               -0.392533   8401.17   100.00 *
   127     21  GlobalStep               -0.385352   8401.17   100.00  
   129     21  GlobalStep               -0.392367   8401.17   100.00  
   130     21  GlobalStep               -0.392367   8401.17   100.00  
   131     21  GlobalStep               -0.392367   8401.17   100.00  
   132     21  GlobalStep               -0.392367   8401.17   100.00  
   133     21  GlobalStep               -0.392367   8401.17   100.00  
   134     21  GlobalStep               -0.392367   8401.17   100.00  
   135     21  GlobalStep               -0.387328   8401.17   100.00  
   136     21  GlobalStep               -0.389001   8401.17   100.00  
   137     21  GlobalStep               -0.393932   8401.17   100.00 *
   138     21  GlobalStep               -0.392367   8401.17   100.00  
   139     21  GlobalStep               -0.392367   8401.17   100.00  
   140     21  LocalStep                -0.390452   8401.17   100.00  
   141     21  GlobalStep               -0.392481   8401.17   100.00  
   142     21  GlobalStep               -0.392367   8401.17   100.00  
   143     21  GlobalStep               -0.392367   8401.17   100.00  
   144     21  GlobalStep               -0.392481   8401.17   100.00  
   145     21  GlobalStep               -0.392367   8401.17   100.00  
   146     21  GlobalStep               -0.392367   8401.17   100.00  
   147     21  GlobalStep               -0.390371   8401.17   100.00  
   148     21  GlobalStep               -0.392367   8401.17   100.00  
   149     21  GlobalStep               -0.391417   8401.17   100.00  
   150     21  GlobalStep               -0.392367   8401.17   100.00  
   151     21  GlobalStep               -0.389763   8401.17   100.00  
   152     21  LocalStep                -0.392367   8401.17   100.00  
   154     21  LocalStep                -0.290912   8401.17   100.00  
   155     21  GlobalStep               -0.353871   8401.18   100.00  
   156     21  GlobalStep               -0.282514   8401.18   100.00  
   157     21  GlobalStep               -0.298974   8401.18   100.00  
   158     21  GlobalStep               -0.335086   8401.18   100.00  
   159     21  GlobalStep               -0.270856   8401.18   100.00  
   160     21  GlobalStep               -0.394477   8401.18   100.00 *
   161     21  GlobalStep               -0.382204   8401.18   100.00  
   162     21  GlobalStep               -0.335647   8401.18   100.00  
   163     21  GlobalStep               -0.349334   8401.18   100.00  
   164     21  GlobalStep               -0.375417   8401.18   100.00  
   165     21  GlobalStep               -0.367825   8401.18   100.00  
   166     21  GlobalStep               -0.391548   8401.18   100.00  
   167     21  GlobalStep               -0.344422   8401.18   100.00  
   168     21  GlobalStep               -0.298501   8401.18   100.00  
   169     21  GlobalStep               -0.380278   8401.18   100.00  
   170     21  GlobalStep               -0.364955   8401.18   100.00  
   171     21  GlobalStep               -0.367587   8401.18   100.00  
   172     21  GlobalStep               -0.384163   8401.18   100.00  
   173     21  GlobalStep               -0.387226   8401.18   100.00  
   174     21  GlobalStep               -0.389127   8401.18   100.00  
   175     21  GlobalStep               -0.390667   8401.18   100.00  
   176     21  GlobalStep               -0.389107   8401.18   100.00  
   177     21  GlobalStep               -0.392367   8401.18   100.00  
   178     21  GlobalStep               -0.385776   8401.18   100.00  
   179     21  GlobalStep               -0.386734   8401.18   100.00  
   180     21  LocalStep                -0.392367   8401.18   100.00  
   181     21  GlobalStep               -0.392367   8401.18   100.00  
   182     21  GlobalStep               -0.389810   8401.18   100.00  
   183     21  GlobalStep               -0.386398   8401.18   100.00  
   184     21  GlobalStep               -0.392367   8401.18   100.00  
   185     21  GlobalStep               -0.388899   8401.18   100.00  
   186     21  LocalStep                -0.392367   8401.18   100.00  
   187     21  GlobalStep               -0.390106   8401.18   100.00  
   188     21  GlobalStep               -0.392367   8401.18   100.00  
   189     21  GlobalStep               -0.391505   8401.18   100.00  
   190     21  GlobalStep               -0.392367   8401.18   100.00  
   191     21  GlobalStep               -0.388099   8401.18   100.00  
   192     21  GlobalStep               -0.388734   8401.18   100.00  
   193     21  GlobalStep               -0.386973   8401.18   100.00  
   194     21  LocalStep                -0.390636   8401.18   100.00  
   195     21  GlobalStep               -0.385344   8401.18   100.00  
   196     21  GlobalStep               -0.388990   8401.18   100.00  
   197     21  GlobalStep               -0.392367   8401.18   100.00  
   198     21  GlobalStep               -0.387557   8401.18   100.00  
   199     21  GlobalStep               -0.392367   8401.18   100.00  
   200     21  Switching to accurate mode           8401.18
   200     21  GlobalStep               -0.392473   8401.18   100.00  
   201     21  GlobalStep               -0.388708   8401.18   100.00  
   202     21  GlobalStep               -0.392367   8401.18   100.00  
   203     21  GlobalStep               -0.384382   8401.18   100.00  
   204     21  GlobalStep               -0.392263   8401.18   100.00  
   205     21  GlobalStep               -0.392367   8401.18   100.00  
   206     21  LocalStep                -0.392367   8401.18   100.00  
   207     21  GlobalStep               -0.388061   8401.18   100.00  
   208     21  GlobalStep               -0.392367   8401.18   100.00  
   209     21  RefinementStep           -0.386413   8401.18   100.00  
   210     21  GlobalStep               -0.377515   8401.18   100.00  
   211     21  GlobalStep               -0.387193   8401.18   100.00  
   212     21  GlobalStep               -0.388937   8401.18   100.00  
   213     21  GlobalStep               -0.389595   8401.18   100.00  
   214     21  LocalStep                -0.389908   8401.18   100.00  
   215     21  GlobalStep               -0.392367   8401.18   100.00  
   216     21  GlobalStep               -0.387902   8401.18   100.00  
   217     21  GlobalStep               -0.388782   8401.18   100.00  
   218     21  LocalStep                -0.392367   8401.18   100.00  
   219     21  GlobalStep               -0.389001   8401.18   100.00  
   221     25  Discarded                            8451.96
   222     26  Discarded                            8467.71
   223     27  Discarded                            8480.89
   224     28  Discarded                            8498.73
   225     29  Discarded                            8510.64
   226     30  Discarded                            8525.82
   227     31  Discarded                            8542.47
   228     32  Discarded                            8560.16
   229     33  Discarded                            8579.19
   230     34  Discarded                            8599.88
   231     35  Discarded                            8620.66
   232     36  Discarded                            8644.80
   233     37  Discarded                            8667.41
   234     38  Discarded                            8691.00
   235     38  Discarded                            8718.66
   236     39  Discarded                            8746.40
   236     39  GlobalStep               -0.392367  13917.94   100.00  
   237     39  GlobalStep               -0.392367  13917.94   100.00  
   238     39  GlobalStep               -0.392058  13930.49   100.00  
   239     39  GlobalStep               -0.392367  13985.25   100.00  
   240     39  GlobalStep               -0.392367  14014.50   100.00  
   241     40  GlobalStep               -0.392367  14019.22   100.00  
   242     40  GlobalStep               -0.392367  14026.30   100.00  
   243     40  GlobalStep               -0.392367  14026.30   100.00  
   244     40  GlobalStep               -0.392367  14030.75   100.00  
   245     40  GlobalStep               -0.392367  14035.19   100.00  
   247     40  Discarded                           14055.52
   248     41  Discarded                           14083.80
   248     41  GlobalStep               -0.387180  14187.75   100.00  
   249     41  GlobalStep               -0.392367  14753.32   100.00  
   250     41  GlobalStep               -0.392367  14758.03   100.00  
   251     41  GlobalStep               -0.392367  14758.03   100.00  
   252     41  GlobalStep               -0.392367  14758.03   100.00  
   253     41  GlobalStep               -0.392367  14758.03   100.00  
   254     41  GlobalStep               -0.392367  14758.03   100.00  
   255     41  GlobalStep               -0.392367  14758.03   100.00  
   256     41  GlobalStep               -0.392367  14758.03   100.00  
   257     41  GlobalStep               -0.392367  14758.03   100.00  
   258     41  GlobalStep               -0.392367  14758.03   100.00  
   259     41  GlobalStep               -0.392367  14758.03   100.00  
   260     41  GlobalStep               -0.392367  14758.03   100.00  
   261     41  GlobalStep               -0.390052  14758.03   100.00  
   262     41  GlobalStep               -0.392367  14758.03   100.00  
   263     41  GlobalStep               -0.392367  14758.03   100.00  
   264     41  GlobalStep               -0.392367  14758.03   100.00  
   265     41  GlobalStep               -0.392367  14758.03   100.00  
   266     41  GlobalStep               -0.392367  14758.03   100.00  
   267     41  GlobalStep               -0.392367  14758.03   100.00  
   268     41  GlobalStep               -0.392367  14758.04   100.00  
   269     41  GlobalStep               -0.392367  14758.04   100.00  
   270     41  GlobalStep               -0.392367  14758.04   100.00  
   272     43  Discarded                           14801.72
   273     44  Discarded                           14831.37
   274     45  Discarded                           14862.28
   275     45  Discarded                           14893.94
   275     45  GlobalStep               -0.389644  15874.97   100.00  
   276     45  GlobalStep               -0.392367  15874.97   100.00  
   277     45  GlobalStep               -0.392367  15874.97   100.00  
   278     45  GlobalStep               -0.389920  15874.97   100.00  
   279     45  GlobalStep               -0.390069  15876.40   100.00  
   280     45  GlobalStep               -0.388475  15876.40   100.00  
   281     45  GlobalStep               -0.388354  15876.40   100.00  
   282     45  GlobalStep               -0.392367  15876.40   100.00  
   283     45  GlobalStep               -0.387857  15876.40   100.00  
   284     45  GlobalStep               -0.389035  15876.40   100.00  
   285     45  GlobalStep               -0.391469  15876.40   100.00  
   286     45  GlobalStep               -0.391293  15876.40   100.00  
   287     45  GlobalStep               -0.392367  15876.40   100.00  
   288     45  GlobalStep               -0.392367  15876.40   100.00  
   289     45  GlobalStep               -0.389328  15876.40   100.00  
   290     45  GlobalStep               -0.392040  15876.40   100.00  
   291     45  GlobalStep               -0.392367  15876.41   100.00  
   292     45  GlobalStep               -0.390885  15876.41   100.00  
   293     45  GlobalStep               -0.392367  15876.41   100.00  
   294     45  AdjLocalStep             -0.389763  15876.41   100.00  
   295     45  GlobalStep               -0.392367  15876.41   100.00  
   296     45  GlobalStep               -0.392367  15876.41   100.00  
   297     45  LocalStep                -0.392367  15876.41   100.00  
   298     45  GlobalStep               -0.388595  15884.16   100.00  
   299     45  GlobalStep               -0.392367  15884.16   100.00  
   300     45  GlobalStep               -0.392367  15884.16   100.00  
   301     45  GlobalStep               -0.390623  15884.16   100.00  
   302     45  GlobalStep               -0.389769  15884.16   100.00  
   303     45  GlobalStep               -0.392367  15884.16   100.00  
   304     45  GlobalStep               -0.389876  15884.16   100.00  
   305     45  GlobalStep               -0.358670  15884.16   100.00  
   306     45  GlobalStep               -0.392367  15884.16   100.00  
   307     45  GlobalStep               -0.390338  15884.16   100.00  
   308     45  GlobalStep               -0.391115  15884.16   100.00  
   309     45  GlobalStep               -0.392367  15884.16   100.00  
   310     45  GlobalStep               -0.390751  15884.16   100.00  
   311     45  GlobalStep               -0.390610  15884.16   100.00  
   312     45  GlobalStep               -0.392367  15884.16   100.00  
   313     45  GlobalStep               -0.412887  15884.16   100.00 *
   314     45  GlobalStep               -0.390587  15884.16   100.00  
   315     45  GlobalStep               -0.388911  15884.16   100.00  
   316     45  GlobalStep               -0.390239  15884.16   100.00  
   317     45  GlobalStep               -0.392367  15884.16   100.00  
   318     45  GlobalStep               -0.391345  15884.16   100.00  
   319     45  GlobalStep               -0.390982  15884.16   100.00  
   320     45  GlobalStep               -0.392367  15884.17   100.00  
   321     45  GlobalStep               -0.388467  15884.17   100.00  
   322     45  GlobalStep               -0.392367  15884.17   100.00  
   323     45  GlobalStep               -0.391374  15884.17   100.00  
   324     45  GlobalStep               -0.389847  15884.17   100.00  
   325     45  GlobalStep               -0.392367  15884.17   100.00  
   326     45  GlobalStep               -0.390440  15884.17   100.00  
   327     45  GlobalStep               -0.389624  15884.17   100.00  
   328     45  GlobalStep               -0.392367  15884.17   100.00  
   329     45  GlobalStep               -0.392367  15884.17   100.00  
   330     45  GlobalStep               -0.391548  15884.17   100.00  
   331     45  GlobalStep               -0.390774  15884.17   100.00  
   332     45  AdjLocalStep             -0.392367  15884.17   100.00  
   333     45  GlobalStep               -0.391175  15884.17   100.00  
   334     45  GlobalStep               -0.392367  15884.17   100.00  
   335     46  GlobalStep               -0.215248  15912.48   100.00  
   336     46  RefinementStep           -0.388069  15912.48   100.00  
   337     46  LocalStep                -0.408000  15912.48   100.00  
   339     48  Discarded                           15974.37
   340     49  Discarded                           16004.18
   341     51  Discarded                           16091.09
   341     56  GlobalStep               -0.392367  19145.42   100.00  
   342     56  GlobalStep               -0.392367  19145.42   100.00  
   343     56  GlobalStep               -0.392367  20666.61   100.00  
   344     57  GlobalStep               -0.392367  20674.42   100.00  
   345     57  GlobalStep               -0.392367  20872.23   100.00  
   346     57  GlobalStep               -0.392367  20882.97   100.00  
   347     57  GlobalStep               -0.392367  20891.48   100.00  
   348     57  GlobalStep               -0.392367  20891.48   100.00  
   349     57  GlobalStep               -0.392367  20980.04   100.00  
   350     57  GlobalStep               -0.388632  20980.04   100.00  
   351     57  GlobalStep               -0.388319  20980.04   100.00  
   352     57  GlobalStep               -0.390965  20980.04   100.00  
   353     57  GlobalStep               -0.390309  20980.04   100.00  
   354     58  GlobalStep               -0.215248  21026.80   100.00  
   356     58  Discarded                           21048.71
   356     59  GlobalStep               -0.392367  21480.56   100.00  
   357     59  GlobalStep               -0.392367  21480.56   100.00  
   358     59  GlobalStep               -0.392367  21489.82   100.00  
   359     59  GlobalStep               -0.392367  21745.92   100.00  
   360     59  GlobalStep               -0.392367  21745.92   100.00  
   361     59  GlobalStep               -0.392367  21745.92   100.00  
   362     59  GlobalStep               -0.390644  21745.92   100.00  
   363     59  GlobalStep               -0.392367  21745.92   100.00  
   364     60  GlobalStep               -0.392367  22299.64   100.00  
   365     60  GlobalStep               -0.390163  22309.37   100.00  
   366     60  GlobalStep               -0.392367  22318.28   100.00  
   367     60  GlobalStep               -0.392367  22318.28   100.00  
   368     60  GlobalStep               -0.390187  22318.28   100.00  
   369     60  GlobalStep               -0.392367  22318.28   100.00  
   370     60  GlobalStep               -0.388689  22318.28   100.00  
   371     60  GlobalStep               -0.390134  22318.28   100.00  
   372     60  GlobalStep               -0.392367  22318.28   100.00  
   373     60  GlobalStep               -0.392367  22318.28   100.00  
   374     60  GlobalStep               -0.389966  22329.64   100.00  
   375     60  GlobalStep               -0.392367  22329.64   100.00  
   376     60  GlobalStep               -0.388705  22329.64   100.00  
   377     61  GlobalStep               -0.392367  22338.62   100.00  
   378     61  GlobalStep               -0.389554  22338.62   100.00  
   379     61  GlobalStep               -0.389941  22338.62   100.00  
   380     61  GlobalStep               -0.344459  22338.62   100.00  
   382     62  Discarded                           22397.66
   382     63  GlobalStep               -0.392367  22612.46   100.00  
   383     63  AdjLocalStep             -0.392367  22612.46   100.00  
   384     63  GlobalStep               -0.392367  22612.46   100.00  
   385     63  AdjLocalStep             -0.392367  22612.46   100.00  
   386     63  GlobalStep               -0.392367  22612.46   100.00  
   387     63  GlobalStep               -0.392367  22612.46   100.00  
   388     63  GlobalStep               -0.392367  22612.46   100.00  
   389     63  GlobalStep               -0.392367  22622.31   100.00  
   390     63  GlobalStep               -0.321468  22633.23   100.00  
   391     63  GlobalStep               -0.215248  22643.11   100.00  
   392     64  GlobalStep               -0.392367  22672.47   100.00  
   393     64  GlobalStep               -0.392367  22672.47   100.00  
   394     64  GlobalStep               -0.392367  22672.47   100.00  
   395     64  GlobalStep               -0.392367  22685.34   100.00  
   396     64  GlobalStep               -0.392367  22685.34   100.00  
   397     64  GlobalStep               -0.392367  22685.34   100.00  
   398     64  AdjLocalStep             -0.392367  22685.34   100.00  
   399     64  GlobalStep               -0.392367  22685.34   100.00  
   400     64  GlobalStep               -0.392367  22685.34   100.00  
   401     64  GlobalStep               -0.392367  22685.34   100.00  
   402     64  GlobalStep               -0.392367  22685.34   100.00  
   403     64  GlobalStep               -0.392367  22695.29   100.00  
   404     64  GlobalStep               -0.392367  22695.29   100.00  
   405     64  GlobalStep               -0.392367  22705.30   100.00  
   407     65  Discarded                           22716.48
   407     65  GlobalStep               -0.392367  22727.24   100.00  
   409     66  Discarded                           22777.45
   410     67  Discarded                           22851.07
   411     68  Discarded                           22905.24
   412     68  Discarded                           22970.76
   412     68  GlobalStep               -0.392367  23523.46   100.00  
   413     68  GlobalStep               -0.392367  23523.46   100.00  
   414     68  AdjLocalStep             -0.392367  23535.11   100.00  
   415     68  GlobalStep               -0.392367  23535.11   100.00  
   416     68  AdjLocalStep             -0.392367  23535.11   100.00  
   417     68  GlobalStep               -0.392367  23535.11   100.00  
   418     68  GlobalStep               -0.392367  23535.11   100.00  
   419     68  AdjLocalStep             -0.392367  23546.42   100.00  
   420     68  GlobalStep               -0.392367  23546.42   100.00  
   421     68  GlobalStep               -0.392367  23546.42   100.00  
   422     68  GlobalStep               -0.392367  23546.42   100.00  
   423     68  GlobalStep               -0.392367  23546.42   100.00  
   424     68  GlobalStep               -0.392367  23557.23   100.00  
   425     68  GlobalStep               -0.392367  23557.23   100.00  
   426     68  GlobalStep               -0.392367  23557.23   100.00  
   427     68  GlobalStep               -0.392367  23557.23   100.00  
   428     68  GlobalStep               -0.392367  23557.23   100.00  
   429     68  GlobalStep               -0.390547  23557.23   100.00  
   430     69  GlobalStep               -0.392367  23569.61   100.00  
   431     69  GlobalStep               -0.392367  28707.75   100.00  
   432     69  GlobalStep               -0.392367  28707.75   100.00  
   433     69  GlobalStep               -0.392367  28707.75   100.00  
   434     69  GlobalStep               -0.392367  28707.75   100.00  
   435     69  GlobalStep               -0.387737  28707.75   100.00  
   436     69  GlobalStep               -0.392367  28707.75   100.00  
   437     69  GlobalStep               -0.392367  28707.75   100.00  
   438     69  GlobalStep               -0.392367  28707.75   100.00  
   439     69  GlobalStep               -0.392367  28707.75   100.00  
   440     69  GlobalStep               -0.373679  28707.75   100.00  
   441     69  GlobalStep               -0.392367  28707.75   100.00  
   442     69  GlobalStep               -0.392367  28707.75   100.00  
   443     69  GlobalStep               -0.392367  28707.75   100.00  
   444     69  GlobalStep               -0.392367  28707.75   100.00  
   445     69  GlobalStep               -0.215248  28707.75   100.00  
   446     69  GlobalStep               -0.392367  28707.75   100.00  
   447     69  GlobalStep               -0.392367  28707.75   100.00  
   448     69  GlobalStep               -0.392367  28707.75   100.00  
   449     69  GlobalStep               -0.392367  28707.75   100.00  
   450     69  GlobalStep               -0.392367  28707.75   100.00  
   451     69  GlobalStep               -0.392367  28707.75   100.00  
   452     69  GlobalStep               -0.392367  28707.75   100.00  
   453     69  GlobalStep               -0.392367  28707.75   100.00  
   454     69  GlobalStep               -0.392367  28707.75   100.00  
   455     69  GlobalStep               -0.280217  28707.75   100.00  
   456     69  GlobalStep               -0.392367  28707.75   100.00  
   457     69  GlobalStep               -0.392367  28707.75   100.00  
   458     69  GlobalStep               -0.392367  28707.75   100.00  
   459     69  AdjLocalStep             -0.392367  28707.75   100.00  
   460     69  GlobalStep               -0.392367  28707.75   100.00  
   461     69  GlobalStep               -0.314431  28707.75   100.00  
   462     69  AdjLocalStep             -0.392367  28707.75   100.00  
   463     69  GlobalStep               -0.392367  28707.75   100.00  
   464     69  GlobalStep               -0.392296  28707.75   100.00  
   465     69  GlobalStep               -0.392367  28707.75   100.00  
   466     69  GlobalStep               -0.392367  28707.75   100.00  
   467     69  GlobalStep               -0.407456  28707.75   100.00  
   468     69  GlobalStep               -0.392367  28707.75   100.00  
   469     69  GlobalStep               -0.392053  28707.75   100.00  
   470     69  GlobalStep               -0.392367  28707.75   100.00  
   471     69  GlobalStep               -0.392367  28707.75   100.00  
   472     69  GlobalStep               -0.392367  28707.75   100.00  
   473     69  GlobalStep               -0.392367  28707.75   100.00  
   474     69  GlobalStep               -0.392367  28707.75   100.00  
   475     69  GlobalStep               -0.392367  28707.76   100.00  
   476     69  AdjLocalStep             -0.392367  28707.76   100.00  
   477     69  GlobalStep               -0.392367  28707.76   100.00  
   478     69  GlobalStep               -0.392400  28707.76   100.00  
   479     69  GlobalStep               -0.392367  28707.76   100.00  
   480     69  GlobalStep               -0.393176  28707.76   100.00  
   481     69  GlobalStep               -0.392367  28707.76   100.00  
   482     69  GlobalStep               -0.392367  28707.76   100.00  
   483     69  GlobalStep               -0.392367  28707.76   100.00  
   484     69  AdjLocalStep             -0.392367  28707.76   100.00  
   485     69  GlobalStep               -0.392367  28707.76   100.00  
   486     69  GlobalStep               -0.392367  28707.76   100.00  
   487     69  GlobalStep               -0.392367  28707.76   100.00  
   488     69  GlobalStep               -0.392367  28707.76   100.00  
   489     69  GlobalStep               -0.392367  28707.76   100.00  
   490     69  GlobalStep               -0.392367  28707.76   100.00  
   491     69  GlobalStep               -0.392367  28707.76   100.00  
   492     69  GlobalStep               -0.392367  28707.76   100.00  
   493     69  GlobalStep               -0.392367  28707.76   100.00  
   494     69  AdjLocalStep             -0.392214  28707.76   100.00  
   495     69  GlobalStep               -0.392367  28707.76   100.00  
   496     69  GlobalStep               -0.392367  28707.76   100.00  
   497     69  GlobalStep               -0.392367  28707.76   100.00  
   498     69  GlobalStep               -0.394910  28707.76   100.00  
   499     69  GlobalStep               -0.323337  28707.76   100.00  
   500     69  GlobalStep               -0.309922  28707.76   100.00  
   501     69  GlobalStep               -0.382006  28707.76   100.00  
   502     69  GlobalStep               -0.279790  28707.76   100.00  
   503     69  GlobalStep               -0.467003  28707.76   100.00 *
   504     69  AdjLocalStep             -0.391293  28707.76   100.00  
   505     69  GlobalStep               -0.419342  28707.76   100.00  
   506     69  AdjLocalStep             -0.412887  28707.76   100.00  
   507     69  RefinementStep           -0.407226  28707.76   100.00  
   508     69  GlobalStep               -0.392367  28707.76   100.00  
   509     69  GlobalStep               -0.412293  28707.76   100.00  
   510     69  GlobalStep               -0.401368  28707.76   100.00  
   512     72  Discarded                           28917.38
   513     73  Discarded                           28986.46
   514     73  Discarded                           29045.48
   515     74  Discarded                           29118.50
   516     75  Discarded                           29195.67
   517     76  Discarded                           29274.52
   518     77  Discarded                           29356.13
   519     78  Discarded                           29438.86
   520     79  Discarded                           29523.36
   521     81  Discarded                           29624.61
   522     82  Discarded                           29714.61
   523     82  Discarded                           29790.49
   524     83  Discarded                           29884.14
   525     85  Discarded                           29996.90
   526     86  Discarded                           30095.85
   527     86  Discarded                           30181.05
   528     87  Discarded                           30289.28
   528     87  GlobalStep               -0.392367  32796.79   100.00  
   529     87  GlobalStep               -0.392367  32796.79   100.00  
   530     87  GlobalStep               -0.392367  32814.47   100.00  
   532     88  Discarded                           32939.70
   532     88  GlobalStep               -0.392367  33123.43   100.00  
   533     88  GlobalStep               -0.392367  33142.59   100.00  
   534     88  GlobalStep               -0.392367  33142.59   100.00  
   535     88  GlobalStep               -0.392367  33142.59   100.00  
   536     88  GlobalStep               -0.392367  33142.59   100.00  
   537     88  GlobalStep               -0.392367  33142.59   100.00  
   538     88  GlobalStep               -0.392367  33197.16   100.00  
   539     89  GlobalStep               -0.392367  33258.07   100.00  
   541     89  Discarded                           33308.69
   541     89  GlobalStep               -0.388848  33585.55   100.00  
   542     89  GlobalStep               -0.392367  33585.55   100.00  
   543     89  GlobalStep               -0.392367  33585.55   100.00  
   544     89  GlobalStep               -0.392367  33585.55   100.00  
   545     89  GlobalStep               -0.392367  33585.55   100.00  
   546     89  GlobalStep               -0.392367  33585.55   100.00  
   547     89  GlobalStep               -0.392367  33603.74   100.00  
   548     89  AdjLocalStep             -0.412887  33603.74   100.00  
   549     90  GlobalStep               -0.392367  33660.11   100.00  
   550     90  GlobalStep               -0.392367  33660.11   100.00  
   551     90  GlobalStep               -0.392367  33696.77   100.00  
   552     90  GlobalStep               -0.392367  33696.78   100.00  
   553     90  GlobalStep               -0.392367  33717.89   100.00  
   554     90  GlobalStep               -0.392367  33717.89   100.00  
   555     90  GlobalStep               -0.392367  33717.89   100.00  
   556     90  GlobalStep               -0.392367  33717.89   100.00  
   558     91  Discarded                           33738.92
   559     92  Discarded                           33849.32
   559     92  GlobalStep               -0.448427  33925.59   100.00  
   560     92  RefinementStep           -0.478977  33944.43   100.00 *
   562     92  Discarded                           33963.54
   562     93  GlobalStep               -0.392367  34186.56   100.00  
   563     93  GlobalStep               -0.392367  34186.56   100.00  
   564     93  GlobalStep               -0.392367  34186.56   100.00  
   565     93  GlobalStep               -0.392367  34208.45   100.00  
   566     93  GlobalStep               -0.392367  34208.45   100.00  
   567     93  GlobalStep               -0.392367  34208.45   100.00  
   568     93  GlobalStep               -0.392367  34208.45   100.00  
   569     93  GlobalStep               -0.392367  34208.45   100.00  
   570     93  GlobalStep               -0.392367  34228.03   100.00  
   571     93  GlobalStep               -0.392367  34228.03   100.00  
   572     94  GlobalStep               -0.450504  34460.59   100.00  
   573     94  GlobalStep               -0.465107  34792.01   100.00  
   574     95  GlobalStep               -0.392367  34813.34   100.00  
   575     95  AdjLocalStep             -0.467003  34813.34   100.00  
   576     95  GlobalStep               -0.482502  34813.34   100.00 *
   577     95  GlobalStep               -0.392367  34834.22   100.00  
   578     95  GlobalStep               -0.392367  34834.22   100.00  
   579     95  GlobalStep               -0.392367  34834.22   100.00  
   580     95  GlobalStep               -0.392367  34834.22   100.00  
   581     95  GlobalStep               -0.392367  34834.22   100.00  
   582     95  GlobalStep               -0.392367  34834.22   100.00  
   583     95  GlobalStep               -0.392367  34834.22   100.00  
   584     95  GlobalStep               -0.392367  34834.22   100.00  
   585     95  GlobalStep               -0.392367  34834.22   100.00  
   586     95  GlobalStep               -0.392367  34834.22   100.00  
   587     95  GlobalStep               -0.392367  34875.89   100.00  
   588     95  GlobalStep               -0.391523  34875.89   100.00  
   589     95  GlobalStep               -0.392367  34875.89   100.00  
   590     95  GlobalStep               -0.392367  34875.89   100.00  
   591     95  GlobalStep               -0.392367  34875.89   100.00  
   592     95  GlobalStep               -0.392367  34875.89   100.00  
   593     95  GlobalStep               -0.388993  34875.89   100.00  
   594     95  GlobalStep               -0.392367  34875.89   100.00  
   595     96  GlobalStep               -0.389361  34938.42   100.00  
   596     96  GlobalStep               -0.258707  35001.84   100.00  
   597     97  GlobalStep               -0.238332  39423.40   100.00  
   598     97  GlobalStep               -0.415186  39423.40   100.00  
   599     97  GlobalStep               -0.367944  39423.40   100.00  
   600     97  GlobalStep               -0.332372  39423.40   100.00  
   601     97  GlobalStep               -0.215248  39423.40   100.00  
   602     97  GlobalStep               -0.392367  39423.40   100.00  
   603     97  GlobalStep               -0.392367  39423.40   100.00  
   604     97  GlobalStep               -0.392367  39423.40   100.00  
   605     97  GlobalStep               -0.392367  39423.40   100.00  
   606     97  GlobalStep               -0.389364  39423.40   100.00  
   607     97  GlobalStep               -0.389753  39423.40   100.00  
   608     97  GlobalStep               -0.392367  39423.40   100.00  
   609     97  GlobalStep               -0.392367  39423.40   100.00  
   610     97  GlobalStep               -0.392367  39423.40   100.00  
   611     97  GlobalStep               -0.391290  39423.40   100.00  
   612     97  GlobalStep               -0.392367  39423.40   100.00  
   613     97  GlobalStep               -0.392367  39423.40   100.00  
   614     97  GlobalStep               -0.392367  39423.40   100.00  
   615     97  GlobalStep               -0.392367  39423.40   100.00  
   616     97  GlobalStep               -0.388005  39423.40   100.00  
   617     97  GlobalStep               -0.392367  39423.40   100.00  
   618     97  GlobalStep               -0.392367  39423.40   100.00  
   619     97  GlobalStep               -0.392367  39423.40   100.00  
   620     97  GlobalStep               -0.392367  39423.40   100.00  
   621     97  GlobalStep               -0.339987  39423.40   100.00  
   622     97  GlobalStep               -0.392367  39423.40   100.00  
   623     97  GlobalStep               -0.392367  39423.40   100.00  
   624     97  GlobalStep               -0.392367  39423.40   100.00  
   625     97  GlobalStep               -0.392367  39423.40   100.00  
   626     97  GlobalStep               -0.392367  39423.40   100.00  
   627     97  GlobalStep               -0.392367  39423.40   100.00  
   628     97  GlobalStep               -0.392367  39423.40   100.00  
   629     97  GlobalStep               -0.392367  39423.40   100.00  
   630     97  GlobalStep               -0.392367  39423.40   100.00  
   631     97  GlobalStep               -0.367270  39423.40   100.00  
   632     97  GlobalStep               -0.392367  39423.40   100.00  
   633     97  GlobalStep               -0.392367  39423.40   100.00  
   634     97  GlobalStep               -0.392367  39423.40   100.00  
   635     97  GlobalStep               -0.392367  39423.40   100.00  
   636     97  GlobalStep               -0.231993  39423.40   100.00  
   637     97  GlobalStep               -0.378982  39423.40   100.00  
   638     97  GlobalStep               -0.392367  39423.40   100.00  
   639     97  GlobalStep               -0.392367  39423.40   100.00  
   640     97  GlobalStep               -0.392367  39423.40   100.00  
   641     97  GlobalStep               -0.392367  39423.40   100.00  
   642     97  GlobalStep               -0.392367  39423.40   100.00  
   643     97  GlobalStep               -0.392367  39423.40   100.00  
   644     97  GlobalStep               -0.392367  39423.40   100.00  
   645     97  GlobalStep               -0.392367  39423.40   100.00  
   646     97  GlobalStep               -0.388910  39423.40   100.00  
   647     97  GlobalStep               -0.392367  39423.40   100.00  
   648     97  GlobalStep               -0.392367  39423.40   100.00  
   649     97  GlobalStep               -0.389935  39423.40   100.00  
   650     97  GlobalStep               -0.392367  39423.40   100.00  
   651     97  GlobalStep               -0.392367  39423.40   100.00  
   652     97  GlobalStep               -0.392367  39423.40   100.00  
   653     97  GlobalStep               -0.392367  39423.40   100.00  
   654     97  GlobalStep               -0.392367  39423.40   100.00  
   655     97  GlobalStep               -0.392367  39423.40   100.00  
   656     97  RefinementStep           -0.448165  39423.40   100.00  
   657     97  LocalStep                -0.486402  39423.40   100.00 *
   658     97  GlobalStep               -0.392367  39423.40   100.00  
   659     97  GlobalStep               -0.394128  39423.40   100.00  
   660     97  GlobalStep               -0.392367  39423.40   100.00  
   661     97  GlobalStep               -0.468108  39423.40   100.00  
   662     97  GlobalStep               -0.411689  39423.40   100.00  
   663     97  LocalStep                -0.484482  39423.40   100.00  
   664     97  GlobalStep               -0.393048  39423.40   100.00  
   665     97  GlobalStep               -0.216303  39423.40   100.00  
   666     97  GlobalStep               -0.392367  39423.40   100.00  
   667     97  GlobalStep               -0.362087  39423.40   100.00  
   668     97  GlobalStep               -0.482170  39423.40   100.00  
   669     97  LocalStep                -0.470314  39423.40   100.00  
   670     97  GlobalStep               -0.367525  39423.40   100.00  
   671     97  GlobalStep               -0.353822  39423.40   100.00  
   672     97  GlobalStep               -0.392367  39423.40   100.00  
   673     97  GlobalStep               -0.300547  39423.40   100.00  
   674     97  GlobalStep               -0.361057  39423.40   100.00  
   675     97  LocalStep                -0.446831  39423.40   100.00  
   676     97  GlobalStep               -0.382440  39423.40   100.00  
   677     97  GlobalStep               -0.392367  39423.40   100.00  
   678     97  GlobalStep               -0.392367  39423.40   100.00  
   679     97  GlobalStep               -0.305205  39423.40   100.00  
   680     97  GlobalStep               -0.313234  39423.40   100.00  
Summary: iters 681 evals 500 noisy_evals 142 cycles  97 opt_time 39423.41 tot_time 39423.40 obj        -0.486402 gap 100.00
Val: -0.4864020583
X: 

[0.928881079  0.9999999999 0.0037327241 0.0111392803 1.
 0.9334486374 1.           0.09311142   0.0079103831 0.0571110379
 0.048522944  0.031089829  0.9595396842]


Itercount: 681
Evalcount: 500
Fast_evalcount: 142
