# Supplementary material for: Black-box and surrogate optimization for tuning spiking neural models of striatum plasticity
Source: Front Neuroinform. 2022 Oct 20;16:1017222. doi: 10.3389/fninf.2022.1017222 (PMC9630480; doi:10.3389/fninf.2022.1017222)
Supplement: Supplementary file 1 [file Data_Sheet_1.ZIP › SHARED_DATA_TuningSpiking/RBFOpt/600FE_Slim/NRBF_Slm_600_18.txt]

  Iter  Cycle  Action             Objective value      Time      Gap
  ----  -----  ------             ---------------      ----      ---
     0      0  Initialization           -0.323420~   701.54   100.00  
     0      0  Initialization           -0.387352~   701.54   100.00  
     0      0  Initialization           -0.225296~   701.55   100.00  
     0      0  Initialization           -0.225296~   701.55   100.00  
     0      0  Initialization           -0.225296~   701.55   100.00  
     0      0  Initialization           -0.225296~   701.55   100.00  
     0      0  Initialization           -0.248510~   701.55   100.00  
     0      0  Initialization           -0.225296~   701.55   100.00  
     0      0  Initialization           -0.225296~   701.55   100.00  
     0      0  Initialization           -0.387352~   701.55   100.00  
     0      0  Initialization           -0.225296~   701.55   100.00  
     0      0  Initialization           -0.387352~   701.55   100.00  
     0      0  Initialization           -0.388438~   701.55   100.00 *
     0      0  Initialization           -0.387352~   701.55   100.00  
     0      0  Initialization           -0.335682~   701.55   100.00  
    73     15  LocalStep                -0.234493~  1989.61   100.00  
    74     16  GlobalStep               -0.225296~  2012.53   100.00  
    75     16  GlobalStep               -0.225296~  2018.19   100.00  
    77     16  LocalStep                -0.215228~  2023.06   100.00  
    78     16  GlobalStep               -0.225296~  2025.14   100.00  
    79     16  GlobalStep               -0.225296~  2026.62   100.00  
    80     16  GlobalStep               -0.225296~  2032.92   100.00  
    81     17  GlobalStep               -0.225296~  2036.43   100.00  
    82     17  GlobalStep               -0.225296~  2038.00   100.00  
    84     17  GlobalStep               -0.225296~  2045.76   100.00  
    85     17  GlobalStep               -0.259494~  2049.23   100.00  
    88     17  GlobalStep               -0.225296~  2054.54   100.00  
    89     17  GlobalStep               -0.233714~  2058.21   100.00  
    90     18  GlobalStep               -0.271728~  2063.96   100.00  
    91     18  GlobalStep               -0.224651~  2083.22   100.00  
    92     18  LocalStep                -0.230464~  2123.65   100.00  
    93     18  LocalStep                -0.225296~  2129.47   100.00  
    94     18  LocalStep                -0.225296~  2146.95   100.00  
    95     18  LocalStep                -0.225296~  2155.64   100.00  
   113     19  GlobalStep               -0.225296~  3404.27   100.00  
   114     19  GlobalStep               -0.376702   8620.59   100.00  
   115     19  GlobalStep               -0.392367   8620.59   100.00 *
   116     19  GlobalStep               -0.368413   8620.59   100.00  
   117     19  GlobalStep               -0.390874   8620.59   100.00  
   118     19  GlobalStep               -0.392367   8620.59   100.00  
   119     19  GlobalStep               -0.392367   8620.59   100.00  
   120     19  GlobalStep               -0.392367   8620.59   100.00  
   121     19  GlobalStep               -0.392367   8620.59   100.00  
   122     19  GlobalStep               -0.392367   8620.59   100.00  
   123     19  GlobalStep               -0.390447   8620.59   100.00  
   124     19  GlobalStep               -0.392367   8620.59   100.00  
   125     19  GlobalStep               -0.392367   8620.59   100.00  
   126     19  LocalStep                -0.389851   8620.59   100.00  
   127     19  GlobalStep               -0.392257   8620.59   100.00  
   128     19  GlobalStep               -0.392367   8620.59   100.00  
   129     19  LocalStep                -0.392367   8620.59   100.00  
   130     19  LocalStep                -0.392367   8620.59   100.00  
   131     19  LocalStep                -0.225296~  8620.59   100.00  
   132     19  GlobalStep               -0.391063   8620.59   100.00  
   133     19  GlobalStep               -0.394542   8620.59   100.00 *
   134     19  GlobalStep               -0.391612   8620.59   100.00  
   135     19  GlobalStep               -0.290700   8620.59   100.00  
   136     19  GlobalStep               -0.326041   8620.59   100.00  
   137     19  GlobalStep               -0.313469   8620.59   100.00  
   138     19  GlobalStep               -0.354384   8620.59   100.00  
   139     19  GlobalStep               -0.327551   8620.59   100.00  
   140     19  GlobalStep               -0.350159   8620.59   100.00  
   141     19  GlobalStep               -0.385492   8620.59   100.00  
   142     19  GlobalStep               -0.350759   8620.59   100.00  
   143     19  LocalStep                -0.403871   8620.59   100.00 *
   144     19  GlobalStep               -0.385668   8620.59   100.00  
   145     19  GlobalStep               -0.357666   8620.59   100.00  
   146     19  GlobalStep               -0.392367   8620.59   100.00  
   147     19  LocalStep                -0.391069   8620.59   100.00  
   148     19  GlobalStep               -0.392367   8620.60   100.00  
   149     19  GlobalStep               -0.392367   8620.60   100.00  
   150     19  GlobalStep               -0.392367   8620.60   100.00  
   151     19  GlobalStep               -0.402182   8620.60   100.00  
   152     19  GlobalStep               -0.392367   8620.60   100.00  
   153     19  GlobalStep               -0.392367   8620.60   100.00  
   154     19  LocalStep                -0.392068   8620.60   100.00  
   155     19  GlobalStep               -0.392367   8620.60   100.00  
   156     19  GlobalStep               -0.390671   8620.60   100.00  
   157     19  GlobalStep               -0.392367   8620.60   100.00  
   158     19  GlobalStep               -0.390105   8620.60   100.00  
   159     19  GlobalStep               -0.392367   8620.60   100.00  
   160     19  LocalStep                -0.392367   8620.60   100.00  
   161     19  GlobalStep               -0.390335   8620.60   100.00  
   162     19  LocalStep                -0.392634   8620.60   100.00  
   163     19  GlobalStep               -0.392367   8620.60   100.00  
   164     19  GlobalStep               -0.392833   8620.60   100.00  
   165     19  GlobalStep               -0.392367   8620.60   100.00  
   166     19  GlobalStep               -0.393193   8620.60   100.00  
   167     19  LocalStep                -0.390185   8620.60   100.00  
   168     19  GlobalStep               -0.392367   8620.60   100.00  
   169     19  LocalStep                -0.390356   8620.60   100.00  
   170     19  LocalStep                -0.389833   8620.60   100.00  
   171     19  GlobalStep               -0.380759   8620.60   100.00  
   172     19  GlobalStep               -0.391340   8620.60   100.00  
   173     19  GlobalStep               -0.392367   8620.60   100.00  
   174     19  GlobalStep               -0.392367   8620.60   100.00  
   175     19  GlobalStep               -0.392367   8620.60   100.00  
   176     19  GlobalStep               -0.392367   8620.60   100.00  
   177     19  GlobalStep               -0.392367   8620.60   100.00  
   178     19  GlobalStep               -0.380882   8620.60   100.00  
   179     19  GlobalStep               -0.392367   8620.60   100.00  
   180     19  GlobalStep               -0.392367   8620.60   100.00  
   181     19  GlobalStep               -0.392367   8620.60   100.00  
   182     19  GlobalStep               -0.394249   8620.60   100.00  
   183     19  GlobalStep               -0.392367   8620.60   100.00  
   184     19  GlobalStep               -0.392367   8620.60   100.00  
   185     19  GlobalStep               -0.390185   8620.60   100.00  
   186     19  GlobalStep               -0.390067   8620.60   100.00  
   187     19  GlobalStep               -0.390043   8620.60   100.00  
   188     19  GlobalStep               -0.392367   8620.60   100.00  
   189     19  GlobalStep               -0.392367   8620.60   100.00  
   190     19  LocalStep                -0.392367   8620.60   100.00  
   191     19  GlobalStep               -0.392367   8620.60   100.00  
   192     19  GlobalStep               -0.390090   8620.60   100.00  
   193     19  GlobalStep               -0.390117   8620.60   100.00  
   194     19  GlobalStep               -0.390966   8620.60   100.00  
   195     19  GlobalStep               -0.347768   8620.60   100.00  
   196     19  GlobalStep               -0.392367   8620.60   100.00  
   197     19  GlobalStep               -0.390361   8620.60   100.00  
   198     19  GlobalStep               -0.392121   8620.60   100.00  
   199     19  GlobalStep               -0.392367   8620.60   100.00  
   200     19  Switching to accurate mode           8620.60
   200     19  GlobalStep               -0.392367   8620.60   100.00  
   201     19  GlobalStep               -0.392367   8620.60   100.00  
   202     19  GlobalStep               -0.392367   8620.60   100.00  
   203     19  GlobalStep               -0.392813   8620.60   100.00  
   204     19  RefinementStep           -0.390616   8620.60   100.00  
   205     19  GlobalStep               -0.392367   8620.60   100.00  
   206     19  GlobalStep               -0.392253   8620.60   100.00  
   207     19  GlobalStep               -0.392367   8620.60   100.00  
   208     19  GlobalStep               -0.392367   8620.60   100.00  
   210     26  Discarded                            8692.61
   211     27  Discarded                            8705.51
   212     28  Discarded                            8719.18
   213     29  Discarded                            8733.53
   214     30  Discarded                            8749.35
   215     31  Discarded                            8765.26
   216     32  Discarded                            8782.36
   217     33  Discarded                            8804.97
   218     34  Discarded                            8824.04
   219     35  Discarded                            8844.42
   220     36  Discarded                            8865.98
   221     36  Discarded                            8887.05
   221     36  GlobalStep               -0.392367  13508.24   100.00  
   223     37  Discarded                           13533.29
   223     37  GlobalStep               -0.392367  14062.16   100.00  
   224     37  GlobalStep               -0.392367  14070.14   100.00  
   225     37  GlobalStep               -0.392632  14104.24   100.00  
   226     37  GlobalStep               -0.393802  14157.36   100.00  
   227     37  GlobalStep               -0.392367  14161.33   100.00  
   228     38  GlobalStep               -0.392425  14175.24   100.00  
   229     38  GlobalStep               -0.392367  14181.12   100.00  
   230     38  GlobalStep               -0.392367  14181.12   100.00  
   232     38  Discarded                           14190.07
   232     38  GlobalStep               -0.392367  14193.84   100.00  
   233     38  GlobalStep               -0.392367  14202.23   100.00  
   234     39  GlobalStep               -0.392367  14206.24   100.00  
   235     39  GlobalStep               -0.392367  14206.24   100.00  
   236     39  GlobalStep               -0.392023  14212.37   100.00  
   237     39  GlobalStep               -0.392367  14212.38   100.00  
   239     39  Discarded                           14237.52
   239     39  GlobalStep               -0.392367  14249.88   100.00  
   240     40  GlobalStep               -0.392367  14254.71   100.00  
   241     40  GlobalStep               -0.389966  14261.00   100.00  
   242     40  GlobalStep               -0.392367  14265.08   100.00  
   243     40  GlobalStep               -0.392367  14269.40   100.00  
   244     40  AdjLocalStep             -0.390447  14273.48   100.00  
   245     40  GlobalStep               -0.392367  14277.60   100.00  
   246     41  AdjLocalStep             -0.390966  14282.96   100.00  
   248     41  Discarded                           14289.93
   248     41  LocalStep                -0.389759  14297.19   100.00  
   249     41  GlobalStep               -0.392367  14306.35   100.00  
   250     41  GlobalStep               -0.392367  14306.35   100.00  
   251     41  GlobalStep               -0.392138  14315.97   100.00  
   252     42  GlobalStep               -0.392367  14321.69   100.00  
   253     42  GlobalStep               -0.392367  14328.72   100.00  
   254     42  AdjLocalStep             -0.392367  14328.72   100.00  
   255     42  GlobalStep               -0.392367  14328.72   100.00  
   256     42  GlobalStep               -0.392367  14333.15   100.00  
   257     42  GlobalStep               -0.393494  14347.04   100.00  
   258     43  GlobalStep               -0.392367  14351.81   100.00  
   259     43  GlobalStep               -0.392367  14359.15   100.00  
   261     43  Discarded                           14359.15
   261     43  GlobalStep               -0.392367  14368.63   100.00  
   262     43  GlobalStep               -0.392367  14373.58   100.00  
   263     43  GlobalStep               -0.392367  14378.53   100.00  
   264     44  GlobalStep               -0.392367  14385.30   100.00  
   265     44  GlobalStep               -0.392367  18495.93   100.00  
   266     44  GlobalStep               -0.392367  18495.93   100.00  
   267     44  GlobalStep               -0.392704  18495.93   100.00  
   268     44  GlobalStep               -0.392367  18495.93   100.00  
   269     44  GlobalStep               -0.392367  18495.93   100.00  
   270     44  LocalStep                -0.398084  18495.93   100.00  
   271     44  GlobalStep               -0.325446  18495.93   100.00  
   272     44  GlobalStep               -0.392367  18495.93   100.00  
   273     44  GlobalStep               -0.392367  18495.93   100.00  
   274     44  GlobalStep               -0.392367  18495.93   100.00  
   275     44  GlobalStep               -0.392367  18495.93   100.00  
   276     44  GlobalStep               -0.392367  18495.93   100.00  
   277     44  GlobalStep               -0.392367  18495.93   100.00  
   278     44  GlobalStep               -0.392367  18495.93   100.00  
   279     44  GlobalStep               -0.392367  18495.93   100.00  
   280     44  GlobalStep               -0.214546  18495.93   100.00  
   281     44  LocalStep                -0.390284  18495.93   100.00  
   282     44  GlobalStep               -0.207126  18495.93   100.00  
   283     44  GlobalStep               -0.392367  18495.93   100.00  
   284     44  GlobalStep               -0.392367  18495.93   100.00  
   285     44  GlobalStep               -0.248824  18495.93   100.00  
   286     44  GlobalStep               -0.262371  18495.93   100.00  
   287     44  GlobalStep               -0.392367  18495.93   100.00  
   288     44  GlobalStep               -0.392367  18495.93   100.00  
   289     44  GlobalStep               -0.392367  18495.93   100.00  
   290     44  GlobalStep               -0.392367  18495.93   100.00  
   291     44  GlobalStep               -0.392367  18495.93   100.00  
   292     44  GlobalStep               -0.392367  18495.93   100.00  
   293     44  GlobalStep               -0.392367  18495.93   100.00  
   294     44  GlobalStep               -0.392367  18495.93   100.00  
   295     44  GlobalStep               -0.392367  18495.93   100.00  
   296     44  GlobalStep               -0.392367  18495.93   100.00  
   297     44  GlobalStep               -0.392367  18495.93   100.00  
   298     44  GlobalStep               -0.392367  18495.93   100.00  
   299     44  GlobalStep               -0.392367  18495.93   100.00  
   300     44  GlobalStep               -0.392367  18495.93   100.00  
   301     44  GlobalStep               -0.392367  18495.93   100.00  
   302     44  GlobalStep               -0.392367  18495.93   100.00  
   303     44  GlobalStep               -0.392367  18495.93   100.00  
   304     44  GlobalStep               -0.392367  18495.93   100.00  
   305     44  GlobalStep               -0.392367  18495.93   100.00  
   306     44  GlobalStep               -0.392367  18495.93   100.00  
   307     44  GlobalStep               -0.392367  18495.93   100.00  
   308     44  GlobalStep               -0.392367  18495.93   100.00  
   309     44  GlobalStep               -0.392367  18495.93   100.00  
   310     44  GlobalStep               -0.383840  18495.93   100.00  
   311     44  GlobalStep               -0.391798  18495.93   100.00  
   312     44  GlobalStep               -0.392367  18495.93   100.00  
   313     44  GlobalStep               -0.392367  18495.93   100.00  
   314     44  GlobalStep               -0.392367  18495.93   100.00  
   315     44  GlobalStep               -0.392367  18495.93   100.00  
   316     44  GlobalStep               -0.392367  18495.93   100.00  
   317     44  GlobalStep               -0.392367  18495.94   100.00  
   318     44  GlobalStep               -0.392367  18495.94   100.00  
   319     44  GlobalStep               -0.392367  18495.94   100.00  
   320     44  GlobalStep               -0.392367  18495.94   100.00  
   321     44  GlobalStep               -0.392367  18495.94   100.00  
   322     44  GlobalStep               -0.392367  18495.94   100.00  
   323     44  GlobalStep               -0.392367  18495.94   100.00  
   324     44  GlobalStep               -0.392367  18495.94   100.00  
   325     44  GlobalStep               -0.392367  18495.94   100.00  
   326     44  GlobalStep               -0.392367  18495.94   100.00  
   327     44  GlobalStep               -0.392367  18495.94   100.00  
   328     44  GlobalStep               -0.392367  18495.94   100.00  
   329     44  GlobalStep               -0.392367  18495.94   100.00  
   330     44  GlobalStep               -0.392367  18495.94   100.00  
   331     44  GlobalStep               -0.392367  18495.94   100.00  
   332     44  GlobalStep               -0.392367  18495.94   100.00  
   333     44  GlobalStep               -0.392367  18495.94   100.00  
   334     44  GlobalStep               -0.392367  18495.94   100.00  
   335     44  GlobalStep               -0.392367  18495.94   100.00  
   336     44  GlobalStep               -0.392367  18495.94   100.00  
   337     44  GlobalStep               -0.392367  18495.94   100.00  
   338     44  GlobalStep               -0.377562  18495.94   100.00  
   339     44  GlobalStep               -0.392367  18495.94   100.00  
   340     44  GlobalStep               -0.392367  18495.94   100.00  
   341     44  GlobalStep               -0.392367  18495.94   100.00  
   342     44  GlobalStep               -0.392367  18495.94   100.00  
   343     44  GlobalStep               -0.392367  18495.94   100.00  
   344     44  GlobalStep               -0.392367  18495.94   100.00  
   345     44  GlobalStep               -0.392367  18495.94   100.00  
   346     44  GlobalStep               -0.392367  18495.94   100.00  
   347     44  GlobalStep               -0.392367  18495.94   100.00  
   348     44  GlobalStep               -0.392367  18495.94   100.00  
   349     44  GlobalStep               -0.392367  18495.94   100.00  
   350     44  GlobalStep               -0.392367  18495.94   100.00  
   351     44  GlobalStep               -0.392367  18495.94   100.00  
   352     44  GlobalStep               -0.392367  18495.94   100.00  
   353     44  GlobalStep               -0.392367  18495.94   100.00  
   354     44  GlobalStep               -0.277522  18495.94   100.00  
   355     44  GlobalStep               -0.271144  18495.94   100.00  
   356     44  LocalStep                -0.215248  18495.94   100.00  
   357     44  GlobalStep               -0.378261  18495.94   100.00  
   358     44  RefinementStep           -0.401054  18495.94   100.00  
   359     44  AdjLocalStep             -0.394542  21569.83   100.00  
   360     44  Restart                             21569.83
   360     45  Initialization           -0.215248  25144.29   100.00  
   360     45  Initialization           -0.274696  25144.29   100.00  
   360     45  Initialization           -0.392367  25144.29   100.00  
   360     45  Initialization           -0.388238  25144.29   100.00  
   360     45  Initialization           -0.379105  25144.29   100.00  
   360     45  Initialization           -0.215298  25144.29   100.00  
   360     45  Initialization           -0.215248  25144.29   100.00  
   360     45  Initialization           -0.215248  25144.29   100.00  
   360     45  Initialization           -0.391287  25144.29   100.00  
   360     45  Initialization           -0.214723  25144.29   100.00  
   360     45  Initialization           -0.215248  25144.29   100.00  
   360     45  Initialization           -0.215248  25144.29   100.00  
   360     45  Initialization           -0.215248  25144.29   100.00  
   360     45  Initialization           -0.217225  25144.29   100.00  
   360     45  Initialization           -0.348413  25144.29   100.00  
   361     59  Discarded                           25144.68
   362     59  Discarded                           25144.68
   363     59  Discarded                           25144.68
   364     59  Discarded                           25144.70
   365     59  Discarded                           25144.71
   366     59  Discarded                           25144.72
   367     59  Discarded                           25144.72
   368     59  Discarded                           25144.72
   369     59  Discarded                           25144.73
   370     59  Discarded                           25144.73
   371     59  Discarded                           25144.73
   372     59  Discarded                           25144.73
   373     59  Discarded                           25144.73
   374     59  Discarded                           25144.73
   375     59  Discarded                           25144.74
   376     59  Discarded                           25144.74
   377     59  Discarded                           25144.74
   378     63  Discarded                           25144.87
   379     63  Discarded                           25144.87
   380     63  Discarded                           25144.87
   381     63  Discarded                           25144.87
   382     63  Discarded                           25144.87
   383     63  Discarded                           25144.87
   384     63  Discarded                           25144.95
   385     63  Discarded                           25144.95
   386     63  Discarded                           25144.95
   387     63  Discarded                           25144.95
   388     63  Discarded                           25144.95
   389     63  Discarded                           25144.95
   390     63  Discarded                           25144.95
   391     63  Discarded                           25144.95
   392     66  Discarded                           25145.08
   393     66  Discarded                           25145.08
   394     66  Discarded                           25145.19
   395     66  Discarded                           25145.29
   396     66  Discarded                           25145.29
   396     66  GlobalStep               -0.392367  29921.13   100.00  
   397     67  GlobalStep               -0.392367  30223.95   100.00  
   398     67  LocalStep                -0.392367  30704.41   100.00  
   399     67  LocalStep                -0.392367  30719.06   100.00  
   400     67  GlobalStep               -0.392367  30724.57   100.00  
   401     67  GlobalStep               -0.392367  30728.39   100.00  
   402     67  GlobalStep               -0.392367  30732.71   100.00  
   403     68  GlobalStep               -0.392367  30770.92   100.00  
   404     68  GlobalStep               -0.392367  30773.74   100.00  
   405     68  GlobalStep               -0.392367  30775.14   100.00  
   406     68  GlobalStep               -0.392367  30779.16   100.00  
   407     68  GlobalStep               -0.392367  30788.99   100.00  
   408     68  GlobalStep               -0.392367  30789.39   100.00  
   409     69  GlobalStep               -0.392367  30789.60   100.00  
   410     69  GlobalStep               -0.392367  30790.31   100.00  
   411     69  GlobalStep               -0.392367  30800.34   100.00  
   412     69  GlobalStep               -0.392367  30802.95   100.00  
   413     69  GlobalStep               -0.392367  30810.78   100.00  
   414     69  GlobalStep               -0.392367  30811.58   100.00  
   415     70  LocalStep                -0.392367  30814.80   100.00  
   416     70  GlobalStep               -0.392367  30816.41   100.00  
   417     70  GlobalStep               -0.392367  30820.82   100.00  
   418     70  GlobalStep               -0.392367  30822.23   100.00  
   419     70  GlobalStep               -0.392367  30822.23   100.00  
   420     70  GlobalStep               -0.392367  30825.14   100.00  
   421     71  GlobalStep               -0.392367  30825.25   100.00  
   422     71  GlobalStep               -0.392367  30825.25   100.00  
   423     71  LocalStep                -0.392367  30825.85   100.00  
   424     71  GlobalStep               -0.392367  30826.86   100.00  
   425     71  GlobalStep               -0.392367  30828.97   100.00  
   426     71  GlobalStep               -0.392367  30829.68   100.00  
   427     72  GlobalStep               -0.392367  30830.58   100.00  
   428     72  GlobalStep               -0.392367  30831.59   100.00  
   429     72  LocalStep                -0.392367  30831.89   100.00  
   430     72  GlobalStep               -0.392367  30832.40   100.00  
   431     72  GlobalStep               -0.392367  30832.50   100.00  
   432     72  GlobalStep               -0.392367  30833.91   100.00  
   433     73  GlobalStep               -0.392367  30834.82   100.00  
   434     73  GlobalStep               -0.392367  30835.22   100.00  
   435     73  GlobalStep               -0.392367  30835.93   100.00  
   436     73  GlobalStep               -0.392367  30836.53   100.00  
   437     73  GlobalStep               -0.392367  30837.14   100.00  
   438     73  GlobalStep               -0.392367  30838.05   100.00  
   439     74  GlobalStep               -0.392367  30843.17   100.00  
   440     74  GlobalStep               -0.392367  30843.87   100.00  
   441     74  GlobalStep               -0.392367  30843.87   100.00  
   442     74  GlobalStep               -0.392367  30843.87   100.00  
   443     74  GlobalStep               -0.392367  30843.98   100.00  
   444     74  GlobalStep               -0.392367  30846.59   100.00  
   445     75  GlobalStep               -0.392367  30848.30   100.00  
   446     75  GlobalStep               -0.392367  30848.51   100.00  
   447     75  GlobalStep               -0.392367  30848.91   100.00  
   448     75  GlobalStep               -0.392367  30850.12   100.00  
   449     75  GlobalStep               -0.392367  30851.13   100.00  
   450     75  GlobalStep               -0.392367  30851.33   100.00  
   451     76  GlobalStep               -0.392367  30851.44   100.00  
   452     76  GlobalStep               -0.392367  30852.54   100.00  
   453     76  GlobalStep               -0.392367  30852.85   100.00  
   454     76  LocalStep                -0.392367  30852.95   100.00  
   455     76  GlobalStep               -0.392367  30854.96   100.00  
   456     76  GlobalStep               -0.391788  30855.17   100.00  
   457     77  GlobalStep               -0.390831  30859.28   100.00  
   458     77  GlobalStep               -0.390847  30859.99   100.00  
   459     77  GlobalStep               -0.392367  30866.71   100.00  
   460     77  GlobalStep               -0.392367  30866.71   100.00  
   461     77  GlobalStep               -0.392367  30867.62   100.00  
   462     77  GlobalStep               -0.392367  30870.54   100.00  
   463     78  LocalStep                -0.392367  30875.16   100.00  
   464     78  GlobalStep               -0.392367  30875.16   100.00  
   465     78  LocalStep                -0.392367  30875.77   100.00  
   466     78  GlobalStep               -0.392367  30877.78   100.00  
   467     78  GlobalStep               -0.392367  30878.59   100.00  
   468     78  GlobalStep               -0.392638  30881.30   100.00  
   469     79  GlobalStep               -0.392367  30883.21   100.00  
   470     79  GlobalStep               -0.392367  30883.92   100.00  
   471     79  GlobalStep               -0.392367  30885.73   100.00  
   472     79  GlobalStep               -0.392367  30893.16   100.00  
   473     79  GlobalStep               -0.391931  30896.77   100.00  
   474     79  GlobalStep               -0.392367  30898.48   100.00  
   475     80  LocalStep                -0.392367  30898.69   100.00  
   476     80  GlobalStep               -0.392367  30898.69   100.00  
   477     80  GlobalStep               -0.392367  30958.78   100.00  
   478     80  GlobalStep               -0.392367  30959.68   100.00  
   479     80  GlobalStep               -0.390430  30971.12   100.00  
   480     80  GlobalStep               -0.393885  30992.39   100.00  
   481     81  GlobalStep               -0.385307  31154.08   100.00  
   482     81  GlobalStep               -0.343494  31176.15   100.00  
   483     81  GlobalStep               -0.332224  31404.84   100.00  
   484     81  GlobalStep               -0.355517  31547.07   100.00  
   485     81  RefinementStep           -0.318698  31666.84   100.00  
   486     81  GlobalStep               -0.311933  31861.53   100.00  
   487     81  GlobalStep               -0.336901  31931.04   100.00  
   488     82  GlobalStep               -0.261612  32030.34   100.00  
   489     82  GlobalStep               -0.297057  32044.69   100.00  
   490     82  GlobalStep               -0.215248  32082.71   100.00  
   491     82  LocalStep                -0.265234  32186.32   100.00  
   492     82  LocalStep                -0.392367  35556.20   100.00  
   493     82  GlobalStep               -0.392367  35917.28   100.00  
   494     83  GlobalStep               -0.392367  35976.06   100.00  
   495     83  GlobalStep               -0.392367  36158.21   100.00  
   496     83  LocalStep                -0.392367  36323.01   100.00  
   497     83  GlobalStep               -0.392367  36351.20   100.00  
   498     83  GlobalStep               -0.392367  36365.55   100.00  
   499     83  GlobalStep               -0.392367  36366.55   100.00  
   500     84  GlobalStep               -0.392367  36382.41   100.00  
   501     84  LocalStep                -0.392367  36385.52   100.00  
   502     84  GlobalStep               -0.392367  36390.24   100.00  
   503     84  GlobalStep               -0.392367  36393.56   100.00  
   504     84  LocalStep                -0.392367  36407.20   100.00  
   505     84  GlobalStep               -0.392367  36426.87   100.00  
   506     85  GlobalStep               -0.392367  36427.37   100.00  
   507     85  GlobalStep               -0.392367  36427.58   100.00  
   508     85  GlobalStep               -0.392367  36428.59   100.00  
   509     85  GlobalStep               -0.392367  36429.29   100.00  
   510     85  LocalStep                -0.392367  36451.97   100.00  
   511     85  LocalStep                -0.392367  36451.97   100.00  
   512     86  GlobalStep               -0.392367  36457.00   100.00  
   513     86  GlobalStep               -0.392367  36457.80   100.00  
   514     86  GlobalStep               -0.392367  36466.64   100.00  
   515     86  GlobalStep               -0.392367  36468.04   100.00  
   516     86  GlobalStep               -0.392367  36489.81   100.00  
   517     86  GlobalStep               -0.392367  36490.22   100.00  
   518     87  GlobalStep               -0.392367  36490.73   100.00  
   519     87  GlobalStep               -0.392367  36491.34   100.00  
   520     87  LocalStep                -0.392367  36493.85   100.00  
   521     87  GlobalStep               -0.392367  36495.76   100.00  
   522     87  LocalStep                -0.392367  36495.86   100.00  
   523     87  LocalStep                -0.392367  36497.98   100.00  
   524     87  GlobalStep               -0.392367  36497.98   100.00  
   525     88  GlobalStep               -0.392367  36500.70   100.00  
   526     88  GlobalStep               -0.392367  36509.33   100.00  
   527     88  GlobalStep               -0.392367  36512.64   100.00  
   528     88  GlobalStep               -0.392367  36512.85   100.00  
   529     88  GlobalStep               -0.392367  36512.95   100.00  
   530     89  GlobalStep               -0.392367  36513.66   100.00  
   531     89  GlobalStep               -0.392367  36519.39   100.00  
   532     89  GlobalStep               -0.392367  36520.40   100.00  
   533     89  GlobalStep               -0.392367  36532.54   100.00  
   534     89  GlobalStep               -0.392367  36532.64   100.00  
   535     89  GlobalStep               -0.392367  36533.25   100.00  
   536     90  GlobalStep               -0.392367  36534.26   100.00  
   537     90  GlobalStep               -0.392367  36534.26   100.00  
   538     90  GlobalStep               -0.392367  36534.48   100.00  
   539     90  GlobalStep               -0.392367  36539.70   100.00  
   540     90  GlobalStep               -0.392367  36539.90   100.00  
   541     90  GlobalStep               -0.392367  36540.01   100.00  
   542     90  GlobalStep               -0.392367  36540.01   100.00  
   543     91  GlobalStep               -0.392367  36541.24   100.00  
   544     91  GlobalStep               -0.392367  36542.25   100.00  
   545     91  GlobalStep               -0.392367  36546.97   100.00  
   546     91  GlobalStep               -0.391779  36550.58   100.00  
   547     91  GlobalStep               -0.392367  36553.21   100.00  
   548     92  GlobalStep               -0.392830  36554.63   100.00  
   549     92  GlobalStep               -0.392367  36554.63   100.00  
   550     92  GlobalStep               -0.392367  36554.84   100.00  
   551     92  GlobalStep               -0.392367  36571.79   100.00  
   552     92  GlobalStep               -0.392367  36574.41   100.00  
   553     92  GlobalStep               -0.387753  36578.02   100.00  
   554     92  LocalStep                -0.392367  36578.02   100.00  
   555     93  LocalStep                -0.392367  36581.25   100.00  
   556     93  GlobalStep               -0.392367  36588.68   100.00  
   557     93  GlobalStep               -0.320456  41090.29   100.00  
   558     93  GlobalStep               -0.215248  41090.29   100.00  
   559     93  GlobalStep               -0.367451  41090.29   100.00  
   560     93  GlobalStep               -0.355685  41090.29   100.00  
   561     93  GlobalStep               -0.355313  41090.29   100.00  
   562     93  GlobalStep               -0.215248  41090.29   100.00  
   563     93  GlobalStep               -0.392367  41090.29   100.00  
   564     93  LocalStep                -0.392367  41090.29   100.00  
   565     93  LocalStep                -0.392367  41090.29   100.00  
   566     93  GlobalStep               -0.389364  41090.29   100.00  
   567     93  GlobalStep               -0.392367  41090.29   100.00  
   568     93  GlobalStep               -0.392367  41090.29   100.00  
   569     93  GlobalStep               -0.392367  41090.29   100.00  
   570     93  GlobalStep               -0.392367  41090.29   100.00  
   571     93  GlobalStep               -0.392367  41090.29   100.00  
   572     93  LocalStep                -0.392367  41090.29   100.00  
   573     93  GlobalStep               -0.392367  41090.29   100.00  
   574     93  GlobalStep               -0.392367  41090.29   100.00  
   575     93  GlobalStep               -0.392367  41090.29   100.00  
   576     93  LocalStep                -0.392367  41090.29   100.00  
   577     93  GlobalStep               -0.215248  41090.29   100.00  
   578     93  GlobalStep               -0.312024  41090.29   100.00  
   579     93  GlobalStep               -0.392367  41090.29   100.00  
   580     93  GlobalStep               -0.392367  41090.29   100.00  
   581     93  RefinementStep           -0.394041  41090.29   100.00  
   582     93  GlobalStep               -0.392367  41090.29   100.00  
   583     93  LocalStep                -0.392367  41090.29   100.00  
   584     93  GlobalStep               -0.392367  41090.29   100.00  
   585     93  GlobalStep               -0.392367  41090.29   100.00  
   586     93  GlobalStep               -0.392367  41090.29   100.00  
   587     93  GlobalStep               -0.392367  41090.29   100.00  
   588     93  GlobalStep               -0.393112  41090.29   100.00  
   589     93  LocalStep                -0.392367  41090.29   100.00  
   590     93  GlobalStep               -0.392367  41090.29   100.00  
   591     93  GlobalStep               -0.314190  41090.29   100.00  
   592     93  GlobalStep               -0.392367  41090.29   100.00  
   593     93  GlobalStep               -0.392367  41090.29   100.00  
   594     93  GlobalStep               -0.392367  41090.29   100.00  
   595     93  LocalStep                -0.392367  41090.29   100.00  
   596     93  GlobalStep               -0.389552  41090.29   100.00  
   597     93  GlobalStep               -0.392367  41090.29   100.00  
   598     93  GlobalStep               -0.392367  41090.29   100.00  
   599     93  GlobalStep               -0.392367  41090.29   100.00  
   600     93  GlobalStep               -0.392686  41090.29   100.00  
   601     93  GlobalStep               -0.392367  41090.29   100.00  
   602     93  LocalStep                -0.392367  41090.29   100.00  
   603     93  GlobalStep               -0.392367  41090.29   100.00  
   604     93  GlobalStep               -0.392367  41090.29   100.00  
   605     93  GlobalStep               -0.392367  41090.29   100.00  
   606     93  GlobalStep               -0.393132  41090.29   100.00  
   607     93  LocalStep                -0.392367  41090.29   100.00  
   608     93  GlobalStep               -0.392367  41090.29   100.00  
   609     93  GlobalStep               -0.353838  41090.29   100.00  
   610     93  GlobalStep               -0.392367  41090.29   100.00  
   611     93  GlobalStep               -0.392367  41090.29   100.00  
   612     93  GlobalStep               -0.392367  41090.29   100.00  
   613     93  GlobalStep               -0.392367  41090.29   100.00  
   614     93  LocalStep                -0.392367  41090.29   100.00  
   615     93  GlobalStep               -0.392367  41090.29   100.00  
   616     93  GlobalStep               -0.392367  41090.29   100.00  
   617     93  GlobalStep               -0.392367  41090.29   100.00  
   618     93  GlobalStep               -0.392367  41090.29   100.00  
   619     93  GlobalStep               -0.347967  41090.29   100.00  
   620     93  LocalStep                -0.392367  41090.29   100.00  
   621     93  GlobalStep               -0.392367  41090.29   100.00  
   622     93  GlobalStep               -0.392367  41090.29   100.00  
   623     93  GlobalStep               -0.392367  41090.29   100.00  
   624     93  GlobalStep               -0.392367  41090.29   100.00  
   625     93  GlobalStep               -0.392367  41090.29   100.00  
   626     93  LocalStep                -0.392367  41090.29   100.00  
   627     93  GlobalStep               -0.392367  41090.29   100.00  
   628     93  GlobalStep               -0.392367  41090.29   100.00  
   629     93  GlobalStep               -0.392367  41090.29   100.00  
   630     93  GlobalStep               -0.392947  41090.29   100.00  
   631     93  LocalStep                -0.392367  41090.29   100.00  
   632     93  GlobalStep               -0.392367  41090.29   100.00  
   633     93  GlobalStep               -0.392367  41090.29   100.00  
   634     93  GlobalStep               -0.392367  41090.29   100.00  
   635     93  GlobalStep               -0.392367  41090.29   100.00  
   636     93  GlobalStep               -0.392367  41090.29   100.00  
   637     93  GlobalStep               -0.392367  41090.29   100.00  
   638     93  LocalStep                -0.392367  41090.29   100.00  
   639     93  GlobalStep               -0.392367  41090.30   100.00  
   640     93  GlobalStep               -0.392367  41090.30   100.00  
   641     93  GlobalStep               -0.392367  41090.30   100.00  
   642     93  GlobalStep               -0.392367  41090.30   100.00  
   643     93  LocalStep                -0.392367  41090.30   100.00  
   644     93  GlobalStep               -0.390042  41090.30   100.00  
   645     93  GlobalStep               -0.390071  41090.30   100.00  
   646     93  GlobalStep               -0.392367  41090.30   100.00  
   647     93  GlobalStep               -0.392367  41090.30   100.00  
   648     93  GlobalStep               -0.392367  41090.30   100.00  
   649     93  GlobalStep               -0.328398  41090.30   100.00  
   650     93  LocalStep                -0.392367  41090.30   100.00  
   651     93  GlobalStep               -0.391150  41090.30   100.00  
   652     93  GlobalStep               -0.392367  41090.30   100.00  
Summary: iters 653 evals 500 noisy_evals 130 cycles  93 opt_time 41090.30 tot_time 41090.30 obj        -0.403871 gap 100.00
Val: -0.4038714214
X: 

[9.9999999720e-01 9.8338149677e-02 5.5993354007e-10 2.7314808238e-01
 2.5765362999e-01 3.2668024669e-01 6.0033956779e-01 8.0417153623e-01
 4.9922322398e-01 9.0475999861e-01 9.9999999978e-01 9.5692160220e-01
 6.5789277140e-01]


Itercount: 653
Evalcount: 500
Fast_evalcount: 130
