# Supplementary material for: Black-box and surrogate optimization for tuning spiking neural models of striatum plasticity
Source: Front Neuroinform. 2022 Oct 20;16:1017222. doi: 10.3389/fninf.2022.1017222 (PMC9630480; doi:10.3389/fninf.2022.1017222)
Supplement: Supplementary file 1 [file Data_Sheet_1.ZIP › SHARED_DATA_TuningSpiking/RBFOpt/600FE_Slim/NRBF_Slm_600_19.txt]

  Iter  Cycle  Action             Objective value      Time      Gap
  ----  -----  ------             ---------------      ----      ---
     0      0  Initialization           -0.368570~   849.27   100.00  
     0      0  Initialization           -0.237402~   849.27   100.00  
     0      0  Initialization           -0.225296~   849.27   100.00  
     0      0  Initialization           -0.215684~   849.27   100.00  
     0      0  Initialization           -0.225031~   849.27   100.00  
     0      0  Initialization           -0.388438~   849.27   100.00 *
     0      0  Initialization           -0.379638~   849.27   100.00  
     0      0  Initialization           -0.237985~   849.27   100.00  
     0      0  Initialization           -0.387352~   849.27   100.00  
     0      0  Initialization           -0.239544~   849.27   100.00  
     0      0  Initialization           -0.225296~   849.27   100.00  
     0      0  Initialization           -0.225296~   849.27   100.00  
     0      0  Initialization           -0.362551~   849.27   100.00  
     0      0  Initialization           -0.225296~   849.27   100.00  
     0      0  Initialization           -0.335682~   849.27   100.00  
    52     15  GlobalStep               -0.085723~  2401.02   100.00  
    70     16  GlobalStep               -0.272619~  2455.26   100.00  
    75     16  GlobalStep               -0.279369~  2734.57   100.00  
    76     16  GlobalStep               -0.225296~  2734.57   100.00  
    77     16  GlobalStep               -0.225296~  2734.57   100.00  
    80     16  GlobalStep               -0.270512~  2734.57   100.00  
    81     16  GlobalStep               -0.244114~  2734.57   100.00  
    82     16  GlobalStep               -0.274154~  2734.57   100.00  
    83     16  GlobalStep               -0.245610~  2734.58   100.00  
    84     16  GlobalStep               -0.250499~  2734.58   100.00  
    85     16  GlobalStep               -0.245079~  2734.58   100.00  
    86     16  GlobalStep               -0.265478~  2734.58   100.00  
    87     16  LocalStep                -0.225296~  2734.58   100.00  
    89     16  GlobalStep               -0.225296~  2734.58   100.00  
    90     16  GlobalStep               -0.286943~  2734.58   100.00  
    92     16  GlobalStep               -0.229774~  2734.58   100.00  
    93     16  LocalStep                -0.267144~  2734.58   100.00  
    94     16  LocalStep                -0.262928~  2734.58   100.00  
    95     16  GlobalStep               -0.231887~  2739.05   100.00  
   114     19  LocalStep                -0.202250~  4113.47   100.00  
   115     19  LocalStep                -0.392367  12251.00   100.00 *
   116     19  GlobalStep               -0.392367  12251.00   100.00  
   117     19  GlobalStep               -0.392367  12251.00   100.00  
   118     19  GlobalStep               -0.392367  12251.00   100.00  
   119     19  GlobalStep               -0.392303  12251.00   100.00  
   120     19  GlobalStep               -0.392367  12251.00   100.00  
   121     19  GlobalStep               -0.392367  12251.01   100.00  
   122     19  GlobalStep               -0.392241  12251.01   100.00  
   123     19  LocalStep                -0.392367  12251.01   100.00  
   124     19  GlobalStep               -0.392367  12251.01   100.00  
   125     19  GlobalStep               -0.392367  12251.01   100.00  
   126     19  GlobalStep               -0.392367  12251.01   100.00  
   127     19  LocalStep                -0.392367  12251.01   100.00  
   128     19  GlobalStep               -0.392367  12251.01   100.00  
   129     19  GlobalStep               -0.392367  12251.01   100.00  
   130     19  GlobalStep               -0.392367  12251.01   100.00  
   131     19  GlobalStep               -0.391735  12251.01   100.00  
   132     19  GlobalStep               -0.392367  12251.01   100.00  
   133     19  GlobalStep               -0.272764  12251.01   100.00  
   134     19  GlobalStep               -0.384795  12251.01   100.00  
   135     19  GlobalStep               -0.390812  12251.01   100.00  
   136     19  GlobalStep               -0.274268  12251.01   100.00  
   137     19  GlobalStep               -0.360667  12251.01   100.00  
   138     19  GlobalStep               -0.357510  12251.01   100.00  
   139     19  GlobalStep               -0.367583  12251.01   100.00  
   140     19  GlobalStep               -0.305215  12251.01   100.00  
   141     19  GlobalStep               -0.361138  12251.01   100.00  
   142     19  LocalStep                -0.379908  12251.01   100.00  
   143     19  GlobalStep               -0.392367  12251.01   100.00  
   144     19  GlobalStep               -0.379709  12251.01   100.00  
   145     19  GlobalStep               -0.353221  12251.01   100.00  
   146     19  GlobalStep               -0.375508  12251.01   100.00  
   147     19  GlobalStep               -0.371117  12251.01   100.00  
   148     19  GlobalStep               -0.395309  12251.01   100.00 *
   149     19  GlobalStep               -0.391238  12251.01   100.00  
   150     19  GlobalStep               -0.388376  12251.01   100.00  
   151     19  LocalStep                -0.392367  12251.01   100.00  
   152     19  GlobalStep               -0.392632  12251.01   100.00  
   153     19  GlobalStep               -0.392367  12251.01   100.00  
   154     19  GlobalStep               -0.385101  12251.01   100.00  
   155     19  GlobalStep               -0.392095  12251.01   100.00  
   156     19  GlobalStep               -0.392367  12251.01   100.00  
   157     19  GlobalStep               -0.392367  12251.01   100.00  
   158     19  GlobalStep               -0.392367  12251.01   100.00  
   159     19  GlobalStep               -0.392367  12251.01   100.00  
   160     19  RefinementStep           -0.392367  12251.01   100.00  
   161     19  LocalStep                -0.392079  12251.01   100.00  
   162     19  LocalStep                -0.391201  12251.01   100.00  
   163     19  GlobalStep               -0.392584  12251.01   100.00  
   164     19  GlobalStep               -0.392367  12251.01   100.00  
   165     19  GlobalStep               -0.392367  12251.01   100.00  
   166     19  GlobalStep               -0.392584  12251.01   100.00  
   167     19  GlobalStep               -0.392367  12251.01   100.00  
   168     19  GlobalStep               -0.392367  12251.01   100.00  
   169     19  GlobalStep               -0.392063  12251.01   100.00  
   170     19  GlobalStep               -0.392901  12251.01   100.00  
   171     19  GlobalStep               -0.392367  12251.01   100.00  
   172     19  GlobalStep               -0.392367  12251.01   100.00  
   173     19  GlobalStep               -0.391907  12251.01   100.00  
   174     19  GlobalStep               -0.392367  12251.01   100.00  
   175     19  GlobalStep               -0.392367  12251.01   100.00  
   176     19  LocalStep                -0.392491  12251.01   100.00  
   177     19  GlobalStep               -0.392367  12251.01   100.00  
   178     19  GlobalStep               -0.392367  12251.01   100.00  
   179     19  GlobalStep               -0.392072  12251.01   100.00  
   180     19  LocalStep                -0.392367  12251.01   100.00  
   181     19  LocalStep                -0.392367  12251.01   100.00  
   182     19  LocalStep                -0.390061  12251.01   100.00  
   183     19  GlobalStep               -0.389731  12251.01   100.00  
   184     19  LocalStep                -0.392367  12251.01   100.00  
   185     19  GlobalStep               -0.392367  12251.01   100.00  
   186     19  GlobalStep               -0.392367  12251.01   100.00  
   187     19  GlobalStep               -0.392564  12251.01   100.00  
   188     19  GlobalStep               -0.392367  12251.01   100.00  
   189     19  GlobalStep               -0.391743  12251.01   100.00  
   190     19  GlobalStep               -0.392367  12251.02   100.00  
   191     19  GlobalStep               -0.392367  12251.02   100.00  
   192     19  LocalStep                -0.392367  12251.02   100.00  
   193     19  GlobalStep               -0.392294  12251.02   100.00  
   194     19  GlobalStep               -0.392367  12251.02   100.00  
   195     19  GlobalStep               -0.392367  12251.02   100.00  
   196     19  LocalStep                -0.392063  12251.02   100.00  
   197     19  GlobalStep               -0.392367  12251.02   100.00  
   198     19  GlobalStep               -0.392705  12251.02   100.00  
   199     19  GlobalStep               -0.392367  12251.02   100.00  
   200     19  Switching to accurate mode          12251.02
   200     19  GlobalStep               -0.392367  12251.02   100.00  
   201     19  GlobalStep               -0.392367  12251.02   100.00  
   202     19  GlobalStep               -0.392367  12251.02   100.00  
   203     19  LocalStep                -0.392367  12251.02   100.00  
   204     19  GlobalStep               -0.392367  12251.02   100.00  
   205     19  GlobalStep               -0.392367  12251.02   100.00  
   206     19  GlobalStep               -0.392367  12251.02   100.00  
   207     19  GlobalStep               -0.392367  12251.02   100.00  
   208     19  GlobalStep               -0.392367  12251.02   100.00  
   209     19  GlobalStep               -0.392367  12251.02   100.00  
   211     22  Discarded                           12284.47
   212     23  Discarded                           12296.88
   213     24  Discarded                           12313.92
   214     26  Discarded                           12342.61
   215     27  Discarded                           12353.62
   216     28  Discarded                           12370.73
   217     29  Discarded                           12386.86
   218     31  Discarded                           12420.94
   219     32  Discarded                           12439.41
   220     33  Discarded                           12460.31
   221     34  Discarded                           12480.87
   222     35  Discarded                           12509.02
   223     36  Discarded                           12524.27
   224     37  Discarded                           12542.14
   225     37  Discarded                           12566.73
   225     37  GlobalStep               -0.392367  18902.94   100.00  
   226     37  GlobalStep               -0.392367  18906.73   100.00  
   227     37  GlobalStep               -0.389001  18910.40   100.00  
   228     37  GlobalStep               -0.392367  18910.40   100.00  
   229     38  GlobalStep               -0.392367  18917.47   100.00  
   230     38  GlobalStep               -0.392367  18917.47   100.00  
   231     38  GlobalStep               -0.392367  18917.47   100.00  
   232     38  GlobalStep               -0.392367  18927.34   100.00  
   233     38  GlobalStep               -0.392632  18927.34   100.00  
   234     38  GlobalStep               -0.392367  18927.34   100.00  
   235     38  GlobalStep               -0.392367  18927.34   100.00  
   236     38  GlobalStep               -0.392367  18927.34   100.00  
   237     38  GlobalStep               -0.392367  18931.27   100.00  
   238     38  GlobalStep               -0.392367  18931.27   100.00  
   239     38  AdjLocalStep             -0.392367  18931.27   100.00  
   240     38  GlobalStep               -0.392367  18931.27   100.00  
   241     38  GlobalStep               -0.392367  18934.82   100.00  
   242     39  GlobalStep               -0.392367  18948.49   100.00  
   243     39  GlobalStep               -0.392367  18948.49   100.00  
   245     39  Discarded                           18948.49
   245     39  GlobalStep               -0.392367  18952.12   100.00  
   246     39  GlobalStep               -0.393272  18952.12   100.00  
   248     40  Discarded                           18973.84
   248     40  GlobalStep               -0.392367  18984.23   100.00  
   249     40  GlobalStep               -0.392367  18984.23   100.00  
   250     40  GlobalStep               -0.392367  18984.23   100.00  
   251     40  GlobalStep               -0.392367  18984.24   100.00  
   252     40  GlobalStep               -0.392367  18984.24   100.00  
   253     40  GlobalStep               -0.392367  18984.24   100.00  
   254     40  GlobalStep               -0.392367  18984.24   100.00  
   255     40  GlobalStep               -0.392367  18984.24   100.00  
   256     40  GlobalStep               -0.392367  18984.24   100.00  
   257     40  GlobalStep               -0.392367  18984.24   100.00  
   258     40  GlobalStep               -0.392415  18984.24   100.00  
   259     40  GlobalStep               -0.392367  18984.24   100.00  
   260     40  GlobalStep               -0.392367  18984.24   100.00  
   261     40  GlobalStep               -0.392367  18988.66   100.00  
   262     40  GlobalStep               -0.392367  18988.66   100.00  
   263     40  GlobalStep               -0.390503  18988.66   100.00  
   264     40  GlobalStep               -0.392367  18988.66   100.00  
   265     40  GlobalStep               -0.392367  18988.66   100.00  
   266     40  GlobalStep               -0.392367  18988.66   100.00  
   267     40  GlobalStep               -0.392367  18988.66   100.00  
   268     40  RefinementStep           -0.383527  18994.95   100.00  
   269     40  GlobalStep               -0.392241  19005.33   100.00  
   270     40  GlobalStep               -0.392497  19005.33   100.00  
   271     41  GlobalStep               -0.377060  19009.56   100.00  
   272     41  GlobalStep               -0.392516  19009.56   100.00  
   273     41  GlobalStep               -0.393044  19009.56   100.00  
   274     41  GlobalStep               -0.413394  23069.25   100.00 *
   275     41  RefinementStep           -0.391734  23069.25   100.00  
   276     41  GlobalStep               -0.392367  23069.25   100.00  
   277     41  GlobalStep               -0.392367  23069.25   100.00  
   278     41  GlobalStep               -0.392367  23069.25   100.00  
   279     41  GlobalStep               -0.392367  23069.25   100.00  
   280     41  GlobalStep               -0.392415  23069.25   100.00  
   281     41  GlobalStep               -0.389540  23069.25   100.00  
   282     41  GlobalStep               -0.349309  23069.25   100.00  
   283     41  GlobalStep               -0.390605  23069.25   100.00  
   284     41  GlobalStep               -0.236536  23069.25   100.00  
   285     41  GlobalStep               -0.392442  23069.25   100.00  
   286     41  GlobalStep               -0.392584  23069.25   100.00  
   287     41  GlobalStep               -0.394263  23069.25   100.00  
   288     41  GlobalStep               -0.392367  23069.25   100.00  
   289     41  GlobalStep               -0.325013  23069.25   100.00  
   290     41  GlobalStep               -0.386102  23069.25   100.00  
   291     41  GlobalStep               -0.392367  23069.25   100.00  
   292     41  GlobalStep               -0.392367  23069.25   100.00  
   293     41  GlobalStep               -0.392367  23069.25   100.00  
   294     41  GlobalStep               -0.392367  23069.25   100.00  
   295     41  GlobalStep               -0.392367  23069.25   100.00  
   296     41  GlobalStep               -0.392367  23069.26   100.00  
   297     41  GlobalStep               -0.392367  23069.26   100.00  
   298     41  GlobalStep               -0.392367  23069.26   100.00  
   299     41  GlobalStep               -0.392367  23069.26   100.00  
   300     41  GlobalStep               -0.392367  23069.26   100.00  
   301     41  GlobalStep               -0.392367  23069.26   100.00  
   302     41  GlobalStep               -0.392367  23069.26   100.00  
   303     41  GlobalStep               -0.288296  23069.26   100.00  
   304     41  GlobalStep               -0.215248  23069.26   100.00  
   305     41  GlobalStep               -0.392367  23069.26   100.00  
   306     41  GlobalStep               -0.392367  23069.26   100.00  
   307     41  GlobalStep               -0.392367  23069.26   100.00  
   308     41  GlobalStep               -0.392750  23069.26   100.00  
   309     41  GlobalStep               -0.392790  23069.26   100.00  
   310     41  GlobalStep               -0.388381  23069.26   100.00  
   311     41  GlobalStep               -0.392367  23069.26   100.00  
   312     41  GlobalStep               -0.392367  23069.26   100.00  
   313     41  GlobalStep               -0.392367  23069.26   100.00  
   314     41  GlobalStep               -0.392251  23069.26   100.00  
   315     41  GlobalStep               -0.392367  23069.26   100.00  
   316     41  GlobalStep               -0.392367  23069.26   100.00  
   317     41  GlobalStep               -0.215248  23069.26   100.00  
   318     41  GlobalStep               -0.392367  23069.26   100.00  
   319     41  GlobalStep               -0.389633  23069.26   100.00  
   320     41  GlobalStep               -0.392890  23069.26   100.00  
   321     41  GlobalStep               -0.392367  23069.26   100.00  
   322     41  GlobalStep               -0.392367  23069.26   100.00  
   323     41  GlobalStep               -0.392367  23069.26   100.00  
   324     41  GlobalStep               -0.392367  23069.26   100.00  
   325     41  GlobalStep               -0.392367  23069.26   100.00  
   326     41  GlobalStep               -0.392367  23069.26   100.00  
   327     41  AdjLocalStep             -0.392367  23069.26   100.00  
   328     41  GlobalStep               -0.392367  23069.26   100.00  
   329     41  GlobalStep               -0.392367  23069.26   100.00  
   330     41  GlobalStep               -0.392367  23069.26   100.00  
   331     41  GlobalStep               -0.392367  23069.26   100.00  
   332     41  GlobalStep               -0.390750  23069.26   100.00  
   333     41  GlobalStep               -0.275627  23069.26   100.00  
   334     41  GlobalStep               -0.396483  23069.26   100.00  
   335     41  GlobalStep               -0.385095  23069.26   100.00  
   336     41  GlobalStep               -0.392367  23069.26   100.00  
   337     41  GlobalStep               -0.392367  23069.26   100.00  
   338     41  GlobalStep               -0.399112  23069.26   100.00  
   339     41  GlobalStep               -0.215248  23069.26   100.00  
   340     41  AdjLocalStep             -0.390812  23069.26   100.00  
   341     41  GlobalStep               -0.302190  23069.26   100.00  
   343     44  Discarded                           23163.74
   344     46  Discarded                           23217.24
   345     49  Discarded                           23325.45
   346     50  Discarded                           23361.00
   347     51  Discarded                           23398.17
   348     52  Discarded                           23435.09
   349     53  Discarded                           23474.12
   350     54  Discarded                           23514.43
   351     55  Discarded                           23556.39
   352     56  Discarded                           23599.23
   353     57  Discarded                           23646.74
   354     58  Discarded                           23693.05
   355     58  Discarded                           23740.03
   355     58  GlobalStep               -0.389058  28711.38   100.00  
   356     58  GlobalStep               -0.389185  28711.38   100.00  
   357     58  GlobalStep               -0.392367  28711.38   100.00  
   358     58  GlobalStep               -0.391570  28721.44   100.00  
   359     58  GlobalStep               -0.392142  28721.44   100.00  
   360     58  GlobalStep               -0.392367  28721.44   100.00  
   361     58  GlobalStep               -0.392367  28721.44   100.00  
   362     58  GlobalStep               -0.392571  28721.44   100.00  
   363     58  GlobalStep               -0.392367  28721.44   100.00  
   364     58  GlobalStep               -0.392367  28721.44   100.00  
   365     58  GlobalStep               -0.392367  28721.44   100.00  
   366     58  AdjLocalStep             -0.392367  28721.44   100.00  
   367     60  GlobalStep               -0.392367  30675.22   100.00  
   368     60  GlobalStep               -0.392367  30675.22   100.00  
   369     60  GlobalStep               -0.389001  30675.22   100.00  
   370     60  GlobalStep               -0.392004  30675.22   100.00  
   371     60  GlobalStep               -0.389001  30675.22   100.00  
   372     60  GlobalStep               -0.388426  30675.22   100.00  
   373     60  GlobalStep               -0.392367  30675.22   100.00  
   374     60  GlobalStep               -0.396649  30675.22   100.00  
   375     60  GlobalStep               -0.392367  30675.22   100.00  
   376     60  GlobalStep               -0.388706  30683.21   100.00  
   377     60  GlobalStep               -0.392367  30683.21   100.00  
   378     60  GlobalStep               -0.392367  30683.21   100.00  
   379     60  GlobalStep               -0.392367  30683.21   100.00  
   380     60  GlobalStep               -0.392367  30683.21   100.00  
   381     60  GlobalStep               -0.399386  30683.21   100.00  
   382     60  GlobalStep               -0.392621  30683.21   100.00  
   383     60  GlobalStep               -0.392367  30683.21   100.00  
   384     60  GlobalStep               -0.392367  30683.21   100.00  
   385     60  GlobalStep               -0.392256  30683.21   100.00  
   386     60  GlobalStep               -0.388923  30683.21   100.00  
   387     60  GlobalStep               -0.389090  30683.21   100.00  
   388     60  GlobalStep               -0.392367  30683.21   100.00  
   389     60  GlobalStep               -0.392367  30683.21   100.00  
   390     60  GlobalStep               -0.391769  30683.21   100.00  
   391     60  GlobalStep               -0.388426  30683.21   100.00  
   392     60  GlobalStep               -0.388338  30683.21   100.00  
   393     60  GlobalStep               -0.392367  30683.22   100.00  
   394     60  GlobalStep               -0.384002  30683.22   100.00  
   395     60  GlobalStep               -0.392367  30683.22   100.00  
   396     60  GlobalStep               -0.392367  30683.22   100.00  
   397     60  GlobalStep               -0.388706  30683.22   100.00  
   398     60  GlobalStep               -0.389001  30683.22   100.00  
   399     60  GlobalStep               -0.392367  30683.22   100.00  
   400     60  GlobalStep               -0.389090  30683.22   100.00  
   401     60  GlobalStep               -0.392367  30683.22   100.00  
   402     60  GlobalStep               -0.392173  30683.22   100.00  
   403     60  GlobalStep               -0.386831  30683.22   100.00  
   404     60  GlobalStep               -0.392810  30683.22   100.00  
   405     60  GlobalStep               -0.388575  30683.22   100.00  
   406     60  GlobalStep               -0.392887  30683.22   100.00  
   407     60  GlobalStep               -0.392262  30683.22   100.00  
   408     60  GlobalStep               -0.392367  30683.22   100.00  
   409     60  GlobalStep               -0.392367  30683.22   100.00  
   410     60  GlobalStep               -0.392367  30683.22   100.00  
   411     60  GlobalStep               -0.392367  30683.22   100.00  
   412     60  GlobalStep               -0.376689  30683.22   100.00  
   413     60  LocalStep                -0.392367  30683.22   100.00  
   414     60  GlobalStep               -0.392367  30683.22   100.00  
   415     60  GlobalStep               -0.392367  30683.22   100.00  
   416     60  LocalStep                -0.392367  30683.22   100.00  
   417     60  GlobalStep               -0.389857  30683.22   100.00  
   418     60  GlobalStep               -0.392367  30683.22   100.00  
   419     60  GlobalStep               -0.392367  30683.22   100.00  
   420     60  AdjLocalStep             -0.392367  30683.22   100.00  
   421     60  GlobalStep               -0.392367  30683.22   100.00  
   422     60  GlobalStep               -0.392367  30683.22   100.00  
   423     60  GlobalStep               -0.392367  30683.22   100.00  
   424     60  AdjLocalStep             -0.392367  30683.22   100.00  
   425     60  GlobalStep               -0.392367  30683.22   100.00  
   426     61  GlobalStep               -0.215248  34239.88   100.00  
   427     61  LocalStep                -0.392367  34239.88   100.00  
   428     61  GlobalStep               -0.215248  34239.88   100.00  
   429     61  GlobalStep               -0.392367  34239.88   100.00  
   430     61  GlobalStep               -0.392276  34239.88   100.00  
   431     61  GlobalStep               -0.390292  34239.88   100.00  
   432     61  LocalStep                -0.392367  34239.88   100.00  
   433     61  GlobalStep               -0.392367  34239.88   100.00  
   434     61  GlobalStep               -0.392367  34239.88   100.00  
   435     61  GlobalStep               -0.392367  34239.88   100.00  
   436     61  GlobalStep               -0.392367  34239.88   100.00  
   437     61  GlobalStep               -0.391429  34239.88   100.00  
   438     61  GlobalStep               -0.392382  34239.88   100.00  
   439     61  GlobalStep               -0.215248  34239.88   100.00  
   440     61  GlobalStep               -0.410242  34239.88   100.00  
   441     61  GlobalStep               -0.409680  34239.88   100.00  
   442     61  GlobalStep               -0.399112  34239.88   100.00  
   443     61  GlobalStep               -0.219456  34239.88   100.00  
   444     61  GlobalStep               -0.248672  34239.88   100.00  
   445     61  GlobalStep               -0.358296  34239.88   100.00  
   446     61  GlobalStep               -0.398537  34239.88   100.00  
   447     61  GlobalStep               -0.409291  34239.88   100.00  
   448     61  GlobalStep               -0.399585  34239.88   100.00  
   449     61  GlobalStep               -0.399585  34239.88   100.00  
   450     61  GlobalStep               -0.385875  34239.88   100.00  
   451     61  GlobalStep               -0.399378  34239.88   100.00  
   452     61  GlobalStep               -0.398998  34239.88   100.00  
   453     61  GlobalStep               -0.215248  34239.88   100.00  
   454     61  GlobalStep               -0.413394  34239.88   100.00  
   455     61  GlobalStep               -0.408927  34239.88   100.00  
   456     61  GlobalStep               -0.430262  34239.88   100.00 *
   457     61  GlobalStep               -0.340726  34239.88   100.00  
   458     61  GlobalStep               -0.269702  34239.88   100.00  
   459     61  GlobalStep               -0.413394  34239.88   100.00  
   460     61  GlobalStep               -0.389685  34239.88   100.00  
   461     61  GlobalStep               -0.396789  34239.88   100.00  
   462     61  RefinementStep           -0.390582  34239.88   100.00  
   463     61  AdjLocalStep             -0.390812  34239.88   100.00  
   464     76  GlobalStep               -0.392367  38569.57   100.00  
   465     76  GlobalStep               -0.393023  38569.57   100.00  
   466     76  GlobalStep               -0.392367  38569.57   100.00  
   467     76  GlobalStep               -0.392766  38569.57   100.00  
   468     76  GlobalStep               -0.392571  38569.57   100.00  
   469     77  GlobalStep               -0.392367  39065.49   100.00  
   470     77  GlobalStep               -0.392367  39065.49   100.00  
   471     77  GlobalStep               -0.392367  39065.49   100.00  
   472     77  GlobalStep               -0.397080  39065.49   100.00  
   473     77  GlobalStep               -0.405583  39065.49   100.00  
   474     77  LocalStep                -0.392394  39082.05   100.00  
   475     78  GlobalStep               -0.390943  39223.63   100.00  
   476     78  GlobalStep               -0.390959  39435.88   100.00  
   477     78  GlobalStep               -0.392367  39822.84   100.00  
   478     79  LocalStep                -0.392367  39840.49   100.00  
   479     79  GlobalStep               -0.387256  39840.49   100.00  
   480     79  GlobalStep               -0.392069  39840.49   100.00  
   481     79  GlobalStep               -0.389050  39856.37   100.00  
   482     79  GlobalStep               -0.392367  39871.50   100.00  
   483     79  GlobalStep               -0.392367  39871.50   100.00  
   484     79  LocalStep                -0.392367  39871.50   100.00  
   485     79  GlobalStep               -0.392367  39871.50   100.00  
   486     79  GlobalStep               -0.396014  39871.50   100.00  
   487     79  GlobalStep               -0.387735  39871.50   100.00  
   488     79  GlobalStep               -0.401795  39903.93   100.00  
   489     79  GlobalStep               -0.370529  39903.93   100.00  
   490     79  GlobalStep               -0.401733  39903.93   100.00  
   491     79  GlobalStep               -0.400354  39903.93   100.00  
   492     80  GlobalStep               -0.431745  39935.40   100.00 *
   493     80  GlobalStep               -0.438238  39967.80   100.00 *
   494     80  GlobalStep               -0.392367  40018.73   100.00  
   495     81  GlobalStep               -0.388880  40052.83   100.00  
   496     81  GlobalStep               -0.390316  40052.84   100.00  
   497     81  GlobalStep               -0.392367  40052.84   100.00  
   498     81  GlobalStep               -0.392367  40052.84   100.00  
   499     81  GlobalStep               -0.391659  40052.84   100.00  
   500     81  GlobalStep               -0.392367  40052.84   100.00  
   501     81  GlobalStep               -0.400908  40052.84   100.00  
   502     81  GlobalStep               -0.393119  40069.90   100.00  
   503     81  GlobalStep               -0.400934  40069.90   100.00  
   504     81  GlobalStep               -0.396588  40086.66   100.00  
   505     81  GlobalStep               -0.393142  40086.66   100.00  
   506     81  GlobalStep               -0.386209  40104.77   100.00  
   507     81  GlobalStep               -0.420015  40121.29   100.00  
   508     81  GlobalStep               -0.395617  40121.29   100.00  
   509     82  GlobalStep               -0.369840  40140.38   100.00  
   510     82  GlobalStep               -0.348348  40140.38   100.00  
   511     82  GlobalStep               -0.392367  40197.31   100.00  
   512     83  GlobalStep               -0.360273  40249.26   100.00  
   513     83  GlobalStep               -0.399480  40249.26   100.00  
   514     83  GlobalStep               -0.274985  40267.23   100.00  
   515     83  GlobalStep               -0.215248  40267.23   100.00  
   516     83  LocalStep                -0.215248  40267.23   100.00  
   517     83  GlobalStep               -0.215248  40267.23   100.00  
   518     83  GlobalStep               -0.215248  40267.23   100.00  
   519     83  GlobalStep               -0.262855  40267.23   100.00  
   520     83  RefinementStep           -0.215248  40267.23   100.00  
   521     83  LocalStep                -0.215248  40267.23   100.00  
   522     83  GlobalStep               -0.252365  40284.32   100.00  
   523     83  LocalStep                -0.215248  40284.32   100.00  
   524     83  GlobalStep               -0.215248  40284.32   100.00  
   525     83  GlobalStep               -0.278089  40284.32   100.00  
   526     85  GlobalStep               -0.386538  40484.51   100.00  
   527     85  GlobalStep               -0.371152  40484.51   100.00  
   528     86  GlobalStep               -0.392367  40605.10   100.00  
   529     86  GlobalStep               -0.279300  40605.10   100.00  
   530     86  GlobalStep               -0.392367  40623.59   100.00  
   531     86  GlobalStep               -0.362693  40623.59   100.00  
   532     86  GlobalStep               -0.392367  40642.17   100.00  
   533     86  GlobalStep               -0.391971  40661.65   100.00  
   534     86  GlobalStep               -0.382529  40680.68   100.00  
   535     86  GlobalStep               -0.390532  40680.68   100.00  
   536     86  LocalStep                -0.218434  40680.68   100.00  
   537     87  GlobalStep               -0.387254  40738.04   100.00  
   538     87  GlobalStep               -0.259954  40738.04   100.00  
   539     87  LocalStep                -0.215248  40738.04   100.00  
   540     87  GlobalStep               -0.257896  40738.04   100.00  
   541     87  GlobalStep               -0.215248  40738.04   100.00  
   542     87  GlobalStep               -0.215248  40738.04   100.00  
   543     87  LocalStep                -0.215248  40738.04   100.00  
   544     87  LocalStep                -0.215248  40738.04   100.00  
   545     88  GlobalStep               -0.388590  40840.17   100.00  
   546     88  GlobalStep               -0.435760  40880.52   100.00  
   547     88  GlobalStep               -0.399604  40901.12   100.00  
   548     88  GlobalStep               -0.351321  40921.49   100.00  
   549     89  GlobalStep               -0.215248  40983.20   100.00  
   550     90  LocalStep                -0.317745  41132.30   100.00  
   551     90  GlobalStep               -0.351639  41152.70   100.00  
   552     90  GlobalStep               -0.265081  41196.11   100.00  
   553     91  GlobalStep               -0.294276  46240.90   100.00  
   554     91  LocalStep                -0.215248  46240.90   100.00  
   555     91  LocalStep                -0.215248  46240.90   100.00  
   556     91  GlobalStep               -0.215248  46240.90   100.00  
   557     91  LocalStep                -0.215248  46240.90   100.00  
   558     91  LocalStep                -0.215248  46240.90   100.00  
   559     91  LocalStep                -0.215248  46240.90   100.00  
   560     91  GlobalStep               -0.431132  46240.90   100.00  
   561     91  GlobalStep               -0.253211  46240.90   100.00  
   562     91  GlobalStep               -0.388699  46240.90   100.00  
   563     91  GlobalStep               -0.392367  46240.90   100.00  
   564     91  LocalStep                -0.407555  46240.90   100.00  
   565     91  GlobalStep               -0.441747  46240.90   100.00 *
   566     91  GlobalStep               -0.426855  46240.90   100.00  
   567     91  GlobalStep               -0.388683  46240.90   100.00  
   568     91  GlobalStep               -0.215248  46240.90   100.00  
   569     91  GlobalStep               -0.392367  46240.90   100.00  
   570     91  LocalStep                -0.392367  46240.90   100.00  
   571     91  GlobalStep               -0.401358  46240.90   100.00  
   572     91  GlobalStep               -0.421180  46240.90   100.00  
   573     91  GlobalStep               -0.350004  46240.90   100.00  
   574     91  GlobalStep               -0.392367  46240.90   100.00  
   575     91  GlobalStep               -0.392367  46240.90   100.00  
   576     91  GlobalStep               -0.333874  46240.90   100.00  
   577     91  GlobalStep               -0.318821  46240.90   100.00  
   578     91  LocalStep                -0.215248  46240.90   100.00  
   579     91  GlobalStep               -0.215248  46240.90   100.00  
   580     91  GlobalStep               -0.392367  46240.90   100.00  
   581     91  LocalStep                -0.350994  46240.90   100.00  
   582     91  GlobalStep               -0.392367  46240.90   100.00  
   583     91  GlobalStep               -0.402668  46240.90   100.00  
   584     91  GlobalStep               -0.407336  46240.90   100.00  
   585     91  GlobalStep               -0.215248  46240.90   100.00  
   586     91  GlobalStep               -0.215248  46240.90   100.00  
   587     91  GlobalStep               -0.392367  46240.90   100.00  
   588     91  GlobalStep               -0.322995  46240.90   100.00  
   589     91  LocalStep                -0.403810  46240.90   100.00  
   590     91  GlobalStep               -0.274149  46240.90   100.00  
   591     91  LocalStep                -0.459289  46240.90   100.00 *
   592     91  GlobalStep               -0.281613  46240.90   100.00  
   593     91  GlobalStep               -0.392367  46240.91   100.00  
   594     91  GlobalStep               -0.390100  46240.91   100.00  
   595     91  GlobalStep               -0.347141  46240.91   100.00  
   596     91  GlobalStep               -0.381414  46240.91   100.00  
   597     91  RefinementStep           -0.431698  46240.91   100.00  
   598     91  GlobalStep               -0.257610  46240.91   100.00  
   599     91  GlobalStep               -0.309155  46240.91   100.00  
   600     91  GlobalStep               -0.392367  46240.91   100.00  
   601     91  GlobalStep               -0.446091  46240.91   100.00  
   602     91  LocalStep                -0.414310  46240.91   100.00  
   603     91  GlobalStep               -0.466612  46240.91   100.00 *
   604     91  LocalStep                -0.389912  46240.91   100.00  
   605     91  GlobalStep               -0.215248  46240.91   100.00  
   606     91  GlobalStep               -0.392367  46240.91   100.00  
   607     91  GlobalStep               -0.392367  46240.91   100.00  
   608     91  GlobalStep               -0.468924  46240.91   100.00 *
   609     91  GlobalStep               -0.478559  46240.91   100.00 *
   610     91  LocalStep                -0.389452  46240.91   100.00  
   611     91  GlobalStep               -0.387077  46240.91   100.00  
   612     91  GlobalStep               -0.388686  46240.91   100.00  
   613     91  GlobalStep               -0.215248  46240.91   100.00  
   614     91  GlobalStep               -0.338431  46240.91   100.00  
   615     91  GlobalStep               -0.359488  46240.91   100.00  
   616     91  LocalStep                -0.392367  46240.91   100.00  
   617     91  GlobalStep               -0.394772  46240.91   100.00  
   618     91  GlobalStep               -0.251406  46240.91   100.00  
   619     91  GlobalStep               -0.215248  46240.91   100.00  
   620     91  GlobalStep               -0.390644  46240.91   100.00  
   621     91  GlobalStep               -0.383580  46240.91   100.00  
   622     91  LocalStep                -0.215248  46240.91   100.00  
   623     91  GlobalStep               -0.272827  46240.91   100.00  
   624     91  GlobalStep               -0.392367  46240.91   100.00  
   625     91  GlobalStep               -0.215248  46240.91   100.00  
   626     91  GlobalStep               -0.448972  46240.91   100.00  
   627     91  GlobalStep               -0.466954  46240.91   100.00  
   628     91  LocalStep                -0.399112  46240.91   100.00  
   629     91  GlobalStep               -0.225946  46240.91   100.00  
   630     91  GlobalStep               -0.264879  46240.91   100.00  
   631     91  GlobalStep               -0.404689  46240.91   100.00  
   632     91  GlobalStep               -0.465742  46240.91   100.00  
   633     91  GlobalStep               -0.473924  46240.91   100.00  
   634     91  LocalStep                -0.413160  46240.91   100.00  
   635     91  GlobalStep               -0.392271  46240.91   100.00  
   636     91  GlobalStep               -0.392367  46240.91   100.00  
   637     91  GlobalStep               -0.215248  46240.91   100.00  
   638     91  GlobalStep               -0.483120  46240.91   100.00 *
   639     91  GlobalStep               -0.473025  46240.91   100.00  
   640     91  LocalStep                -0.392367  46240.91   100.00  
   641     91  GlobalStep               -0.392367  46240.91   100.00  
   642     91  GlobalStep               -0.365927  46240.91   100.00  
   643     91  GlobalStep               -0.235572  46240.91   100.00  
   644     91  GlobalStep               -0.482569  46240.91   100.00  
Summary: iters 645 evals 500 noisy_evals 130 cycles  91 opt_time 46240.91 tot_time 46240.91 obj        -0.483120 gap 100.00
Val: -0.4831195474
X: 

[0.819834335  0.8782029617 0.0198259897 0.6510072207 0.7219502407
 0.9232043715 0.8043378849 0.0613504156 0.3953090568 0.1924594019
 0.5489737861 0.831492721  0.1463530412]


Itercount: 645
Evalcount: 500
Fast_evalcount: 130
