# Supplementary material for: Black-box and surrogate optimization for tuning spiking neural models of striatum plasticity
Source: Front Neuroinform. 2022 Oct 20;16:1017222. doi: 10.3389/fninf.2022.1017222 (PMC9630480; doi:10.3389/fninf.2022.1017222)
Supplement: Supplementary file 1 [file Data_Sheet_1.ZIP › SHARED_DATA_TuningSpiking/RBFOpt/600FE_Slim/NRBF_Slm_600_2.txt]

  Iter  Cycle  Action             Objective value      Time      Gap
  ----  -----  ------             ---------------      ----      ---
     0      0  Initialization           -0.390328~   739.11   100.00 *
     0      0  Initialization           -0.225296~   739.11   100.00  
     0      0  Initialization           -0.225296~   739.11   100.00  
     0      0  Initialization           -0.224622~   739.11   100.00  
     0      0  Initialization           -0.387352~   739.11   100.00  
     0      0  Initialization           -0.387352~   739.11   100.00  
     0      0  Initialization           -0.225296~   739.11   100.00  
     0      0  Initialization           -0.387352~   739.11   100.00  
     0      0  Initialization           -0.236022~   739.11   100.00  
     0      0  Initialization           -0.225296~   739.11   100.00  
     0      0  Initialization           -0.236259~   739.11   100.00  
     0      0  Initialization           -0.225296~   739.11   100.00  
     0      0  Initialization           -0.345890~   739.11   100.00  
     0      0  Initialization           -0.387352~   739.11   100.00  
     0      0  Initialization           -0.335682~   739.11   100.00  
    36     15  GlobalStep               -0.085452~  2103.46   100.00  
    40     16  GlobalStep               -0.274169~  2194.25   100.00  
    41     16  GlobalStep               -0.273144~  2202.26   100.00  
    43     16  GlobalStep               -0.265382~  2209.00   100.00  
    44     16  GlobalStep               -0.257531~  2211.66   100.00  
    45     16  GlobalStep               -0.276605~  2214.02   100.00  
    48     16  GlobalStep               -0.226813~  2233.71   100.00  
    49     17  LocalStep                -0.225296~  2237.63   100.00  
    50     17  GlobalStep               -0.251301~  2240.09   100.00  
    51     17  LocalStep                -0.266357~  2244.87   100.00  
    52     17  GlobalStep               -0.220041~  2246.03   100.00  
    53     17  LocalStep                -0.225296~  2247.37   100.00  
    54     17  GlobalStep               -0.257532~  2248.68   100.00  
    55     18  GlobalStep               -0.261446~  2249.75   100.00  
    56     18  LocalStep                -0.225296~  2251.79   100.00  
    57     18  LocalStep                -0.225296~  2253.64   100.00  
    59     18  GlobalStep               -0.249609~  2262.63   100.00  
    60     18  LocalStep                -0.281505~  2263.73   100.00  
    61     18  LocalStep                -0.259625~  2266.17   100.00  
    63     19  GlobalStep               -0.239722~  2267.98   100.00  
    64     19  GlobalStep               -0.248618~  2270.68   100.00  
    65     19  LocalStep                -0.266271~  2270.68   100.00  
    66     19  GlobalStep               -0.251776~  2271.90   100.00  
    67     19  LocalStep                -0.239367~  2273.10   100.00  
    68     19  GlobalStep               -0.225296~  2275.96   100.00  
    69     20  GlobalStep               -0.232945~  2277.50   100.00  
    70     20  GlobalStep               -0.288328~  2279.51   100.00  
    71     20  GlobalStep               -0.065400~  2279.51   100.00  
    72     20  GlobalStep               -0.225296~  2280.83   100.00  
    73     20  GlobalStep               -0.225296~  2287.15   100.00  
    74     20  LocalStep                -0.252502~  2288.58   100.00  
    75     21  GlobalStep               -0.244694~  2291.64   100.00  
    76     21  GlobalStep               -0.265613~  2293.92   100.00  
    77     21  GlobalStep               -0.266537~  2297.83   100.00  
    78     21  GlobalStep               -0.233347~  2299.39   100.00  
    79     21  GlobalStep               -0.255819~  2305.34   100.00  
    80     21  GlobalStep               -0.195792~  2308.62   100.00  
    81     22  GlobalStep               -0.256946~  2311.51   100.00  
    82     22  GlobalStep               -0.226297~  2313.92   100.00  
    83     22  GlobalStep               -0.224003~  2322.43   100.00  
    84     22  GlobalStep               -0.237545~  2330.32   100.00  
    85     22  GlobalStep               -0.220909~  2331.99   100.00  
    86     22  GlobalStep               -0.247477~  2337.90   100.00  
    87     23  GlobalStep               -0.223075~  2341.45   100.00  
    88     23  GlobalStep               -0.229465~  2360.62   100.00  
    89     23  GlobalStep               -0.225296~  2373.52   100.00  
    90     23  GlobalStep               -0.241115~  2376.42   100.00  
    91     23  GlobalStep               -0.229034~  2381.88   100.00  
    92     23  LocalStep                -0.238035~  2393.92   100.00  
    93     24  LocalStep                -0.238035~  2398.25   100.00  
    94     24  LocalStep                -0.238035~  2407.38   100.00  
    95     24  LocalStep                -0.238035~  2410.24   100.00  
   118     24  GlobalStep               -0.176445~  3716.52   100.00  
   130     24  LocalStep                -0.268211~  3774.05   100.00  
   131     24  LocalStep                -0.244630~  3798.64   100.00  
   137     25  GlobalStep               -0.260504~  3899.43   100.00  
   138     25  GlobalStep               -0.351366   9625.19   100.00  
   139     25  GlobalStep               -0.392367   9625.19   100.00 *
   140     25  LocalStep                -0.392367   9625.19   100.00  
   141     25  GlobalStep               -0.372754   9625.19   100.00  
   143     25  GlobalStep               -0.392367   9625.19   100.00  
   145     25  GlobalStep               -0.392367   9625.19   100.00  
   146     25  GlobalStep               -0.392367   9625.19   100.00  
   147     25  GlobalStep               -0.407849   9625.19   100.00 *
   148     25  GlobalStep               -0.392367   9625.19   100.00  
   149     25  GlobalStep               -0.390174   9625.19   100.00  
   150     25  LocalStep                -0.382814   9625.19   100.00  
   151     25  GlobalStep               -0.391602   9625.19   100.00  
   152     25  GlobalStep               -0.405784   9625.19   100.00  
   153     25  LocalStep                -0.392367   9625.19   100.00  
   154     25  GlobalStep               -0.389099   9625.19   100.00  
   155     25  GlobalStep               -0.392367   9625.19   100.00  
   157     25  GlobalStep               -0.392367   9625.19   100.00  
   158     25  GlobalStep               -0.386618   9625.19   100.00  
   159     25  GlobalStep               -0.392367   9625.19   100.00  
   160     25  GlobalStep               -0.392367   9625.19   100.00  
   161     25  GlobalStep               -0.391787   9625.19   100.00  
   162     25  GlobalStep               -0.392367   9625.19   100.00  
   163     25  GlobalStep               -0.393169   9625.19   100.00  
   164     25  GlobalStep               -0.392354   9625.19   100.00  
   165     25  GlobalStep               -0.392367   9625.19   100.00  
   166     25  GlobalStep               -0.392367   9625.19   100.00  
   167     25  GlobalStep               -0.392367   9625.20   100.00  
   168     25  GlobalStep               -0.392367   9625.20   100.00  
   169     25  GlobalStep               -0.392367   9625.20   100.00  
   170     25  GlobalStep               -0.392367   9625.20   100.00  
   171     25  GlobalStep               -0.392367   9625.20   100.00  
   172     25  GlobalStep               -0.392367   9625.20   100.00  
   173     25  GlobalStep               -0.392367   9625.20   100.00  
   174     25  LocalStep                -0.392367   9625.20   100.00  
   175     25  GlobalStep               -0.390330   9625.20   100.00  
   176     25  GlobalStep               -0.392152   9625.20   100.00  
   177     25  GlobalStep               -0.392367   9625.20   100.00  
   178     25  GlobalStep               -0.392367   9625.20   100.00  
   181     25  GlobalStep               -0.271853~  9625.20   100.00  
   182     25  GlobalStep               -0.250468~  9625.20   100.00  
   183     25  LocalStep                -0.226152~  9625.20   100.00  
   186     25  LocalStep                -0.225296~  9625.20   100.00  
   187     25  GlobalStep               -0.275612   9625.20   100.00  
   188     25  GlobalStep               -0.313707   9625.20   100.00  
   189     25  LocalStep                -0.245139~  9625.20   100.00  
   191     25  GlobalStep               -0.322526   9625.20   100.00  
   192     25  GlobalStep               -0.274600   9625.20   100.00  
   193     25  GlobalStep               -0.340812   9625.20   100.00  
   194     25  GlobalStep               -0.335888   9625.20   100.00  
   195     25  GlobalStep               -0.345807   9625.21   100.00  
   196     25  GlobalStep               -0.379092   9625.21   100.00  
   197     25  GlobalStep               -0.370443   9625.21   100.00  
   198     25  GlobalStep               -0.392367   9625.21   100.00  
   199     25  GlobalStep               -0.388693   9625.21   100.00  
   200     25  Switching to accurate mode           9625.21
   200     25  GlobalStep               -0.388076   9625.21   100.00  
   201     25  GlobalStep               -0.392198   9625.21   100.00  
   202     25  GlobalStep               -0.388693   9625.21   100.00  
   203     25  GlobalStep               -0.389566   9625.21   100.00  
   204     25  GlobalStep               -0.387962   9625.21   100.00  
   205     25  GlobalStep               -0.389434   9625.21   100.00  
   206     25  GlobalStep               -0.385394   9625.21   100.00  
   207     25  GlobalStep               -0.388060   9625.21   100.00  
   208     25  GlobalStep               -0.389099   9625.21   100.00  
   209     25  GlobalStep               -0.391602   9625.21   100.00  
   210     25  GlobalStep               -0.389088   9625.21   100.00  
   211     25  GlobalStep               -0.386144   9625.21   100.00  
   212     25  GlobalStep               -0.389053   9625.21   100.00  
   213     25  GlobalStep               -0.389190   9625.21   100.00  
   214     25  GlobalStep               -0.388693   9625.21   100.00  
   215     25  GlobalStep               -0.386718   9625.21   100.00  
   216     25  GlobalStep               -0.389976   9625.21   100.00  
   217     25  GlobalStep               -0.388491   9625.21   100.00  
   218     25  GlobalStep               -0.392367   9625.21   100.00  
   219     25  GlobalStep               -0.389209   9625.21   100.00  
   220     25  GlobalStep               -0.391344   9625.21   100.00  
   221     25  GlobalStep               -0.387753   9625.21   100.00  
   222     25  GlobalStep               -0.392367   9625.21   100.00  
   223     25  GlobalStep               -0.389694   9625.21   100.00  
   224     25  GlobalStep               -0.392367   9625.21   100.00  
   225     25  GlobalStep               -0.389488   9625.21   100.00  
   226     25  RefinementStep           -0.390316   9625.21   100.00  
   227     25  GlobalStep               -0.389398   9625.21   100.00  
   228     25  GlobalStep               -0.390247   9625.21   100.00  
   229     25  GlobalStep               -0.389691   9625.21   100.00  
   230     25  GlobalStep               -0.388540   9625.21   100.00  
   231     25  LocalStep                -0.392367   9625.21   100.00  
   232     25  GlobalStep               -0.392367   9625.21   100.00  
   234     28  Discarded                            9672.43
   235     31  Discarded                            9722.77
   236     32  Discarded                            9741.55
   237     33  Discarded                            9761.35
   238     34  Discarded                            9781.90
   239     35  Discarded                            9803.48
   240     36  Discarded                            9826.30
   241     37  Discarded                            9850.23
   242     38  Discarded                            9875.76
   243     39  Discarded                            9902.35
   244     40  Discarded                            9930.14
   245     41  Discarded                            9960.05
   246     41  Discarded                            9989.00
   246     41  GlobalStep               -0.392367  16212.80   100.00  
   247     41  GlobalStep               -0.392367  16365.60   100.00  
   248     42  LocalStep                -0.393434  16377.16   100.00  
   249     42  GlobalStep               -0.391601  16401.76   100.00  
   251     42  Discarded                           16408.27
   251     42  GlobalStep               -0.392367  16413.07   100.00  
   252     42  GlobalStep               -0.392367  16417.87   100.00  
   253     42  GlobalStep               -0.392389  16429.00   100.00  
   254     43  GlobalStep               -0.393206  16440.46   100.00  
   255     43  GlobalStep               -0.392272  16452.29   100.00  
   256     43  GlobalStep               -0.393291  16457.32   100.00  
   258     43  Discarded                           16473.74
   258     43  GlobalStep               -0.392079  16491.49   100.00  
   259     43  GlobalStep               -0.392367  16510.11   100.00  
   260     44  GlobalStep               -0.392476  16515.31   100.00  
   261     44  GlobalStep               -0.392367  16530.99   100.00  
   262     44  LocalStep                -0.392367  16552.22   100.00  
   264     44  Discarded                           16557.69
   264     44  GlobalStep               -0.392367  16583.75   100.00  
   265     44  GlobalStep               -0.392367  16590.43   100.00  
   266     45  GlobalStep               -0.392680  16601.72   100.00  
   267     45  GlobalStep               -0.393160  20279.66   100.00  
   268     45  GlobalStep               -0.391960  20279.66   100.00  
   269     45  GlobalStep               -0.392367  20279.66   100.00  
   270     45  GlobalStep               -0.392367  20279.66   100.00  
   271     45  GlobalStep               -0.215248  20279.66   100.00  
   272     45  GlobalStep               -0.391298  20279.66   100.00  
   273     45  GlobalStep               -0.392152  20279.66   100.00  
   274     45  GlobalStep               -0.392367  20279.66   100.00  
   275     45  GlobalStep               -0.392367  20279.66   100.00  
   276     45  GlobalStep               -0.342651  20279.66   100.00  
   277     45  GlobalStep               -0.391417  20279.66   100.00  
   278     45  GlobalStep               -0.392375  20279.66   100.00  
   279     45  GlobalStep               -0.392367  20279.66   100.00  
   280     45  GlobalStep               -0.392367  20279.66   100.00  
   281     45  GlobalStep               -0.215248  20279.66   100.00  
   282     45  GlobalStep               -0.392319  20279.66   100.00  
   283     45  GlobalStep               -0.391937  20279.66   100.00  
   284     45  GlobalStep               -0.215248  20279.66   100.00  
   285     45  GlobalStep               -0.215248  20279.66   100.00  
   286     45  GlobalStep               -0.283272  20279.66   100.00  
   287     45  GlobalStep               -0.391917  20279.66   100.00  
   288     45  GlobalStep               -0.393055  20279.66   100.00  
   289     45  GlobalStep               -0.392367  20279.66   100.00  
   290     45  GlobalStep               -0.392244  20279.66   100.00  
   291     45  GlobalStep               -0.392367  20279.66   100.00  
   292     45  GlobalStep               -0.392150  20279.66   100.00  
   293     45  GlobalStep               -0.392114  20279.66   100.00  
   294     45  GlobalStep               -0.392367  20279.66   100.00  
   295     45  GlobalStep               -0.392367  20279.66   100.00  
   296     45  GlobalStep               -0.251803  20279.66   100.00  
   297     45  GlobalStep               -0.391886  20279.66   100.00  
   298     45  GlobalStep               -0.391320  20279.67   100.00  
   299     45  GlobalStep               -0.392367  20279.67   100.00  
   300     45  GlobalStep               -0.215248  20279.67   100.00  
   301     45  GlobalStep               -0.392367  20279.67   100.00  
   302     45  GlobalStep               -0.392269  20279.67   100.00  
   303     45  GlobalStep               -0.392183  20279.67   100.00  
   304     45  GlobalStep               -0.373148  20279.67   100.00  
   305     45  GlobalStep               -0.392367  20279.67   100.00  
   306     45  GlobalStep               -0.392367  20279.67   100.00  
   307     45  GlobalStep               -0.396098  20279.67   100.00  
   308     45  GlobalStep               -0.392220  20279.67   100.00  
   309     45  GlobalStep               -0.392367  20279.67   100.00  
   310     45  GlobalStep               -0.392367  20279.67   100.00  
   311     45  GlobalStep               -0.392367  20279.67   100.00  
   312     45  GlobalStep               -0.392837  20279.67   100.00  
   313     45  GlobalStep               -0.392143  20279.67   100.00  
   314     45  GlobalStep               -0.392367  20279.67   100.00  
   315     45  GlobalStep               -0.390280  20279.67   100.00  
   316     45  GlobalStep               -0.361930  20279.67   100.00  
   317     45  GlobalStep               -0.392486  20279.67   100.00  
   318     45  GlobalStep               -0.393406  20279.67   100.00  
   319     45  GlobalStep               -0.392367  20279.67   100.00  
   320     45  GlobalStep               -0.215248  20279.67   100.00  
   321     45  GlobalStep               -0.392367  20279.67   100.00  
   322     45  GlobalStep               -0.392949  20279.67   100.00  
   323     45  GlobalStep               -0.392851  20279.67   100.00  
   324     45  GlobalStep               -0.392367  20279.67   100.00  
   325     45  GlobalStep               -0.391609  20279.67   100.00  
   326     45  GlobalStep               -0.403672  20279.67   100.00  
   327     45  GlobalStep               -0.393113  20279.67   100.00  
   328     45  GlobalStep               -0.392170  20279.67   100.00  
   329     45  GlobalStep               -0.392367  20279.67   100.00  
   330     45  GlobalStep               -0.392367  20279.67   100.00  
   331     45  GlobalStep               -0.392367  20279.67   100.00  
   332     45  GlobalStep               -0.391646  20279.67   100.00  
   333     45  GlobalStep               -0.392319  20279.67   100.00  
   334     45  GlobalStep               -0.398448  20279.67   100.00  
   335     45  GlobalStep               -0.392367  20279.67   100.00  
   336     45  GlobalStep               -0.392367  20279.67   100.00  
   337     45  GlobalStep               -0.392438  20279.67   100.00  
   338     45  GlobalStep               -0.392478  20279.67   100.00  
   339     45  GlobalStep               -0.392367  20279.67   100.00  
   340     45  GlobalStep               -0.392367  20279.67   100.00  
   341     45  GlobalStep               -0.392367  20279.67   100.00  
   342     45  LocalStep                -0.410621  20279.67   100.00 *
   343     45  GlobalStep               -0.389781  20279.67   100.00  
   344     45  GlobalStep               -0.392531  20279.67   100.00  
   345     45  GlobalStep               -0.392367  20279.67   100.00  
   346     45  GlobalStep               -0.215248  20279.67   100.00  
   347     45  LocalStep                -0.415787  20279.67   100.00 *
   348     45  GlobalStep               -0.394100  20279.67   100.00  
   349     45  GlobalStep               -0.475231  20279.67   100.00 *
   350     45  GlobalStep               -0.491420  20279.67   100.00 *
   351     45  GlobalStep               -0.341306  20279.67   100.00  
   352     45  GlobalStep               -0.393023  20279.67   100.00  
   353     45  GlobalStep               -0.402182  20279.67   100.00  
   354     45  GlobalStep               -0.392367  20279.67   100.00  
   355     45  RefinementStep           -0.386513  20279.67   100.00  
   356     45  GlobalStep               -0.662583  20279.67   100.00 *
   357     45  GlobalStep               -0.277301  20279.67   100.00  
   358     45  GlobalStep               -0.349229  20279.67   100.00  
   359     45  GlobalStep               -0.399596  20279.67   100.00  
   360     45  GlobalStep               -0.395243  20279.67   100.00  
   361     60  AdjLocalStep             -0.392367  25606.73   100.00  
   362     60  GlobalStep               -0.392367  25907.04   100.00  
   363     61  GlobalStep               -0.392367  25967.68   100.00  
   364     61  GlobalStep               -0.392367  25978.12   100.00  
   365     61  GlobalStep               -0.393074  25996.83   100.00  
   366     61  GlobalStep               -0.392237  26018.55   100.00  
   367     61  GlobalStep               -0.392566  26048.01   100.00  
   368     61  GlobalStep               -0.390271  26173.74   100.00  
   369     62  LocalStep                -0.392367  26240.60   100.00  
   370     62  GlobalStep               -0.387605  26284.84   100.00  
   371     62  GlobalStep               -0.392367  26380.53   100.00  
   372     62  GlobalStep               -0.392367  26419.82   100.00  
   373     62  GlobalStep               -0.392367  26433.45   100.00  
   374     62  GlobalStep               -0.392367  26467.51   100.00  
   375     63  GlobalStep               -0.392367  26502.28   100.00  
   376     63  GlobalStep               -0.389684  26521.78   100.00  
   377     63  GlobalStep               -0.392570  26724.50   100.00  
   378     63  GlobalStep               -0.392367  26765.21   100.00  
   379     63  GlobalStep               -0.392367  26787.81   100.00  
   380     63  GlobalStep               -0.389543  26837.40   100.00  
   381     64  GlobalStep               -0.393082  26849.34   100.00  
   382     64  GlobalStep               -0.392058  26860.91   100.00  
   383     64  GlobalStep               -0.392367  26889.67   100.00  
   384     64  GlobalStep               -0.386444  26901.07   100.00  
   385     64  GlobalStep               -0.392367  27003.31   100.00  
   386     64  GlobalStep               -0.392367  27015.20   100.00  
   387     65  GlobalStep               -0.383477  27038.50   100.00  
   388     65  GlobalStep               -0.390895  27050.45   100.00  
   389     65  GlobalStep               -0.392367  27062.41   100.00  
   390     65  GlobalStep               -0.392367  27075.41   100.00  
   391     65  GlobalStep               -0.392367  27163.15   100.00  
   392     65  LocalStep                -0.321984  27175.19   100.00  
   393     66  GlobalStep               -0.392367  27187.29   100.00  
   394     66  GlobalStep               -0.312838  27187.30   100.00  
   395     66  GlobalStep               -0.300186  27199.87   100.00  
   396     66  GlobalStep               -0.393224  27238.09   100.00  
   397     66  GlobalStep               -0.388808  27266.50   100.00  
   398     66  LocalStep                -0.359186  27352.74   100.00  
   399     67  LocalStep                -0.263296  27405.81   100.00  
   400     67  GlobalStep               -0.302604  27444.93   100.00  
   401     67  LocalStep                -0.244951  27479.27   100.00  
   402     67  GlobalStep               -0.287711  27499.69   100.00  
   403     67  GlobalStep               -0.288463  27528.49   100.00  
   404     67  RefinementStep           -0.277968  27541.03   100.00  
   405     67  GlobalStep               -0.390523  27553.32   100.00  
   406     68  GlobalStep               -0.444238  27585.41   100.00  
   407     68  GlobalStep               -0.271463  27598.58   100.00  
   408     68  LocalStep                -0.321521  27650.46   100.00  
   409     68  GlobalStep               -0.306411  27691.03   100.00  
   410     68  GlobalStep               -0.296684  27739.32   100.00  
   411     68  GlobalStep               -0.284998  27752.40   100.00  
   412     68  GlobalStep               -0.262919  27752.40   100.00  
   413     69  GlobalStep               -0.308713  27765.40   100.00  
   414     69  GlobalStep               -0.268487  27765.40   100.00  
   415     69  GlobalStep               -0.378335  27809.23   100.00  
   416     69  LocalStep                -0.331253  27840.83   100.00  
   417     69  GlobalStep               -0.293942  27876.49   100.00  
   418     70  GlobalStep               -0.221039  27890.23   100.00  
   419     70  GlobalStep               -0.280925  27929.52   100.00  
   420     70  GlobalStep               -0.313460  27950.56   100.00  
   421     70  GlobalStep               -0.213665  27950.56   100.00  
   422     70  GlobalStep               -0.294588  27978.57   100.00  
   423     70  GlobalStep               -0.256493  27978.57   100.00  
   424     71  GlobalStep               -0.345741  28006.98   100.00  
   425     71  GlobalStep               -0.365270  28006.98   100.00  
   426     71  LocalStep                -0.546499  28021.15   100.00  
   427     71  GlobalStep               -0.293646  28035.70   100.00  
   428     71  GlobalStep               -0.339182  28065.80   100.00  
   429     71  GlobalStep               -0.296952  28080.52   100.00  
   430     71  GlobalStep               -0.287646  28080.52   100.00  
   431     72  GlobalStep               -0.276875  28118.75   100.00  
   432     72  GlobalStep               -0.280656  28164.73   100.00  
   433     72  GlobalStep               -0.277036  28196.56   100.00  
   434     72  GlobalStep               -0.296016  28212.45   100.00  
   435     72  LocalStep                -0.583880  28212.45   100.00  
   436     73  GlobalStep               -0.296169  28242.38   100.00  
   437     73  GlobalStep               -0.306956  28242.38   100.00  
   438     73  GlobalStep               -0.277415  28257.78   100.00  
   439     73  LocalStep                -0.584081  28257.78   100.00  
   440     73  GlobalStep               -0.284851  28304.91   100.00  
   441     73  AdjLocalStep             -0.298554  28326.20   100.00  
   442     74  GlobalStep               -0.299779  28341.91   100.00  
   443     74  GlobalStep               -0.271185  28357.67   100.00  
   444     74  LocalStep                -0.428954  28374.18   100.00  
   445     74  AdjLocalStep             -0.429404  28397.43   100.00  
   446     74  LocalStep                -0.589338  28425.87   100.00  
   447     74  GlobalStep               -0.257621  28441.44   100.00  
   448     75  GlobalStep               -0.288798  28479.23   100.00  
   449     75  GlobalStep               -0.279246  28495.82   100.00  
   450     75  GlobalStep               -0.293374  28495.82   100.00  
   451     75  GlobalStep               -0.269006  28512.72   100.00  
   452     75  GlobalStep               -0.284143  28529.22   100.00  
   453     75  GlobalStep               -0.293508  28544.86   100.00  
   454     76  GlobalStep               -0.626570  28763.91   100.00  
   455     76  LocalStep                -0.633055  28848.15   100.00  
   456     76  GlobalStep               -0.647286  28926.29   100.00  
   457     76  GlobalStep               -0.389991  32094.04   100.00  
   458     76  GlobalStep               -0.391893  32149.23   100.00  
   459     76  GlobalStep               -0.386344  32195.38   100.00  
   460     77  GlobalStep               -0.392367  32211.74   100.00  
   461     77  GlobalStep               -0.272340  36395.25   100.00  
   462     77  GlobalStep               -0.267631  36395.25   100.00  
   463     77  GlobalStep               -0.215211  36395.25   100.00  
   464     77  GlobalStep               -0.274106  36395.26   100.00  
   465     77  GlobalStep               -0.215248  36395.26   100.00  
   466     77  LocalStep                -0.311065  36395.26   100.00  
   467     77  GlobalStep               -0.260661  36395.26   100.00  
   468     77  GlobalStep               -0.258041  36395.26   100.00  
   469     77  GlobalStep               -0.392367  36395.26   100.00  
   470     77  GlobalStep               -0.326646  36395.26   100.00  
   471     77  GlobalStep               -0.386185  36395.26   100.00  
   472     77  LocalStep                -0.393463  36395.26   100.00  
   473     77  GlobalStep               -0.234636  36395.26   100.00  
   474     77  GlobalStep               -0.285175  36395.26   100.00  
   475     77  GlobalStep               -0.299019  36395.26   100.00  
   476     77  GlobalStep               -0.392367  36395.26   100.00  
   477     77  GlobalStep               -0.365493  36395.26   100.00  
   478     77  LocalStep                -0.293596  36395.26   100.00  
   479     77  GlobalStep               -0.282444  36395.26   100.00  
   480     77  GlobalStep               -0.269631  36395.26   100.00  
   481     77  GlobalStep               -0.393074  36395.26   100.00  
   482     77  GlobalStep               -0.392367  36395.26   100.00  
   483     77  GlobalStep               -0.215248  36395.26   100.00  
   484     77  LocalStep                -0.323837  36395.26   100.00  
   485     77  GlobalStep               -0.243770  36395.26   100.00  
   486     77  GlobalStep               -0.263476  36395.26   100.00  
   487     77  GlobalStep               -0.314049  36395.26   100.00  
   488     77  GlobalStep               -0.354004  36395.26   100.00  
   489     77  GlobalStep               -0.263784  36395.26   100.00  
   490     77  LocalStep                -0.237305  36395.26   100.00  
   491     77  GlobalStep               -0.242758  36395.26   100.00  
   492     77  GlobalStep               -0.268636  36395.26   100.00  
   493     77  GlobalStep               -0.392367  36395.26   100.00  
   494     77  GlobalStep               -0.392367  36395.26   100.00  
   495     77  GlobalStep               -0.229197  36395.26   100.00  
   496     77  LocalStep                -0.258216  36395.26   100.00  
   497     77  GlobalStep               -0.281119  36395.26   100.00  
   498     77  GlobalStep               -0.270469  36395.26   100.00  
   499     77  GlobalStep               -0.392773  36395.26   100.00  
   500     77  GlobalStep               -0.273103  36395.26   100.00  
   501     77  GlobalStep               -0.293774  36395.26   100.00  
   502     77  LocalStep                -0.425106  36395.26   100.00  
   503     77  GlobalStep               -0.254979  36395.26   100.00  
   504     77  GlobalStep               -0.252918  36395.26   100.00  
   505     77  GlobalStep               -0.245794  36395.26   100.00  
   506     77  GlobalStep               -0.338119  36395.26   100.00  
   507     77  GlobalStep               -0.358023  36395.26   100.00  
   508     77  LocalStep                -0.287422  36395.26   100.00  
   509     77  GlobalStep               -0.263554  36395.26   100.00  
   510     77  GlobalStep               -0.272552  36395.26   100.00  
   511     77  GlobalStep               -0.391502  36395.26   100.00  
   512     77  GlobalStep               -0.253486  36395.26   100.00  
   513     77  GlobalStep               -0.241183  36395.26   100.00  
   514     77  LocalStep                -0.237012  36395.26   100.00  
   515     77  RefinementStep           -0.263577  36395.26   100.00  
   516     77  GlobalStep               -0.285340  36395.26   100.00  
   517     77  GlobalStep               -0.276196  36395.26   100.00  
   518     77  GlobalStep               -0.275246  36395.26   100.00  
   519     77  GlobalStep               -0.285136  36395.26   100.00  
   520     77  GlobalStep               -0.392583  36395.26   100.00  
   521     77  LocalStep                -0.257832  36395.26   100.00  
   522     77  GlobalStep               -0.282220  36395.26   100.00  
   523     77  GlobalStep               -0.277195  36395.26   100.00  
   524     77  GlobalStep               -0.351594  36395.26   100.00  
   525     77  GlobalStep               -0.242829  36395.26   100.00  
   526     77  GlobalStep               -0.215783  36395.27   100.00  
   527     77  LocalStep                -0.247270  36395.27   100.00  
   528     77  GlobalStep               -0.273690  36395.27   100.00  
   529     77  GlobalStep               -0.284843  36395.27   100.00  
   530     77  GlobalStep               -0.392367  36395.27   100.00  
   531     77  GlobalStep               -0.392367  36395.27   100.00  
   532     77  GlobalStep               -0.269232  36395.27   100.00  
   533     77  AdjLocalStep             -0.276929  36395.27   100.00  
   534     77  GlobalStep               -0.288302  36395.27   100.00  
   535     77  GlobalStep               -0.299694  36395.27   100.00  
   536     77  GlobalStep               -0.483895  36395.27   100.00  
   537     77  GlobalStep               -0.323127  36395.27   100.00  
   538     77  GlobalStep               -0.283643  36395.27   100.00  
   539     77  LocalStep                -0.262302  36395.27   100.00  
   540     77  GlobalStep               -0.304805  36395.27   100.00  
   541     77  GlobalStep               -0.288160  36395.27   100.00  
   542     77  GlobalStep               -0.392367  36395.27   100.00  
   543     77  GlobalStep               -0.392367  36395.27   100.00  
   544     77  GlobalStep               -0.392367  36395.27   100.00  
   545     77  LocalStep                -0.256320  36395.27   100.00  
   546     77  GlobalStep               -0.287508  36395.27   100.00  
   547     77  GlobalStep               -0.285232  36395.27   100.00  
   548     77  GlobalStep               -0.393352  36395.27   100.00  
   549     77  GlobalStep               -0.392367  36395.27   100.00  
   550     77  LocalStep                -0.290106  36395.27   100.00  
   551     77  GlobalStep               -0.322169  36395.27   100.00  
   552     77  GlobalStep               -0.308213  36395.27   100.00  
   553     77  LocalStep                -0.244788  36395.27   100.00  
   554     77  GlobalStep               -0.269438  36395.27   100.00  
   555     77  LocalStep                -0.316857  39038.67   100.00  
   556     77  Restart                             39038.67
   556     78  Initialization           -0.261051  42781.35   100.00  
   556     78  Initialization           -0.276064  42781.35   100.00  
   556     78  Initialization           -0.215248  42781.35   100.00  
   556     78  Initialization           -0.215248  42781.35   100.00  
   556     78  Initialization           -0.240729  42781.35   100.00  
   556     78  Initialization           -0.392367  42781.35   100.00  
   556     78  Initialization           -0.215972  42781.35   100.00  
   556     78  Initialization           -0.215248  42781.35   100.00  
   556     78  Initialization           -0.363505  42781.35   100.00  
   556     78  Initialization           -0.272847  42781.35   100.00  
   556     78  Initialization           -0.190636  42781.35   100.00  
   556     78  Initialization           -0.215248  42781.35   100.00  
   556     78  Initialization           -0.392367  42781.35   100.00  
   556     78  Initialization           -0.215248  42781.35   100.00  
   556     78  Initialization           -0.348413  42781.35   100.00  
   557     86  Discarded                           42781.40
   558     86  Discarded                           42781.40
   559     86  Discarded                           42781.40
   560     86  Discarded                           42781.41
   561     86  Discarded                           42781.41
   562     87  Discarded                           42781.41
   563     87  Discarded                           42781.41
   564     87  Discarded                           42781.41
   565     87  Discarded                           42781.41
   566     93  Discarded                           42781.46
   567     93  Discarded                           42781.46
   568     93  Discarded                           42781.46
   569     93  Discarded                           42781.46
   570     93  Discarded                           42781.46
   571     93  Discarded                           42781.46
   572     93  Discarded                           42781.46
   573     93  Discarded                           42781.46
   574     94  Discarded                           42781.47
   575     94  Discarded                           42781.47
   576     94  Discarded                           42781.48
   577     94  Discarded                           42781.50
   578     94  Discarded                           42781.50
   579     94  Discarded                           42781.50
   580     94  Discarded                           42781.50
   581     97  Discarded                           42781.64
   582     98  Discarded                           42781.75
   583     98  Discarded                           42781.75
   584     98  Discarded                           42781.75
   585     98  Discarded                           42781.75
   586     98  Discarded                           42781.75
   586     98  RefinementStep           -0.392367  50744.02   100.00  
   587     98  GlobalStep               -0.392367  50744.02   100.00  
   588     98  GlobalStep               -0.392367  50744.02   100.00  
   589     98  GlobalStep               -0.392367  50744.02   100.00  
   590     98  GlobalStep               -0.392367  50744.02   100.00  
   591     98  GlobalStep               -0.392367  50744.02   100.00  
   592     98  GlobalStep               -0.392367  50744.02   100.00  
   593     98  GlobalStep               -0.392367  50744.02   100.00  
   594     98  GlobalStep               -0.392367  50744.02   100.00  
   595     98  GlobalStep               -0.392367  50744.02   100.00  
   596     98  GlobalStep               -0.392367  50744.02   100.00  
   597     98  GlobalStep               -0.392367  50744.02   100.00  
   598     98  GlobalStep               -0.392367  50744.02   100.00  
   599     98  GlobalStep               -0.392367  50744.02   100.00  
   600     98  GlobalStep               -0.392367  50744.02   100.00  
   601     98  GlobalStep               -0.392367  50744.02   100.00  
   602     98  GlobalStep               -0.392367  50744.02   100.00  
   603     98  GlobalStep               -0.392367  50744.02   100.00  
   604     98  GlobalStep               -0.392367  50744.02   100.00  
   605     98  GlobalStep               -0.392367  50744.02   100.00  
   606     98  GlobalStep               -0.392367  50744.02   100.00  
   607     98  GlobalStep               -0.392367  50744.02   100.00  
   608     98  GlobalStep               -0.392367  50744.02   100.00  
   609     98  GlobalStep               -0.392367  50744.02   100.00  
   610     98  GlobalStep               -0.392367  50744.02   100.00  
   611     98  GlobalStep               -0.392367  50744.02   100.00  
   612     98  GlobalStep               -0.392367  50744.02   100.00  
   613     98  GlobalStep               -0.392367  50744.02   100.00  
   614     98  GlobalStep               -0.392367  50744.02   100.00  
   615     98  GlobalStep               -0.392367  50744.02   100.00  
   616     98  GlobalStep               -0.392367  50744.02   100.00  
   617     98  GlobalStep               -0.392367  50744.02   100.00  
   618     98  GlobalStep               -0.392367  50744.02   100.00  
   619     98  GlobalStep               -0.392367  50744.02   100.00  
   620     98  GlobalStep               -0.392367  50744.02   100.00  
   621     98  GlobalStep               -0.392367  50744.02   100.00  
   622     98  GlobalStep               -0.392367  50744.02   100.00  
   623     98  GlobalStep               -0.590452  50744.02   100.00  
   624     98  GlobalStep               -0.392367  50744.02   100.00  
   625     98  GlobalStep               -0.392367  50744.02   100.00  
   626     98  GlobalStep               -0.392367  50744.02   100.00  
   627     98  GlobalStep               -0.392328  50744.02   100.00  
   628     98  GlobalStep               -0.393206  50744.02   100.00  
   629     98  GlobalStep               -0.392367  50744.02   100.00  
   630     98  LocalStep                -0.392367  50744.02   100.00  
   631     98  GlobalStep               -0.392367  50744.02   100.00  
   632     98  GlobalStep               -0.392367  50744.02   100.00  
   633     98  GlobalStep               -0.392367  50744.02   100.00  
   634     98  GlobalStep               -0.385070  50744.02   100.00  
   635     98  GlobalStep               -0.392367  50744.02   100.00  
   636     98  GlobalStep               -0.392367  50744.02   100.00  
   637     98  GlobalStep               -0.392367  50744.02   100.00  
   638     98  GlobalStep               -0.392367  50744.02   100.00  
   639     98  GlobalStep               -0.392367  50744.02   100.00  
   640     98  GlobalStep               -0.392367  50744.02   100.00  
   641     98  GlobalStep               -0.392367  50744.02   100.00  
   642     98  GlobalStep               -0.392367  50744.02   100.00  
   643     98  GlobalStep               -0.393074  50744.02   100.00  
   644     98  GlobalStep               -0.392367  50744.02   100.00  
   645     98  GlobalStep               -0.392367  50744.02   100.00  
   646     98  GlobalStep               -0.391991  50744.02   100.00  
   647     98  GlobalStep               -0.392367  50744.02   100.00  
   648     98  GlobalStep               -0.392367  50744.02   100.00  
   649     98  GlobalStep               -0.392367  50744.02   100.00  
   650     98  GlobalStep               -0.392367  50744.02   100.00  
   651     98  GlobalStep               -0.392367  50744.02   100.00  
   652     98  GlobalStep               -0.392367  50744.02   100.00  
   653     98  GlobalStep               -0.392367  50744.02   100.00  
   654     98  GlobalStep               -0.407934  50744.02   100.00  
   655     98  GlobalStep               -0.392367  50744.02   100.00  
   656     98  GlobalStep               -0.392367  50744.02   100.00  
   657     98  GlobalStep               -0.392367  50744.02   100.00  
   658     98  GlobalStep               -0.392367  50744.02   100.00  
   659     98  GlobalStep               -0.231698  50744.02   100.00  
   660     98  GlobalStep               -0.258418  50744.02   100.00  
   661     98  GlobalStep               -0.392367  50744.02   100.00  
   662     98  GlobalStep               -0.392367  50744.02   100.00  
   663     98  GlobalStep               -0.361521  50744.02   100.00  
   664     98  GlobalStep               -0.277586  50744.02   100.00  
   665     98  GlobalStep               -0.217443  50744.02   100.00  
   666     98  GlobalStep               -0.392367  50744.02   100.00  
   667     98  GlobalStep               -0.392367  50744.03   100.00  
   668     98  GlobalStep               -0.388421  50744.03   100.00  
   669     98  GlobalStep               -0.319061  50744.03   100.00  
   670     98  LocalStep                -0.392367  50744.03   100.00  
   671     98  LocalStep                -0.392367  50744.03   100.00  
   672     98  LocalStep                -0.392367  50744.03   100.00  
   673     98  LocalStep                -0.392367  50744.03   100.00  
   674     98  LocalStep                -0.392367  50744.03   100.00  
   675     98  LocalStep                -0.392367  50744.03   100.00  
   676     98  GlobalStep               -0.392367  50744.03   100.00  
   677     98  GlobalStep               -0.392367  50744.03   100.00  
   678     98  GlobalStep               -0.392367  50744.03   100.00  
   679     98  GlobalStep               -0.392367  50744.03   100.00  
   680     98  GlobalStep               -0.392505  50744.03   100.00  
   681     98  LocalStep                -0.392367  50744.03   100.00  
Summary: iters 682 evals 500 noisy_evals 166 cycles  98 opt_time 50744.03 tot_time 50744.03 obj        -0.662583 gap 100.00
Val: -0.6625825900
X: 

[0.0256672979 0.985932545  0.0084323983 0.0032248724 0.9893716074
 0.9350218334 0.0273892245 0.0123567124 0.0176478519 0.9620162054
 0.0547154009 0.0092257157 0.9987280146]


Itercount: 682
Evalcount: 500
Fast_evalcount: 166
