# Supplementary material for: Black-box and surrogate optimization for tuning spiking neural models of striatum plasticity
Source: Front Neuroinform. 2022 Oct 20;16:1017222. doi: 10.3389/fninf.2022.1017222 (PMC9630480; doi:10.3389/fninf.2022.1017222)
Supplement: Supplementary file 1 [file Data_Sheet_1.ZIP › SHARED_DATA_TuningSpiking/RBFOpt/600FE_Slim/NRBF_Slm_600_20.txt]

 Iter  Cycle  Action             Objective value      Time      Gap
  ----  -----  ------             ---------------      ----      ---
     0      0  Initialization           -0.287499~   949.62   100.00  
     0      0  Initialization           -0.387352~   949.62   100.00  
     0      0  Initialization           -0.225296~   949.62   100.00  
     0      0  Initialization           -0.361308~   949.62   100.00  
     0      0  Initialization           -0.384932~   949.62   100.00  
     0      0  Initialization           -0.225296~   949.62   100.00  
     0      0  Initialization           -0.225296~   949.62   100.00  
     0      0  Initialization           -0.387352~   949.62   100.00  
     0      0  Initialization           -0.220363~   949.62   100.00  
     0      0  Initialization           -0.225296~   949.62   100.00  
     0      0  Initialization           -0.225296~   949.62   100.00  
     0      0  Initialization           -0.225296~   949.62   100.00  
     0      0  Initialization           -0.387464~   949.62   100.00 *
     0      0  Initialization           -0.387352~   949.62   100.00  
     0      0  Initialization           -0.335682~   949.62   100.00  
    25     15  GlobalStep               -0.266816~  2764.62   100.00  
    27     15  GlobalStep               -0.030537~  2764.62   100.00  
    31     16  GlobalStep               -0.218926~  2772.89   100.00  
    32     16  GlobalStep               -0.225296~  3095.67   100.00  
    33     16  GlobalStep               -0.225296~  3095.67   100.00  
    34     16  GlobalStep               -0.272784~  3095.67   100.00  
    35     16  GlobalStep               -0.225296~  3101.35   100.00  
    36     16  GlobalStep               -0.225296~  3101.35   100.00  
    37     16  GlobalStep               -0.261937~  3101.35   100.00  
    38     16  LocalStep                -0.225296~  3101.35   100.00  
    39     16  GlobalStep               -0.225296~  3101.35   100.00  
    40     16  GlobalStep               -0.247731~  3101.35   100.00  
    41     16  GlobalStep               -0.225296~  3101.35   100.00  
    42     16  GlobalStep               -0.225296~  3101.35   100.00  
    43     16  GlobalStep               -0.286839~  3101.35   100.00  
    44     16  GlobalStep               -0.238800~  3101.35   100.00  
    45     16  LocalStep                -0.225296~  3101.35   100.00  
    46     16  GlobalStep               -0.225296~  3101.35   100.00  
    47     16  GlobalStep               -0.225296~  3101.35   100.00  
    48     16  LocalStep                -0.225296~  3101.36   100.00  
    49     16  GlobalStep               -0.225296~  3101.36   100.00  
    50     16  GlobalStep               -0.225296~  3101.36   100.00  
    51     16  GlobalStep               -0.225296~  3101.36   100.00  
    52     16  GlobalStep               -0.256643~  3101.36   100.00  
    53     16  LocalStep                -0.242298~  3101.36   100.00  
    54     16  GlobalStep               -0.259665~  3101.36   100.00  
    55     16  GlobalStep               -0.225296~  3101.36   100.00  
    56     16  GlobalStep               -0.225296~  3101.36   100.00  
    57     16  LocalStep                -0.225296~  3101.36   100.00  
    58     16  GlobalStep               -0.225296~  3101.36   100.00  
    59     16  GlobalStep               -0.225296~  3101.36   100.00  
    61     16  LocalStep                -0.225296~  3101.36   100.00  
    62     16  GlobalStep               -0.225296~  3101.36   100.00  
    63     16  GlobalStep               -0.225296~  3101.36   100.00  
    64     16  LocalStep                -0.245133~  3101.36   100.00  
    65     16  GlobalStep               -0.225296~  3101.36   100.00  
    66     16  GlobalStep               -0.225296~  3101.36   100.00  
    67     16  GlobalStep               -0.284521~  3101.36   100.00  
    68     16  GlobalStep               -0.270215~  3101.36   100.00  
    69     16  LocalStep                -0.225296~  3101.36   100.00  
    70     16  GlobalStep               -0.240758~  3101.36   100.00  
    71     16  GlobalStep               -0.225296~  3101.36   100.00  
    72     16  LocalStep                -0.225296~  3101.36   100.00  
    73     16  GlobalStep               -0.225296~  3101.36   100.00  
    74     16  GlobalStep               -0.225296~  3101.36   100.00  
    75     16  GlobalStep               -0.268385~  3101.36   100.00  
    76     16  GlobalStep               -0.225296~  3101.36   100.00  
    77     16  GlobalStep               -0.225296~  3101.36   100.00  
    78     16  GlobalStep               -0.225296~  3101.36   100.00  
    79     16  LocalStep                -0.222920~  3101.36   100.00  
    80     16  GlobalStep               -0.225296~  3101.36   100.00  
    81     16  GlobalStep               -0.225296~  3101.36   100.00  
    82     16  LocalStep                -0.225296~  3101.36   100.00  
    83     16  GlobalStep               -0.225296~  3101.36   100.00  
    84     16  GlobalStep               -0.225296~  3101.36   100.00  
    85     16  LocalStep                -0.225296~  3101.36   100.00  
    86     16  GlobalStep               -0.225296~  3101.36   100.00  
    87     16  GlobalStep               -0.225296~  3101.36   100.00  
    88     16  LocalStep                -0.262928~  3101.36   100.00  
    89     16  GlobalStep               -0.251541~  3101.36   100.00  
    90     16  GlobalStep               -0.246284~  3101.36   100.00  
    91     16  GlobalStep               -0.257646~  3101.36   100.00  
    92     16  GlobalStep               -0.225296~  3101.36   100.00  
    93     16  GlobalStep               -0.225296~  3101.36   100.00  
    94     25  GlobalStep               -0.225296~  3223.02   100.00  
    95     25  RefinementStep           -0.225296~  3223.02   100.00  
   159     26  LocalStep                -0.225296~  5143.04   100.00  
   160     26  GlobalStep               -0.225296~  5160.59   100.00  
   161     27  GlobalStep               -0.225296~  5169.43   100.00  
   164     27  GlobalStep               -0.392367  11580.20   100.00 *
   165     27  GlobalStep               -0.392367  11580.20   100.00  
   166     27  GlobalStep               -0.391720  11580.20   100.00  
   167     27  GlobalStep               -0.392367  11580.20   100.00  
   168     27  GlobalStep               -0.392367  11580.20   100.00  
   169     27  GlobalStep               -0.392367  11580.20   100.00  
   170     27  LocalStep                -0.392367  11580.20   100.00  
   171     27  GlobalStep               -0.390902  11580.20   100.00  
   172     27  GlobalStep               -0.392367  11580.20   100.00  
   173     27  GlobalStep               -0.392367  11580.20   100.00  
   174     27  GlobalStep               -0.392584  11580.20   100.00 *
   175     27  LocalStep                -0.393130  11580.20   100.00 *
   176     27  GlobalStep               -0.392367  11580.20   100.00  
   177     27  GlobalStep               -0.392367  11580.20   100.00  
   178     27  GlobalStep               -0.392367  11580.20   100.00  
   179     27  LocalStep                -0.392367  11580.20   100.00  
   180     27  GlobalStep               -0.392367  11580.20   100.00  
   181     27  GlobalStep               -0.392367  11580.20   100.00  
   182     27  RefinementStep           -0.390625  11580.20   100.00  
   183     27  LocalStep                -0.392367  11580.20   100.00  
   184     27  GlobalStep               -0.392367  11580.20   100.00  
   185     27  GlobalStep               -0.392367  11580.20   100.00  
   186     27  GlobalStep               -0.392367  11580.20   100.00  
   187     27  LocalStep                -0.392367  11580.20   100.00  
   188     27  GlobalStep               -0.392367  11580.20   100.00  
   189     27  GlobalStep               -0.392367  11580.20   100.00  
   190     27  LocalStep                -0.392367  11580.20   100.00  
   191     27  GlobalStep               -0.392367  11580.20   100.00  
   192     27  GlobalStep               -0.392367  11580.20   100.00  
   193     27  GlobalStep               -0.392367  11580.20   100.00  
   194     27  GlobalStep               -0.392367  11580.20   100.00  
   195     27  GlobalStep               -0.392367  11580.20   100.00  
   196     27  GlobalStep               -0.392367  11580.20   100.00  
   197     27  GlobalStep               -0.392367  11580.20   100.00  
   198     27  GlobalStep               -0.392367  11580.20   100.00  
   199     27  GlobalStep               -0.392367  11580.20   100.00  
   200     27  Switching to accurate mode          11580.20
   200     27  GlobalStep               -0.392367  11580.20   100.00  
   201     27  GlobalStep               -0.392367  11580.20   100.00  
   202     27  LocalStep                -0.392367  11580.20   100.00  
   203     27  GlobalStep               -0.392367  11580.20   100.00  
   204     27  GlobalStep               -0.392790  11580.20   100.00  
   205     27  LocalStep                -0.392367  11580.20   100.00  
   206     27  GlobalStep               -0.392367  11580.20   100.00  
   207     27  GlobalStep               -0.392367  11580.20   100.00  
   208     27  GlobalStep               -0.392367  11580.20   100.00  
   209     27  GlobalStep               -0.393112  11580.20   100.00  
   210     27  GlobalStep               -0.392770  11580.21   100.00  
   211     27  LocalStep                -0.392367  11580.21   100.00  
   212     27  GlobalStep               -0.392367  11580.21   100.00  
   213     27  GlobalStep               -0.392023  11580.21   100.00  
   214     27  GlobalStep               -0.393112  11580.21   100.00  
   215     27  GlobalStep               -0.392367  11580.21   100.00  
   216     27  GlobalStep               -0.393112  11580.21   100.00  
   217     27  GlobalStep               -0.392367  11580.21   100.00  
   218     27  GlobalStep               -0.392023  11580.21   100.00  
   219     27  GlobalStep               -0.392063  11580.21   100.00  
   220     27  GlobalStep               -0.392367  11580.21   100.00  
   221     27  GlobalStep               -0.392367  11580.21   100.00  
   222     27  GlobalStep               -0.392809  11580.21   100.00  
   223     27  GlobalStep               -0.392367  11580.21   100.00  
   224     27  LocalStep                -0.392367  11580.21   100.00  
   225     27  GlobalStep               -0.392367  11580.21   100.00  
   226     27  GlobalStep               -0.392367  11580.21   100.00  
   227     27  GlobalStep               -0.373203  11580.21   100.00  
   228     27  GlobalStep               -0.314178  11580.21   100.00  
   229     27  GlobalStep               -0.302023  11580.21   100.00  
   230     27  GlobalStep               -0.347564  11580.21   100.00  
   231     27  GlobalStep               -0.333507  11580.21   100.00  
   232     27  GlobalStep               -0.323174  11580.21   100.00  
   233     27  GlobalStep               -0.304197  11580.21   100.00  
   234     27  GlobalStep               -0.306561  11580.21   100.00  
   235     27  GlobalStep               -0.392367  11580.21   100.00  
   236     27  GlobalStep               -0.395233  11580.21   100.00 *
   237     27  GlobalStep               -0.392367  11580.21   100.00  
   238     27  GlobalStep               -0.392367  11580.21   100.00  
   239     27  GlobalStep               -0.392367  11580.21   100.00  
   240     27  GlobalStep               -0.392367  11580.21   100.00  
   241     27  GlobalStep               -0.392367  11580.21   100.00  
   242     27  GlobalStep               -0.392367  11580.21   100.00  
   243     27  GlobalStep               -0.392367  11580.21   100.00  
   244     27  GlobalStep               -0.368369  11580.21   100.00  
   245     27  GlobalStep               -0.392367  11580.21   100.00  
   246     27  GlobalStep               -0.392367  11580.21   100.00  
   247     27  GlobalStep               -0.392367  11580.21   100.00  
   248     27  GlobalStep               -0.392367  11580.21   100.00  
   249     27  GlobalStep               -0.392367  11580.21   100.00  
   250     27  GlobalStep               -0.362716  11580.21   100.00  
   251     27  GlobalStep               -0.392367  11580.21   100.00  
   252     27  GlobalStep               -0.392367  11580.21   100.00  
   253     27  LocalStep                -0.392367  11580.21   100.00  
   254     27  LocalStep                -0.392367  11580.21   100.00  
   255     27  GlobalStep               -0.389035  11580.21   100.00  
   256     27  GlobalStep               -0.391009  11580.21   100.00  
   258     29  Discarded                           11624.89
   259     30  Discarded                           11646.11
   260     33  Discarded                           11711.19
   261     34  Discarded                           11729.85
   262     35  Discarded                           11759.83
   263     36  Discarded                           11782.78
   264     37  Discarded                           11809.24
   265     38  Discarded                           11836.68
   266     39  Discarded                           11865.25
   267     40  Discarded                           11907.01
   268     41  Discarded                           11935.03
   269     42  Discarded                           11975.64
   270     43  Discarded                           12009.20
   271     44  Discarded                           12038.11
   272     44  Discarded                           12076.73
   272     45  GlobalStep               -0.393112  17140.02   100.00  
   273     45  GlobalStep               -0.392367  20249.56   100.00  
   274     45  GlobalStep               -0.392367  20249.56   100.00  
   275     45  GlobalStep               -0.392367  20249.56   100.00  
   276     45  GlobalStep               -0.392367  20256.59   100.00  
   277     45  GlobalStep               -0.392367  20256.59   100.00  
   278     45  GlobalStep               -0.383159  20256.59   100.00  
   279     45  GlobalStep               -0.392367  20256.59   100.00  
   280     45  AdjLocalStep             -0.393130  20256.59   100.00  
   281     45  GlobalStep               -0.392367  20256.60   100.00  
   282     45  GlobalStep               -0.392367  20256.60   100.00  
   283     45  GlobalStep               -0.392367  20256.60   100.00  
   284     45  GlobalStep               -0.392367  20256.60   100.00  
   285     45  AdjLocalStep             -0.392367  20256.60   100.00  
   286     45  GlobalStep               -0.391233  20256.60   100.00  
   287     45  GlobalStep               -0.392367  20256.60   100.00  
   288     45  GlobalStep               -0.391823  20256.60   100.00  
   289     45  GlobalStep               -0.392367  20256.60   100.00  
   290     45  GlobalStep               -0.392367  20256.60   100.00  
   291     45  GlobalStep               -0.392367  20256.60   100.00  
   292     45  GlobalStep               -0.392367  20256.60   100.00  
   293     45  GlobalStep               -0.392367  20256.60   100.00  
   294     45  GlobalStep               -0.392367  20256.60   100.00  
   295     45  GlobalStep               -0.392367  20256.60   100.00  
   296     45  GlobalStep               -0.392367  20256.60   100.00  
   297     45  GlobalStep               -0.392367  20256.60   100.00  
   298     45  GlobalStep               -0.392367  20256.60   100.00  
   299     45  GlobalStep               -0.392367  20256.60   100.00  
   300     45  GlobalStep               -0.392367  20256.60   100.00  
   301     45  GlobalStep               -0.392367  20256.60   100.00  
   302     45  GlobalStep               -0.392367  20256.60   100.00  
   303     45  RefinementStep           -0.397749  20256.60   100.00 *
   304     45  LocalStep                -0.392367  20256.60   100.00  
   306     48  Discarded                           20393.03
   307     49  Discarded                           20440.58
   308     50  Discarded                           20507.67
   309     50  Discarded                           20553.93
   310     51  Discarded                           20630.30
   310     51  AdjLocalStep             -0.392367  22364.02   100.00  
   311     51  GlobalStep               -0.392367  22364.02   100.00  
   312     51  GlobalStep               -0.392367  22364.02   100.00  
   313     51  GlobalStep               -0.392367  22364.02   100.00  
   314     51  GlobalStep               -0.392367  22364.02   100.00  
   315     51  GlobalStep               -0.392367  22364.02   100.00  
   316     51  GlobalStep               -0.392367  22364.02   100.00  
   317     51  GlobalStep               -0.392367  22364.02   100.00  
   318     51  GlobalStep               -0.392367  22364.02   100.00  
   319     51  GlobalStep               -0.394155  22364.02   100.00  
   320     51  GlobalStep               -0.392367  22364.02   100.00  
   321     51  GlobalStep               -0.392367  22364.02   100.00  
   322     51  GlobalStep               -0.392367  22364.02   100.00  
   323     51  GlobalStep               -0.392367  22364.57   100.00  
   324     51  GlobalStep               -0.392367  22364.57   100.00  
   325     51  GlobalStep               -0.392586  22364.57   100.00  
   326     51  GlobalStep               -0.392367  22364.57   100.00  
   327     51  GlobalStep               -0.392367  22364.57   100.00  
   328     51  GlobalStep               -0.392367  22364.57   100.00  
   329     51  GlobalStep               -0.392367  22364.57   100.00  
   330     51  GlobalStep               -0.392367  22364.57   100.00  
   331     51  GlobalStep               -0.392367  22364.57   100.00  
   332     51  GlobalStep               -0.392367  22364.57   100.00  
   333     51  GlobalStep               -0.392367  22364.57   100.00  
   334     51  GlobalStep               -0.392367  22364.57   100.00  
   335     51  GlobalStep               -0.392367  22364.57   100.00  
   336     51  GlobalStep               -0.392367  22364.57   100.00  
   337     51  GlobalStep               -0.392367  22364.57   100.00  
   338     51  GlobalStep               -0.392367  22364.57   100.00  
   339     51  GlobalStep               -0.392367  22364.57   100.00  
   340     51  GlobalStep               -0.392367  22364.57   100.00  
   341     51  GlobalStep               -0.392367  22364.57   100.00  
   342     51  GlobalStep               -0.392367  22364.57   100.00 
   342     51  GlobalStep               -0.392367  22364.57   100.00  
   343     51  GlobalStep               -0.392367  22364.57   100.00  
   344     51  GlobalStep               -0.392367  22364.57   100.00  
   345     51  GlobalStep               -0.392367  22364.57   100.00  
   346     51  GlobalStep               -0.392367  22364.57   100.00  
   347     51  GlobalStep               -0.392367  22364.57   100.00  
   348     51  GlobalStep               -0.392367  22364.57   100.00  
   349     51  GlobalStep               -0.392367  22364.57   100.00  
   350     51  GlobalStep               -0.392367  22364.57   100.00  
   351     51  GlobalStep               -0.392367  22364.57   100.00  
   352     51  GlobalStep               -0.392367  22364.57   100.00  
   353     51  GlobalStep               -0.392367  22364.57   100.00  
   354     51  GlobalStep               -0.392367  22364.57   100.00  
   355     51  GlobalStep               -0.392367  22364.57   100.00  
   356     51  GlobalStep               -0.392367  22364.84   100.00  
   357     51  GlobalStep               -0.392367  22364.84   100.00  
   358     51  GlobalStep               -0.392367  22364.84   100.00  
   359     51  GlobalStep               -0.392367  22364.84   100.00  
   360     51  GlobalStep               -0.392367  22364.84   100.00  
   361     51  GlobalStep               -0.392367  22364.84   100.00  
   362     51  GlobalStep               -0.393929  22364.84   100.00  
   363     51  GlobalStep               -0.392367  22364.84   100.00  
   364     51  GlobalStep               -0.392367  22364.84   100.00  
   365     51  GlobalStep               -0.392367  22373.96   100.00  
   367     53  Discarded                           22473.80
   367     53  GlobalStep               -0.283727  22495.46   100.00  
   368     54  GlobalStep               -0.215248  22504.31   100.00  
   369     54  GlobalStep               -0.232778  22504.31   100.00  
   370     54  GlobalStep               -0.215248  22504.31   100.00  
   371     54  GlobalStep               -0.215248  22504.31   100.00  
   372     54  GlobalStep               -0.282474  22504.31   100.00  
   373     54  GlobalStep               -0.215248  22516.22   100.00  
   375     54  Discarded                           22524.61
   376     55  Discarded                           22574.59
   377     57  Discarded                           22671.07
   378     58  Discarded                           22720.71
   379     59  Discarded                           22783.57
   380     60  Discarded                           22828.30
   381     61  Discarded                           22886.25
   382     62  Discarded                           22943.06
   383     63  Discarded                           23003.79
   384     63  Discarded                           23063.27
   384     63  GlobalStep               -0.392367  25837.25   100.00  
   385     63  GlobalStep               -0.240942  26312.63   100.00  
   386     63  AdjLocalStep             -0.393130  30595.66   100.00  
   387     63  RefinementStep           -0.392199  30595.66   100.00  
   388     63  GlobalStep               -0.392367  30612.08   100.00  
   389     63  GlobalStep               -0.392367  30612.08   100.00  
   390     63  GlobalStep               -0.392367  30612.08   100.00  
   391     63  GlobalStep               -0.392367  30612.08   100.00  
   392     63  GlobalStep               -0.392367  30612.08   100.00  
   393     63  GlobalStep               -0.392367  30612.08   100.00  
   394     63  GlobalStep               -0.392367  30612.08   100.00  
   395     63  GlobalStep               -0.392367  30612.08   100.00  
   396     63  GlobalStep               -0.392367  30612.08   100.00  
   397     63  GlobalStep               -0.392367  30612.08   100.00  
   398     63  GlobalStep               -0.392367  30612.08   100.00  
   399     63  GlobalStep               -0.392367  30612.08   100.00  
   400     63  GlobalStep               -0.347992  30612.08   100.00  
   401     63  GlobalStep               -0.392367  30612.08   100.00  
   402     63  GlobalStep               -0.392367  30612.08   100.00  
   403     63  GlobalStep               -0.392367  30612.08   100.00  
   404     63  GlobalStep               -0.392367  30612.08   100.00  
   405     63  GlobalStep               -0.392367  30612.08   100.00  
   406     63  GlobalStep               -0.393607  30612.08   100.00  
   407     63  GlobalStep               -0.392254  30612.08   100.00  
   408     63  GlobalStep               -0.392367  30612.08   100.00  
   409     63  GlobalStep               -0.392367  30612.08   100.00  
   410     63  GlobalStep               -0.392924  30612.08   100.00  
   411     63  GlobalStep               -0.392367  30612.08   100.00  
   412     63  GlobalStep               -0.392367  30612.08   100.00  
   413     64  GlobalStep               -0.215248  30636.56   100.00  
   414     64  GlobalStep               -0.262636  30636.56   100.00  
   415     64  GlobalStep               -0.224929  30636.56   100.00  
   416     64  GlobalStep               -0.215248  30647.02   100.00  
   418     65  Discarded                           30734.62
   419     66  Discarded                           30822.47
   420     67  Discarded                           30877.50
   421     68  Discarded                           30956.97
   422     69  Discarded                           31035.12
   423     69  Discarded                           31104.64
   423     69  GlobalStep               -0.392367  32972.05   100.00  
   424     69  GlobalStep               -0.392367  32972.05   100.00  
   425     69  GlobalStep               -0.392367  32972.05   100.00  
   426     69  GlobalStep               -0.392367  32972.05   100.00  
   427     69  GlobalStep               -0.392367  32972.05   100.00  
   428     69  GlobalStep               -0.392367  32972.05   100.00  
   429     70  GlobalStep               -0.392367  32986.52   100.00  
   430     70  GlobalStep               -0.392367  32986.52   100.00  
   431     70  GlobalStep               -0.215248  32986.52   100.00  
   432     70  GlobalStep               -0.392367  32986.52   100.00  
   433     70  GlobalStep               -0.392367  32986.52   100.00  
   434     70  GlobalStep               -0.267868  32986.52   100.00  
   435     70  GlobalStep               -0.392367  32986.52   100.00  
   436     70  GlobalStep               -0.392367  32986.52   100.00  
   437     70  GlobalStep               -0.392367  32986.52   100.00  
   438     70  GlobalStep               -0.392367  32986.52   100.00  
   439     70  GlobalStep               -0.307650  32986.52   100.00  
   440     70  GlobalStep               -0.392367  32986.52   100.00  
   441     70  GlobalStep               -0.392367  32986.52   100.00  
   442     70  GlobalStep               -0.392367  32986.52   100.00  
   443     70  GlobalStep               -0.392367  32986.52   100.00  
   444     70  GlobalStep               -0.269103  32986.52   100.00  
   445     70  GlobalStep               -0.392367  32986.52   100.00  
   446     70  GlobalStep               -0.392367  32986.52   100.00  
   447     70  GlobalStep               -0.215248  32986.52   100.00  
   448     70  GlobalStep               -0.392367  32986.52   100.00  
   449     70  GlobalStep               -0.392367  32986.52   100.00  
   450     70  GlobalStep               -0.392367  32986.52   100.00  
   451     70  GlobalStep               -0.392367  32986.52   100.00  
   452     70  GlobalStep               -0.392367  32986.52   100.00  
   453     70  GlobalStep               -0.392367  32986.52   100.00  
   454     70  GlobalStep               -0.392367  32986.52   100.00  
   455     70  GlobalStep               -0.392367  32986.52   100.00  
   456     70  GlobalStep               -0.392367  32986.52   100.00  
   457     70  GlobalStep               -0.392367  32986.52   100.00  
   458     70  GlobalStep               -0.307666  32986.52   100.00  
   459     70  GlobalStep               -0.392367  32986.52   100.00  
   460     70  GlobalStep               -0.392367  32986.53   100.00  
   461     70  GlobalStep               -0.392367  32986.53   100.00  
   462     70  GlobalStep               -0.392367  32986.53   100.00  
   463     70  GlobalStep               -0.373567  32986.53   100.00  
   464     70  AdjLocalStep             -0.391233  32986.53   100.00  
   465     70  GlobalStep               -0.392367  32986.53   100.00  
   466     70  GlobalStep               -0.392367  32986.53   100.00  
   467     70  GlobalStep               -0.392367  32986.53   100.00  
   468     70  GlobalStep               -0.392367  32986.53   100.00  
   469     70  GlobalStep               -0.392367  32986.53   100.00  
   470     70  GlobalStep               -0.392367  32986.53   100.00  
   471     70  GlobalStep               -0.392367  32986.53   100.00  
   472     70  GlobalStep               -0.392367  32986.53   100.00  
   473     70  GlobalStep               -0.392367  32986.53   100.00  
   474     70  GlobalStep               -0.392367  32986.53   100.00  
   475     70  GlobalStep               -0.392367  32986.53   100.00  
   476     70  GlobalStep               -0.423015  32986.53   100.00 *
   477     70  GlobalStep               -0.392367  32986.53   100.00  
   478     70  GlobalStep               -0.392367  32986.53   100.00  
   479     70  GlobalStep               -0.392367  32986.53   100.00  
   480     70  GlobalStep               -0.392367  32986.53   100.00  
   481     70  GlobalStep               -0.392367  32986.53   100.00  
   482     70  GlobalStep               -0.392367  32986.53   100.00  
   483     70  GlobalStep               -0.392367  32986.53   100.00  
   484     70  GlobalStep               -0.392367  32986.53   100.00  
   485     70  GlobalStep               -0.392367  32986.53   100.00  
   487     72  Discarded                           33161.63
   488     73  Discarded                           33240.49
   489     74  Discarded                           33319.52
   490     75  Discarded                           33386.78
   491     76  Discarded                           33471.08
   492     77  Discarded                           33557.11
   493     78  Discarded                           33645.10
   494     79  Discarded                           33736.77
   495     80  Discarded                           33831.43
   496     81  Discarded                           33932.29
   497     82  Discarded                           34025.64
   498     82  Discarded                           34130.77
   498     82  GlobalStep               -0.392367  34480.87   100.00  
   499     82  GlobalStep               -0.392367  36423.11   100.00  
   500     82  GlobalStep               -0.392367  39179.07   100.00  
   501     82  GlobalStep               -0.392367  39212.40   100.00  
   502     83  GlobalStep               -0.392367  39229.12   100.00  
   503     83  GlobalStep               -0.389045  39229.12   100.00  
   504     83  GlobalStep               -0.392367  39229.12   100.00  
   505     83  GlobalStep               -0.392367  39229.12   100.00  
   506     83  GlobalStep               -0.392367  39229.12   100.00  
   507     83  GlobalStep               -0.392367  39229.12   100.00  
   508     83  GlobalStep               -0.392367  39229.12   100.00  
   509     83  RefinementStep           -0.392367  39229.12   100.00  
   510     83  GlobalStep               -0.392367  39246.11   100.00  
   511     83  GlobalStep               -0.392367  39246.11   100.00  
   512     83  GlobalStep               -0.392367  39246.11   100.00  
   513     83  GlobalStep               -0.392367  39246.11   100.00  
   514     83  GlobalStep               -0.392367  39246.11   100.00  
   515     83  GlobalStep               -0.377547  39246.11   100.00  
   516     83  GlobalStep               -0.392367  39262.99   100.00  
   517     83  GlobalStep               -0.392367  39263.00   100.00  
   518     83  GlobalStep               -0.392367  39263.00   100.00  
   519     83  GlobalStep               -0.392367  39263.00   100.00  
   520     83  GlobalStep               -0.392367  39263.00   100.00  
   521     83  GlobalStep               -0.392367  39263.00   100.00  
   522     83  GlobalStep               -0.392367  39279.32   100.00  
   523     83  GlobalStep               -0.392367  39295.88   100.00  
   524     83  GlobalStep               -0.392367  39295.88   100.00  
   525     83  GlobalStep               -0.392367  39295.88   100.00  
   526     84  GlobalStep               -0.388970  39345.45   100.00  
   528     84  Discarded                           39345.45
   529     85  Discarded                           39464.12
   530     86  Discarded                           39569.13
   531     87  Discarded                           39677.42
   532     87  Discarded                           39782.63
   532     87  GlobalStep               -0.261631  39884.60   100.00  
   534     88  Discarded                           40028.21
   534     88  GlobalStep               -0.243475  40424.89   100.00  
   535     88  GlobalStep               -0.237874  40443.91   100.00  
   536     88  GlobalStep               -0.238700  40471.99   100.00  
   537     88  GlobalStep               -0.392367  40491.12   100.00  
   538     88  GlobalStep               -0.392367  40491.12   100.00  
   539     88  GlobalStep               -0.392367  40491.12   100.00  
   540     88  GlobalStep               -0.392367  40491.12   100.00  
   541     88  GlobalStep               -0.392367  40491.12   100.00  
   542     88  GlobalStep               -0.392367  40491.12   100.00  
   543     88  GlobalStep               -0.392367  40491.12   100.00  
   544     88  GlobalStep               -0.392367  40491.12   100.00  
   545     88  GlobalStep               -0.392367  40491.12   100.00  
   546     88  GlobalStep               -0.392367  40509.60   100.00  
   547     88  GlobalStep               -0.392367  40509.60   100.00  
   548     88  GlobalStep               -0.392367  40509.60   100.00  
   549     88  GlobalStep               -0.392367  40509.60   100.00  
   550     88  GlobalStep               -0.392367  40509.60   100.00  
   551     88  GlobalStep               -0.392367  40509.60   100.00  
   552     89  GlobalStep               -0.392367  40528.85   100.00  
   553     89  GlobalStep               -0.392367  40528.85   100.00  
   554     89  GlobalStep               -0.392367  40528.85   100.00  
   555     89  GlobalStep               -0.392367  40528.85   100.00  
   556     89  GlobalStep               -0.392367  40528.86   100.00  
   557     89  GlobalStep               -0.392367  40528.86   100.00  
   558     89  GlobalStep               -0.392367  40528.86   100.00  
   559     89  GlobalStep               -0.392367  40548.28   100.00  
   560     89  GlobalStep               -0.392367  40567.81   100.00  
   561     89  GlobalStep               -0.392367  40567.81   100.00  
   562     89  GlobalStep               -0.392367  40567.81   100.00  
   563     89  GlobalStep               -0.392367  40567.81   100.00  
   564     89  GlobalStep               -0.392367  40567.81   100.00  
   565     89  GlobalStep               -0.392367  40586.80   100.00  
   566     89  GlobalStep               -0.392367  40586.80   100.00  
   567     89  GlobalStep               -0.392367  40586.80   100.00  
   568     89  GlobalStep               -0.392367  40605.92   100.00  
   569     89  GlobalStep               -0.392367  40605.92   100.00  
   570     89  AdjLocalStep             -0.391233  40605.92   100.00  
   571     90  GlobalStep               -0.392367  40681.36   100.00  
   572     90  GlobalStep               -0.392367  40681.36   100.00  
   573     90  GlobalStep               -0.392367  40681.36   100.00  
   574     90  GlobalStep               -0.392367  40681.36   100.00  
   575     90  GlobalStep               -0.392367  40681.36   100.00  
   576     90  GlobalStep               -0.392367  40700.56   100.00  
   577     90  GlobalStep               -0.392367  40700.56   100.00  
   578     90  GlobalStep               -0.392367  40700.56   100.00  
   579     90  GlobalStep               -0.392367  40700.56   100.00  
   580     90  GlobalStep               -0.392367  40719.83   100.00  
   581     90  GlobalStep               -0.392367  40737.98   100.00  
   582     90  GlobalStep               -0.392367  40737.98   100.00  
   583     91  GlobalStep               -0.392367  40756.28   100.00  
   584     91  GlobalStep               -0.392367  40756.28   100.00  
   585     91  GlobalStep               -0.392367  40756.28   100.00  
   586     91  GlobalStep               -0.392367  40756.28   100.00  
   587     91  GlobalStep               -0.392367  40756.28   100.00  
   588     91  GlobalStep               -0.392367  40775.85   100.00  
   589     91  GlobalStep               -0.392367  40775.85   100.00  
   590     91  GlobalStep               -0.392367  40775.85   100.00  
   591     91  GlobalStep               -0.392367  40775.85   100.00  
   593     91  Discarded                           40775.85
   593     91  GlobalStep               -0.392367  40795.26   100.00  
   594     91  GlobalStep               -0.392367  40795.26   100.00  
   596     92  Discarded                           40891.56
   597     93  Discarded                           41009.28
   597     94  GlobalStep               -0.435481  41130.90   100.00 *
   599     94  Discarded                           41130.90
   599     95  GlobalStep               -0.414854  41233.63   100.00  
   600     95  GlobalStep               -0.330796  41255.14   100.00  
   602     95  Discarded                           41255.14
   602     95  GlobalStep               -0.289593  41319.78   100.00  
   603     95  GlobalStep               -0.383248  41340.44   100.00  
   605     96  Discarded                           41382.74
   606     97  Discarded                           41512.67
<.....>
   644    105  GlobalStep               -0.361413  50035.04   100.00  
   645    105  GlobalStep               -0.392367  50035.04   100.00  
   646    105  GlobalStep               -0.392367  50035.04   100.00  
   647    105  GlobalStep               -0.392367  50035.04   100.00  
   648    105  GlobalStep               -0.392367  50035.04   100.00  
   649    105  GlobalStep               -0.389013  50035.04   100.00  
   650    105  GlobalStep               -0.392367  50035.04   100.00  
   651    105  GlobalStep               -0.392367  50035.04   100.00  
   652    105  GlobalStep               -0.392367  50035.04   100.00  
   653    105  GlobalStep               -0.392367  50035.04   100.00  
   654    105  AdjLocalStep             -0.391233  50035.04   100.00  
   655    105  GlobalStep               -0.360891  50035.04   100.00  
   656    105  GlobalStep               -0.389626  50035.04   100.00  
   657    105  GlobalStep               -0.392367  50035.04   100.00  
   658    105  GlobalStep               -0.392367  50035.04   100.00  
   659    105  GlobalStep               -0.392367  50035.05   100.00  
   660    105  GlobalStep               -0.393379  50035.05   100.00  
   661    105  GlobalStep               -0.387198  50035.05   100.00  
   662    105  GlobalStep               -0.392367  50035.05   100.00  
   663    105  GlobalStep               -0.392367  50035.05   100.00  
   664    105  GlobalStep               -0.392367  50035.05   100.00  
   665    105  GlobalStep               -0.242758  50035.05   100.00  
   666    105  GlobalStep               -0.392367  50035.05   100.00  
   667    105  GlobalStep               -0.392367  50035.05   100.00  
   668    105  GlobalStep               -0.392367  50035.05   100.00  
   669    105  GlobalStep               -0.392367  50035.05   100.00  
   670    105  GlobalStep               -0.392570  50035.05   100.00  
   671    105  GlobalStep               -0.392367  50035.05   100.00  
   672    105  GlobalStep               -0.392367  50035.05   100.00  
   673    105  GlobalStep               -0.392367  50035.05   100.00  
   674    105  GlobalStep               -0.392367  50035.05   100.00  
   675    105  GlobalStep               -0.215248  50035.05   100.00  
   676    105  GlobalStep               -0.392367  50035.05   100.00  
   677    105  GlobalStep               -0.392367  50035.05   100.00  
   678    105  GlobalStep               -0.440255  50035.05   100.00 *
   679    105  GlobalStep               -0.414550  50035.05   100.00  
   680    105  GlobalStep               -0.389336  50035.05   100.00  
   681    105  GlobalStep               -0.394681  50035.05   100.00  
   682    105  GlobalStep               -0.392367  50035.05   100.00  
   683    105  GlobalStep               -0.486826  50035.05   100.00 *
   684    105  GlobalStep               -0.433753  50035.05   100.00  
   685    105  GlobalStep               -0.400627  50035.05   100.00  
   686    105  GlobalStep               -0.392367  50035.05   100.00  
   687    105  GlobalStep               -0.392367  50035.05   100.00  
   688    105  GlobalStep               -0.444866  50035.05   100.00  
   689    105  GlobalStep               -0.455196  50035.05   100.00  
   690    105  GlobalStep               -0.392128  50035.05   100.00  
   691    105  GlobalStep               -0.392367  50035.05   100.00  
   692    105  GlobalStep               -0.392367  50035.05   100.00  
   693    105  GlobalStep               -0.418734  50035.05   100.00  
   694    105  GlobalStep               -0.408580  50035.05   100.00  
   695    105  GlobalStep               -0.384560  50035.05   100.00  
   696    105  GlobalStep               -0.392367  50035.05   100.00  
   697    105  GlobalStep               -0.392367  50035.05   100.00  
   698    105  GlobalStep               -0.450006  50035.05   100.00  
   699    105  GlobalStep               -0.413564  50035.05   100.00  
   700    105  GlobalStep               -0.392367  50035.05   100.00  
   701    105  GlobalStep               -0.392367  50035.05   100.00  
   702    105  GlobalStep               -0.392367  50035.05   100.00  
   703    105  GlobalStep               -0.418225  50035.05   100.00  
   704    105  GlobalStep               -0.419183  50035.05   100.00  
   705    105  GlobalStep               -0.392367  50035.05   100.00  
   706    105  GlobalStep               -0.392367  50035.05   100.00  
   707    105  GlobalStep               -0.392367  50035.05   100.00  
   708    105  GlobalStep               -0.499702  50035.05   100.00 *
   709    105  GlobalStep               -0.438575  50035.05   100.00  
   710    105  GlobalStep               -0.392367  50035.05   100.00  
   711    105  GlobalStep               -0.392367  50035.05   100.00  
   712    105  GlobalStep               -0.392367  50035.05   100.00  
   713    105  GlobalStep               -0.472717  50035.05   100.00  
   714    105  RefinementStep           -0.439442  50035.05   100.00  
   715    105  GlobalStep               -0.423033  50035.05   100.00  
   716    105  GlobalStep               -0.392385  50035.05   100.00  
   717    105  GlobalStep               -0.470948  50035.05   100.00  
   718    105  GlobalStep               -0.392367  50035.05   100.00  
   719    105  GlobalStep               -0.467391  50035.05   100.00  
   720    105  GlobalStep               -0.478521  50035.05   100.00  
   721    105  GlobalStep               -0.392367  50035.05   100.00  
   722    105  GlobalStep               -0.392367  50035.05   100.00  
   723    105  GlobalStep               -0.392367  50035.05   100.00  
   724    105  GlobalStep               -0.473357  50035.05   100.00  
   725    105  GlobalStep               -0.422704  50035.05   100.00  
   726    105  GlobalStep               -0.392176  50035.05   100.00  
   727    105  GlobalStep               -0.392367  50035.05   100.00  
   728    105  GlobalStep               -0.392367  50035.05   100.00  
   729    105  GlobalStep               -0.429137  50035.05   100.00  
   730    105  GlobalStep               -0.411973  50035.05   100.00  
   731    105  GlobalStep               -0.392367  50035.05   100.00  
   732    105  GlobalStep               -0.392367  50035.05   100.00  
   733    105  GlobalStep               -0.392367  50035.05   100.00  
Summary: iters 734 evals 500 noisy_evals 179 cycles 105 opt_time 50035.06 tot_time 50035.05 obj        -0.499702 gap 100.00
Val: -0.4997024427
X: 

[0.9971180488 0.9950697567 0.0088828138 0.64161423   0.9972330489
 0.9979109863 0.2461437531 0.068223694  0.1595091819 0.0537195202
 0.068754264  0.0195642389 0.9640827333]


Itercount: 734
Evalcount: 500
Fast_evalcount: 179
