# Supplementary material for: Black-box and surrogate optimization for tuning spiking neural models of striatum plasticity
Source: Front Neuroinform. 2022 Oct 20;16:1017222. doi: 10.3389/fninf.2022.1017222 (PMC9630480; doi:10.3389/fninf.2022.1017222)
Supplement: Supplementary file 1 [file Data_Sheet_1.ZIP › SHARED_DATA_TuningSpiking/RBFOpt/600FE_Slim/NRBF_Slm_600_3.txt]

  Iter  Cycle  Action             Objective value      Time      Gap
  ----  -----  ------             ---------------      ----      ---
     0      0  Initialization           -0.222594~   701.28   100.00  
     0      0  Initialization           -0.237982~   701.28   100.00  
     0      0  Initialization           -0.225296~   701.28   100.00  
     0      0  Initialization           -0.387352~   701.28   100.00  
     0      0  Initialization           -0.387352~   701.28   100.00  
     0      0  Initialization           -0.359580~   701.28   100.00  
     0      0  Initialization           -0.225296~   701.28   100.00  
     0      0  Initialization           -0.387516~   701.28   100.00  
     0      0  Initialization           -0.387352~   701.28   100.00  
     0      0  Initialization           -0.225296~   701.28   100.00  
     0      0  Initialization           -0.367209~   701.28   100.00  
     0      0  Initialization           -0.225296~   701.28   100.00  
     0      0  Initialization           -0.225296~   701.28   100.00  
     0      0  Initialization           -0.448323~   701.28   100.00 *
     0      0  Initialization           -0.335682~   701.28   100.00  
    63     15  GlobalStep               -0.336570~  1841.78   100.00  
    65     16  GlobalStep               -0.309847~  1848.53   100.00  
    67     16  GlobalStep               -0.314899~  1862.40   100.00  
    69     16  GlobalStep               -0.326609~  1876.80   100.00  
    72     16  GlobalStep               -0.259648~  1936.33   100.00  
    74     16  GlobalStep               -0.272440~  1957.60   100.00  
    75     16  GlobalStep               -0.266871~  1961.79   100.00  
    76     17  GlobalStep               -0.261746~  1970.29   100.00  
    77     17  LocalStep                -0.225296~  1977.59   100.00  
    78     17  GlobalStep               -0.276490~  1979.54   100.00  
    79     17  GlobalStep               -0.272237~  1991.85   100.00  
    80     17  GlobalStep               -0.225296~  1995.43   100.00  
    81     17  GlobalStep               -0.234312~  2003.61   100.00  
    82     18  GlobalStep               -0.244726~  2005.28   100.00  
    83     18  GlobalStep               -0.254276~  2012.55   100.00  
    84     18  LocalStep                -0.225296~  2012.55   100.00  
    85     18  GlobalStep               -0.225296~  2027.77   100.00  
    86     18  GlobalStep               -0.225657~  2033.09   100.00  
    87     18  GlobalStep               -0.273282~  2044.67   100.00  
    88     19  GlobalStep               -0.237280~  2064.97   100.00  
    89     19  LocalStep                -0.259014~  2066.93   100.00  
    90     19  RefinementStep           -0.219543~  2066.93   100.00  
    91     19  GlobalStep               -0.221902~  2069.62   100.00  
    92     19  GlobalStep               -0.230654~  2072.98   100.00  
    93     19  GlobalStep               -0.230723~  2082.35   100.00  
    94     19  LocalStep                -0.244529~  2088.71   100.00  
    95     20  GlobalStep               -0.253602~  2110.79   100.00  
    97     20  RefinementStep           -0.346607~  3140.02   100.00  
    98     20  GlobalStep               -0.225296~  3147.08   100.00  
    99     20  LocalStep                -0.242693~  3151.55   100.00  
   100     20  GlobalStep               -0.234262~  3220.69   100.00  
   101     20  GlobalStep               -0.225296~  3224.10   100.00  
   102     20  GlobalStep               -0.218051~  3242.46   100.00  
   103     21  LocalStep                -0.108447~  3255.54   100.00  
   105     21  GlobalStep               -0.238292~  6958.56   100.00  
   106     21  GlobalStep               -0.233210~  6958.56   100.00  
   107     21  GlobalStep               -0.227049~  6958.56   100.00  
   108     21  GlobalStep               -0.227767~  6958.56   100.00  
   109     21  RefinementStep           -0.258889~  6958.56   100.00  
   110     21  GlobalStep               -0.387699   6958.56   100.00  
   112     21  LocalStep                -0.219559~  6958.56   100.00  
   113     21  GlobalStep               -0.220306~  6958.56   100.00  
   114     21  GlobalStep               -0.230531~  6958.56   100.00  
   115     21  GlobalStep               -0.249654~  6958.57   100.00  
   116     21  GlobalStep               -0.233395~  6958.57   100.00  
   117     21  GlobalStep               -0.228916~  6958.57   100.00  
   118     21  LocalStep                -0.234909~  6958.57   100.00  
   119     21  GlobalStep               -0.230515~  6958.57   100.00  
   120     21  GlobalStep               -0.223681~  6958.57   100.00  
   121     21  GlobalStep               -0.219601~  6958.57   100.00  
   122     21  GlobalStep               -0.224509~  6958.57   100.00  
   123     21  GlobalStep               -0.235210~  6958.57   100.00  
   124     21  GlobalStep               -0.238148~  6958.57   100.00  
   125     21  GlobalStep               -0.236013~  6958.57   100.00  
   126     21  GlobalStep               -0.234991~  6958.57   100.00  
   127     21  GlobalStep               -0.225296~  6958.57   100.00  
   128     21  LocalStep                -0.225296~  6958.57   100.00  
   129     21  GlobalStep               -0.234028~  6958.57   100.00  
   130     21  GlobalStep               -0.361174   6958.57   100.00  
   131     21  GlobalStep               -0.347869   6958.57   100.00  
   132     21  GlobalStep               -0.352642   6958.57   100.00  
   133     21  LocalStep                -0.337015   6958.57   100.00  
   134     21  GlobalStep               -0.380053   6958.57   100.00  
   135     21  LocalStep                -0.392367   6958.57   100.00  
   136     21  GlobalStep               -0.392509   6958.57   100.00  
   137     21  GlobalStep               -0.367213   6958.57   100.00  
   138     21  GlobalStep               -0.392252   6958.57   100.00  
   139     21  GlobalStep               -0.344657   6958.57   100.00  
   140     21  GlobalStep               -0.389968   6958.57   100.00  
   141     21  GlobalStep               -0.387885   6958.57   100.00  
   142     21  GlobalStep               -0.341116   6958.57   100.00  
   143     21  GlobalStep               -0.391240   6958.57   100.00  
   144     21  GlobalStep               -0.390801   6958.57   100.00  
   145     21  GlobalStep               -0.378312   6958.57   100.00  
   146     21  GlobalStep               -0.390521   6958.57   100.00  
   147     21  GlobalStep               -0.392367   6958.57   100.00  
   148     21  GlobalStep               -0.392013   6958.57   100.00  
   149     21  GlobalStep               -0.388076   6958.57   100.00  
   150     21  GlobalStep               -0.390224   6958.57   100.00  
   151     21  GlobalStep               -0.392367   6958.57   100.00  
   152     21  GlobalStep               -0.390099   6958.57   100.00  
   153     21  GlobalStep               -0.392367   6958.57   100.00  
   154     21  GlobalStep               -0.392367   6958.57   100.00  
   155     21  GlobalStep               -0.385643   6958.57   100.00  
   156     21  GlobalStep               -0.394034   6958.57   100.00  
   157     21  GlobalStep               -0.391656   6958.57   100.00  
   158     21  GlobalStep               -0.392383   6958.57   100.00  
   159     21  GlobalStep               -0.392105   6958.57   100.00  
   160     21  LocalStep                -0.392790   6958.57   100.00  
   161     21  GlobalStep               -0.391674   6958.57   100.00  
   162     21  LocalStep                -0.392367   6958.57   100.00  
   163     21  GlobalStep               -0.392367   6958.57   100.00  
   164     21  GlobalStep               -0.391361   6958.57   100.00  
   165     21  GlobalStep               -0.392367   6958.57   100.00  
   166     21  GlobalStep               -0.392367   6958.57   100.00  
   167     21  GlobalStep               -0.392367   6958.57   100.00  
   168     21  GlobalStep               -0.391148   6958.57   100.00  
   169     21  GlobalStep               -0.392367   6958.57   100.00  
   170     21  GlobalStep               -0.394199   6958.57   100.00  
   171     21  LocalStep                -0.392367   6958.57   100.00  
   172     21  GlobalStep               -0.392367   6958.57   100.00  
   173     21  GlobalStep               -0.391942   6958.57   100.00  
   174     21  GlobalStep               -0.393357   6958.57   100.00  
   175     21  LocalStep                -0.391127   6958.57   100.00  
   176     21  GlobalStep               -0.393664   6958.57   100.00  
   177     21  GlobalStep               -0.392367   6958.58   100.00  
   178     21  GlobalStep               -0.391660   6958.58   100.00  
   179     21  GlobalStep               -0.392367   6958.58   100.00  
   180     21  LocalStep                -0.391893   6958.58   100.00  
   181     21  GlobalStep               -0.393356   6958.58   100.00  
   182     21  GlobalStep               -0.392509   6958.58   100.00  
   183     21  GlobalStep               -0.392367   6958.58   100.00  
   184     21  GlobalStep               -0.392367   6958.58   100.00  
   185     21  GlobalStep               -0.392367   6958.58   100.00  
   186     21  GlobalStep               -0.392367   6958.58   100.00  
   187     21  LocalStep                -0.392367   6958.58   100.00  
   188     21  GlobalStep               -0.393334   6958.58   100.00  
   189     21  LocalStep                -0.392367   6958.58   100.00  
   190     21  GlobalStep               -0.392367   6958.58   100.00  
   191     21  LocalStep                -0.392367   6958.58   100.00  
   192     21  GlobalStep               -0.392367   6958.58   100.00  
   193     21  GlobalStep               -0.392367   6958.58   100.00  
   194     21  GlobalStep               -0.392367   6958.58   100.00  
   195     21  LocalStep                -0.392700   6958.58   100.00  
   196     21  GlobalStep               -0.392367   6958.58   100.00  
   197     21  GlobalStep               -0.392367   6958.58   100.00  
   198     21  GlobalStep               -0.368128   6958.58   100.00  
   199     21  GlobalStep               -0.429732  10410.30   100.00  
   200     21  Switching to accurate mode          10410.30
   200     21  LocalStep                -0.392566  10410.30   100.00  
   201     21  Restart                             10410.30
   201     22  Initialization           -0.215248  14368.74   100.00  
   201     22  Initialization           -0.392575  14368.74   100.00  
   201     22  Initialization           -0.392367  14368.74   100.00  
   201     22  Initialization           -0.215248  14368.74   100.00  
   201     22  Initialization           -0.215248  14368.74   100.00  
   201     22  Initialization           -0.392367  14368.74   100.00  
   201     22  Initialization           -0.392367  14368.74   100.00  
   201     22  Initialization           -0.215248  14368.74   100.00  
   201     22  Initialization           -0.392367  14368.74   100.00  
   201     22  Initialization           -0.215248  14368.74   100.00  
   201     22  Initialization           -0.389076  14368.74   100.00  
   201     22  Initialization           -0.392861  14368.74   100.00  
   201     22  Initialization           -0.215248  14368.74   100.00  
   201     22  Initialization           -0.271380  14368.74   100.00  
   201     22  Initialization           -0.348413  14368.74   100.00  
   201     37  GlobalStep               -0.392367  19834.39   100.00  
   202     38  GlobalStep               -0.388445  19839.01   100.00  
   203     38  GlobalStep               -0.392347  19840.53   100.00  
   204     38  GlobalStep               -0.392367  19845.95   100.00  
   205     38  GlobalStep               -0.391665  19846.05   100.00  
   206     38  GlobalStep               -0.392367  19853.28   100.00  
   207     38  GlobalStep               -0.392023  19865.92   100.00  
   208     39  GlobalStep               -0.392367  19868.33   100.00  
   209     39  LocalStep                -0.392367  19879.73   100.00  
   210     39  GlobalStep               -0.392367  19885.96   100.00  
   211     39  GlobalStep               -0.392367  19886.06   100.00  
   212     39  GlobalStep               -0.392367  19886.67   100.00  
   213     39  GlobalStep               -0.392367  19889.88   100.00  
   214     39  GlobalStep               -0.392367  19889.88   100.00  
   215     40  LocalStep                -0.392367  19890.77   100.00  
   216     40  GlobalStep               -0.392367  19893.58   100.00  
   217     40  LocalStep                -0.392585  19894.08   100.00  
   218     40  GlobalStep               -0.392367  19896.90   100.00  
   219     40  GlobalStep               -0.392367  19897.90   100.00  
   220     41  LocalStep                -0.392367  19900.11   100.00  
   221     41  LocalStep                -0.392367  19900.82   100.00  
   222     41  GlobalStep               -0.391567  19901.73   100.00  
   223     41  LocalStep                -0.392367  19902.94   100.00  
   224     41  GlobalStep               -0.392367  19903.24   100.00  
   225     41  GlobalStep               -0.392367  19907.96   100.00  
   226     42  GlobalStep               -0.392367  19911.47   100.00  
   227     42  GlobalStep               -0.392367  19912.45   100.00  
   228     42  GlobalStep               -0.392246  19914.06   100.00  
   229     42  GlobalStep               -0.392023  19914.56   100.00  
   230     42  GlobalStep               -0.392367  19918.48   100.00  
   231     42  GlobalStep               -0.390183  19918.78   100.00  
   232     43  LocalStep                -0.392367  19919.69   100.00  
   233     43  GlobalStep               -0.392706  19924.15   100.00  
   234     43  GlobalStep               -0.392189  19925.15   100.00  
   235     43  GlobalStep               -0.393634  19928.57   100.00  
   236     43  GlobalStep               -0.387882  19928.87   100.00  
   237     43  GlobalStep               -0.391948  19936.30   100.00  
   238     44  GlobalStep               -0.392367  19938.61   100.00  
   239     44  LocalStep                -0.392367  19940.71   100.00  
   240     44  GlobalStep               -0.392367  19942.22   100.00  
   241     44  LocalStep                -0.392367  19944.73   100.00  
   242     44  GlobalStep               -0.392367  19945.23   100.00  
   243     44  GlobalStep               -0.392919  19952.36   100.00  
   244     45  GlobalStep               -0.392415  19953.26   100.00  
   245     45  GlobalStep               -0.392367  19957.97   100.00  
   246     45  GlobalStep               -0.393868  19957.97   100.00  
   247     45  GlobalStep               -0.392367  19957.97   100.00  
   248     45  GlobalStep               -0.391728  19958.08   100.00  
   249     45  LocalStep                -0.392367  19958.08   100.00  
   250     45  GlobalStep               -0.392269  19958.08   100.00  
   251     45  GlobalStep               -0.392367  19958.08   100.00  
   252     45  GlobalStep               -0.392367  19958.08   100.00  
   253     46  GlobalStep               -0.392367  19959.12   100.00  
   254     46  GlobalStep               -0.392367  19960.44   100.00  
   255     46  GlobalStep               -0.392367  19961.65   100.00  
   256     47  LocalStep                -0.392367  19964.16   100.00  
   257     47  GlobalStep               -0.392333  19966.13   100.00  
   258     47  LocalStep                -0.392367  19966.84   100.00  
   259     47  GlobalStep               -0.392367  19967.74   100.00  
   260     47  GlobalStep               -0.392367  19970.26   100.00  
   261     47  GlobalStep               -0.392057  19972.07   100.00  
   262     48  GlobalStep               -0.391743  19972.77   100.00  
   263     48  GlobalStep               -0.392190  19979.25   100.00  
   264     48  GlobalStep               -0.392367  19982.36   100.00  
   265     48  GlobalStep               -0.392123  19983.67   100.00  
   266     48  GlobalStep               -0.392367  19989.60   100.00  
   267     48  GlobalStep               -0.393477  19992.31   100.00  
   268     49  LocalStep                -0.392367  19992.41   100.00  
   269     49  GlobalStep               -0.392367  19993.70   100.00  
   270     49  GlobalStep               -0.381938  19996.12   100.00  
   271     49  GlobalStep               -0.389045  19999.44   100.00  
   272     49  GlobalStep               -0.392447  20011.78   100.00  
   273     49  GlobalStep               -0.392367  20016.80   100.00  
   274     49  GlobalStep               -0.392498  20016.80   100.00  
   275     50  GlobalStep               -0.390031  20018.18   100.00  
   276     50  LocalStep                -0.392367  20020.30   100.00  
   277     50  GlobalStep               -0.392280  20037.86   100.00  
   278     50  GlobalStep               -0.392367  20041.48   100.00  
   279     50  GlobalStep               -0.388994  20090.64   100.00  
   280     51  GlobalStep               -0.392321  20094.26   100.00  
   281     51  GlobalStep               -0.393780  20097.22   100.00  
   282     51  GlobalStep               -0.387563  20104.95   100.00  
   283     51  GlobalStep               -0.359916  20167.65   100.00  
   284     51  GlobalStep               -0.375560  20385.15   100.00  
   285     51  GlobalStep               -0.352809  20391.27   100.00  
   286     52  RefinementStep           -0.393146  20395.79   100.00  
   287     52  GlobalStep               -0.377565  20418.46   100.00  
   288     52  GlobalStep               -0.358980  20527.81   100.00  
   289     52  GlobalStep               -0.320467  20538.65   100.00  
   290     52  GlobalStep               -0.400290  20546.58   100.00  
   291     52  GlobalStep               -0.366551  20803.28   100.00  
   292     52  GlobalStep               -0.384226  20854.05   100.00  
   293     53  GlobalStep               -0.264387  21033.83   100.00  
   294     53  GlobalStep               -0.227130  21168.86   100.00  
   295     53  GlobalStep               -0.233872  21262.06   100.00  
   296     53  LocalStep                -0.221943  21355.76   100.00  
   297     53  GlobalStep               -0.393068  24330.41   100.00  
   298     53  GlobalStep               -0.392367  24843.85   100.00  
   299     54  GlobalStep               -0.392584  24961.52   100.00  
   300     54  LocalStep                -0.392367  24984.30   100.00  
   301     54  LocalStep                -0.392367  24992.63   100.00  
   302     54  GlobalStep               -0.392367  24996.75   100.00  
   303     54  GlobalStep               -0.389411  25012.80   100.00  
   304     54  GlobalStep               -0.392367  25025.15   100.00  
   305     55  LocalStep                -0.392367  25027.86   100.00  
   306     55  GlobalStep               -0.392367  25034.09   100.00  
   307     55  GlobalStep               -0.392100  25038.20   100.00  
   308     55  GlobalStep               -0.392367  25059.27   100.00  
   309     55  LocalStep                -0.392367  25074.02   100.00  
   310     55  LocalStep                -0.392367  25082.96   100.00  
   311     56  GlobalStep               -0.392367  25084.57   100.00  
   312     56  GlobalStep               -0.391809  25084.98   100.00  
   313     56  GlobalStep               -0.391397  25089.30   100.00  
   314     56  GlobalStep               -0.392367  25102.34   100.00  
   315     56  GlobalStep               -0.375894  25104.87   100.00  
   316     56  GlobalStep               -0.392802  25106.38   100.00  
   317     57  GlobalStep               -0.392367  25119.24   100.00  
   318     57  GlobalStep               -0.390837  25121.25   100.00  
   319     57  GlobalStep               -0.389918  25122.46   100.00  
   320     57  GlobalStep               -0.392584  25134.30   100.00  
   321     57  GlobalStep               -0.388255  25134.92   100.00  
   322     57  GlobalStep               -0.392367  25138.15   100.00  
   323     58  GlobalStep               -0.391892  25141.87   100.00  
   324     58  GlobalStep               -0.392367  25153.01   100.00  
   325     58  GlobalStep               -0.388696  25154.02   100.00  
   326     58  GlobalStep               -0.386174  25156.13   100.00  
   327     58  GlobalStep               -0.392367  25162.36   100.00  
   328     58  GlobalStep               -0.389994  25162.46   100.00  
   329     59  GlobalStep               -0.392367  25164.09   100.00  
   330     59  GlobalStep               -0.391944  25167.51   100.00  
   331     59  LocalStep                -0.392367  25172.83   100.00  
   332     59  GlobalStep               -0.392390  25176.24   100.00  
   333     59  GlobalStep               -0.392367  25183.07   100.00  
   334     59  GlobalStep               -0.392632  25184.28   100.00  
   335     60  GlobalStep               -0.386247  25186.80   100.00  
   336     60  GlobalStep               -0.389668  25195.73   100.00  
   337     60  GlobalStep               -0.392770  25199.55   100.00  
   338     60  GlobalStep               -0.392367  25209.19   100.00  
   339     60  GlobalStep               -0.392366  25216.62   100.00  
   340     60  GlobalStep               -0.392367  25218.14   100.00  
   341     61  GlobalStep               -0.392367  25226.30   100.00  
   342     61  GlobalStep               -0.392367  25232.13   100.00  
   343     61  GlobalStep               -0.387749  25234.84   100.00  
   344     61  GlobalStep               -0.392260  25242.27   100.00  
   345     61  GlobalStep               -0.392367  25271.67   100.00  
   346     61  GlobalStep               -0.392077  25276.60   100.00  
   347     62  GlobalStep               -0.392367  25284.35   100.00  
   348     62  GlobalStep               -0.393423  25286.67   100.00  
   349     62  GlobalStep               -0.378637  25292.29   100.00  
   350     62  GlobalStep               -0.388085  25342.46   100.00  
   351     62  GlobalStep               -0.270828  25478.41   100.00  
   352     62  LocalStep                -0.392367  25502.61   100.00  
   353     63  GlobalStep               -0.377358  25509.66   100.00  
   354     63  GlobalStep               -0.392154  25545.08   100.00  
   355     63  LocalStep                -0.391616  25564.25   100.00  
   356     63  GlobalStep               -0.389291  25564.65   100.00  
   357     63  RefinementStep           -0.394208  25578.00   100.00  
   358     63  GlobalStep               -0.393152  25579.32   100.00  
   359     63  GlobalStep               -0.357370  25609.13   100.00  
   360     64  GlobalStep               -0.378230  25610.24   100.00  
   361     64  GlobalStep               -0.392367  25695.42   100.00  
   362     64  GlobalStep               -0.392367  25734.56   100.00  
   363     64  GlobalStep               -0.355870  25887.05   100.00  
   364     64  LocalStep                -0.392367  25898.59   100.00  
   365     64  GlobalStep               -0.368807  26027.04   100.00  
   366     65  GlobalStep               -0.387024  26034.29   100.00  
   367     65  LocalStep                -0.386868  26049.26   100.00  
   368     65  GlobalStep               -0.280773  26184.01   100.00  
   369     65  GlobalStep               -0.346782  26208.20   100.00  
   370     65  GlobalStep               -0.279824  26217.73   100.00  
   371     65  GlobalStep               -0.392367  26261.40   100.00  
   372     66  GlobalStep               -0.362375  26277.27   100.00  
   373     66  GlobalStep               -0.215248  26292.63   100.00  
   374     66  GlobalStep               -0.276421  26317.22   100.00  
   375     66  LocalStep                -0.215248  26330.27   100.00  
   376     66  GlobalStep               -0.260521  26336.90   100.00  
   377     66  GlobalStep               -0.269486  26352.07   100.00  
   378     67  GlobalStep               -0.392367  26358.31   100.00  
   379     67  GlobalStep               -0.250571  26365.04   100.00  
   380     67  GlobalStep               -0.215248  26369.47   100.00  
   381     67  GlobalStep               -0.254581  26423.55   100.00  
   382     67  LocalStep                -0.250115  26447.94   100.00  
   383     67  GlobalStep               -0.234721  26475.15   100.00  
   384     68  LocalStep                -0.215248  26508.47   100.00  
   385     68  GlobalStep               -0.386213  26568.59   100.00  
   386     68  LocalStep                -0.242217  26655.28   100.00  
   387     68  LocalStep                -0.328698  26700.45   100.00  
   388     68  LocalStep                -0.220133  26750.03   100.00  
   389     68  GlobalStep               -0.359595  26901.83   100.00  
   390     69  GlobalStep               -0.282582  26951.20   100.00  
   391     69  LocalStep                -0.392367  31395.91   100.00  
   392     69  GlobalStep               -0.381417  31395.91   100.00  
   393     69  GlobalStep               -0.389687  31395.91   100.00  
   394     69  GlobalStep               -0.392367  31395.91   100.00  
   395     69  GlobalStep               -0.392367  31395.91   100.00  
   396     69  GlobalStep               -0.396720  31395.91   100.00  
   397     69  LocalStep                -0.392367  31395.91   100.00  
   398     69  GlobalStep               -0.379886  31395.91   100.00  
   399     69  GlobalStep               -0.388731  31395.91   100.00  
   400     69  GlobalStep               -0.322656  31395.91   100.00  
   401     69  GlobalStep               -0.392367  31395.91   100.00  
   402     69  GlobalStep               -0.215248  31395.91   100.00  
   403     69  LocalStep                -0.392367  31395.91   100.00  
   404     69  GlobalStep               -0.301031  31395.91   100.00  
   405     69  GlobalStep               -0.378121  31395.91   100.00  
   406     69  GlobalStep               -0.392367  31395.91   100.00  
   407     69  GlobalStep               -0.392367  31395.91   100.00  
   408     69  GlobalStep               -0.392109  31395.91   100.00  
   409     69  LocalStep                -0.392367  31395.91   100.00  
   410     69  GlobalStep               -0.338267  31395.91   100.00  
   411     69  GlobalStep               -0.344844  31395.91   100.00  
   412     69  GlobalStep               -0.392367  31395.91   100.00  
   413     69  GlobalStep               -0.392367  31395.91   100.00  
   414     69  GlobalStep               -0.374275  31395.91   100.00  
   415     69  LocalStep                -0.392367  31395.91   100.00  
   416     69  GlobalStep               -0.275371  31395.91   100.00  
   417     69  GlobalStep               -0.275660  31395.92   100.00  
   418     69  GlobalStep               -0.392367  31395.92   100.00  
   419     69  GlobalStep               -0.392367  31395.92   100.00  
   420     69  GlobalStep               -0.392367  31395.92   100.00  
   421     69  LocalStep                -0.392367  31395.92   100.00  
   422     69  GlobalStep               -0.260412  31395.92   100.00  
   423     69  RefinementStep           -0.383979  31395.92   100.00  
   424     69  GlobalStep               -0.351177  31395.92   100.00  
   425     69  GlobalStep               -0.392367  31395.92   100.00  
   426     69  GlobalStep               -0.392367  31395.92   100.00  
   427     69  GlobalStep               -0.215248  31395.92   100.00  
   428     69  LocalStep                -0.392367  31395.92   100.00  
   429     69  GlobalStep               -0.286822  31395.92   100.00  
   430     69  GlobalStep               -0.388170  31395.92   100.00  
   431     69  GlobalStep               -0.392367  31395.92   100.00  
   432     69  GlobalStep               -0.392367  31395.92   100.00  
   433     69  GlobalStep               -0.285203  31395.92   100.00  
   434     69  LocalStep                -0.392367  31395.92   100.00  
   435     69  GlobalStep               -0.280384  31395.92   100.00  
   436     69  GlobalStep               -0.332232  31395.92   100.00  
   437     69  GlobalStep               -0.392367  31395.92   100.00  
   438     69  GlobalStep               -0.392367  31395.92   100.00  
   439     69  GlobalStep               -0.392367  31395.92   100.00  
   440     69  LocalStep                -0.392367  31395.92   100.00  
   441     69  GlobalStep               -0.247119  31395.92   100.00  
   442     69  GlobalStep               -0.276738  31395.92   100.00  
   443     69  GlobalStep               -0.392367  31395.92   100.00  
   444     69  GlobalStep               -0.392367  31395.92   100.00  
   445     69  GlobalStep               -0.392367  31395.92   100.00  
   446     69  LocalStep                -0.389904  31395.92   100.00  
   447     69  GlobalStep               -0.261471  31395.92   100.00  
   448     69  GlobalStep               -0.270555  31395.92   100.00  
   449     69  GlobalStep               -0.392367  31395.92   100.00  
   450     69  GlobalStep               -0.268603  31395.92   100.00  
   451     69  GlobalStep               -0.294233  31395.92   100.00  
   452     69  LocalStep                -0.392367  31395.92   100.00  
   453     69  GlobalStep               -0.291802  31395.92   100.00  
   454     69  GlobalStep               -0.318766  31395.92   100.00  
   455     69  GlobalStep               -0.389469  31395.92   100.00  
   456     69  GlobalStep               -0.391533  31395.92   100.00  
   457     69  GlobalStep               -0.392367  31395.92   100.00  
   458     69  LocalStep                -0.392367  31395.92   100.00  
   459     69  GlobalStep               -0.279728  31395.92   100.00  
   460     69  GlobalStep               -0.261872  31395.92   100.00  
   461     69  GlobalStep               -0.392367  31395.92   100.00  
   462     69  GlobalStep               -0.392367  31395.92   100.00  
   463     69  GlobalStep               -0.248779  31395.92   100.00  
   464     69  LocalStep                -0.392367  31395.92   100.00  
   465     69  GlobalStep               -0.276180  31395.92   100.00  
   466     69  GlobalStep               -0.365987  31395.92   100.00  
   467     69  GlobalStep               -0.392367  31395.92   100.00  
   468     69  GlobalStep               -0.391948  31395.92   100.00  
   469     69  GlobalStep               -0.389341  31395.92   100.00  
   470     69  LocalStep                -0.392367  31395.92   100.00  
   471     69  GlobalStep               -0.259973  31395.92   100.00  
   472     69  GlobalStep               -0.329032  31395.92   100.00  
   473     69  GlobalStep               -0.392367  31395.92   100.00  
   474     69  GlobalStep               -0.392367  31395.92   100.00  
   475     69  GlobalStep               -0.392367  31395.92   100.00  
   476     69  LocalStep                -0.392367  31395.92   100.00  
   477     69  GlobalStep               -0.252499  31395.93   100.00  
   478     69  GlobalStep               -0.263059  31395.93   100.00  
   479     69  GlobalStep               -0.392367  31395.93   100.00  
   480     69  GlobalStep               -0.392367  31395.93   100.00  
   481     69  GlobalStep               -0.392367  31395.93   100.00  
   482     69  LocalStep                -0.392367  31395.93   100.00  
   483     69  GlobalStep               -0.259195  31395.93   100.00  
   484     69  GlobalStep               -0.288993  31395.93   100.00  
   485     69  GlobalStep               -0.272204  31395.93   100.00  
   486     69  Restart                             31395.93
   486     70  Initialization           -0.244563  35117.77   100.00  
   486     70  Initialization           -0.392367  35117.77   100.00  
   486     70  Initialization           -0.281598  35117.77   100.00  
   486     70  Initialization           -0.225461  35117.77   100.00  
   486     70  Initialization           -0.333516  35117.77   100.00  
   486     70  Initialization           -0.229489  35117.77   100.00  
   486     70  Initialization           -0.215357  35117.77   100.00  
   486     70  Initialization           -0.215248  35117.77   100.00  
   486     70  Initialization           -0.392367  35117.77   100.00  
   486     70  Initialization           -0.392367  35117.77   100.00  
   486     70  Initialization           -0.215248  35117.77   100.00  
   486     70  Initialization           -0.215248  35117.77   100.00  
   486     70  Initialization           -0.215248  35117.77   100.00  
   486     70  Initialization           -0.392399  35117.77   100.00  
   486     70  Initialization           -0.348413  35117.77   100.00  
   487     77  Discarded                           35117.80
   488     77  Discarded                           35117.81
   489     77  Discarded                           35117.82
   490     77  Discarded                           35117.82
   491     77  Discarded                           35117.82
   492     77  Discarded                           35117.82
   493     77  Discarded                           35117.82
   494     77  Discarded                           35117.82
   495     78  Discarded                           35117.82
   496     83  Discarded                           35117.85
   497     83  Discarded                           35117.86
   498     83  Discarded                           35117.86
   499     83  Discarded                           35117.86
   500     84  Discarded                           35117.87
   501     84  Discarded                           35117.87
   502     84  Discarded                           35117.89
   503     84  Discarded                           35117.89
   504     88  Discarded                           35118.03
   505     88  Discarded                           35118.03
   506     88  Discarded                           35118.03
   507     89  Discarded                           35118.15
   508     89  Discarded                           35118.15
   508     89  GlobalStep               -0.392367  40646.75   100.00  
   509     89  RefinementStep           -0.391097  40648.46   100.00  
   510     89  GlobalStep               -0.392367  40657.39   100.00  
   511     89  GlobalStep               -0.392367  40658.60   100.00  
   512     90  GlobalStep               -0.392367  40661.11   100.00  
   513     90  GlobalStep               -0.392367  40662.01   100.00  
   514     90  GlobalStep               -0.392367  40663.62   100.00  
   515     90  GlobalStep               -0.392367  40667.34   100.00  
   516     90  GlobalStep               -0.392367  40667.74   100.00  
   517     90  GlobalStep               -0.392367  40668.04   100.00  
   518     91  GlobalStep               -0.392367  40669.25   100.00  
   519     91  GlobalStep               -0.392367  40670.16   100.00  
   520     91  GlobalStep               -0.392367  40673.57   100.00  
   521     91  GlobalStep               -0.391631  40673.97   100.00  
   522     91  GlobalStep               -0.392367  40676.58   100.00  
   523     91  GlobalStep               -0.392367  40678.29   100.00  
   524     92  GlobalStep               -0.392367  40678.40   100.00  
   525     92  GlobalStep               -0.314798  43862.58   100.00  
   526     92  GlobalStep               -0.390211  43862.58   100.00  
   527     92  GlobalStep               -0.392367  43862.58   100.00  
   528     92  GlobalStep               -0.390602  43862.58   100.00  
   529     92  GlobalStep               -0.386165  43862.58   100.00  
   530     92  GlobalStep               -0.392367  43862.58   100.00  
   531     92  GlobalStep               -0.264247  43862.58   100.00  
   532     92  GlobalStep               -0.392367  43862.58   100.00  
   533     92  GlobalStep               -0.392367  43862.58   100.00  
   534     92  GlobalStep               -0.392367  43862.58   100.00  
   535     92  GlobalStep               -0.390602  43862.58   100.00  
   536     92  GlobalStep               -0.392367  43862.58   100.00  
   537     92  GlobalStep               -0.387611  43862.58   100.00  
   538     92  GlobalStep               -0.392367  43862.58   100.00  
   539     92  GlobalStep               -0.274467  43862.58   100.00  
   540     92  GlobalStep               -0.392367  43862.58   100.00  
   541     92  GlobalStep               -0.252842  43862.58   100.00  
   542     92  GlobalStep               -0.392367  43862.58   100.00  
   543     92  GlobalStep               -0.391434  43862.58   100.00  
   544     92  GlobalStep               -0.392367  43862.58   100.00  
   545     92  GlobalStep               -0.392367  43862.58   100.00  
   546     92  GlobalStep               -0.396948  43862.58   100.00  
   547     92  GlobalStep               -0.392367  43862.58   100.00  
   548     92  GlobalStep               -0.392367  43862.58   100.00  
   549     92  GlobalStep               -0.392367  43862.58   100.00  
   550     92  GlobalStep               -0.392367  43862.58   100.00  
   551     92  GlobalStep               -0.392367  43862.58   100.00  
   552     92  GlobalStep               -0.392367  43862.58   100.00  
   553     92  GlobalStep               -0.392367  43862.58   100.00  
   554     92  GlobalStep               -0.283252  43862.58   100.00  
   555     92  LocalStep                -0.220482  43862.58   100.00  
   556     92  GlobalStep               -0.292140  43862.58   100.00  
   557     92  GlobalStep               -0.392367  43862.58   100.00  
   558     92  GlobalStep               -0.392367  43862.58   100.00  
   559     92  GlobalStep               -0.392367  43862.58   100.00  
   560     92  GlobalStep               -0.392367  43862.58   100.00  
   561     92  GlobalStep               -0.392367  43862.58   100.00  
   562     92  GlobalStep               -0.392367  43862.58   100.00  
   563     92  GlobalStep               -0.392367  43862.58   100.00  
   564     92  GlobalStep               -0.392367  43862.58   100.00  
   565     92  GlobalStep               -0.392367  43862.58   100.00  
   566     92  GlobalStep               -0.392367  43862.58   100.00  
   567     92  GlobalStep               -0.389374  43862.58   100.00  
   568     92  GlobalStep               -0.390038  43862.58   100.00  
   569     92  GlobalStep               -0.392367  43862.58   100.00  
   570     92  GlobalStep               -0.392367  43862.58   100.00  
   571     92  GlobalStep               -0.392367  43862.58   100.00  
   572     92  GlobalStep               -0.401419  43862.58   100.00  
   573     92  GlobalStep               -0.392367  43862.58   100.00  
   574     92  GlobalStep               -0.390199  43862.58   100.00  
   575     92  GlobalStep               -0.392367  43862.58   100.00  
   576     92  GlobalStep               -0.392367  43862.58   100.00  
   577     92  GlobalStep               -0.392367  43862.58   100.00  
   578     92  GlobalStep               -0.392367  43862.58   100.00  
   579     92  GlobalStep               -0.389015  43862.58   100.00  
   580     92  GlobalStep               -0.392367  43862.58   100.00  
   581     92  GlobalStep               -0.392367  43862.58   100.00  
   582     92  GlobalStep               -0.390704  43862.58   100.00  
   583     92  GlobalStep               -0.392575  43862.58   100.00  
   584     92  GlobalStep               -0.389194  43862.58   100.00  
   585     92  GlobalStep               -0.392367  43862.58   100.00  
   586     92  GlobalStep               -0.392367  43862.58   100.00  
   587     92  GlobalStep               -0.392367  43862.58   100.00  
   588     92  GlobalStep               -0.392023  43862.58   100.00  
   589     92  GlobalStep               -0.391386  43862.58   100.00  
   590     92  GlobalStep               -0.392367  43862.58   100.00  
   591     92  GlobalStep               -0.392367  43862.58   100.00  
   592     92  GlobalStep               -0.387762  43862.58   100.00  
   593     92  LocalStep                -0.392367  43862.58   100.00  
   594     92  LocalStep                -0.392367  43862.58   100.00  
   595     92  LocalStep                -0.392367  43862.58   100.00  
   596     92  LocalStep                -0.392367  43862.58   100.00  
   597     92  GlobalStep               -0.215448  43862.58   100.00  
   598     92  GlobalStep               -0.392990  43862.58   100.00  
   599     92  LocalStep                -0.392367  43862.58   100.00  
   600     92  LocalStep                -0.392367  43862.58   100.00  
   601     92  LocalStep                -0.392367  43862.58   100.00  
   602     92  GlobalStep               -0.392367  43862.59   100.00  
   603     92  LocalStep                -0.392367  43862.59   100.00  
   604     92  GlobalStep               -0.388457  43862.59   100.00  
   605     92  RefinementStep           -0.389517  43862.59   100.00  
   606     92  GlobalStep               -0.389374  43862.59   100.00  
   607     92  LocalStep                -0.392367  43862.59   100.00  
   608     92  GlobalStep               -0.376473  43862.59   100.00  
   609     92  GlobalStep               -0.340812  43862.59   100.00  
   610     92  GlobalStep               -0.392367  43862.59   100.00  
   611     92  GlobalStep               -0.392490  43862.59   100.00  
   612     92  GlobalStep               -0.388445  43862.59   100.00  
   613     92  LocalStep                -0.392367  43862.59   100.00  
   614     92  GlobalStep               -0.254694  43862.59   100.00  
   615     92  GlobalStep               -0.383819  43862.59   100.00  
   616     92  GlobalStep               -0.289401  43862.59   100.00  
   617     92  GlobalStep               -0.392367  43862.59   100.00  
   618     92  GlobalStep               -0.392260  43862.59   100.00  
   619     92  GlobalStep               -0.392367  43862.59   100.00  
   620     92  LocalStep                -0.392367  43862.59   100.00  
Summary: iters 621 evals 500 noisy_evals 144 cycles  92 opt_time 43862.59 tot_time 43862.59 obj~       -0.448323 gap 100.00
Val: -0.4483225620
X: 

[0.1476013148 0.708087198  0.7224624634 0.7852286796 0.1676502299
 0.4852846129 0.586117805  0.2555215891 0.792191268  0.2722730551
 0.8749727224 0.1567848356 0.0909508125]


Itercount: 621
Evalcount: 500
Fast_evalcount: 144
