# Supplementary material for: Black-box and surrogate optimization for tuning spiking neural models of striatum plasticity
Source: Front Neuroinform. 2022 Oct 20;16:1017222. doi: 10.3389/fninf.2022.1017222 (PMC9630480; doi:10.3389/fninf.2022.1017222)
Supplement: Supplementary file 1 [file Data_Sheet_1.ZIP › SHARED_DATA_TuningSpiking/RBFOpt/600FE_Slim/NRBF_Slm_600_4.txt]

  Iter  Cycle  Action             Objective value      Time      Gap
  ----  -----  ------             ---------------      ----      ---
     0      0  Initialization           -0.225296~   769.25   100.00  
     0      0  Initialization           -0.225296~   769.25   100.00  
     0      0  Initialization           -0.387352~   769.25   100.00  
     0      0  Initialization           -0.387352~   769.25   100.00  
     0      0  Initialization           -0.387352~   769.25   100.00  
     0      0  Initialization           -0.225296~   769.25   100.00  
     0      0  Initialization           -0.438087~   769.25   100.00 *
     0      0  Initialization           -0.292772~   769.25   100.00  
     0      0  Initialization           -0.354553~   769.25   100.00  
     0      0  Initialization           -0.379822~   769.25   100.00  
     0      0  Initialization           -0.225296~   769.25   100.00  
     0      0  Initialization           -0.218729~   769.25   100.00  
     0      0  Initialization           -0.225296~   769.25   100.00  
     0      0  Initialization           -0.225296~   769.25   100.00  
     0      0  Initialization           -0.335682~   769.25   100.00  
    32     15  GlobalStep               -0.326505~  2045.98   100.00  
    34     16  GlobalStep               -0.311172~  2081.94   100.00  
    37     16  GlobalStep               -0.287295~  2160.23   100.00  
    38     16  LocalStep                -0.225296~  2169.74   100.00  
    39     16  LocalStep                -0.225296~  2171.39   100.00  
    40     16  GlobalStep               -0.225296~  2174.53   100.00  
    41     16  GlobalStep               -0.225296~  2179.48   100.00  
    42     16  GlobalStep               -0.225296~  2179.48   100.00  
    43     16  GlobalStep               -0.228833~  2179.48   100.00  
    44     17  GlobalStep               -0.299480~  2180.45   100.00  
    45     17  GlobalStep               -0.225296~  2180.45   100.00  
    46     17  GlobalStep               -0.225296~  2180.45   100.00  
    47     17  GlobalStep               -0.225296~  2180.45   100.00  
    48     17  GlobalStep               -0.225296~  2182.07   100.00  
    49     17  GlobalStep               -0.225296~  2184.11   100.00  
    50     17  RefinementStep           -0.225296~  2184.11   100.00  
    51     17  GlobalStep               -0.225296~  2185.14   100.00  
    52     17  GlobalStep               -0.225296~  2185.14   100.00  
    53     17  GlobalStep               -0.225296~  2187.42   100.00  
    55     18  GlobalStep               -0.225296~  2188.66   100.00  
    56     18  GlobalStep               -0.264750~  2188.66   100.00  
    57     18  GlobalStep               -0.225296~  2190.50   100.00  
    58     18  GlobalStep               -0.225296~  2190.50   100.00  
    59     18  GlobalStep               -0.225296~  2190.50   100.00  
    60     18  GlobalStep               -0.225296~  2190.50   100.00  
    61     18  LocalStep                -0.225296~  2191.70   100.00  
    63     18  GlobalStep               -0.272211~  2192.92   100.00  
    64     18  GlobalStep               -0.225296~  2192.92   100.00  
    65     18  GlobalStep               -0.225296~  2192.92   100.00  
    66     18  LocalStep                -0.225296~  2192.92   100.00  
    67     18  LocalStep                -0.225296~  2196.03   100.00  
    68     18  LocalStep                -0.225296~  2196.03   100.00  
    69     19  GlobalStep               -0.273779~  2199.67   100.00  
    70     19  GlobalStep               -0.225296~  2199.67   100.00  
    71     19  LocalStep                -0.225296~  2200.90   100.00  
    72     19  LocalStep                -0.225296~  2200.90   100.00  
    73     19  GlobalStep               -0.243443~  2203.58   100.00  
    74     19  GlobalStep               -0.225296~  2203.58   100.00  
    75     19  GlobalStep               -0.225296~  2203.58   100.00  
    77     19  GlobalStep               -0.225296~  2205.50   100.00  
    78     20  GlobalStep               -0.225296~  2209.69   100.00  
    79     20  GlobalStep               -0.225296~  2209.69   100.00  
    81     20  GlobalStep               -0.225296~  2212.48   100.00  
    82     20  GlobalStep               -0.225296~  2216.29   100.00  
    83     20  GlobalStep               -0.244709~  2216.29   100.00  
    84     20  GlobalStep               -0.269217~  2216.29   100.00  
    85     21  GlobalStep               -0.225296~  2220.57   100.00  
    86     21  GlobalStep               -0.225296~  2230.54   100.00  
    87     21  LocalStep                -0.225296~  2230.54   100.00  
    88     22  GlobalStep               -0.249460~  2235.39   100.00  
    89     23  GlobalStep               -0.210705~  2257.35   100.00  
    91     23  GlobalStep               -0.225296~  2268.17   100.00  
    92     24  GlobalStep               -0.225296~  2308.42   100.00  
    93     24  GlobalStep               -0.225296~  2320.16   100.00  
    94     24  GlobalStep               -0.225296~  2324.85   100.00  
    95     24  LocalStep                -0.225296~  2410.62   100.00  
   111     25  LocalStep                -0.225296~  3518.41   100.00  
   112     25  GlobalStep               -0.389001   7612.39   100.00  
   113     25  GlobalStep               -0.389001   7612.39   100.00  
   114     25  GlobalStep               -0.392367   7612.39   100.00  
   115     25  GlobalStep               -0.392367   7612.39   100.00  
   116     25  GlobalStep               -0.390326   7612.39   100.00  
   117     25  GlobalStep               -0.392367   7612.39   100.00  
   118     25  GlobalStep               -0.392367   7612.39   100.00  
   119     25  GlobalStep               -0.392367   7612.39   100.00  
   120     25  GlobalStep               -0.392367   7612.39   100.00  
   121     25  GlobalStep               -0.392367   7612.39   100.00  
   122     25  GlobalStep               -0.392367   7612.39   100.00  
   123     25  GlobalStep               -0.392367   7612.39   100.00  
   124     25  GlobalStep               -0.392367   7612.39   100.00  
   125     25  GlobalStep               -0.392367   7612.39   100.00  
   126     25  GlobalStep               -0.392367   7612.39   100.00  
   127     25  LocalStep                -0.256051~  7612.39   100.00  
   130     25  GlobalStep               -0.262647~  7612.39   100.00  
   133     25  LocalStep                -0.239028~  7612.39   100.00  
   134     25  GlobalStep               -0.565708   7612.39   100.00 *
   135     25  LocalStep                -0.225296~  7612.40   100.00  
   136     25  GlobalStep               -0.387351~  7612.40   100.00  
   137     25  GlobalStep               -0.228448~  7612.40   100.00  
   138     25  LocalStep                -0.239109~  7612.40   100.00  
   139     25  GlobalStep               -0.387352~  7612.40   100.00  
   140     25  GlobalStep               -0.363066~  7612.40   100.00  
   141     25  GlobalStep               -0.342163~  7612.40   100.00  
   142     25  GlobalStep               -0.353015~  7612.40   100.00  
   143     25  LocalStep                -0.225296~  7612.40   100.00  
   144     25  GlobalStep               -0.225296~  7612.40   100.00  
   145     25  GlobalStep               -0.225296~  7612.40   100.00  
   146     25  GlobalStep               -0.294484   7612.40   100.00  
   147     25  LocalStep                -0.238035~  7612.40   100.00  
   148     25  GlobalStep               -0.336617~  7612.40   100.00  
   149     25  GlobalStep               -0.395201   7612.40   100.00  
   150     25  GlobalStep               -0.230471~  7612.40   100.00  
   151     25  GlobalStep               -0.225296~  7612.40   100.00  
   152     25  LocalStep                -0.225296~  7612.40   100.00  
   153     25  GlobalStep               -0.225296~  7612.40   100.00  
   154     25  GlobalStep               -0.225296~  7612.40   100.00  
   155     25  GlobalStep               -0.224007~  7612.40   100.00  
   156     25  GlobalStep               -0.236828~  7612.40   100.00  
   157     25  GlobalStep               -0.566059   7612.40   100.00 *
   158     25  LocalStep                -0.225296~  7612.40   100.00  
   159     25  GlobalStep               -0.225296~  7612.40   100.00  
   160     25  GlobalStep               -0.257807   7612.40   100.00  
   161     25  GlobalStep               -0.225296~  7612.40   100.00  
   162     25  RefinementStep           -0.225296~  7612.40   100.00  
   163     25  GlobalStep               -0.250852~  7612.40   100.00  
   164     25  GlobalStep               -0.227204~  7612.40   100.00  
   165     25  GlobalStep               -0.235495~  7612.40   100.00  
   166     25  LocalStep                -0.225296~  7612.40   100.00  
   167     25  GlobalStep               -0.225296~  7612.40   100.00  
   168     25  GlobalStep               -0.225296~  7612.40   100.00  
   169     25  GlobalStep               -0.225296~  7612.40   100.00  
   170     25  GlobalStep               -0.225296~  7612.40   100.00  
   171     25  LocalStep                -0.334631   7612.40   100.00  
   172     25  GlobalStep               -0.368068   7612.40   100.00  
   173     25  GlobalStep               -0.225296~  7612.40   100.00  
   174     25  GlobalStep               -0.392367   7612.40   100.00  
   175     25  GlobalStep               -0.379074   7612.40   100.00  
   176     25  LocalStep                -0.354288   7612.40   100.00  
   177     25  GlobalStep               -0.392367   7612.40   100.00  
   178     25  GlobalStep               -0.392367   7612.40   100.00  
   179     25  GlobalStep               -0.392367   7612.40   100.00  
   180     25  GlobalStep               -0.389735   7612.40   100.00  
   181     25  GlobalStep               -0.392367   7612.40   100.00  
   182     25  GlobalStep               -0.392367   7612.40   100.00  
   183     25  GlobalStep               -0.392367   7612.40   100.00  
   184     25  GlobalStep               -0.392367   7612.40   100.00  
   185     25  GlobalStep               -0.392367   7612.40   100.00  
   186     25  GlobalStep               -0.392367   7612.40   100.00  
   187     25  GlobalStep               -0.392367   7612.40   100.00  
   188     25  GlobalStep               -0.392367   7612.40   100.00  
   189     25  LocalStep                -0.392367   7612.41   100.00  
   190     25  GlobalStep               -0.390073   7612.41   100.00  
   191     25  GlobalStep               -0.392367   7612.41   100.00  
   192     25  GlobalStep               -0.392367   7612.41   100.00  
   193     25  GlobalStep               -0.392367   7612.41   100.00  
   194     25  GlobalStep               -0.392367   7612.41   100.00  
   195     25  GlobalStep               -0.386057   7612.41   100.00  
   196     25  GlobalStep               -0.393133   7612.41   100.00  
   197     25  LocalStep                -0.392367   7612.41   100.00  
   198     25  GlobalStep               -0.392367   7612.41   100.00  
   199     25  GlobalStep               -0.392367   7612.41   100.00  
   200     25  Switching to accurate mode           7612.41
   200     25  LocalStep                -0.392367   7612.41   100.00  
   201     25  GlobalStep               -0.392367   7612.41   100.00  
   202     25  GlobalStep               -0.389001   7612.41   100.00  
   203     25  GlobalStep               -0.389001   7612.41   100.00  
   204     25  GlobalStep               -0.399112   7612.41   100.00  
   205     25  GlobalStep               -0.389001   7612.41   100.00  
   206     25  GlobalStep               -0.389001   7612.41   100.00  
   207     40  GlobalStep               -0.392367  12890.06   100.00  
   208     40  GlobalStep               -0.392367  12932.86   100.00  
   209     40  GlobalStep               -0.387731  12998.71   100.00  
   210     40  GlobalStep               -0.392367  13008.91   100.00  
   211     40  GlobalStep               -0.392367  13033.69   100.00  
   212     41  GlobalStep               -0.392367  13065.62   100.00  
   213     41  GlobalStep               -0.392367  13065.62   100.00  
   214     41  GlobalStep               -0.392367  13106.07   100.00  
   215     41  GlobalStep               -0.389922  13114.28   100.00  
   216     41  GlobalStep               -0.390293  13126.38   100.00  
   217     41  GlobalStep               -0.388823  13149.44   100.00  
   218     42  GlobalStep               -0.391411  13174.09   100.00  
   219     42  GlobalStep               -0.392367  13182.90   100.00  
   220     42  GlobalStep               -0.392367  13202.64   100.00  
   221     42  GlobalStep               -0.392367  13250.85   100.00  
   222     42  GlobalStep               -0.392367  13268.74   100.00  
   223     42  GlobalStep               -0.361984  13293.76   100.00  
   224     43  GlobalStep               -0.389415  13315.26   100.00  
   225     43  GlobalStep               -0.392367  13416.31   100.00  
   226     43  LocalStep                -0.392367  13540.79   100.00  
   227     43  GlobalStep               -0.392367  13547.31   100.00  
   228     43  GlobalStep               -0.392367  13564.06   100.00  
   229     43  GlobalStep               -0.389098  13584.75   100.00  
   230     44  GlobalStep               -0.390364  13591.39   100.00  
   231     44  GlobalStep               -0.384352  13624.13   100.00  
   232     44  GlobalStep               -0.388629  13723.81   100.00  
   233     44  GlobalStep               -0.391372  13797.03   100.00  
   234     44  GlobalStep               -0.318060  13849.90   100.00  
   235     44  GlobalStep               -0.321776  13856.85   100.00  
   236     44  GlobalStep               -0.349678  13856.86   100.00  
   237     45  LocalStep                -0.473979  13921.06   100.00  
   238     45  GlobalStep               -0.386442  13967.33   100.00  
   239     45  GlobalStep               -0.458363  14102.23   100.00  
   240     45  GlobalStep               -0.415435  14168.64   100.00  
   241     45  GlobalStep               -0.522308  14217.72   100.00  
   242     46  GlobalStep               -0.257570  14225.51   100.00  
   243     46  LocalStep                -0.315373  14239.70   100.00  
   244     46  GlobalStep               -0.303624  14286.47   100.00  
   245     46  GlobalStep               -0.304688  14306.14   100.00  
   246     46  LocalStep                -0.376255  14314.16   100.00  
   247     46  GlobalStep               -0.249048  14321.57   100.00  
   248     47  GlobalStep               -0.306250  14334.33   100.00  
   249     47  GlobalStep               -0.334248  14361.90   100.00  
   250     47  GlobalStep               -0.465808  14369.84   100.00  
   251     47  GlobalStep               -0.259177  14387.00   100.00  
   252     47  GlobalStep               -0.241890  14437.44   100.00  
   253     47  GlobalStep               -0.291774  14453.77   100.00  
   254     48  GlobalStep               -0.388283  14461.48   100.00  
   255     48  LocalStep                -0.229980  14523.21   100.00  
   256     48  GlobalStep               -0.334781  14553.48   100.00  
   257     48  RefinementStep           -0.615637  14670.82   100.00 *
   258     48  GlobalStep               -0.351878  14710.28   100.00  
   259     48  GlobalStep               -0.322654  14732.56   100.00  
   260     48  GlobalStep               -0.534787  14779.78   100.00  
   261     49  LocalStep                -0.580168  14788.10   100.00  
   262     49  GlobalStep               -0.264592  14805.27   100.00  
   263     49  GlobalStep               -0.259349  14813.61   100.00  
   264     49  GlobalStep               -0.250346  14822.15   100.00  
   265     49  GlobalStep               -0.578823  14822.15   100.00  
   266     49  GlobalStep               -0.559548  14831.42   100.00  
   267     50  GlobalStep               -0.282724  14874.58   100.00  
   268     50  LocalStep                -0.572318  14883.40   100.00  
   269     50  GlobalStep               -0.610959  14883.40   100.00  
   270     50  LocalStep                -0.215248  14905.14   100.00  
   271     50  GlobalStep               -0.304339  14915.18   100.00  
   272     50  GlobalStep               -0.295794  14923.58   100.00  
   273     51  GlobalStep               -0.561292  14945.18   100.00  
   274     51  GlobalStep               -0.265751  14954.03   100.00  
   275     51  GlobalStep               -0.234122  14972.45   100.00  
   276     51  LocalStep                -0.598319  14981.35   100.00  
   277     51  GlobalStep               -0.628466  14981.35   100.00 *
   278     51  GlobalStep               -0.585445  15067.56   100.00  
   279     52  GlobalStep               -0.570558  15080.40   100.00  
   280     52  GlobalStep               -0.290840  15100.90   100.00  
   281     52  LocalStep                -0.248609  15113.71   100.00  
   282     52  GlobalStep               -0.490923  15139.66   100.00  
   283     52  GlobalStep               -0.634816  15159.69   100.00 *
   284     52  GlobalStep               -0.499612  15168.74   100.00  
   285     53  GlobalStep               -0.583368  15177.81   100.00  
   286     53  LocalStep                -0.455750  15203.40   100.00  
   287     53  GlobalStep               -0.220452  15213.41   100.00  
   288     53  LocalStep                -0.365522  15253.98   100.00  
   289     53  GlobalStep               -0.355408  15263.32   100.00  
   290     53  GlobalStep               -0.326001  15293.85   100.00  
   291     54  GlobalStep               -0.477486  15303.26   100.00  
   292     54  GlobalStep               -0.577225  15366.63   100.00  
   293     54  LocalStep                -0.512908  15449.05   100.00  
   294     54  LocalStep                -0.217017  15476.90   100.00  
   295     54  LocalStep                -0.518055  15486.71   100.00  
   296     54  GlobalStep               -0.684521  15505.72   100.00 *
   297     55  GlobalStep               -0.616992  15590.38   100.00  
   298     55  GlobalStep               -0.535657  15619.70   100.00  
   299     55  GlobalStep               -0.557389  15656.37   100.00  
   300     55  GlobalStep               -0.546681  15666.44   100.00  
   301     55  GlobalStep               -0.556926  15676.64   100.00  
   302     55  GlobalStep               -0.653260  15823.98   100.00  
   303     56  GlobalStep               -0.389198  18533.60   100.00  
   304     56  GlobalStep               -0.392367  18543.99   100.00  
   305     56  GlobalStep               -0.388364  18543.99   100.00  
   306     56  LocalStep                -0.392367  18543.99   100.00  
   307     56  GlobalStep               -0.385757  18857.60   100.00  
   308     56  GlobalStep               -0.385028  19094.57   100.00  
   309     57  GlobalStep               -0.468381  19329.86   100.00  
   310     57  GlobalStep               -0.492123  19341.21   100.00  
   311     57  GlobalStep               -0.409813  19524.58   100.00  
   312     57  GlobalStep               -0.448492  19554.69   100.00  
   313     57  LocalStep                -0.272942  19584.02   100.00  
   314     57  GlobalStep               -0.279133  19594.71   100.00  
   315     58  GlobalStep               -0.392367  19795.99   100.00  
   316     58  GlobalStep               -0.392367  19816.83   100.00  
   317     58  GlobalStep               -0.379198  19856.94   100.00  
   318     58  GlobalStep               -0.317260  19889.68   100.00  
   319     58  GlobalStep               -0.247593  19920.57   100.00  
   320     58  GlobalStep               -0.300019  19932.46   100.00  
   321     59  LocalStep                -0.215248  19943.71   100.00  
   322     59  GlobalStep               -0.392810  19995.85   100.00  
   323     59  GlobalStep               -0.233707  20047.31   100.00  
   324     59  GlobalStep               -0.394248  20059.13   100.00  
   325     59  GlobalStep               -0.486310  20071.20   100.00  
   326     59  GlobalStep               -0.291366  20082.89   100.00  
   327     60  GlobalStep               -0.319173  20150.30   100.00  
   328     60  GlobalStep               -0.354806  20178.63   100.00  
   329     60  GlobalStep               -0.330842  20276.60   100.00  
   330     60  GlobalStep               -0.388649  20350.74   100.00  
   331     60  GlobalStep               -0.303544  20362.59   100.00  
   332     60  GlobalStep               -0.262932  20408.25   100.00  
   333     61  GlobalStep               -0.392367  20455.13   100.00  
   334     61  LocalStep                -0.237846  20467.19   100.00  
   335     61  GlobalStep               -0.389883  20479.17   100.00  
   336     61  GlobalStep               -0.392367  20491.33   100.00  
   337     61  GlobalStep               -0.345336  20538.84   100.00  
   338     61  GlobalStep               -0.380558  20558.77   100.00  
   339     62  GlobalStep               -0.392367  20571.65   100.00  
   340     62  GlobalStep               -0.524495  20571.65   100.00  
   341     62  GlobalStep               -0.213201  20657.85   100.00  
   342     62  GlobalStep               -0.273656  20722.99   100.00  
   343     62  GlobalStep               -0.319546  20812.14   100.00  
   344     62  GlobalStep               -0.242311  20850.74   100.00  
   345     63  GlobalStep               -0.392293  20865.58   100.00  
   346     63  GlobalStep               -0.394294  20913.43   100.00  
   347     63  GlobalStep               -0.388076  20943.81   100.00  
   348     63  GlobalStep               -0.215248  21004.46   100.00  
   349     63  LocalStep                -0.215248  21111.88   100.00  
   350     63  LocalStep                -0.437198  21186.62   100.00  
   351     64  LocalStep                -0.391428  21200.07   100.00  
   352     64  GlobalStep               -0.333396  21234.48   100.00  
   353     64  GlobalStep               -0.553785  21285.37   100.00  
   354     64  GlobalStep               -0.213088  21299.10   100.00  
   355     64  GlobalStep               -0.257332  21350.36   100.00  
   356     64  GlobalStep               -0.275059  21363.95   100.00  
   357     65  GlobalStep               -0.450299  21411.13   100.00  
   358     65  GlobalStep               -0.381973  21426.07   100.00  
   359     65  GlobalStep               -0.387527  21426.07   100.00  
   360     65  RefinementStep           -0.408184  21439.88   100.00  
   361     65  GlobalStep               -0.383620  21496.73   100.00  
   362     65  GlobalStep               -0.478096  21510.95   100.00  
   363     65  GlobalStep               -0.660341  21588.81   100.00  
   364     66  GlobalStep               -0.421064  21611.08   100.00  
   365     66  GlobalStep               -0.304570  21625.77   100.00  
   366     66  LocalStep                -0.477630  21625.77   100.00  
   367     66  GlobalStep               -0.370156  21662.11   100.00  
   368     66  GlobalStep               -0.275198  21798.46   100.00  
   369     66  LocalStep                -0.447317  21813.76   100.00  
   370     67  GlobalStep               -0.464007  21829.03   100.00  
   371     67  GlobalStep               -0.594431  21894.38   100.00  
   372     67  GlobalStep               -0.575833  21936.14   100.00  
   373     67  GlobalStep               -0.284469  22000.06   100.00  
   374     67  LocalStep                -0.667651  22020.55   100.00  
   375     67  LocalStep                -0.313861  22117.42   100.00  
   376     68  GlobalStep               -0.373307  22132.95   100.00  
   377     68  GlobalStep               -0.259748  22132.95   100.00  
   378     68  LocalStep                -0.215248  22132.95   100.00  
   379     68  LocalStep                -0.215762  22178.80   100.00  
   380     68  GlobalStep               -0.245519  22178.80   100.00  
   381     68  GlobalStep               -0.221038  22178.80   100.00  
   382     68  LocalStep                -0.601901  22209.66   100.00  
   383     69  GlobalStep               -0.255994  22244.91   100.00  
   384     69  LocalStep                -0.442402  22279.48   100.00  
   385     69  GlobalStep               -0.258878  22295.61   100.00  
   386     69  GlobalStep               -0.349974  22317.29   100.00  
   387     69  GlobalStep               -0.233334  22334.00   100.00  
   388     70  GlobalStep               -0.347372  22382.13   100.00  
   389     70  GlobalStep               -0.316562  22398.25   100.00  
   390     70  GlobalStep               -0.543118  22415.15   100.00  
   391     70  GlobalStep               -0.364446  22431.45   100.00  
   392     70  GlobalStep               -0.224467  22448.29   100.00  
   393     70  GlobalStep               -0.683091  22551.43   100.00  
   394     71  LocalStep                -0.218769  22567.70   100.00  
   395     71  GlobalStep               -0.249813  22664.31   100.00  
   396     71  GlobalStep               -0.216424  22836.35   100.00  
   397     71  GlobalStep               -0.215248  22975.85   100.00  
   398     71  GlobalStep               -0.220803  23024.27   100.00  
   399     71  GlobalStep               -0.392367  23918.30   100.00  
   400     72  GlobalStep               -0.392367  24713.58   100.00  
   401     72  LocalStep                -0.388106  28796.49   100.00  
   402     72  GlobalStep               -0.706255  28796.49   100.00 *
   403     72  GlobalStep               -0.415155  28796.49   100.00  
   404     72  GlobalStep               -0.392367  28796.49   100.00  
   405     72  GlobalStep               -0.393876  28796.49   100.00  
   406     72  GlobalStep               -0.215248  28796.49   100.00  
   407     72  LocalStep                -0.371911  28796.49   100.00  
   408     72  GlobalStep               -0.581800  28796.49   100.00  
   409     72  GlobalStep               -0.634610  28796.49   100.00  
   410     72  GlobalStep               -0.392367  28796.49   100.00  
   411     72  GlobalStep               -0.392367  28796.49   100.00  
   412     72  GlobalStep               -0.392367  28796.49   100.00  
   413     72  LocalStep                -0.493979  28796.49   100.00  
   414     72  GlobalStep               -0.667717  28796.49   100.00  
   415     72  GlobalStep               -0.723794  28796.49   100.00 *
   416     72  GlobalStep               -0.335375  28796.49   100.00  
   417     72  GlobalStep               -0.392367  28796.49   100.00  
   418     72  GlobalStep               -0.215248  28796.49   100.00  
   419     72  LocalStep                -0.347385  28796.49   100.00  
   420     72  GlobalStep               -0.667332  28796.49   100.00  
   421     72  GlobalStep               -0.442317  28796.49   100.00  
   422     72  GlobalStep               -0.286812  28796.49   100.00  
   423     72  GlobalStep               -0.392367  28796.49   100.00  
   424     72  GlobalStep               -0.235016  28796.49   100.00  
   425     72  LocalStep                -0.237263  28796.49   100.00  
   426     72  GlobalStep               -0.416632  28796.49   100.00  
   427     72  GlobalStep               -0.615313  28796.49   100.00  
   428     72  GlobalStep               -0.392367  28796.50   100.00  
   429     72  GlobalStep               -0.385610  28796.50   100.00  
   430     72  GlobalStep               -0.392367  28796.50   100.00  
   431     72  LocalStep                -0.315189  28796.50   100.00  
   432     72  GlobalStep               -0.647206  28796.50   100.00  
   433     72  GlobalStep               -0.664638  28796.50   100.00  
   434     72  GlobalStep               -0.233544  28796.50   100.00  
   435     72  GlobalStep               -0.226041  28796.50   100.00  
   436     72  GlobalStep               -0.291858  28796.50   100.00  
   437     72  LocalStep                -0.370285  28796.50   100.00  
   438     72  GlobalStep               -0.347723  28796.50   100.00  
   439     72  GlobalStep               -0.513283  28796.50   100.00  
   440     72  GlobalStep               -0.341114  28796.50   100.00  
   441     72  RefinementStep           -0.715754  28796.50   100.00  
   442     72  GlobalStep               -0.373571  28796.50   100.00  
   443     72  GlobalStep               -0.382718  28796.50   100.00  
   444     72  LocalStep                -0.621319  28796.50   100.00  
   445     72  GlobalStep               -0.717240  28796.50   100.00  
   446     72  GlobalStep               -0.655228  28796.50   100.00  
   447     72  GlobalStep               -0.331444  28796.50   100.00  
   448     72  GlobalStep               -0.293600  28796.50   100.00  
   449     72  GlobalStep               -0.247152  28796.50   100.00  
   450     72  LocalStep                -0.246606  28796.50   100.00  
   451     72  GlobalStep               -0.549927  28796.50   100.00  
   452     72  GlobalStep               -0.810641  28796.50   100.00 *
   453     72  GlobalStep               -0.276834  28796.50   100.00  
   454     72  GlobalStep               -0.392367  28796.50   100.00  
   455     72  GlobalStep               -0.521253  28796.50   100.00  
   456     72  LocalStep                -0.393277  28796.50   100.00  
   457     72  GlobalStep               -0.450569  28796.50   100.00  
   458     72  GlobalStep               -0.499893  28796.50   100.00  
   459     72  GlobalStep               -0.321660  28796.50   100.00  
   460     72  GlobalStep               -0.286362  28796.50   100.00  
   461     72  GlobalStep               -0.392367  28796.50   100.00  
   462     72  LocalStep                -0.367305  28796.50   100.00  
   463     72  GlobalStep               -0.614152  28796.50   100.00  
   464     72  GlobalStep               -0.467941  28796.50   100.00  
   465     72  GlobalStep               -0.392305  28796.50   100.00  
   466     72  GlobalStep               -0.329031  28796.50   100.00  
   467     72  GlobalStep               -0.392367  28796.50   100.00  
   468     72  LocalStep                -0.317377  28796.50   100.00  
   469     72  GlobalStep               -0.381623  28796.50   100.00  
   470     72  GlobalStep               -0.509346  28796.50   100.00  
   471     72  GlobalStep               -0.373328  28796.50   100.00  
   472     72  GlobalStep               -0.391863  28796.50   100.00  
   473     72  GlobalStep               -0.392367  28796.50   100.00  
   474     72  LocalStep                -0.288936  28796.50   100.00  
   475     72  GlobalStep               -0.726050  28796.50   100.00  
   476     72  GlobalStep               -0.264519  28796.50   100.00  
   477     72  GlobalStep               -0.392037  28796.50   100.00  
   478     72  GlobalStep               -0.392367  28796.50   100.00  
   479     72  GlobalStep               -0.392367  28796.50   100.00  
   480     72  LocalStep                -0.235813  28796.50   100.00  
   481     72  GlobalStep               -0.354323  28796.50   100.00  
   482     72  GlobalStep               -0.284704  28796.50   100.00  
   483     72  GlobalStep               -0.340214  28796.50   100.00  
   484     72  GlobalStep               -0.392367  28796.50   100.00  
   485     72  GlobalStep               -0.392367  28796.50   100.00  
   486     72  LocalStep                -0.242399  28796.50   100.00  
   487     72  GlobalStep               -0.256246  28796.50   100.00  
   488     72  GlobalStep               -0.382190  28796.51   100.00  
   489     72  GlobalStep               -0.574103  28796.51   100.00  
   490     72  GlobalStep               -0.215248  28796.51   100.00  
   491     72  LocalStep                -0.482495  28796.51   100.00  
   492     72  GlobalStep               -0.583098  28796.51   100.00  
   493     72  GlobalStep               -0.262433  28796.51   100.00  
   494     72  GlobalStep               -0.341269  28796.51   100.00  
   495     72  GlobalStep               -0.311466  28796.51   100.00  
   496     87  GlobalStep               -0.392367  32684.61   100.00  
   497     88  GlobalStep               -0.392367  32714.46   100.00  
   498     88  GlobalStep               -0.392367  32753.44   100.00  
   499     88  GlobalStep               -0.392367  32916.72   100.00  
   500     88  GlobalStep               -0.392367  33013.05   100.00  
   501     88  GlobalStep               -0.392367  33052.71   100.00  
   502     88  GlobalStep               -0.392367  33177.77   100.00  
   503     89  GlobalStep               -0.392367  33360.18   100.00  
   504     89  GlobalStep               -0.392367  33478.67   100.00  
   505     89  GlobalStep               -0.381492  33558.78   100.00  
   506     89  GlobalStep               -0.392367  33696.68   100.00  
   507     89  GlobalStep               -0.392367  33722.56   100.00  
   508     89  GlobalStep               -0.392367  33885.60   100.00  
   509     90  GlobalStep               -0.392367  33948.08   100.00  
   510     90  GlobalStep               -0.393021  34072.80   100.00  
   511     90  GlobalStep               -0.392367  34147.50   100.00  
   512     90  GlobalStep               -0.392367  34232.69   100.00  
   513     90  GlobalStep               -0.392367  34346.37   100.00  
   514     90  GlobalStep               -0.392367  34381.98   100.00  
   515     91  GlobalStep               -0.392367  34544.59   100.00  
   516     91  GlobalStep               -0.392367  34573.02   100.00  
   517     91  GlobalStep               -0.392367  34724.27   100.00  
   518     91  GlobalStep               -0.392367  34752.31   100.00  
   519     91  GlobalStep               -0.392367  34826.55   100.00  
   520     91  GlobalStep               -0.392367  34858.16   100.00  
   521     92  GlobalStep               -0.392367  34988.26   100.00  
   522     92  GlobalStep               -0.386901  35018.01   100.00  
   523     92  GlobalStep               -0.392367  35073.71   100.00  
   524     92  GlobalStep               -0.392367  35118.89   100.00  
   525     92  GlobalStep               -0.392367  35210.57   100.00  
   526     92  GlobalStep               -0.393792  35238.71   100.00  
   527     93  GlobalStep               -0.388418  35285.62   100.00  
   528     93  GlobalStep               -0.392367  35380.55   100.00  
   529     93  GlobalStep               -0.306372  35410.24   100.00  
   530     93  GlobalStep               -0.392367  35443.90   100.00  
   531     93  GlobalStep               -0.392367  35486.55   100.00  
   532     93  GlobalStep               -0.391905  35515.75   100.00  
   533     94  GlobalStep               -0.392367  35545.72   100.00  
   534     94  GlobalStep               -0.392367  35609.64   100.00  
   535     94  GlobalStep               -0.392367  35659.63   100.00  
   536     94  RefinementStep           -0.492425  35691.56   100.00  
   537     94  GlobalStep               -0.680138  35722.52   100.00  
   538     94  GlobalStep               -0.535401  35755.30   100.00  
   539     94  GlobalStep               -0.392367  35795.32   100.00  
   540     95  GlobalStep               -0.392367  35826.01   100.00  
   541     95  GlobalStep               -0.393142  35826.01   100.00  
   542     95  GlobalStep               -0.706019  35826.01   100.00  
   543     95  LocalStep                -0.539201  35860.15   100.00  
   544     95  GlobalStep               -0.352119  35925.36   100.00  
   545     95  GlobalStep               -0.392367  35956.74   100.00  
   546     95  GlobalStep               -0.392367  35987.71   100.00  
   547     96  GlobalStep               -0.582054  36018.03   100.00  
   548     96  LocalStep                -0.683179  36104.16   100.00  
   549     96  GlobalStep               -0.628417  36212.74   100.00  
   550     96  GlobalStep               -0.416610  36245.00   100.00  
   551     96  GlobalStep               -0.524980  36276.46   100.00  
   552     97  LocalStep                -0.646650  36307.29   100.00  
   553     97  GlobalStep               -0.731637  36351.51   100.00  
   554     97  GlobalStep               -0.750639  36437.47   100.00  
   555     97  GlobalStep               -0.738725  36542.35   100.00  
   556     97  LocalStep                -0.825254  41464.87   100.00 *
   557     97  GlobalStep               -0.653159  41464.87   100.00  
   558     97  LocalStep                -0.719713  41464.87   100.00  
   559     97  GlobalStep               -0.805623  41464.87   100.00  
   560     97  GlobalStep               -0.735734  41464.87   100.00  
   561     97  LocalStep                -0.726966  41464.87   100.00  
   562     97  GlobalStep               -0.813409  41464.87   100.00  
   563     97  GlobalStep               -0.624884  41464.87   100.00  
   564     97  LocalStep                -0.676992  41464.87   100.00  
   565     97  GlobalStep               -0.609820  41464.87   100.00  
   566     97  GlobalStep               -0.752965  41464.87   100.00  
   567     97  LocalStep                -0.721854  41464.87   100.00  
   568     97  GlobalStep               -0.644414  41464.87   100.00  
   569     97  GlobalStep               -0.662533  41464.87   100.00  
   570     97  AdjLocalStep             -0.666158  41464.87   100.00  
   571     97  GlobalStep               -0.666702  41464.87   100.00  
   572     97  GlobalStep               -0.716230  41464.87   100.00  
   573     97  AdjLocalStep             -0.785160  41464.87   100.00  
   574     97  GlobalStep               -0.623630  41464.87   100.00  
   575     97  GlobalStep               -0.727570  41464.88   100.00  
   576     97  LocalStep                -0.836491  41464.88   100.00 *
   577     97  GlobalStep               -0.612552  41464.88   100.00  
   578     97  GlobalStep               -0.644347  41464.88   100.00  
   579     97  AdjLocalStep             -0.774155  41464.88   100.00  
   580     97  GlobalStep               -0.548606  41464.88   100.00  
   581     97  GlobalStep               -0.707604  41464.88   100.00  
   582     97  AdjLocalStep             -0.727611  41464.88   100.00  
   583     97  GlobalStep               -0.511977  41464.88   100.00  
   584     97  GlobalStep               -0.730687  41464.88   100.00  
   585     97  AdjLocalStep             -0.599873  41464.88   100.00  
   586     97  GlobalStep               -0.826267  41464.88   100.00  
   587     97  GlobalStep               -0.723118  41464.88   100.00  
   588     97  LocalStep                -0.659557  41464.88   100.00  
   589     97  GlobalStep               -0.271196  41464.88   100.00  
   590     97  GlobalStep               -0.711233  41464.88   100.00  
   591     97  GlobalStep               -0.709549  41464.88   100.00  
   592     97  AdjLocalStep             -0.674571  41464.88   100.00  
   593     97  GlobalStep               -0.392367  41464.88   100.00  
   594     97  GlobalStep               -0.392367  41464.88   100.00  
   595     97  GlobalStep               -0.392367  41464.88   100.00  
   596     97  GlobalStep               -0.693870  41464.88   100.00  
   597     97  GlobalStep               -0.675027  41464.88   100.00  
   598     97  LocalStep                -0.733932  41464.88   100.00  
   599     97  GlobalStep               -0.349705  41464.88   100.00  
   600     97  GlobalStep               -0.392415  41464.88   100.00  
   601     97  GlobalStep               -0.393547  41464.88   100.00  
   602     97  GlobalStep               -0.625624  41464.88   100.00  
   603     97  GlobalStep               -0.739575  41464.88   100.00  
   604     97  LocalStep                -0.758191  41464.88   100.00  
   605     97  GlobalStep               -0.367980  41464.88   100.00  
   606     97  GlobalStep               -0.380139  41464.88   100.00  
   607     97  GlobalStep               -0.392367  41464.88   100.00  
   608     97  GlobalStep               -0.703081  41464.88   100.00  
   609     97  GlobalStep               -0.787092  41464.88   100.00  
   610     97  LocalStep                -0.764535  41464.88   100.00  
   611     97  GlobalStep               -0.270721  41464.88   100.00  
   612     97  GlobalStep               -0.392367  41464.88   100.00  
   613     97  GlobalStep               -0.392367  41464.88   100.00  
   614     97  GlobalStep               -0.544072  41464.88   100.00  
   615     97  GlobalStep               -0.746131  41464.88   100.00  
   616     97  LocalStep                -0.450237  41464.88   100.00  
   617     97  GlobalStep               -0.392367  41464.88   100.00  
   618     97  GlobalStep               -0.392367  41464.88   100.00  
   619     97  GlobalStep               -0.380262  41464.88   100.00  
   620     97  GlobalStep               -0.720068  41464.88   100.00  
   621     97  GlobalStep               -0.722151  41464.88   100.00  
   622     97  LocalStep                -0.660739  41464.88   100.00  
   623     97  GlobalStep               -0.392367  41464.88   100.00  
   624     97  GlobalStep               -0.392367  41464.88   100.00  
   625     97  GlobalStep               -0.392367  41464.88   100.00  
   626     97  GlobalStep               -0.840296  41464.88   100.00 *
   627     97  GlobalStep               -0.570043  41464.88   100.00  
   628     97  LocalStep                -0.688107  41464.88   100.00  
   629     97  GlobalStep               -0.392367  41464.88   100.00  
   630     97  GlobalStep               -0.392367  41464.88   100.00  
   631     97  GlobalStep               -0.392367  41464.88   100.00  
   632     97  RefinementStep           -0.425152  41464.88   100.00  
   633     97  GlobalStep               -0.282444  41464.88   100.00  
   634     97  GlobalStep               -0.524015  41464.88   100.00  
   635     97  LocalStep                -0.653475  41464.88   100.00  
   636     97  GlobalStep               -0.240048  41464.88   100.00  
   637     97  GlobalStep               -0.319327  41464.88   100.00  
   638     97  GlobalStep               -0.389387  41464.88   100.00  
   639     97  GlobalStep               -0.293630  41464.88   100.00  
   640     97  GlobalStep               -0.332518  41464.88   100.00  
   641     97  LocalStep                -0.559136  41464.88   100.00  
   642     97  GlobalStep               -0.354370  41464.88   100.00  
   643     97  GlobalStep               -0.392367  41464.88   100.00  
   644     97  GlobalStep               -0.497892  41464.88   100.00  
   645     97  GlobalStep               -0.665870  41464.88   100.00  
   646     97  GlobalStep               -0.658536  41464.88   100.00  
   647     97  LocalStep                -0.860236  41464.88   100.00 *
   648     97  GlobalStep               -0.392367  41464.88   100.00  
   649     97  GlobalStep               -0.392367  41464.88   100.00  
   650     97  GlobalStep               -0.392367  41464.88   100.00  
   651     97  GlobalStep               -0.406721  41464.88   100.00  
Summary: iters 652 evals 500 noisy_evals 167 cycles  97 opt_time 41464.89 tot_time 41464.88 obj        -0.860236 gap 100.00
Val: -0.8602355487
X: 

[8.9544616006e-01 9.8327138955e-01 6.9463985617e-01 8.5401737655e-01
 5.9022639119e-02 8.5686803548e-01 6.1119364933e-02 2.1081079743e-01
 7.3600037239e-01 1.9194102863e-11 9.3433172746e-01 5.5940586829e-02
 8.0276785923e-01]


Itercount: 652
Evalcount: 500
Fast_evalcount: 167
