# Supplementary material for: Black-box and surrogate optimization for tuning spiking neural models of striatum plasticity
Source: Front Neuroinform. 2022 Oct 20;16:1017222. doi: 10.3389/fninf.2022.1017222 (PMC9630480; doi:10.3389/fninf.2022.1017222)
Supplement: Supplementary file 1 [file Data_Sheet_1.ZIP › SHARED_DATA_TuningSpiking/RBFOpt/600FE_Slim/NRBF_Slm_600_5.txt]

  Iter  Cycle  Action             Objective value      Time      Gap
  ----  -----  ------             ---------------      ----      ---
     0      0  Initialization           -0.366006~   740.41   100.00  
     0      0  Initialization           -0.383109~   740.41   100.00  
     0      0  Initialization           -0.225296~   740.41   100.00  
     0      0  Initialization           -0.225296~   740.41   100.00  
     0      0  Initialization           -0.387352~   740.41   100.00 *
     0      0  Initialization           -0.225296~   740.41   100.00  
     0      0  Initialization           -0.225296~   740.41   100.00  
     0      0  Initialization           -0.222173~   740.41   100.00  
     0      0  Initialization           -0.314373~   740.41   100.00  
     0      0  Initialization           -0.225296~   740.41   100.00  
     0      0  Initialization           -0.228916~   740.41   100.00  
     0      0  Initialization           -0.387352~   740.41   100.00  
     0      0  Initialization           -0.385980~   740.41   100.00  
     0      0  Initialization           -0.230563~   740.41   100.00  
     0      0  Initialization           -0.335682~   740.41   100.00  
    45     15  LocalStep                -0.225296~  2030.70   100.00  
    64     16  GlobalStep               -0.225296~  2196.42   100.00  
    65     16  GlobalStep               -0.225296~  2202.10   100.00  
    68     16  GlobalStep               -0.225296~  2208.97   100.00  
    69     16  GlobalStep               -0.225296~  2210.85   100.00  
    71     16  GlobalStep               -0.225296~  2213.58   100.00  
    72     16  GlobalStep               -0.225296~  2214.44   100.00  
    74     17  GlobalStep               -0.225296~  2223.27   100.00  
    77     17  GlobalStep               -0.225296~  2229.66   100.00  
    78     17  GlobalStep               -0.225296~  2236.09   100.00  
    80     17  LocalStep                -0.225296~  2242.14   100.00  
    82     17  GlobalStep               -0.225296~  2245.87   100.00  
    83     17  GlobalStep               -0.225296~  2246.90   100.00  
    84     18  GlobalStep               -0.225296~  2248.24   100.00  
    86     18  GlobalStep               -0.225296~  2256.28   100.00  
    87     18  GlobalStep               -0.225296~  2260.41   100.00  
    89     18  GlobalStep               -0.225296~  2271.88   100.00  
    91     18  GlobalStep               -0.225296~  2278.88   100.00  
    93     18  LocalStep                -0.225296~  2280.82   100.00  
    94     19  GlobalStep               -0.225296~  2322.73   100.00  
    95     19  GlobalStep               -0.225296~  2406.02   100.00  
   111     19  GlobalStep               -0.287122~  3707.10   100.00  
   112     19  GlobalStep               -0.276211~  3755.12   100.00  
   113     19  GlobalStep               -0.241131~  3799.24   100.00  
   115     19  LocalStep                -0.225296~  3826.18   100.00  
   116     20  GlobalStep               -0.225296~  3957.63   100.00  
   118     20  GlobalStep               -0.312840   9464.64   100.00  
   122     20  GlobalStep               -0.392367   9464.64   100.00 *
   123     20  GlobalStep               -0.316864   9464.65   100.00  
   124     20  GlobalStep               -0.384761   9464.65   100.00  
   125     20  GlobalStep               -0.392367   9464.65   100.00  
   126     20  GlobalStep               -0.392367   9464.65   100.00  
   127     20  GlobalStep               -0.392367   9464.65   100.00  
   128     20  GlobalStep               -0.392367   9464.65   100.00  
   129     20  GlobalStep               -0.392367   9464.65   100.00  
   130     20  LocalStep                -0.392367   9464.65   100.00  
   131     20  GlobalStep               -0.392367   9464.65   100.00  
   132     20  GlobalStep               -0.392367   9464.65   100.00  
   133     20  LocalStep                -0.392367   9464.65   100.00  
   134     20  GlobalStep               -0.392367   9464.65   100.00  
   135     20  GlobalStep               -0.392367   9464.65   100.00  
   136     20  LocalStep                -0.392367   9464.65   100.00  
   137     20  GlobalStep               -0.403672   9464.65   100.00 *
   138     20  GlobalStep               -0.412044   9464.65   100.00 *
   139     20  GlobalStep               -0.301639   9464.65   100.00  
   140     20  LocalStep                -0.268814   9464.65   100.00  
   141     20  GlobalStep               -0.395201   9464.65   100.00  
   142     20  GlobalStep               -0.374360   9464.65   100.00  
   143     20  GlobalStep               -0.376239   9464.65   100.00  
   144     20  GlobalStep               -0.414836   9464.65   100.00 *
   145     20  GlobalStep               -0.376485   9464.65   100.00  
   146     20  GlobalStep               -0.403672   9464.65   100.00  
   147     20  RefinementStep           -0.420024   9464.65   100.00 *
   148     20  GlobalStep               -0.355763   9464.65   100.00  
   149     20  GlobalStep               -0.395711   9464.65   100.00  
   150     20  LocalStep                -0.334803   9464.65   100.00  
   151     20  GlobalStep               -0.345103   9464.65   100.00  
   152     20  GlobalStep               -0.392449   9464.65   100.00  
   153     20  GlobalStep               -0.392029   9464.65   100.00  
   154     20  LocalStep                -0.342186   9464.65   100.00  
   155     20  GlobalStep               -0.392367   9464.65   100.00  
   156     20  GlobalStep               -0.392367   9464.65   100.00  
   157     20  GlobalStep               -0.394933   9464.65   100.00  
   158     20  GlobalStep               -0.388364   9464.65   100.00  
   159     20  GlobalStep               -0.392367   9464.65   100.00  
   160     20  GlobalStep               -0.392367   9464.65   100.00  
   161     20  GlobalStep               -0.392367   9464.65   100.00  
   162     20  GlobalStep               -0.392367   9464.65   100.00  
   163     20  GlobalStep               -0.387989   9464.65   100.00  
   164     20  GlobalStep               -0.392367   9464.65   100.00  
   165     20  LocalStep                -0.388475   9464.65   100.00  
   166     20  GlobalStep               -0.392367   9464.65   100.00  
   167     20  GlobalStep               -0.389869   9464.65   100.00  
   168     20  GlobalStep               -0.392367   9464.65   100.00  
   169     20  GlobalStep               -0.392367   9464.65   100.00  
   170     20  GlobalStep               -0.392044   9464.65   100.00  
   171     20  GlobalStep               -0.392367   9464.65   100.00  
   172     20  GlobalStep               -0.392367   9464.65   100.00  
   173     20  GlobalStep               -0.391908   9464.65   100.00  
   174     20  GlobalStep               -0.392367   9464.65   100.00  
   175     20  GlobalStep               -0.392367   9464.65   100.00  
   176     20  GlobalStep               -0.392367   9464.65   100.00  
   177     20  GlobalStep               -0.392367   9464.65   100.00  
   178     20  LocalStep                -0.392367   9464.65   100.00  
   179     20  LocalStep                -0.392367   9464.66   100.00  
   180     20  GlobalStep               -0.392367   9464.66   100.00  
   181     20  LocalStep                -0.392367   9464.66   100.00  
   182     20  GlobalStep               -0.392367   9464.66   100.00  
   183     20  GlobalStep               -0.392367   9464.66   100.00  
   184     20  GlobalStep               -0.392367   9464.66   100.00  
   185     20  GlobalStep               -0.392367   9464.66   100.00  
   186     20  GlobalStep               -0.392367   9464.66   100.00  
   187     20  GlobalStep               -0.392367   9464.66   100.00  
   188     20  GlobalStep               -0.392367   9464.66   100.00  
   189     20  GlobalStep               -0.392367   9464.66   100.00  
   190     20  GlobalStep               -0.392367   9464.66   100.00  
   191     20  GlobalStep               -0.392367   9464.66   100.00  
   192     20  GlobalStep               -0.392367   9464.66   100.00  
   193     20  GlobalStep               -0.392367   9464.66   100.00  
   194     20  GlobalStep               -0.392367   9464.66   100.00  
   195     20  LocalStep                -0.392367   9464.66   100.00  
   196     20  LocalStep                -0.392367   9464.66   100.00  
   197     20  LocalStep                -0.392367   9464.66   100.00  
   198     20  GlobalStep               -0.392367   9464.66   100.00  
   199     20  GlobalStep               -0.392367   9464.66   100.00  
   200     20  Switching to accurate mode           9464.66
   200     20  GlobalStep               -0.392367   9464.66   100.00  
   201     20  GlobalStep               -0.392367   9464.66   100.00  
   202     20  GlobalStep               -0.392367   9464.66   100.00  
   203     20  GlobalStep               -0.392367   9464.66   100.00  
   204     20  LocalStep                -0.392367   9464.66   100.00  
   205     20  GlobalStep               -0.392367   9464.66   100.00  
   206     20  GlobalStep               -0.392367   9464.66   100.00  
   207     20  GlobalStep               -0.392367   9464.66   100.00  
   208     20  GlobalStep               -0.392367   9464.66   100.00  
   209     20  GlobalStep               -0.392367   9464.66   100.00  
   210     20  GlobalStep               -0.392367   9464.66   100.00  
   211     20  LocalStep                -0.392367   9464.66   100.00  
   213     23  Discarded                            9496.09
   214     25  Discarded                            9517.31
   215     26  Discarded                            9528.97
   216     27  Discarded                            9541.55
   217     28  Discarded                            9554.92
   218     29  Discarded                            9569.00
   219     30  Discarded                            9584.09
   220     31  Discarded                            9600.18
   221     32  Discarded                            9617.25
   222     33  Discarded                            9635.03
   223     34  Discarded                            9654.27
   224     35  Discarded                            9674.43
   225     36  Discarded                            9695.32
   226     37  Discarded                            9717.16
   227     37  Discarded                            9735.72
   227     37  LocalStep                -0.392367  14146.25   100.00  
   228     37  GlobalStep               -0.392367  15666.82   100.00  
   230     38  Discarded                           15695.63
   230     38  GlobalStep               -0.392367  15743.36   100.00  
   231     38  GlobalStep               -0.392367  15756.61   100.00  
   232     38  GlobalStep               -0.392367  15779.14   100.00  
   233     38  GlobalStep               -0.392367  15787.45   100.00  
   234     38  GlobalStep               -0.392367  15817.16   100.00  
   235     39  GlobalStep               -0.392367  15825.63   100.00  
   236     39  GlobalStep               -0.392367  15834.17   100.00  
   238     39  Discarded                           15848.33
   238     39  GlobalStep               -0.392367  15867.19   100.00  
   239     39  GlobalStep               -0.392367  15871.54   100.00  
   240     39  GlobalStep               -0.392367  15881.32   100.00  
   241     40  GlobalStep               -0.392539  15892.26   100.00  
   242     40  GlobalStep               -0.392367  15900.34   100.00  
   244     40  Discarded                           15913.91
   244     40  GlobalStep               -0.209677  15923.05   100.00  
   245     40  GlobalStep               -0.392367  15946.56   100.00  
   246     40  GlobalStep               -0.392367  15950.62   100.00  
   247     41  GlobalStep               -0.392367  15962.99   100.00  
   248     41  GlobalStep               -0.392367  15970.76   100.00  
   249     41  GlobalStep               -0.392367  15981.85   100.00  
   250     41  GlobalStep               -0.392367  15986.11   100.00  
   251     41  GlobalStep               -0.392367  16003.89   100.00  
   252     41  GlobalStep               -0.392367  16018.06   100.00  
   253     42  GlobalStep               -0.392367  16034.70   100.00  
   254     42  GlobalStep               -0.392367  16043.12   100.00  
   255     42  GlobalStep               -0.392367  16050.36   100.00  
   256     42  GlobalStep               -0.392367  16054.74   100.00  
   258     42  Discarded                           16054.74
   258     42  GlobalStep               -0.392367  16059.23   100.00  
   259     42  GlobalStep               -0.392367  16063.63   100.00  
   260     43  GlobalStep               -0.392367  16075.05   100.00  
   261     43  GlobalStep               -0.392367  16079.55   100.00  
   262     43  GlobalStep               -0.392367  16079.55   100.00  
   263     43  GlobalStep               -0.392367  16079.55   100.00  
   264     43  GlobalStep               -0.392367  16079.55   100.00  
   265     43  GlobalStep               -0.392367  16088.81   100.00  
   266     44  GlobalStep               -0.392367  16117.96   100.00  
   267     44  GlobalStep               -0.392367  16122.90   100.00  
   268     44  GlobalStep               -0.392367  16137.38   100.00  
   269     44  GlobalStep               -0.392367  16142.43   100.00  
   270     44  GlobalStep               -0.392367  16158.09   100.00  
   271     45  GlobalStep               -0.392367  16163.32   100.00  
   272     45  GlobalStep               -0.391329  19870.29   100.00  
   273     45  GlobalStep               -0.392367  19870.29   100.00  
   274     45  GlobalStep               -0.392367  19870.29   100.00  
   275     45  LocalStep                -0.392367  19870.29   100.00  
   276     45  GlobalStep               -0.392367  19870.29   100.00  
   277     45  GlobalStep               -0.385346  19870.29   100.00  
   278     45  LocalStep                -0.392367  19870.29   100.00  
   279     45  GlobalStep               -0.392367  19870.29   100.00  
   280     45  GlobalStep               -0.392367  19870.29   100.00  
   281     45  GlobalStep               -0.392367  19870.29   100.00  
   282     45  GlobalStep               -0.392367  19870.29   100.00  
   283     45  GlobalStep               -0.392367  19870.29   100.00  
   284     45  GlobalStep               -0.392367  19870.29   100.00  
   285     45  GlobalStep               -0.392367  19870.30   100.00  
   286     45  GlobalStep               -0.392367  19870.30   100.00  
   287     45  GlobalStep               -0.392367  19870.30   100.00  
   288     45  GlobalStep               -0.371902  19870.30   100.00  
   289     45  GlobalStep               -0.392367  19870.30   100.00  
   290     45  GlobalStep               -0.392367  19870.30   100.00  
   291     45  GlobalStep               -0.392367  19870.30   100.00  
   292     45  LocalStep                -0.392367  19870.30   100.00  
   293     45  GlobalStep               -0.392367  19870.30   100.00  
   294     45  GlobalStep               -0.363887  19870.30   100.00  
   295     45  GlobalStep               -0.392367  19870.30   100.00  
   296     45  GlobalStep               -0.392367  19870.30   100.00  
   297     45  GlobalStep               -0.392367  19870.30   100.00  
   298     45  GlobalStep               -0.392367  19870.30   100.00  
   299     45  GlobalStep               -0.392367  19870.30   100.00  
   300     45  GlobalStep               -0.392367  19870.30   100.00  
   301     45  GlobalStep               -0.392367  19870.30   100.00  
   302     45  GlobalStep               -0.392367  19870.30   100.00  
   303     45  GlobalStep               -0.392367  19870.30   100.00  
   304     45  GlobalStep               -0.392367  19870.30   100.00  
   305     45  GlobalStep               -0.392367  19870.30   100.00  
   306     45  GlobalStep               -0.392367  19870.30   100.00  
   307     45  GlobalStep               -0.392367  19870.30   100.00  
   308     45  GlobalStep               -0.392367  19870.30   100.00  
   309     45  GlobalStep               -0.248847  19870.30   100.00  
   310     45  GlobalStep               -0.392435  19870.30   100.00  
   311     45  GlobalStep               -0.409399  19870.30   100.00  
   312     45  GlobalStep               -0.392367  19870.30   100.00  
   313     45  GlobalStep               -0.394055  19870.30   100.00  
   314     45  GlobalStep               -0.388430  19870.30   100.00  
   315     45  GlobalStep               -0.392244  19870.30   100.00  
   316     45  GlobalStep               -0.392367  19870.30   100.00  
   317     45  GlobalStep               -0.392367  19870.30   100.00  
   318     45  GlobalStep               -0.392367  19870.30   100.00  
   319     45  GlobalStep               -0.392367  19870.30   100.00  
   320     45  GlobalStep               -0.392367  19870.30   100.00  
   321     45  GlobalStep               -0.392367  19870.30   100.00  
   322     45  GlobalStep               -0.392367  19870.30   100.00  
   323     45  GlobalStep               -0.393016  19870.30   100.00  
   324     45  GlobalStep               -0.395201  19870.30   100.00  
   325     45  GlobalStep               -0.392367  19870.30   100.00  
   326     45  GlobalStep               -0.392367  19870.30   100.00  
   327     45  GlobalStep               -0.392367  19870.30   100.00  
   328     45  GlobalStep               -0.392286  19870.30   100.00  
   329     45  GlobalStep               -0.392367  19870.30   100.00  
   330     45  GlobalStep               -0.392367  19870.30   100.00  
   331     45  GlobalStep               -0.392354  19870.30   100.00  
   332     45  GlobalStep               -0.392367  19870.30   100.00  
   333     45  GlobalStep               -0.392367  19870.30   100.00  
   334     45  GlobalStep               -0.417841  19870.30   100.00  
   335     45  GlobalStep               -0.392367  19870.30   100.00  
   336     45  GlobalStep               -0.392367  19870.30   100.00  
   337     45  GlobalStep               -0.392367  19870.30   100.00  
   338     45  GlobalStep               -0.384344  19870.30   100.00  
   339     45  GlobalStep               -0.392367  19870.30   100.00  
   340     45  GlobalStep               -0.392367  19870.30   100.00  
   341     45  GlobalStep               -0.392367  19870.30   100.00  
   342     45  GlobalStep               -0.392647  19870.30   100.00  
   343     45  GlobalStep               -0.392367  19870.30   100.00  
   344     45  GlobalStep               -0.392367  19870.30   100.00  
   345     45  GlobalStep               -0.392367  19870.30   100.00  
   346     45  GlobalStep               -0.241389  19870.30   100.00  
   347     45  GlobalStep               -0.392367  19870.30   100.00  
   348     45  GlobalStep               -0.392367  19870.30   100.00  
   349     45  GlobalStep               -0.392367  19870.30   100.00  
   350     45  GlobalStep               -0.392367  19870.31   100.00  
   351     45  GlobalStep               -0.336022  19870.31   100.00  
   352     45  GlobalStep               -0.392367  19870.31   100.00  
   353     45  GlobalStep               -0.392367  19870.31   100.00  
   354     45  GlobalStep               -0.415035  19870.31   100.00  
   355     45  GlobalStep               -0.392367  19870.31   100.00  
   356     45  AdjLocalStep             -0.420024  19870.31   100.00  
   357     45  GlobalStep               -0.392367  19870.31   100.00  
   358     45  GlobalStep               -0.392367  19870.31   100.00  
   359     45  GlobalStep               -0.392367  19870.31   100.00  
   360     45  GlobalStep               -0.392367  19870.31   100.00  
   361     45  LocalStep                -0.392415  19870.31   100.00  
   362     45  GlobalStep               -0.392367  19870.31   100.00  
   363     45  RefinementStep           -0.398799  19870.31   100.00  
   364     45  GlobalStep               -0.392367  19870.31   100.00  
   365     45  GlobalStep               -0.392367  19870.31   100.00  
   366     45  LocalStep                -0.391258  22551.08   100.00  
   367     45  Restart                             22551.08
   367     46  Initialization           -0.215248  26493.66   100.00  
   367     46  Initialization           -0.392367  26493.66   100.00  
   367     46  Initialization           -0.215248  26493.66   100.00  
   367     46  Initialization           -0.392367  26493.66   100.00  
   367     46  Initialization           -0.392367  26493.66   100.00  
   367     46  Initialization           -0.215248  26493.66   100.00  
   367     46  Initialization           -0.392367  26493.66   100.00  
   367     46  Initialization           -0.218102  26493.66   100.00  
   367     46  Initialization           -0.215248  26493.66   100.00  
   367     46  Initialization           -0.419695  26493.66   100.00  
   367     46  Initialization           -0.269736  26493.66   100.00  
   367     46  Initialization           -0.366671  26493.66   100.00  
   367     46  Initialization           -0.215248  26493.66   100.00  
   367     46  Initialization           -0.215248  26493.66   100.00  
   367     46  Initialization           -0.348413  26493.66   100.00  
   368     58  Discarded                           26493.96
   369     58  Discarded                           26493.96
   370     58  Discarded                           26493.96
   371     58  Discarded                           26493.97
   372     58  Discarded                           26493.97
   373     59  Discarded                           26493.98
   374     62  Discarded                           26494.12
   375     62  Discarded                           26494.12
   376     62  Discarded                           26494.12
   377     62  Discarded                           26494.12
   378     62  Discarded                           26494.12
   379     62  Discarded                           26494.14
   380     62  Discarded                           26494.14
   381     62  Discarded                           26494.15
   382     62  Discarded                           26494.15
   383     62  Discarded                           26494.15
   384     62  Discarded                           26494.15
   385     62  Discarded                           26494.15
   386     64  Discarded                           26494.27
   387     64  Discarded                           26494.27
   388     64  Discarded                           26494.27
   389     65  Discarded                           26494.48
   389     65  GlobalStep               -0.392367  33015.50   100.00  
   390     65  LocalStep                -0.392367  33074.68   100.00  
   391     65  GlobalStep               -0.392367  33097.46   100.00  
   392     66  GlobalStep               -0.392367  33102.18   100.00  
   393     66  GlobalStep               -0.392367  33110.10   100.00  
   394     66  GlobalStep               -0.392367  33113.02   100.00  
   395     66  GlobalStep               -0.392367  33125.46   100.00  
   396     66  GlobalStep               -0.392367  33126.16   100.00  
   397     66  GlobalStep               -0.392367  33128.78   100.00  
   398     67  GlobalStep               -0.392367  33131.19   100.00  
   399     67  GlobalStep               -0.392367  33132.19   100.00  
   400     67  GlobalStep               -0.389692  33132.40   100.00  
   401     67  GlobalStep               -0.392367  33136.71   100.00  
   402     67  GlobalStep               -0.392367  33139.83   100.00  
   403     67  GlobalStep               -0.392367  33141.44   100.00  
   404     68  GlobalStep               -0.392367  33143.85   100.00  
   405     68  LocalStep                -0.392367  33144.95   100.00  
   406     68  GlobalStep               -0.392367  33150.57   100.00  
   407     68  GlobalStep               -0.392367  33154.09   100.00  
   408     68  GlobalStep               -0.392490  33158.30   100.00  
   409     68  GlobalStep               -0.392367  33160.61   100.00  
   410     69  GlobalStep               -0.392367  33164.73   100.00  
   411     69  GlobalStep               -0.392367  33168.95   100.00  
   412     69  GlobalStep               -0.392367  33170.96   100.00  
   413     69  GlobalStep               -0.392367  33171.16   100.00  
   414     69  GlobalStep               -0.392367  33171.67   100.00  
   415     69  GlobalStep               -0.392367  33175.08   100.00  
   416     70  GlobalStep               -0.392367  33177.09   100.00  
   417     70  GlobalStep               -0.392367  33177.70   100.00  
   418     70  GlobalStep               -0.392367  33180.21   100.00  
   419     70  GlobalStep               -0.392367  33181.42   100.00  
   420     70  GlobalStep               -0.392367  33186.34   100.00  
   421     70  GlobalStep               -0.392367  33188.25   100.00  
   422     71  GlobalStep               -0.392367  33192.26   100.00  
   423     71  GlobalStep               -0.392367  33194.47   100.00  
   424     71  LocalStep                -0.392367  33194.57   100.00  
   425     71  GlobalStep               -0.392367  33200.20   100.00  
   426     71  GlobalStep               -0.392367  33204.01   100.00  
   427     71  GlobalStep               -0.392367  33206.83   100.00  
   428     72  LocalStep                -0.392367  33207.43   100.00  
   429     72  GlobalStep               -0.392367  33207.53   100.00  
   430     72  GlobalStep               -0.392367  33213.66   100.00  
   431     72  GlobalStep               -0.392367  33216.97   100.00  
   432     72  GlobalStep               -0.392367  33218.18   100.00  
   433     72  LocalStep                -0.392367  33218.39   100.00  
   434     73  LocalStep                -0.392367  33219.09   100.00  
   435     73  LocalStep                -0.392367  33220.00   100.00  
   436     73  GlobalStep               -0.392367  33222.51   100.00  
   437     73  GlobalStep               -0.392367  33222.72   100.00  
   438     73  GlobalStep               -0.392367  33225.03   100.00  
   439     73  GlobalStep               -0.392367  33225.33   100.00  
   440     74  LocalStep                -0.392367  33227.14   100.00  
   441     74  GlobalStep               -0.392367  33229.75   100.00  
   442     74  GlobalStep               -0.392367  33229.96   100.00  
   443     74  GlobalStep               -0.392367  33231.87   100.00  
   444     74  LocalStep                -0.392367  33234.78   100.00  
   445     74  GlobalStep               -0.392367  33241.30   100.00  
   446     75  LocalStep                -0.392367  33242.51   100.00  
   447     75  GlobalStep               -0.392367  33246.33   100.00  
   448     75  GlobalStep               -0.392367  33248.44   100.00  
   449     75  GlobalStep               -0.392367  33249.95   100.00  
   450     75  GlobalStep               -0.392367  33253.66   100.00  
   451     75  GlobalStep               -0.392367  33254.57   100.00  
   452     76  GlobalStep               -0.388872  33255.28   100.00  
   453     76  GlobalStep               -0.392367  33255.38   100.00  
   454     76  GlobalStep               -0.391656  33262.41   100.00  
   455     76  GlobalStep               -0.393877  33272.14   100.00  
   456     76  GlobalStep               -0.392367  33277.16   100.00  
   457     76  GlobalStep               -0.392043  33278.27   100.00  
   458     77  GlobalStep               -0.392367  33307.87   100.00  
   459     77  GlobalStep               -0.392367  33331.95   100.00  
   460     77  GlobalStep               -0.391957  33331.95   100.00  
   461     77  GlobalStep               -0.392367  33346.80   100.00  
   462     77  GlobalStep               -0.392367  33347.30   100.00  
   463     77  GlobalStep               -0.393879  33348.41   100.00  
   464     78  GlobalStep               -0.392198  33351.43   100.00  
   465     78  GlobalStep               -0.405975  33371.39   100.00  
   466     78  GlobalStep               -0.392367  33417.46   100.00  
   467     78  GlobalStep               -0.390506  33603.14   100.00  
   468     78  GlobalStep               -0.390094  33620.60   100.00  
   469     78  GlobalStep               -0.399483  33628.03   100.00  
   470     79  GlobalStep               -0.419997  33636.96   100.00  
   471     79  GlobalStep               -0.374399  33642.48   100.00  
   472     79  GlobalStep               -0.420832  33728.35   100.00 *
   473     79  GlobalStep               -0.372624  33744.91   100.00  
   474     79  GlobalStep               -0.410249  33847.74   100.00  
   475     79  GlobalStep               -0.298677  33944.05   100.00  
   476     80  GlobalStep               -0.269588  33957.60   100.00  
   477     80  GlobalStep               -0.338755  34043.37   100.00  
   478     80  GlobalStep               -0.396567  34086.92   100.00  
   479     80  GlobalStep               -0.452813  34222.44   100.00 *
   480     80  GlobalStep               -0.261286  34278.12   100.00  
   481     80  GlobalStep               -0.436348  34405.83   100.00  
   482     81  GlobalStep               -0.273720  34411.16   100.00  
   483     81  GlobalStep               -0.439402  34494.72   100.00  
   484     81  RefinementStep           -0.237865  34524.32   100.00  
   485     81  GlobalStep               -0.392367  39513.31   100.00  
   486     81  GlobalStep               -0.392367  39524.05   100.00  
   487     81  GlobalStep               -0.392367  39525.86   100.00  
   488     81  LocalStep                -0.392367  39573.82   100.00  
   489     82  GlobalStep               -0.392367  39579.94   100.00  
   490     82  GlobalStep               -0.392367  39583.46   100.00  
   491     82  GlobalStep               -0.392367  39591.29   100.00  
   492     82  GlobalStep               -0.392367  39593.70   100.00  
   493     82  GlobalStep               -0.393007  39600.72   100.00  
   494     82  GlobalStep               -0.392367  39601.23   100.00  
   495     83  GlobalStep               -0.392367  39607.16   100.00  
   496     83  LocalStep                -0.392367  39611.78   100.00  
   497     83  GlobalStep               -0.392367  39612.69   100.00  
   498     83  GlobalStep               -0.392367  39617.31   100.00  
   499     83  GlobalStep               -0.392367  39626.14   100.00  
   500     83  GlobalStep               -0.392827  39636.48   100.00  
   501     84  GlobalStep               -0.392367  39638.09   100.00  
   502     84  GlobalStep               -0.392367  39641.20   100.00  
   503     84  GlobalStep               -0.390942  39641.61   100.00  
   504     84  LocalStep                -0.392367  39656.26   100.00  
   505     84  GlobalStep               -0.392367  39656.66   100.00  
   506     84  GlobalStep               -0.392367  39658.38   100.00  
   507     85  GlobalStep               -0.392367  39661.10   100.00  
   508     85  GlobalStep               -0.392280  39664.01   100.00  
   509     85  LocalStep                -0.392367  39664.01   100.00  
   510     85  GlobalStep               -0.392367  39666.32   100.00  
   511     85  LocalStep                -0.392367  39673.25   100.00  
   512     85  GlobalStep               -0.392367  39676.77   100.00  
   513     86  GlobalStep               -0.392367  39677.19   100.00  
   514     86  LocalStep                -0.392367  39684.52   100.00  
   515     86  GlobalStep               -0.392367  39686.53   100.00  
   516     86  LocalStep                -0.392367  39714.63   100.00  
   517     86  GlobalStep               -0.392367  39715.03   100.00  
   518     86  LocalStep                -0.392367  39717.65   100.00  
   519     87  LocalStep                -0.392367  39738.74   100.00  
   520     87  GlobalStep               -0.392367  39752.89   100.00  
   521     87  LocalStep                -0.392367  39754.09   100.00  
   522     87  GlobalStep               -0.392367  39755.10   100.00  
   523     87  GlobalStep               -0.392367  39762.03   100.00  
   524     87  GlobalStep               -0.392367  39762.84   100.00  
   525     88  GlobalStep               -0.392367  39767.16   100.00  
   526     88  GlobalStep               -0.392367  39775.19   100.00  
   527     88  GlobalStep               -0.392367  39791.75   100.00  
   528     88  LocalStep                -0.392367  39795.27   100.00  
   529     88  GlobalStep               -0.417310  39821.36   100.00  
   530     88  GlobalStep               -0.392367  39821.57   100.00  
   531     89  GlobalStep               -0.392367  39834.13   100.00  
   532     89  GlobalStep               -0.392367  39842.47   100.00  
   533     89  GlobalStep               -0.392367  39863.04   100.00  
   534     89  LocalStep                -0.392367  39865.05   100.00  
   535     89  GlobalStep               -0.392367  39871.78   100.00  
   536     89  GlobalStep               -0.392367  39875.60   100.00  
   537     90  GlobalStep               -0.392367  39875.70   100.00  
   538     90  GlobalStep               -0.392367  39895.47   100.00  
   539     90  GlobalStep               -0.392204  39963.30   100.00  
   540     90  GlobalStep               -0.392367  40006.14   100.00  
   541     90  GlobalStep               -0.402769  40026.41   100.00  
   542     90  GlobalStep               -0.392562  40041.47   100.00  
   543     91  GlobalStep               -0.393101  40049.52   100.00  
   544     91  GlobalStep               -0.392367  40068.99   100.00  
   545     91  GlobalStep               -0.383247  40105.92   100.00  
   546     91  GlobalStep               -0.314943  40184.17   100.00  
   547     91  GlobalStep               -0.371673  40216.38   100.00  
   548     91  GlobalStep               -0.415944  40290.52   100.00  
   549     92  GlobalStep               -0.400939  40298.47   100.00  
   550     92  GlobalStep               -0.392642  40347.73   100.00  
   551     92  GlobalStep               -0.223814  45453.90   100.00  
   552     92  GlobalStep               -0.259694  45453.90   100.00  
   553     92  GlobalStep               -0.368530  45453.90   100.00  
   554     92  GlobalStep               -0.317323  45453.90   100.00  
   555     92  GlobalStep               -0.438303  45453.90   100.00  
   556     92  GlobalStep               -0.456440  45453.90   100.00 *
   557     92  GlobalStep               -0.343005  45453.90   100.00  
   558     92  GlobalStep               -0.312638  45453.90   100.00  
   559     92  GlobalStep               -0.224132  45453.90   100.00  
   560     92  GlobalStep               -0.423084  45453.90   100.00  
   561     92  GlobalStep               -0.378154  45453.90   100.00  
   562     92  GlobalStep               -0.453992  45453.90   100.00  
   563     92  LocalStep                -0.157500  45453.90   100.00  
   564     92  GlobalStep               -0.334530  45453.90   100.00  
   565     92  GlobalStep               -0.250765  45453.90   100.00  
   566     92  GlobalStep               -0.341701  45453.90   100.00  
   567     92  GlobalStep               -0.353984  45453.90   100.00  
   568     92  LocalStep                -0.509714  45453.90   100.00 *
   569     92  GlobalStep               -0.372726  45453.90   100.00  
   570     92  GlobalStep               -0.275135  45453.90   100.00  
   571     92  GlobalStep               -0.337312  45453.90   100.00  
   572     92  LocalStep                -0.396597  45453.90   100.00  
   573     92  GlobalStep               -0.392037  45453.90   100.00  
   574     92  GlobalStep               -0.392367  45453.90   100.00  
   575     92  GlobalStep               -0.392070  45453.90   100.00  
   576     92  GlobalStep               -0.440173  45453.90   100.00  
   577     92  LocalStep                -0.324711  45453.91   100.00  
   578     92  GlobalStep               -0.255023  45453.91   100.00  
   579     92  GlobalStep               -0.266580  45453.91   100.00  
   580     92  RefinementStep           -0.439220  45453.91   100.00  
   581     92  GlobalStep               -0.500621  45453.91   100.00  
   582     92  GlobalStep               -0.389742  45453.91   100.00  
   583     92  GlobalStep               -0.363464  45453.91   100.00  
   584     92  LocalStep                -0.392367  45453.91   100.00  
   585     92  GlobalStep               -0.256010  45453.91   100.00  
   586     92  GlobalStep               -0.392367  45453.91   100.00  
   587     92  GlobalStep               -0.392367  45453.91   100.00  
   588     92  GlobalStep               -0.392367  45453.91   100.00  
   589     92  GlobalStep               -0.497040  45453.91   100.00  
   590     92  LocalStep                -0.392367  45453.91   100.00  
   591     92  GlobalStep               -0.392524  45453.91   100.00  
   592     92  GlobalStep               -0.392367  45453.91   100.00  
   593     92  GlobalStep               -0.392367  45453.91   100.00  
   594     92  GlobalStep               -0.423225  45453.91   100.00  
   595     92  GlobalStep               -0.405915  45453.91   100.00  
   596     92  LocalStep                -0.460735  45453.91   100.00  
   597     92  GlobalStep               -0.392360  45453.91   100.00  
   598     92  GlobalStep               -0.392367  45453.91   100.00  
   599     92  GlobalStep               -0.392367  45453.91   100.00  
   600     92  GlobalStep               -0.302957  45453.91   100.00  
   601     92  GlobalStep               -0.394123  45453.91   100.00  
   602     92  LocalStep                -0.392367  45453.91   100.00  
   603     92  GlobalStep               -0.290334  45453.91   100.00  
   604     92  GlobalStep               -0.392367  45453.91   100.00  
   605     92  GlobalStep               -0.392367  45453.91   100.00  
   606     92  GlobalStep               -0.439339  45453.91   100.00  
   607     92  GlobalStep               -0.423173  45453.91   100.00  
   608     92  GlobalStep               -0.377471  45453.91   100.00  
   609     92  LocalStep                -0.392367  45453.91   100.00  
   610     92  GlobalStep               -0.392367  45453.91   100.00  
   611     92  GlobalStep               -0.392367  45453.91   100.00  
   612     92  GlobalStep               -0.403465  45453.91   100.00  
   613     92  GlobalStep               -0.490791  45453.91   100.00  
   614     92  LocalStep                -0.494796  45453.91   100.00  
   615     92  GlobalStep               -0.311102  45453.91   100.00  
   616     92  GlobalStep               -0.391814  45453.91   100.00  
   617     92  GlobalStep               -0.392367  45453.91   100.00  
   618     92  GlobalStep               -0.489367  45453.91   100.00  
   619     92  GlobalStep               -0.327307  45453.91   100.00  
   620     92  LocalStep                -0.443541  45453.91   100.00  
   621     92  GlobalStep               -0.495424  45453.91   100.00  
   622     92  GlobalStep               -0.392367  45453.91   100.00  
   623     92  GlobalStep               -0.301904  45453.91   100.00  
   624     92  GlobalStep               -0.345589  45453.91   100.00  
   625     92  GlobalStep               -0.466054  45453.91   100.00  
   626     92  LocalStep                -0.468458  45453.91   100.00  
   627     92  GlobalStep               -0.392085  45453.91   100.00  
   628     92  GlobalStep               -0.392367  45453.91   100.00  
   629     92  GlobalStep               -0.392367  45453.91   100.00  
   630     92  GlobalStep               -0.633212  45453.91   100.00 *
   631     92  GlobalStep               -0.431958  45453.91   100.00  
   632     92  GlobalStep               -0.418314  45453.91   100.00  
   633     92  LocalStep                -0.392367  45453.91   100.00  
   634     92  GlobalStep               -0.391089  45453.91   100.00  
   635     92  GlobalStep               -0.392367  45453.91   100.00  
   636     92  GlobalStep               -0.477614  45453.91   100.00  
   637     92  GlobalStep               -0.392504  45453.91   100.00  
   638     92  LocalStep                -0.392367  45453.91   100.00  
   639     92  GlobalStep               -0.392367  45453.91   100.00  
   640     92  GlobalStep               -0.392367  45453.91   100.00  
   641     92  GlobalStep               -0.392367  45453.91   100.00  
   642     92  GlobalStep               -0.461478  45453.91   100.00  
   643     92  GlobalStep               -0.523914  45453.91   100.00  
   644     92  LocalStep                -0.511285  45453.91   100.00  
   645     92  GlobalStep               -0.388132  45453.91   100.00  
   646     92  GlobalStep               -0.339486  45453.91   100.00  
Summary: iters 647 evals 500 noisy_evals 136 cycles  92 opt_time 45453.91 tot_time 45453.91 obj        -0.633212 gap 100.00
Val: -0.6332116960
X: 

[0.6659317325 0.5144102169 0.0989265931 0.5971081946 0.4628148275
 0.9249512073 0.007323413  0.7065004018 0.0987568451 0.7915226072
 0.1074957907 0.7823172958 0.1968265734]


Itercount: 647
Evalcount: 500
Fast_evalcount: 136
