# Supplementary material for: Black-box and surrogate optimization for tuning spiking neural models of striatum plasticity
Source: Front Neuroinform. 2022 Oct 20;16:1017222. doi: 10.3389/fninf.2022.1017222 (PMC9630480; doi:10.3389/fninf.2022.1017222)
Supplement: Supplementary file 1 [file Data_Sheet_1.ZIP › SHARED_DATA_TuningSpiking/RBFOpt/600FE_Slim/NRBF_Slm_600_6.txt]

  Iter  Cycle  Action             Objective value      Time      Gap
  ----  -----  ------             ---------------      ----      ---
     0      0  Initialization           -0.301243~   704.23   100.00  
     0      0  Initialization           -0.225296~   704.23   100.00  
     0      0  Initialization           -0.314442~   704.23   100.00  
     0      0  Initialization           -0.387352~   704.23   100.00  
     0      0  Initialization           -0.233546~   704.23   100.00  
     0      0  Initialization           -0.225296~   704.23   100.00  
     0      0  Initialization           -0.387352~   704.23   100.00  
     0      0  Initialization           -0.387352~   704.23   100.00  
     0      0  Initialization           -0.225296~   704.23   100.00  
     0      0  Initialization           -0.225296~   704.23   100.00  
     0      0  Initialization           -0.234951~   704.24   100.00  
     0      0  Initialization           -0.225296~   704.24   100.00  
     0      0  Initialization           -0.387352~   704.24   100.00  
     0      0  Initialization           -0.388569~   704.24   100.00 *
     0      0  Initialization           -0.335682~   704.24   100.00  
    52     15  GlobalStep               -0.288629~  2037.17   100.00  
    56     16  GlobalStep               -0.225296~  2122.75   100.00  
    58     16  GlobalStep               -0.225296~  2186.26   100.00  
    61     16  GlobalStep               -0.225296~  2203.62   100.00  
    62     16  GlobalStep               -0.259076~  2204.47   100.00  
    63     16  GlobalStep               -0.090295~  2207.54   100.00  
    64     16  GlobalStep               -0.259447~  2209.43   100.00  
    65     17  GlobalStep               -0.225296~  2219.00   100.00  
    66     17  GlobalStep               -0.251594~  2220.68   100.00  
    67     17  GlobalStep               -0.225296~  2222.01   100.00  
    68     17  GlobalStep               -0.225296~  2228.85   100.00  
    69     17  GlobalStep               -0.034255~  2230.53   100.00  
    70     17  GlobalStep               -0.225296~  2231.79   100.00  
    71     18  GlobalStep               -0.241749~  2233.73   100.00  
    72     18  GlobalStep               -0.236790~  2235.39   100.00  
    73     18  GlobalStep               -0.230894~  2236.64   100.00  
    74     18  GlobalStep               -0.261873~  2263.86   100.00  
    75     18  GlobalStep               -0.225296~  2264.95   100.00  
    76     18  GlobalStep               -0.240373~  2264.95   100.00  
    77     19  LocalStep                -0.244630~  2268.37   100.00  
    78     19  GlobalStep               -0.235416~  2272.91   100.00  
    79     19  GlobalStep               -0.241457~  2274.10   100.00  
    80     19  GlobalStep               -0.218124~  2284.68   100.00  
    81     19  LocalStep                -0.239109~  2296.30   100.00  
    82     19  LocalStep                -0.248842~  2307.35   100.00  
    83     20  GlobalStep               -0.242693~  2313.44   100.00  
    84     20  LocalStep                -0.237382~  2315.83   100.00  
    85     20  GlobalStep               -0.225296~  2319.47   100.00  
    86     20  GlobalStep               -0.225296~  2323.07   100.00  
    87     20  GlobalStep               -0.225296~  2326.65   100.00  
    88     20  GlobalStep               -0.225296~  2329.48   100.00  
    89     21  GlobalStep               -0.225296~  2361.72   100.00  
    90     21  GlobalStep               -0.225296~  2363.99   100.00  
    91     21  GlobalStep               -0.225296~  2363.99   100.00  
    92     21  GlobalStep               -0.225296~  2371.90   100.00  
    93     21  GlobalStep               -0.225296~  2378.72   100.00  
    94     21  GlobalStep               -0.225296~  2384.36   100.00  
    95     22  LocalStep                -0.225296~  2421.77   100.00  
   117     22  LocalStep                -0.243363~  3663.05   100.00  
   127     22  GlobalStep               -0.225296~  3885.17   100.00  
   129     22  GlobalStep               -0.279418~  3947.16   100.00  
   130     22  LocalStep                -0.225296~  4004.39   100.00  
   131     22  GlobalStep               -0.225296~  4027.36   100.00  
   132     23  GlobalStep               -0.225296~  4108.24   100.00  
   136     23  LocalStep                -0.266640   9679.23   100.00  
   138     23  LocalStep                -0.321542   9679.23   100.00  
   139     23  GlobalStep               -0.392367   9679.23   100.00 *
   140     23  LocalStep                -0.359613   9679.23   100.00  
   141     23  GlobalStep               -0.391237   9679.23   100.00  
   142     23  GlobalStep               -0.392120   9679.23   100.00  
   143     23  GlobalStep               -0.390572   9679.23   100.00  
   144     23  GlobalStep               -0.389978   9679.23   100.00  
   145     23  GlobalStep               -0.386197   9679.23   100.00  
   146     23  GlobalStep               -0.392367   9679.23   100.00  
   148     23  GlobalStep               -0.392129   9679.23   100.00  
   149     23  GlobalStep               -0.391910   9679.23   100.00  
   150     23  GlobalStep               -0.389580   9679.23   100.00  
   151     23  GlobalStep               -0.392367   9679.23   100.00  
   152     23  GlobalStep               -0.392367   9679.23   100.00  
   153     23  GlobalStep               -0.392367   9679.23   100.00  
   154     23  GlobalStep               -0.392367   9679.23   100.00  
   155     23  GlobalStep               -0.387732   9679.23   100.00  
   156     23  GlobalStep               -0.390422   9679.23   100.00  
   157     23  LocalStep                -0.389539   9679.23   100.00  
   158     23  GlobalStep               -0.392367   9679.23   100.00  
   159     23  GlobalStep               -0.392367   9679.23   100.00  
   160     23  GlobalStep               -0.392367   9679.23   100.00  
   161     23  GlobalStep               -0.360080   9679.23   100.00  
   162     23  GlobalStep               -0.389375   9679.23   100.00  
   163     23  GlobalStep               -0.392367   9679.23   100.00  
   164     23  GlobalStep               -0.388767   9679.23   100.00  
   165     23  GlobalStep               -0.393886   9679.23   100.00 *
   166     23  LocalStep                -0.392367   9679.23   100.00  
   167     23  GlobalStep               -0.392367   9679.23   100.00  
   168     23  GlobalStep               -0.392367   9679.23   100.00  
   169     23  GlobalStep               -0.225296~  9679.23   100.00  
   170     23  GlobalStep               -0.314848   9679.24   100.00  
   171     23  GlobalStep               -0.318660   9679.24   100.00  
   172     23  LocalStep                -0.330226   9679.24   100.00  
   173     23  GlobalStep               -0.309058   9679.24   100.00  
   174     23  GlobalStep               -0.363940   9679.24   100.00  
   175     23  GlobalStep               -0.356502   9679.24   100.00  
   176     23  LocalStep                -0.381644   9679.24   100.00  
   177     23  LocalStep                -0.385346   9679.24   100.00  
   178     23  GlobalStep               -0.361260   9679.24   100.00  
   179     23  GlobalStep               -0.388439   9679.24   100.00  
   180     23  GlobalStep               -0.392367   9679.24   100.00  
   181     23  GlobalStep               -0.392367   9679.24   100.00  
   182     23  GlobalStep               -0.392367   9679.24   100.00  
   183     23  GlobalStep               -0.393418   9679.24   100.00  
   184     23  GlobalStep               -0.392367   9679.24   100.00  
   185     23  GlobalStep               -0.392367   9679.24   100.00  
   186     23  GlobalStep               -0.392367   9679.24   100.00  
   187     23  GlobalStep               -0.392367   9679.24   100.00  
   188     23  GlobalStep               -0.392367   9679.24   100.00  
   189     23  GlobalStep               -0.392367   9679.24   100.00  
   190     23  GlobalStep               -0.393573   9679.24   100.00  
   191     23  GlobalStep               -0.393337   9679.24   100.00  
   192     23  GlobalStep               -0.389577   9679.24   100.00  
   193     23  LocalStep                -0.392367   9679.24   100.00  
   194     23  GlobalStep               -0.391823   9679.24   100.00  
   195     23  GlobalStep               -0.392367   9679.24   100.00  
   196     23  GlobalStep               -0.392367   9679.24   100.00  
   197     23  GlobalStep               -0.392367   9679.24   100.00  
   198     23  GlobalStep               -0.392367   9679.24   100.00  
   199     23  GlobalStep               -0.391720   9679.24   100.00  
   200     23  Switching to accurate mode           9679.24
   200     23  GlobalStep               -0.347144   9679.24   100.00  
   201     23  GlobalStep               -0.389265   9679.24   100.00  
   202     23  GlobalStep               -0.388076   9679.24   100.00  
   203     23  GlobalStep               -0.392367   9679.24   100.00  
   204     23  LocalStep                -0.392367   9679.24   100.00  
   205     23  GlobalStep               -0.392367   9679.24   100.00  
   206     23  GlobalStep               -0.389117   9679.24   100.00  
   207     23  GlobalStep               -0.392367   9679.24   100.00  
   208     23  LocalStep                -0.392367   9679.24   100.00  
   209     23  GlobalStep               -0.387050   9679.24   100.00  
   210     23  GlobalStep               -0.387769   9679.24   100.00  
   211     23  LocalStep                -0.392367   9679.24   100.00  
   212     23  GlobalStep               -0.392367   9679.24   100.00  
   213     23  GlobalStep               -0.392367   9679.24   100.00  
   214     23  GlobalStep               -0.392367   9679.24   100.00  
   215     23  GlobalStep               -0.392367   9679.24   100.00  
   216     23  GlobalStep               -0.392367   9679.24   100.00  
   217     23  GlobalStep               -0.388379   9679.24   100.00  
   218     23  GlobalStep               -0.392367   9679.24   100.00  
   219     23  GlobalStep               -0.388580   9679.24   100.00  
   220     23  RefinementStep           -0.392367   9679.24   100.00  
   221     23  GlobalStep               -0.387724   9679.24   100.00  
   222     23  GlobalStep               -0.392367   9679.24   100.00  
   223     23  GlobalStep               -0.392367   9679.24   100.00  
   224     23  LocalStep                -0.390089   9679.24   100.00  
   225     23  GlobalStep               -0.388576   9679.24   100.00  
   226     23  LocalStep                -0.392367   9679.24   100.00  
   227     23  LocalStep                -0.391286   9679.24   100.00  
   229     31  Discarded                            9794.18
   230     32  Discarded                            9812.11
   231     33  Discarded                            9830.89
   232     34  Discarded                            9850.81
   233     35  Discarded                            9871.77
   234     36  Discarded                            9893.81
   235     37  Discarded                            9917.03
   236     38  Discarded                            9941.24
   237     39  Discarded                            9966.53
   238     39  Discarded                            9991.48
   238     39  AdjLocalStep             -0.391286  15437.83   100.00  
   239     39  LocalStep                -0.392367  16100.08   100.00  
   241     40  Discarded                           16136.70
   241     40  GlobalStep               -0.392367  16174.11   100.00  
   242     40  GlobalStep               -0.393444  16218.65   100.00  
   243     40  GlobalStep               -0.392367  16223.01   100.00  
   244     40  GlobalStep               -0.392151  16237.93   100.00  
   245     40  GlobalStep               -0.390522  16242.33   100.00  
   246     41  GlobalStep               -0.392367  16246.74   100.00  
   247     41  GlobalStep               -0.392367  16270.57   100.00  
   248     41  GlobalStep               -0.391883  16274.95   100.00  
   250     41  Discarded                           16280.76
   250     41  GlobalStep               -0.392367  16305.01   100.00  
   251     41  GlobalStep               -0.392367  16309.54   100.00  
   252     41  GlobalStep               -0.392367  16309.54   100.00  
   253     42  GlobalStep               -0.392367  16314.14   100.00  
   254     42  GlobalStep               -0.392367  16314.14   100.00  
   255     42  GlobalStep               -0.393249  16321.33   100.00  
   256     42  AdjLocalStep             -0.392367  16325.94   100.00  
   257     42  GlobalStep               -0.393068  16325.94   100.00  
   258     42  RefinementStep           -0.392230  16325.94   100.00  
   259     42  GlobalStep               -0.392367  16335.06   100.00  
   261     43  Discarded                           16356.45
   261     43  GlobalStep               -0.392367  16373.06   100.00  
   262     43  GlobalStep               -0.392367  16378.52   100.00  
   264     43  Discarded                           16386.19
   264     43  GlobalStep               -0.392367  16391.39   100.00  
   265     44  GlobalStep               -0.392367  16396.30   100.00  
   266     44  GlobalStep               -0.392367  16396.30   100.00  
   267     44  AdjLocalStep             -0.389539  16404.00   100.00  
   268     44  GlobalStep               -0.392367  16404.00   100.00  
   269     44  GlobalStep               -0.392367  16408.92   100.00  
   270     44  GlobalStep               -0.392367  16428.64   100.00  
   271     45  GlobalStep               -0.392367  16435.19   100.00  
   273     45  Discarded                           16443.18
   273     45  GlobalStep               -0.392367  16448.40   100.00  
   274     45  GlobalStep               -0.392367  16448.40   100.00  
   275     45  AdjLocalStep             -0.392367  16453.66   100.00  
   276     45  AdjLocalStep             -0.392367  16464.07   100.00  
   277     46  GlobalStep               -0.392367  16475.97   100.00  
   278     46  LocalStep                -0.392367  16484.29   100.00  
   279     46  GlobalStep               -0.392367  16495.92   100.00  
   280     46  GlobalStep               -0.392367  16503.03   100.00  
   282     46  Discarded                           16510.23
   282     46  GlobalStep               -0.392367  16515.79   100.00  
   283     47  GlobalStep               -0.392367  16521.48   100.00  
   284     47  GlobalStep               -0.392367  20597.85   100.00  
   285     47  GlobalStep               -0.392367  20597.85   100.00  
   286     47  GlobalStep               -0.392367  20597.85   100.00  
   287     47  GlobalStep               -0.215248  20597.85   100.00  
   288     47  GlobalStep               -0.392367  20597.85   100.00  
   289     47  AdjLocalStep             -0.392367  20597.85   100.00  
   290     47  GlobalStep               -0.392367  20597.85   100.00  
   291     47  GlobalStep               -0.392367  20597.85   100.00  
   292     47  GlobalStep               -0.392367  20597.85   100.00  
   293     47  GlobalStep               -0.392367  20597.85   100.00  
   294     47  GlobalStep               -0.392367  20597.85   100.00  
   295     47  GlobalStep               -0.392367  20597.85   100.00  
   296     47  GlobalStep               -0.392367  20597.85   100.00  
   297     47  GlobalStep               -0.392367  20597.85   100.00  
   298     47  GlobalStep               -0.392367  20597.85   100.00  
   299     47  GlobalStep               -0.299358  20597.85   100.00  
   300     47  GlobalStep               -0.392367  20597.85   100.00  
   301     47  GlobalStep               -0.392367  20597.85   100.00  
   302     47  GlobalStep               -0.392367  20597.85   100.00  
   303     47  GlobalStep               -0.392367  20597.85   100.00  
   304     47  GlobalStep               -0.313401  20597.86   100.00  
   305     47  GlobalStep               -0.392367  20597.86   100.00  
   306     47  GlobalStep               -0.392367  20597.86   100.00  
   307     47  GlobalStep               -0.392367  20597.86   100.00  
   308     47  RefinementStep           -0.392367  20597.86   100.00  
   309     47  GlobalStep               -0.392367  20597.86   100.00  
   310     47  GlobalStep               -0.390073  20597.86   100.00  
   311     47  GlobalStep               -0.392367  20597.86   100.00  
   312     47  GlobalStep               -0.392367  20597.86   100.00  
   313     47  GlobalStep               -0.392367  20597.86   100.00  
   314     47  GlobalStep               -0.392367  20597.86   100.00  
   315     47  GlobalStep               -0.215248  20597.86   100.00  
   316     47  GlobalStep               -0.392367  20597.86   100.00  
   317     47  GlobalStep               -0.392367  20597.86   100.00  
   318     47  GlobalStep               -0.392367  20597.86   100.00  
   319     47  GlobalStep               -0.392367  20597.86   100.00  
   320     47  GlobalStep               -0.215248  20597.86   100.00  
   321     47  GlobalStep               -0.392367  20597.86   100.00  
   322     47  GlobalStep               -0.392367  20597.86   100.00  
   323     47  GlobalStep               -0.392367  20597.86   100.00  
   324     47  GlobalStep               -0.392367  20597.86   100.00  
   325     47  GlobalStep               -0.223652  20597.86   100.00  
   326     47  GlobalStep               -0.392367  20597.86   100.00  
   327     47  GlobalStep               -0.392367  20597.86   100.00  
   328     47  GlobalStep               -0.392367  20597.86   100.00  
   329     47  GlobalStep               -0.392367  20597.86   100.00  
   330     47  GlobalStep               -0.215248  20597.86   100.00  
   331     47  GlobalStep               -0.392367  20597.86   100.00  
   332     47  GlobalStep               -0.392367  20597.86   100.00  
   333     47  GlobalStep               -0.392367  20597.86   100.00  
   334     47  GlobalStep               -0.389001  20597.86   100.00  
   335     47  GlobalStep               -0.392367  20597.86   100.00  
   336     47  GlobalStep               -0.392367  20597.86   100.00  
   337     47  GlobalStep               -0.392367  20597.86   100.00  
   338     47  GlobalStep               -0.392367  20597.86   100.00  
   339     47  GlobalStep               -0.389869  20597.86   100.00  
   340     47  GlobalStep               -0.392367  20597.86   100.00  
   341     47  GlobalStep               -0.392367  20597.86   100.00  
   342     47  GlobalStep               -0.392367  20597.86   100.00  
   343     47  GlobalStep               -0.392367  20597.86   100.00  
   344     47  GlobalStep               -0.392367  20597.86   100.00  
   345     47  GlobalStep               -0.392367  20597.86   100.00  
   346     47  GlobalStep               -0.392367  20597.86   100.00  
   347     47  GlobalStep               -0.392367  20597.86   100.00  
   348     47  GlobalStep               -0.392367  20597.86   100.00  
   349     47  GlobalStep               -0.215248  20597.86   100.00  
   350     47  GlobalStep               -0.389689  20597.86   100.00  
   351     47  GlobalStep               -0.392367  20597.86   100.00  
   352     47  GlobalStep               -0.392367  20597.86   100.00  
   353     47  GlobalStep               -0.392367  20597.86   100.00  
   354     47  GlobalStep               -0.392367  20597.86   100.00  
   355     47  GlobalStep               -0.392367  20597.86   100.00  
   356     47  GlobalStep               -0.392367  20597.86   100.00  
   357     47  GlobalStep               -0.392367  20597.86   100.00  
   358     47  GlobalStep               -0.392367  20597.86   100.00  
   359     47  GlobalStep               -0.392367  20597.86   100.00  
   360     47  GlobalStep               -0.215248  20597.86   100.00  
   361     47  GlobalStep               -0.392367  20597.86   100.00  
   362     47  GlobalStep               -0.392367  20597.86   100.00  
   363     47  GlobalStep               -0.392367  20597.86   100.00  
   364     47  GlobalStep               -0.392367  20597.86   100.00  
   365     47  GlobalStep               -0.359692  20597.86   100.00  
   366     47  GlobalStep               -0.392367  20597.86   100.00  
   367     47  GlobalStep               -0.392367  20597.86   100.00  
   368     47  GlobalStep               -0.392367  20597.86   100.00  
   369     47  GlobalStep               -0.215248  20597.86   100.00  
   370     47  GlobalStep               -0.392367  20597.86   100.00  
   371     47  GlobalStep               -0.392367  20597.87   100.00  
   372     47  GlobalStep               -0.392367  20597.87   100.00  
   373     47  GlobalStep               -0.215248  20597.87   100.00  
   374     47  GlobalStep               -0.392367  20597.87   100.00  
   375     47  GlobalStep               -0.392367  20597.87   100.00  
   376     47  GlobalStep               -0.389724  20597.87   100.00  
   377     47  GlobalStep               -0.392584  20597.87   100.00  
   378     47  AdjLocalStep             -0.392367  22343.06   100.00  
   379     47  Restart                             22343.06
   379     48  Initialization           -0.387629  26053.71   100.00  
   379     48  Initialization           -0.215248  26053.71   100.00  
   379     48  Initialization           -0.394456  26053.71   100.00 *
   379     48  Initialization           -0.392367  26053.71   100.00  
   379     48  Initialization           -0.215248  26053.71   100.00  
   379     48  Initialization           -0.371929  26053.71   100.00  
   379     48  Initialization           -0.215931  26053.71   100.00  
   379     48  Initialization           -0.280774  26053.71   100.00  
   379     48  Initialization           -0.215248  26053.71   100.00  
   379     48  Initialization           -0.334225  26053.71   100.00  
   379     48  Initialization           -0.215248  26053.71   100.00  
   379     48  Initialization           -0.215248  26053.71   100.00  
   379     48  Initialization           -0.215248  26053.71   100.00  
   379     48  Initialization           -0.216797  26053.71   100.00  
   379     48  Initialization           -0.348413  26053.71   100.00  
   380     62  Discarded                           26053.87
   381     62  Discarded                           26053.87
   382     62  Discarded                           26053.87
   383     64  Discarded                           26053.88
   384     64  Discarded                           26053.89
   385     64  Discarded                           26053.89
   386     64  Discarded                           26053.89
   387     64  Discarded                           26053.89
   388     64  Discarded                           26053.89
   389     64  Discarded                           26053.89
   390     64  Discarded                           26053.89
   391     64  Discarded                           26053.89
   392     64  Discarded                           26053.89
   393     64  Discarded                           26053.89
   394     64  Discarded                           26053.89
   395     64  Discarded                           26053.89
   396     64  Discarded                           26053.89
   397     64  Discarded                           26053.89
   398     64  Discarded                           26053.89
   399     67  Discarded                           26054.03
   400     67  Discarded                           26054.04
   401     67  Discarded                           26054.04
   402     67  Discarded                           26054.04
   403     67  Discarded                           26054.04
   404     67  Discarded                           26054.04
   405     67  Discarded                           26054.04
   406     67  Discarded                           26054.04
   407     67  Discarded                           26054.04
   408     67  Discarded                           26054.04
   409     67  Discarded                           26054.04
   410     67  Discarded                           26054.04
   411     68  Discarded                           26054.05
   412     69  Discarded                           26054.17
   412     69  GlobalStep               -0.392367  32615.35   100.00  
   413     69  GlobalStep               -0.392367  32620.37   100.00  
   414     69  GlobalStep               -0.392367  32623.18   100.00  
   415     69  GlobalStep               -0.392367  32633.42   100.00  
   416     70  GlobalStep               -0.392367  32640.54   100.00  
   417     70  GlobalStep               -0.392367  32647.57   100.00  
   418     70  GlobalStep               -0.392367  32649.58   100.00  
   419     70  LocalStep                -0.392367  32653.29   100.00  
   420     70  GlobalStep               -0.392367  32654.40   100.00  
   421     70  GlobalStep               -0.392367  32658.91   100.00  
   422     71  LocalStep                -0.392367  32661.22   100.00  
   423     71  GlobalStep               -0.392367  32663.83   100.00  
   424     71  GlobalStep               -0.392367  32666.34   100.00  
   425     71  GlobalStep               -0.392367  32672.97   100.00  
   426     71  GlobalStep               -0.392367  32673.47   100.00  
   427     71  LocalStep                -0.392367  32676.28   100.00  
   428     72  GlobalStep               -0.392367  32676.39   100.00  
   429     72  GlobalStep               -0.392367  32678.70   100.00  
   430     72  GlobalStep               -0.392367  32682.61   100.00  
   431     72  GlobalStep               -0.392367  32688.44   100.00  
   432     72  GlobalStep               -0.392367  32688.54   100.00  
   433     72  GlobalStep               -0.392367  32688.74   100.00  
   434     73  GlobalStep               -0.393074  32690.95   100.00  
   435     73  GlobalStep               -0.392563  32691.36   100.00  
   436     73  LocalStep                -0.392367  32694.27   100.00  
   437     73  GlobalStep               -0.392367  32694.67   100.00  
   438     73  GlobalStep               -0.392367  32698.99   100.00  
   439     73  GlobalStep               -0.392367  32700.10   100.00  
   440     74  GlobalStep               -0.392367  32700.90   100.00  
   441     74  GlobalStep               -0.392367  32701.10   100.00  
   442     74  GlobalStep               -0.392367  32703.52   100.00  
   443     74  GlobalStep               -0.393837  32705.42   100.00  
   444     74  GlobalStep               -0.392367  32705.73   100.00  
   445     74  LocalStep                -0.392367  32706.13   100.00  
   446     75  GlobalStep               -0.392367  32706.74   100.00  
   447     75  GlobalStep               -0.392367  32708.35   100.00  
   448     75  GlobalStep               -0.394102  32709.25   100.00  
   449     75  GlobalStep               -0.392367  32709.56   100.00  
   450     75  GlobalStep               -0.392367  32710.56   100.00  
   451     75  LocalStep                -0.392367  32714.58   100.00  
   452     76  GlobalStep               -0.392367  32717.89   100.00  
   453     76  GlobalStep               -0.392775  32719.30   100.00  
   454     76  GlobalStep               -0.392367  32719.90   100.00  
   455     76  GlobalStep               -0.392367  32722.32   100.00  
   456     76  GlobalStep               -0.392563  32722.52   100.00  
   457     76  GlobalStep               -0.392367  32722.72   100.00  
   458     77  GlobalStep               -0.392367  32724.03   100.00  
   459     77  GlobalStep               -0.392367  32724.03   100.00  
   460     77  LocalStep                -0.392367  32724.24   100.00  
   461     77  GlobalStep               -0.392367  32724.44   100.00  
   462     77  GlobalStep               -0.392367  32725.05   100.00  
   463     77  GlobalStep               -0.392367  32726.05   100.00  
   464     78  GlobalStep               -0.392431  32726.36   100.00  
   465     78  GlobalStep               -0.392524  32728.37   100.00  
   466     78  GlobalStep               -0.392367  32729.17   100.00  
   467     78  GlobalStep               -0.392367  32731.38   100.00  
   468     78  GlobalStep               -0.392367  32734.90   100.00  
   469     78  GlobalStep               -0.392367  32737.31   100.00  
   470     79  LocalStep                -0.392367  32740.22   100.00  
   471     79  GlobalStep               -0.392367  32742.33   100.00  
   472     79  GlobalStep               -0.392802  32743.24   100.00  
   473     79  GlobalStep               -0.392367  32747.85   100.00  
   474     79  GlobalStep               -0.392367  32762.10   100.00  
   475     79  GlobalStep               -0.391447  32765.42   100.00  
   476     80  GlobalStep               -0.392367  32782.87   100.00  
   477     80  GlobalStep               -0.392367  32784.58   100.00  
   478     80  GlobalStep               -0.386432  32811.07   100.00  
   479     80  GlobalStep               -0.392367  32813.18   100.00  
   480     80  GlobalStep               -0.391337  32817.70   100.00  
   481     80  RefinementStep           -0.392005  32839.68   100.00  
   482     80  GlobalStep               -0.362001  33009.21   100.00  
   483     81  GlobalStep               -0.369037  33282.38   100.00  
   484     81  GlobalStep               -0.379530  33293.92   100.00  
   485     81  GlobalStep               -0.355419  33405.17   100.00  
   486     81  GlobalStep               -0.338838  33423.83   100.00  
   487     81  GlobalStep               -0.369125  33553.94   100.00  
   488     81  GlobalStep               -0.400315  33665.89   100.00 *
   489     82  GlobalStep               -0.341505  33677.63   100.00  
   490     82  GlobalStep               -0.156906  33752.96   100.00  
   491     82  GlobalStep               -0.282275  33881.97   100.00  
   492     82  GlobalStep               -0.255183  33896.92   100.00  
   493     82  GlobalStep               -0.215248  33981.39   100.00  
   494     82  GlobalStep               -0.217266  33988.82   100.00  
   495     83  GlobalStep               -0.222585  33994.75   100.00  
   496     83  GlobalStep               -0.238151  34027.55   100.00  
   497     83  GlobalStep               -0.215487  34030.97   100.00  
   498     83  GlobalStep               -0.256629  34048.83   100.00  
   499     83  GlobalStep               -0.239695  34082.14   100.00  
   500     83  GlobalStep               -0.225508  34208.04   100.00  
   501     84  GlobalStep               -0.220326  34231.12   100.00  
   502     84  GlobalStep               -0.355622  34256.20   100.00  
   503     84  GlobalStep               -0.215310  34279.07   100.00  
   504     84  GlobalStep               -0.203215  34301.65   100.00  
   505     84  GlobalStep               -0.219251  34305.96   100.00  
   506     84  GlobalStep               -0.232613  34398.35   100.00  
   507     85  LocalStep                -0.215248  34633.89   100.00  
   508     85  LocalStep                -0.392367  39274.89   100.00  
   509     85  GlobalStep               -0.392367  39294.36   100.00  
   510     85  GlobalStep               -0.392367  39316.83   100.00  
   511     85  LocalStep                -0.392367  39343.01   100.00  
   512     85  GlobalStep               -0.392367  39359.87   100.00  
   513     86  GlobalStep               -0.392367  39364.29   100.00  
   514     86  GlobalStep               -0.392367  39375.13   100.00  
   515     86  GlobalStep               -0.392367  39377.54   100.00  
   516     86  GlobalStep               -0.392367  39386.27   100.00  
   517     86  LocalStep                -0.392367  39392.90   100.00  
   518     86  LocalStep                -0.392367  39401.53   100.00  
   519     87  GlobalStep               -0.392367  39414.87   100.00  
   520     87  GlobalStep               -0.392367  39416.18   100.00  
   521     87  GlobalStep               -0.392384  39416.69   100.00  
   522     87  LocalStep                -0.392367  39419.50   100.00  
   523     87  GlobalStep               -0.392367  39420.10   100.00  
   524     87  GlobalStep               -0.392563  39422.32   100.00  
   525     88  GlobalStep               -0.392531  39429.04   100.00  
   526     88  GlobalStep               -0.392367  39430.65   100.00  
   527     88  GlobalStep               -0.392367  39432.16   100.00  
   528     88  LocalStep                -0.392367  39434.77   100.00  
   529     88  GlobalStep               -0.393276  39435.98   100.00  
   530     88  GlobalStep               -0.392367  39436.68   100.00  
   531     89  GlobalStep               -0.392367  39437.89   100.00  
   532     89  GlobalStep               -0.392367  39438.00   100.00  
   533     89  GlobalStep               -0.392367  39439.51   100.00  
   534     89  GlobalStep               -0.392367  39442.12   100.00  
   535     89  GlobalStep               -0.392367  39442.62   100.00  
   536     89  LocalStep                -0.392367  39448.05   100.00  
   537     90  LocalStep                -0.392367  39449.65   100.00  
   538     90  GlobalStep               -0.392367  39457.58   100.00  
   539     90  GlobalStep               -0.392367  39459.29   100.00  
   540     90  GlobalStep               -0.392367  39460.90   100.00  
   541     90  GlobalStep               -0.392367  39462.91   100.00  
   542     90  GlobalStep               -0.393157  39465.43   100.00  
   543     91  LocalStep                -0.392367  39466.44   100.00  
   544     91  GlobalStep               -0.392367  39470.25   100.00  
   545     91  GlobalStep               -0.392367  39470.35   100.00  
   546     91  LocalStep                -0.392367  39470.56   100.00  
   547     91  GlobalStep               -0.393706  39472.97   100.00  
   548     91  GlobalStep               -0.392367  39485.02   100.00  
   549     92  GlobalStep               -0.392367  39488.23   100.00  
   550     92  GlobalStep               -0.392367  39496.66   100.00  
   551     92  GlobalStep               -0.392367  39496.77   100.00  
   552     92  GlobalStep               -0.389030  39499.68   100.00  
   553     92  GlobalStep               -0.393035  39499.68   100.00  
   554     92  GlobalStep               -0.392762  39499.89   100.00  
   555     93  GlobalStep               -0.392367  39529.10   100.00  
   556     93  GlobalStep               -0.392367  39530.11   100.00  
   557     93  GlobalStep               -0.392367  39531.32   100.00  
   558     93  LocalStep                -0.392367  39535.14   100.00  
   559     93  GlobalStep               -0.392367  39537.65   100.00  
   560     93  GlobalStep               -0.392367  39542.17   100.00  
   561     94  GlobalStep               -0.389615  39549.09   100.00  
   562     94  GlobalStep               -0.392367  39553.91   100.00  
   563     94  GlobalStep               -0.392367  39568.46   100.00  
   564     94  GlobalStep               -0.392367  39573.89   100.00  
   565     94  GlobalStep               -0.393499  39584.72   100.00  
   566     94  GlobalStep               -0.392367  39596.67   100.00  
   567     95  GlobalStep               -0.391383  39604.90   100.00  
   568     95  GlobalStep               -0.391620  39614.74   100.00  
   569     95  GlobalStep               -0.391069  39630.19   100.00  
   570     95  RefinementStep           -0.392253  39665.12   100.00  
   571     95  GlobalStep               -0.392367  39788.53   100.00  
   572     95  LocalStep                -0.392367  39893.57   100.00  
   573     95  GlobalStep               -0.339739  40059.90   100.00  
   574     96  GlobalStep               -0.392367  40091.61   100.00  
   575     96  GlobalStep               -0.392367  40166.45   100.00  
   576     96  GlobalStep               -0.392367  40190.63   100.00  
   577     96  GlobalStep               -0.311034  45758.95   100.00  
   578     96  GlobalStep               -0.227531  45758.95   100.00  
   579     96  GlobalStep               -0.226908  45758.95   100.00  
   580     96  GlobalStep               -0.231841  45758.95   100.00  
   581     96  GlobalStep               -0.263703  45758.95   100.00  
   582     96  GlobalStep               -0.234277  45758.95   100.00  
   583     96  GlobalStep               -0.140391  45758.95   100.00  
   584     96  GlobalStep               -0.392563  45758.95   100.00  
   585     96  LocalStep                -0.392367  45758.95   100.00  
   586     96  GlobalStep               -0.255733  45758.95   100.00  
   587     96  GlobalStep               -0.365927  45758.95   100.00  
   588     96  GlobalStep               -0.392037  45758.95   100.00  
   589     96  GlobalStep               -0.383722  45758.95   100.00  
   590     96  GlobalStep               -0.392367  45758.95   100.00  
   591     96  LocalStep                -0.392367  45758.95   100.00  
   592     96  GlobalStep               -0.392367  45758.95   100.00  
   593     96  GlobalStep               -0.392367  45758.95   100.00  
   594     96  GlobalStep               -0.392367  45758.95   100.00  
   595     96  GlobalStep               -0.392367  45758.95   100.00  
   596     96  LocalStep                -0.392367  45758.95   100.00  
   597     96  GlobalStep               -0.392367  45758.95   100.00  
   598     96  GlobalStep               -0.392367  45758.95   100.00  
   599     96  GlobalStep               -0.392367  45758.95   100.00  
   600     96  GlobalStep               -0.392367  45758.95   100.00  
   601     96  GlobalStep               -0.392367  45758.95   100.00  
   602     96  LocalStep                -0.392367  45758.95   100.00  
   603     96  GlobalStep               -0.299857  45758.95   100.00  
   604     96  GlobalStep               -0.392367  45758.95   100.00  
   605     96  GlobalStep               -0.276281  45758.95   100.00  
   606     96  GlobalStep               -0.392367  45758.95   100.00  
   607     96  GlobalStep               -0.392367  45758.95   100.00  
   608     96  LocalStep                -0.392367  45758.96   100.00  
   609     96  GlobalStep               -0.244636  45758.96   100.00  
   610     96  GlobalStep               -0.392367  45758.96   100.00  
   611     96  GlobalStep               -0.392367  45758.96   100.00  
   612     96  GlobalStep               -0.392367  45758.96   100.00  
   613     96  GlobalStep               -0.392367  45758.96   100.00  
   614     96  LocalStep                -0.392367  45758.96   100.00  
   615     96  GlobalStep               -0.392367  45758.96   100.00  
   616     96  GlobalStep               -0.392367  45758.96   100.00  
   617     96  GlobalStep               -0.392367  45758.96   100.00  
   618     96  GlobalStep               -0.392367  45758.96   100.00  
   619     96  GlobalStep               -0.392367  45758.96   100.00  
   620     96  LocalStep                -0.392367  45758.96   100.00  
   621     96  GlobalStep               -0.394718  45758.96   100.00  
   622     96  GlobalStep               -0.392367  45758.96   100.00  
   623     96  GlobalStep               -0.392367  45758.96   100.00  
   624     96  GlobalStep               -0.392367  45758.96   100.00  
   625     96  GlobalStep               -0.392367  45758.96   100.00  
   626     96  LocalStep                -0.392367  45758.96   100.00  
   627     96  GlobalStep               -0.392367  45758.96   100.00  
   628     96  GlobalStep               -0.392367  45758.96   100.00  
   629     96  GlobalStep               -0.392367  45758.96   100.00  
   630     96  GlobalStep               -0.382265  45758.96   100.00  
   631     96  GlobalStep               -0.392367  45758.96   100.00  
   632     96  LocalStep                -0.392367  45758.96   100.00  
   633     96  GlobalStep               -0.392367  45758.96   100.00  
   634     96  GlobalStep               -0.392367  45758.96   100.00  
   635     96  GlobalStep               -0.392367  45758.96   100.00  
   636     96  GlobalStep               -0.392367  45758.96   100.00  
   637     96  GlobalStep               -0.391829  45758.96   100.00  
   638     96  LocalStep                -0.392367  45758.96   100.00  
   639     96  GlobalStep               -0.392367  45758.96   100.00  
   640     96  GlobalStep               -0.392367  45758.96   100.00  
   641     96  GlobalStep               -0.392367  45758.96   100.00  
   642     96  GlobalStep               -0.392367  45758.96   100.00  
   643     96  GlobalStep               -0.392367  45758.96   100.00  
   644     96  LocalStep                -0.392367  45758.96   100.00  
   645     96  GlobalStep               -0.392367  45758.96   100.00  
   646     96  GlobalStep               -0.392367  45758.96   100.00  
   647     96  GlobalStep               -0.419062  45758.96   100.00 *
   648     96  GlobalStep               -0.392367  45758.96   100.00  
   649     96  GlobalStep               -0.392367  45758.96   100.00  
   650     96  LocalStep                -0.392367  45758.96   100.00  
   651     96  GlobalStep               -0.392367  45758.96   100.00  
   652     96  GlobalStep               -0.392367  45758.96   100.00  
   653     96  GlobalStep               -0.392367  45758.96   100.00  
   654     96  GlobalStep               -0.392367  45758.96   100.00  
   655     96  GlobalStep               -0.391457  45758.96   100.00  
   656     96  LocalStep                -0.392367  45758.96   100.00  
   657     96  GlobalStep               -0.392367  45758.96   100.00  
   658     96  GlobalStep               -0.392367  45758.96   100.00  
   659     96  GlobalStep               -0.392367  45758.96   100.00  
   660     96  GlobalStep               -0.392367  45758.96   100.00  
   661     96  GlobalStep               -0.392367  45758.96   100.00  
   662     96  LocalStep                -0.392367  45758.96   100.00  
   663     96  GlobalStep               -0.392367  45758.96   100.00  
   664     96  GlobalStep               -0.392367  45758.96   100.00  
   665     96  GlobalStep               -0.392367  45758.96   100.00  
   666     96  RefinementStep           -0.287969  45758.96   100.00  
   667     96  GlobalStep               -0.392367  45758.96   100.00  
   668     96  GlobalStep               -0.392367  45758.96   100.00  
   669     96  LocalStep                -0.392367  45758.96   100.00  
   670     96  GlobalStep               -0.321202  45758.96   100.00  
   671     96  GlobalStep               -0.392367  45758.96   100.00  
   672     96  GlobalStep               -0.392367  45758.96   100.00  
Summary: iters 673 evals 500 noisy_evals 154 cycles  96 opt_time 45758.96 tot_time 45758.96 obj        -0.419062 gap 100.00
Val: -0.4190623375
X: 

[0.9905430014 0.9894069516 0.5269684566 0.2025057644 0.9869903363
 0.953308154  0.0549779631 0.2920068204 0.5613016096 0.9694274256
 0.0106914963 0.0304971904 0.9290578435]


Itercount: 673
Evalcount: 500
Fast_evalcount: 154
