# Supplementary material for: Black-box and surrogate optimization for tuning spiking neural models of striatum plasticity
Source: Front Neuroinform. 2022 Oct 20;16:1017222. doi: 10.3389/fninf.2022.1017222 (PMC9630480; doi:10.3389/fninf.2022.1017222)
Supplement: Supplementary file 1 [file Data_Sheet_1.ZIP › SHARED_DATA_TuningSpiking/RBFOpt/600FE_Slim/NRBF_Slm_600_7.txt]

  Iter  Cycle  Action             Objective value      Time      Gap
  ----  -----  ------             ---------------      ----      ---
     0      0  Initialization           -0.225296~   729.40   100.00  
     0      0  Initialization           -0.387352~   729.40   100.00  
     0      0  Initialization           -0.276796~   729.40   100.00  
     0      0  Initialization           -0.225296~   729.40   100.00  
     0      0  Initialization           -0.225296~   729.40   100.00  
     0      0  Initialization           -0.393255~   729.41   100.00 *
     0      0  Initialization           -0.288377~   729.41   100.00  
     0      0  Initialization           -0.225242~   729.41   100.00  
     0      0  Initialization           -0.225296~   729.41   100.00  
     0      0  Initialization           -0.387352~   729.41   100.00  
     0      0  Initialization           -0.225296~   729.41   100.00  
     0      0  Initialization           -0.225296~   729.41   100.00  
     0      0  Initialization           -0.335072~   729.41   100.00  
     0      0  Initialization           -0.225296~   729.41   100.00  
     0      0  Initialization           -0.335682~   729.41   100.00  
    30     15  GlobalStep               -0.091965~  1738.31   100.00  
    31     16  GlobalStep               -0.263113~  1745.42   100.00  
    35     16  GlobalStep               -0.225296~  1780.45   100.00  
    37     16  GlobalStep               -0.249236~  1803.29   100.00  
    38     16  GlobalStep               -0.247726~  1809.11   100.00  
    41     16  GlobalStep               -0.236881~  1825.35   100.00  
    42     16  GlobalStep               -0.225296~  1832.40   100.00  
    43     17  GlobalStep               -0.224090~  1834.27   100.00  
    44     17  GlobalStep               -0.283780~  1835.86   100.00  
    45     17  LocalStep                -0.250426~  1836.89   100.00  
    46     17  GlobalStep               -0.225296~  1839.63   100.00  
    47     17  GlobalStep               -0.257268~  1840.74   100.00  
    48     17  GlobalStep               -0.247271~  1841.88   100.00  
    49     18  GlobalStep               -0.272404~  1843.08   100.00  
    50     18  GlobalStep               -0.140385~  1843.08   100.00  
    51     18  LocalStep                -0.250928~  1846.18   100.00  
    53     18  LocalStep                -0.225296~  1848.74   100.00  
    54     18  GlobalStep               -0.244659~  1854.46   100.00  
    55     18  GlobalStep               -0.271704~  1855.86   100.00  
    56     18  GlobalStep               -0.225296~  1855.86   100.00  
    57     19  GlobalStep               -0.252306~  1859.43   100.00  
    58     19  GlobalStep               -0.237620~  1861.71   100.00  
    59     19  LocalStep                -0.225296~  1865.71   100.00  
    60     19  GlobalStep               -0.257789~  1867.05   100.00  
    61     19  GlobalStep               -0.225296~  1867.05   100.00  
    63     20  GlobalStep               -0.247114~  1872.62   100.00  
    64     20  LocalStep                -0.284922~  1875.01   100.00  
    65     20  LocalStep                -0.258692~  1884.11   100.00  
    66     20  GlobalStep               -0.255558~  1885.60   100.00  
    67     20  GlobalStep               -0.242294~  1887.19   100.00  
    68     20  LocalStep                -0.225296~  1900.65   100.00  
    69     21  GlobalStep               -0.266580~  1909.28   100.00  
    70     21  GlobalStep               -0.212626~  1911.63   100.00  
    71     21  GlobalStep               -0.238941~  1915.66   100.00  
    72     21  GlobalStep               -0.240383~  1917.34   100.00  
    73     21  LocalStep                -0.239333~  1918.89   100.00  
    74     21  GlobalStep               -0.245242~  1918.89   100.00  
    75     21  GlobalStep               -0.275700~  1920.43   100.00  
    76     22  GlobalStep               -0.230225~  1921.99   100.00  
    77     22  GlobalStep               -0.261973~  1926.15   100.00  
    78     22  LocalStep                -0.236909~  1926.15   100.00  
    79     22  GlobalStep               -0.226488~  1930.61   100.00  
    80     22  GlobalStep               -0.225296~  1932.38   100.00  
    81     22  GlobalStep               -0.249226~  1932.38   100.00  
    82     23  GlobalStep               -0.217945~  1934.13   100.00  
    83     23  GlobalStep               -0.242082~  1934.13   100.00  
    84     23  GlobalStep               -0.243863~  1936.86   100.00  
    85     23  GlobalStep               -0.244774~  1940.95   100.00  
    86     23  GlobalStep               -0.269509~  1940.95   100.00  
    87     24  GlobalStep               -0.240609~  1960.46   100.00  
    88     24  GlobalStep               -0.234511~  1964.23   100.00  
    89     24  GlobalStep               -0.235220~  1966.53   100.00  
    90     24  GlobalStep               -0.230276~  1968.55   100.00  
    91     24  LocalStep                -0.235167~  1971.64   100.00  
    92     24  GlobalStep               -0.246023~  1974.20   100.00  
    93     25  GlobalStep               -0.232384~  1976.29   100.00  
    94     25  GlobalStep               -0.235149~  1983.64   100.00  
    95     25  GlobalStep               -0.240154~  1992.21   100.00  
   127     25  GlobalStep               -0.288241~  3000.30   100.00  
   129     25  LocalStep                -0.225296~  3106.76   100.00  
   130     25  GlobalStep               -0.273364~  3121.85   100.00  
   131     26  GlobalStep               -0.224783~  3160.62   100.00  
   132     26  LocalStep                -0.240144~  7260.10   100.00  
   134     26  GlobalStep               -0.367754   7260.10   100.00  
   136     26  GlobalStep               -0.392514   7260.10   100.00  
   137     26  GlobalStep               -0.391112   7260.10   100.00  
   138     26  GlobalStep               -0.392367   7260.10   100.00  
   139     26  GlobalStep               -0.392367   7260.10   100.00  
   140     26  GlobalStep               -0.392367   7260.10   100.00  
   141     26  GlobalStep               -0.392367   7260.10   100.00  
   142     26  GlobalStep               -0.392367   7260.10   100.00  
   143     26  LocalStep                -0.392367   7260.10   100.00  
   144     26  GlobalStep               -0.392367   7260.10   100.00  
   145     26  GlobalStep               -0.392367   7260.10   100.00  
   146     26  GlobalStep               -0.392367   7260.10   100.00  
   147     26  GlobalStep               -0.392367   7260.10   100.00  
   148     26  GlobalStep               -0.392367   7260.10   100.00  
   149     26  GlobalStep               -0.392367   7260.10   100.00  
   150     26  LocalStep                -0.392367   7260.10   100.00  
   151     26  GlobalStep               -0.392367   7260.10   100.00  
   152     26  GlobalStep               -0.392367   7260.10   100.00  
   153     26  GlobalStep               -0.261310   7260.11   100.00  
   154     26  GlobalStep               -0.392834   7260.11   100.00  
   155     26  GlobalStep               -0.388579   7260.11   100.00  
   156     26  GlobalStep               -0.392367   7260.11   100.00  
   157     26  GlobalStep               -0.392367   7260.11   100.00  
   158     26  GlobalStep               -0.392367   7260.11   100.00  
   159     26  GlobalStep               -0.392367   7260.11   100.00  
   160     26  GlobalStep               -0.392367   7260.11   100.00  
   161     26  GlobalStep               -0.345254   7260.11   100.00  
   162     26  GlobalStep               -0.392367   7260.11   100.00  
   163     26  GlobalStep               -0.392708   7260.11   100.00  
   164     26  LocalStep                -0.392367   7260.11   100.00  
   165     26  GlobalStep               -0.392367   7260.11   100.00  
   166     26  GlobalStep               -0.392367   7260.11   100.00  
   167     26  GlobalStep               -0.220053~  7260.11   100.00  
   168     26  LocalStep                -0.254843~  7260.13   100.00  
   169     26  GlobalStep               -0.239187~  7260.13   100.00  
   170     26  GlobalStep               -0.217340~  7260.13   100.00  
   172     26  LocalStep                -0.225296~  7260.13   100.00  
   173     26  GlobalStep               -0.242885~  7260.13   100.00  
   174     26  GlobalStep               -0.244115~  7260.13   100.00  
   175     26  GlobalStep               -0.240125~  7260.13   100.00  
   176     26  GlobalStep               -0.219936~  7260.13   100.00  
   177     26  LocalStep                -0.246029~  7260.13   100.00  
   178     26  GlobalStep               -0.249539~  7260.13   100.00  
   179     26  GlobalStep               -0.228792~  7260.13   100.00  
   180     26  LocalStep                -0.225296~  7260.13   100.00  
   181     26  GlobalStep               -0.440412   7260.14   100.00 *
   182     26  GlobalStep               -0.229928~  7260.14   100.00  
   183     26  GlobalStep               -0.225296~  7260.14   100.00  
   184     26  LocalStep                -0.227660~  7260.14   100.00  
   185     26  GlobalStep               -0.217531~  7260.14   100.00  
   186     26  GlobalStep               -0.237080~  7260.14   100.00  
   187     26  RefinementStep           -0.287713   7260.14   100.00  
   188     26  GlobalStep               -0.226210~  7260.14   100.00  
   189     26  GlobalStep               -0.230766~  7260.14   100.00  
   190     26  LocalStep                -0.225296~  7260.14   100.00  
   191     26  GlobalStep               -0.305766   7260.14   100.00  
   192     26  GlobalStep               -0.311051   7260.14   100.00  
   193     26  GlobalStep               -0.306908   7260.14   100.00  
   194     26  GlobalStep               -0.356030   7260.14   100.00  
   195     26  GlobalStep               -0.477653   7260.14   100.00 *
   196     26  LocalStep                -0.341537   7260.14   100.00  
   197     26  LocalStep                -0.359389   7260.14   100.00  
   198     26  GlobalStep               -0.340441   7260.14   100.00  
   199     26  GlobalStep               -0.368081   7260.14   100.00  
   200     26  Switching to accurate mode           7260.14
   200     26  GlobalStep               -0.368748   7260.14   100.00  
   201     26  GlobalStep               -0.364002   7260.14   100.00  
   202     26  GlobalStep               -0.377826   7260.14   100.00  
   203     26  GlobalStep               -0.346550   7260.14   100.00  
   204     26  LocalStep                -0.385277   7260.14   100.00  
   205     26  GlobalStep               -0.379874   7260.14   100.00  
   206     26  LocalStep                -0.371490   7260.14   100.00  
   207     26  GlobalStep               -0.345442   7260.14   100.00  
   208     26  GlobalStep               -0.373772   7260.14   100.00  
   209     26  GlobalStep               -0.390242   7260.14   100.00  
   210     26  GlobalStep               -0.372108   7260.14   100.00  
   211     26  GlobalStep               -0.393071   7260.14   100.00  
   212     26  GlobalStep               -0.383508   7260.14   100.00  
   213     26  GlobalStep               -0.389223   7260.14   100.00  
   214     26  GlobalStep               -0.392367   7260.14   100.00  
   215     26  GlobalStep               -0.385288   7260.14   100.00  
   216     26  GlobalStep               -0.367451   7260.14   100.00  
   217     26  LocalStep                -0.393035   7260.14   100.00  
   218     26  GlobalStep               -0.392367   7260.14   100.00  
   219     26  GlobalStep               -0.392367   7260.14   100.00  
   220     26  GlobalStep               -0.392367   7260.14   100.00  
   221     26  GlobalStep               -0.392367   7260.14   100.00  
   222     26  GlobalStep               -0.392367   7260.14   100.00  
   223     26  GlobalStep               -0.393130   7260.14   100.00  
   224     26  GlobalStep               -0.392367   7260.14   100.00  
   225     26  GlobalStep               -0.393130   7260.14   100.00  
   226     26  GlobalStep               -0.392367   7260.14   100.00  
   228     30  Discarded                            7339.67
   229     31  Discarded                            7360.95
   230     32  Discarded                            7381.22
   231     34  Discarded                            7425.20
   232     35  Discarded                            7449.02
   233     36  Discarded                            7473.65
   234     39  Discarded                            7556.45
   235     40  Discarded                            7587.18
   236     41  Discarded                            7619.03
   237     42  Discarded                            7652.78
   238     43  Discarded                            7684.60
   238     43  GlobalStep               -0.392367  12320.02   100.00  
   239     43  GlobalStep               -0.392367  12334.08   100.00  
   240     43  GlobalStep               -0.392367  12387.79   100.00  
   241     43  GlobalStep               -0.392367  12393.44   100.00  
   242     43  GlobalStep               -0.392367  12393.44   100.00  
   243     44  GlobalStep               -0.392367  12405.56   100.00  
   245     44  Discarded                           12426.09
   245     44  GlobalStep               -0.392367  12455.37   100.00  
   246     44  GlobalStep               -0.392921  12455.37   100.00  
   247     44  GlobalStep               -0.392367  12466.88   100.00  
   248     44  GlobalStep               -0.392367  12466.88   100.00  
   249     45  LocalStep                -0.392367  12480.06   100.00  
   250     45  GlobalStep               -0.392367  12488.85   100.00  
   251     45  LocalStep                -0.392367  12494.62   100.00  
   252     45  GlobalStep               -0.392367  12500.63   100.00  
   253     45  GlobalStep               -0.392367  12500.63   100.00  
   255     45  Discarded                           12506.44
   256     46  Discarded                           12541.86
   256     46  GlobalStep               -0.392367  12568.62   100.00  
   257     46  GlobalStep               -0.392367  12581.33   100.00  
   258     46  GlobalStep               -0.392367  12594.56   100.00  
   259     46  GlobalStep               -0.392367  12624.03   100.00  
   260     46  GlobalStep               -0.392367  12645.03   100.00  
   261     47  GlobalStep               -0.392367  12651.09   100.00  
   262     47  GlobalStep               -0.392367  12660.72   100.00  
   263     47  GlobalStep               -0.392367  12671.58   100.00  
   264     47  GlobalStep               -0.392367  12688.25   100.00  
   265     47  GlobalStep               -0.392367  12718.75   100.00  
   266     47  GlobalStep               -0.392367  12728.92   100.00  
   267     48  GlobalStep               -0.392367  12735.12   100.00  
   268     48  GlobalStep               -0.392367  12749.25   100.00  
   269     48  GlobalStep               -0.392367  12761.41   100.00  
   270     48  GlobalStep               -0.383354  12761.41   100.00  
   271     48  GlobalStep               -0.392367  12768.16   100.00  
   272     48  GlobalStep               -0.392367  12781.52   100.00  
   273     49  GlobalStep               -0.392367  12816.93   100.00  
   274     49  GlobalStep               -0.392367  12816.93   100.00  
   275     49  GlobalStep               -0.392367  12827.42   100.00  
   276     49  GlobalStep               -0.392367  12841.31   100.00  
   277     49  GlobalStep               -0.392367  12848.48   100.00  
   278     49  GlobalStep               -0.392367  12855.75   100.00  
   279     50  GlobalStep               -0.392367  12871.50   100.00  
   280     50  GlobalStep               -0.392367  12878.89   100.00  
   281     50  GlobalStep               -0.392367  12886.35   100.00  
   282     50  GlobalStep               -0.392367  12893.60   100.00  
   283     50  GlobalStep               -0.392367  12893.60   100.00  
   285     50  Discarded                           12893.60
   285     50  GlobalStep               -0.392367  12900.85   100.00  
   286     50  GlobalStep               -0.425359  12900.85   100.00  
   287     51  GlobalStep               -0.392367  12915.33   100.00  
   288     51  GlobalStep               -0.392367  12923.01   100.00  
   289     51  GlobalStep               -0.392367  12930.88   100.00  
   290     51  GlobalStep               -0.392367  12930.88   100.00  
   291     51  GlobalStep               -0.392367  12938.76   100.00  
   292     51  GlobalStep               -0.392367  12946.60   100.00  
   293     51  GlobalStep               -0.392367  12946.60   100.00  
   294     51  GlobalStep               -0.392367  12946.60   100.00  
   296     51  Discarded                           12946.61
   296     51  GlobalStep               -0.392367  12953.99   100.00  
   297     51  GlobalStep               -0.392367  12953.99   100.00  
   298     52  GlobalStep               -0.392367  12984.04   100.00  
   299     52  GlobalStep               -0.392367  12984.04   100.00  
   300     52  GlobalStep               -0.392367  12991.88   100.00  
   301     52  GlobalStep               -0.392367  12991.88   100.00  
   302     52  GlobalStep               -0.392367  12999.74   100.00  
   303     53  GlobalStep               -0.392367  13015.51   100.00  
   304     53  GlobalStep               -0.392367  13023.51   100.00  
   305     53  GlobalStep               -0.392367  13031.95   100.00  
   306     53  GlobalStep               -0.439112  13031.95   100.00  
   307     53  GlobalStep               -0.392367  13040.02   100.00  
   309     53  Discarded                           13040.03
   309     54  GlobalStep               -0.392367  13056.00   100.00  
   310     54  GlobalStep               -0.392367  13064.56   100.00  
   311     54  GlobalStep               -0.392367  13064.56   100.00  
   312     54  GlobalStep               -0.392367  13064.56   100.00  
   313     54  GlobalStep               -0.392367  13080.95   100.00  
   314     54  GlobalStep               -0.392367  13080.95   100.00  
   315     54  GlobalStep               -0.392367  13097.40   100.00  
   316     55  GlobalStep               -0.392367  17442.25   100.00  
   317     55  GlobalStep               -0.392367  17442.25   100.00  
   318     55  GlobalStep               -0.392367  17442.25   100.00  
   319     55  GlobalStep               -0.392367  17442.25   100.00  
   320     55  GlobalStep               -0.373663  17442.25   100.00  
   321     55  LocalStep                -0.501399  17442.25   100.00 *
   322     55  GlobalStep               -0.392367  17442.25   100.00  
   323     55  GlobalStep               -0.392367  17442.25   100.00  
   324     55  GlobalStep               -0.392367  17442.25   100.00  
   325     55  GlobalStep               -0.392367  17442.25   100.00  
   326     55  GlobalStep               -0.393509  17442.25   100.00  
   327     55  GlobalStep               -0.392367  17442.25   100.00  
   328     55  GlobalStep               -0.392367  17442.25   100.00  
   329     55  GlobalStep               -0.392367  17442.25   100.00  
   330     55  GlobalStep               -0.392367  17442.25   100.00  
   331     55  GlobalStep               -0.385139  17442.25   100.00  
   332     55  LocalStep                -0.483334  17442.25   100.00  
   333     55  GlobalStep               -0.392367  17442.25   100.00  
   334     55  GlobalStep               -0.392367  17442.25   100.00  
   335     55  GlobalStep               -0.392367  17442.25   100.00  
   336     55  GlobalStep               -0.392367  17442.25   100.00  
   337     55  GlobalStep               -0.392211  17442.25   100.00  
   338     55  GlobalStep               -0.392367  17442.25   100.00  
   339     55  GlobalStep               -0.392367  17442.25   100.00  
   340     55  GlobalStep               -0.456191  17442.25   100.00  
   341     55  GlobalStep               -0.393516  17442.25   100.00  
   342     55  GlobalStep               -0.392367  17442.25   100.00  
   343     55  GlobalStep               -0.392367  17442.25   100.00  
   344     55  GlobalStep               -0.392367  17442.25   100.00  
   345     55  GlobalStep               -0.392367  17442.25   100.00  
   346     55  GlobalStep               -0.392367  17442.25   100.00  
   347     55  GlobalStep               -0.342328  17442.25   100.00  
   348     55  LocalStep                -0.426375  17442.25   100.00  
   349     55  GlobalStep               -0.392367  17442.25   100.00  
   350     55  GlobalStep               -0.392367  17442.25   100.00  
   351     55  GlobalStep               -0.392367  17442.25   100.00  
   352     55  GlobalStep               -0.392367  17442.25   100.00  
   353     55  GlobalStep               -0.215248  17442.25   100.00  
   354     55  LocalStep                -0.242766  17442.25   100.00  
   355     55  GlobalStep               -0.392367  17442.25   100.00  
   356     55  GlobalStep               -0.392367  17442.25   100.00  
   357     55  GlobalStep               -0.392367  17442.25   100.00  
   358     55  GlobalStep               -0.392367  17442.26   100.00  
   359     55  GlobalStep               -0.389712  17442.26   100.00  
   360     55  LocalStep                -0.378018  17442.26   100.00  
   361     55  GlobalStep               -0.392606  17442.26   100.00  
   362     55  GlobalStep               -0.392367  17442.26   100.00  
   363     55  GlobalStep               -0.392367  17442.26   100.00  
   364     55  GlobalStep               -0.392367  17442.26   100.00  
   365     55  GlobalStep               -0.343822  17442.26   100.00  
   366     55  GlobalStep               -0.392367  17442.26   100.00  
   367     55  GlobalStep               -0.392367  17442.26   100.00  
   368     55  GlobalStep               -0.392367  17442.26   100.00  
   369     55  GlobalStep               -0.392367  17442.26   100.00  
   370     55  GlobalStep               -0.392367  17442.26   100.00  
   371     55  GlobalStep               -0.392367  17442.26   100.00  
   372     55  GlobalStep               -0.392367  17442.26   100.00  
   373     55  GlobalStep               -0.392367  17442.26   100.00  
   374     55  GlobalStep               -0.392367  17442.26   100.00  
   375     55  GlobalStep               -0.392367  17442.26   100.00  
   376     55  GlobalStep               -0.392367  17442.26   100.00  
   377     55  GlobalStep               -0.392367  17442.26   100.00  
   378     55  GlobalStep               -0.392367  17442.26   100.00  
   379     55  GlobalStep               -0.392367  17442.26   100.00  
   380     55  GlobalStep               -0.392367  17442.26   100.00  
   381     55  GlobalStep               -0.392367  17442.26   100.00  
   382     55  GlobalStep               -0.382558  17442.26   100.00  
   383     55  GlobalStep               -0.256737  17442.26   100.00  
   384     55  LocalStep                -0.324878  17442.26   100.00  
   385     55  LocalStep                -0.460632  17442.26   100.00  
   386     55  GlobalStep               -0.473029  17442.26   100.00  
   387     55  GlobalStep               -0.252781  17442.26   100.00  
   388     55  AdjLocalStep             -0.477653  17442.26   100.00  
   389     55  GlobalStep               -0.448756  17442.26   100.00  
   390     55  GlobalStep               -0.457057  17442.26   100.00  
   391     55  GlobalStep               -0.400386  17442.26   100.00  
   392     55  GlobalStep               -0.457736  17442.26   100.00  
   393     55  GlobalStep               -0.462699  17442.26   100.00  
   394     55  GlobalStep               -0.459839  17442.26   100.00  
   395     55  GlobalStep               -0.469065  17442.26   100.00  
   396     55  GlobalStep               -0.470014  17442.26   100.00  
   397     55  GlobalStep               -0.477160  17442.26   100.00  
   398     55  GlobalStep               -0.464795  17442.26   100.00  
   399     55  LocalStep                -0.242794  17442.26   100.00  
   400     55  GlobalStep               -0.259079  17442.26   100.00  
   401     55  GlobalStep               -0.473382  17442.26   100.00  
   402     55  RefinementStep           -0.462710  17442.26   100.00  
   403     55  GlobalStep               -0.360794  17442.26   100.00  
   404     70  GlobalStep               -0.392367  21350.02   100.00  
   405     70  GlobalStep               -0.392367  21734.39   100.00  
   406     71  GlobalStep               -0.386033  21826.80   100.00  
   407     71  GlobalStep               -0.386374  21905.11   100.00  
   408     71  GlobalStep               -0.392367  21984.14   100.00  
   409     71  GlobalStep               -0.392367  22046.19   100.00  
   410     71  GlobalStep               -0.392367  22139.42   100.00  
   411     71  GlobalStep               -0.381334  22187.49   100.00  
   412     72  GlobalStep               -0.392367  22264.80   100.00  
   413     72  GlobalStep               -0.359484  22306.59   100.00  
   414     72  GlobalStep               -0.392367  22321.36   100.00  
   415     72  LocalStep                -0.339948  22321.36   100.00  
   416     72  GlobalStep               -0.392367  22352.55   100.00  
   417     72  GlobalStep               -0.392367  22374.77   100.00  
   418     73  GlobalStep               -0.383044  22390.01   100.00  
   419     73  GlobalStep               -0.392367  22422.44   100.00  
   420     73  GlobalStep               -0.374589  22466.04   100.00  
   421     73  LocalStep                -0.389213  22482.14   100.00  
   422     73  GlobalStep               -0.392367  22497.72   100.00  
   423     73  GlobalStep               -0.393993  22546.04   100.00  
   424     74  GlobalStep               -0.359399  22561.88   100.00  
   425     74  GlobalStep               -0.381111  26449.42   100.00  
   426     74  GlobalStep               -0.363173  26449.42   100.00  
   427     74  GlobalStep               -0.392367  26449.42   100.00  
   428     74  GlobalStep               -0.392367  26449.42   100.00  
   429     74  GlobalStep               -0.392367  26449.42   100.00  
   430     74  LocalStep                -0.435904  26449.42   100.00  
   431     74  GlobalStep               -0.318331  26449.42   100.00  
   432     74  GlobalStep               -0.387213  26449.42   100.00  
   433     74  GlobalStep               -0.392367  26449.42   100.00  
   434     74  GlobalStep               -0.392367  26449.42   100.00  
   435     74  GlobalStep               -0.215248  26449.42   100.00  
   436     74  LocalStep                -0.379306  26449.42   100.00  
   437     74  GlobalStep               -0.364001  26449.42   100.00  
   438     74  GlobalStep               -0.352258  26449.42   100.00  
   439     74  GlobalStep               -0.392367  26449.42   100.00  
   440     74  GlobalStep               -0.391676  26449.42   100.00  
   441     74  GlobalStep               -0.215248  26449.42   100.00  
   442     74  LocalStep                -0.458942  26449.42   100.00  
   443     74  GlobalStep               -0.366978  26449.42   100.00  
   444     74  GlobalStep               -0.371751  26449.42   100.00  
   445     74  GlobalStep               -0.412042  26449.42   100.00  
   446     74  GlobalStep               -0.392367  26449.42   100.00  
   447     74  GlobalStep               -0.392367  26449.42   100.00  
   448     74  LocalStep                -0.418445  26449.42   100.00  
   449     74  GlobalStep               -0.379979  26449.42   100.00  
   450     74  GlobalStep               -0.373903  26449.42   100.00  
   451     74  GlobalStep               -0.323071  26449.42   100.00  
   452     74  GlobalStep               -0.392367  26449.42   100.00  
   453     74  GlobalStep               -0.392367  26449.42   100.00  
   454     74  LocalStep                -0.422462  26449.43   100.00  
   455     74  GlobalStep               -0.358864  26449.43   100.00  
   456     74  GlobalStep               -0.376012  26449.43   100.00  
   457     74  GlobalStep               -0.473986  26449.43   100.00  
   458     74  GlobalStep               -0.392367  26449.43   100.00  
   459     74  GlobalStep               -0.392367  26449.43   100.00  
   460     74  LocalStep                -0.501928  26449.43   100.00 *
   461     74  GlobalStep               -0.386879  26449.43   100.00  
   462     74  GlobalStep               -0.389723  26449.43   100.00  
   463     74  GlobalStep               -0.392367  26449.43   100.00  
   464     74  GlobalStep               -0.392367  26449.43   100.00  
   465     74  GlobalStep               -0.392367  26449.43   100.00  
   466     74  LocalStep                -0.345761  26449.43   100.00  
   467     74  GlobalStep               -0.349807  26449.43   100.00  
   468     74  GlobalStep               -0.378825  26449.43   100.00  
   469     74  GlobalStep               -0.308727  26449.43   100.00  
   470     74  GlobalStep               -0.392367  26449.43   100.00  
   471     74  GlobalStep               -0.392367  26449.43   100.00  
   472     74  LocalStep                -0.426011  26449.43   100.00  
   473     74  GlobalStep               -0.343882  26449.43   100.00  
   474     74  GlobalStep               -0.386165  26449.43   100.00  
   475     74  GlobalStep               -0.461891  26449.43   100.00  
   476     74  GlobalStep               -0.392367  26449.43   100.00  
   477     74  GlobalStep               -0.392367  26449.43   100.00  
   478     74  LocalStep                -0.397813  26449.43   100.00  
   479     74  GlobalStep               -0.389560  26449.43   100.00  
   480     74  GlobalStep               -0.387950  26449.43   100.00  
   481     74  GlobalStep               -0.391947  26449.43   100.00  
   482     74  GlobalStep               -0.392367  26449.43   100.00  
   483     74  GlobalStep               -0.392749  26449.43   100.00  
   484     74  LocalStep                -0.489692  26449.43   100.00  
   485     74  GlobalStep               -0.335360  26449.43   100.00  
   486     74  GlobalStep               -0.385785  26449.43   100.00  
   487     74  GlobalStep               -0.395896  26449.43   100.00  
   488     74  GlobalStep               -0.392367  26449.43   100.00  
   489     74  GlobalStep               -0.392367  26449.43   100.00  
   490     74  LocalStep                -0.381984  26449.43   100.00  
   491     74  GlobalStep               -0.387962  26449.43   100.00  
   492     74  GlobalStep               -0.339573  26449.43   100.00  
   493     74  GlobalStep               -0.392367  26449.43   100.00  
   494     74  GlobalStep               -0.392367  26449.43   100.00  
   495     74  GlobalStep               -0.385906  26449.43   100.00  
   496     74  LocalStep                -0.374573  26449.43   100.00  
   497     74  GlobalStep               -0.361423  26449.43   100.00  
   498     74  GlobalStep               -0.390957  26449.43   100.00  
   499     74  GlobalStep               -0.392367  26449.43   100.00  
   500     74  GlobalStep               -0.239322  26449.43   100.00  
   501     74  GlobalStep               -0.392367  26449.43   100.00  
   502     74  LocalStep                -0.385383  26449.43   100.00  
   503     74  GlobalStep               -0.381643  26449.43   100.00  
   504     74  GlobalStep               -0.366685  26449.43   100.00  
   505     74  GlobalStep               -0.375949  26449.43   100.00  
   506     74  GlobalStep               -0.262832  26449.43   100.00  
   507     74  LocalStep                -0.419036  26449.43   100.00  
   508     74  GlobalStep               -0.320842  26449.43   100.00  
   509     74  GlobalStep               -0.490331  26449.43   100.00  
   510     74  LocalStep                -0.410599  26449.43   100.00  
   511     74  GlobalStep               -0.375190  26449.43   100.00  
   512     74  LocalStep                -0.506429  26449.43   100.00 *
   513     74  GlobalStep               -0.415143  26449.43   100.00  
   514     74  GlobalStep               -0.249281  26449.43   100.00  
   515     74  GlobalStep               -0.256861  26449.43   100.00  
   516     74  GlobalStep               -0.405886  26449.43   100.00  
   517     74  RefinementStep           -0.485864  26449.44   100.00  
   518     74  LocalStep                -0.481158  26449.44   100.00  
   519     89  GlobalStep               -0.392367  30136.41   100.00  
   520     89  GlobalStep               -0.392367  30212.85   100.00  
   521     90  LocalStep                -0.343865  30250.74   100.00  
   522     90  GlobalStep               -0.392367  30378.60   100.00  
   523     90  GlobalStep               -0.392367  30403.55   100.00  
   524     90  GlobalStep               -0.392367  30592.34   100.00  
   525     90  GlobalStep               -0.391539  30689.01   100.00  
   526     90  GlobalStep               -0.392367  30713.85   100.00  
   527     91  GlobalStep               -0.377384  30737.21   100.00  
   528     91  GlobalStep               -0.392367  30804.41   100.00  
   529     91  GlobalStep               -0.392367  30874.10   100.00  
   530     91  GlobalStep               -0.392367  30898.76   100.00  
   531     91  LocalStep                -0.391760  30923.72   100.00  
   532     91  GlobalStep               -0.393912  30947.81   100.00  
   533     92  LocalStep                -0.392367  30973.10   100.00  
   534     92  LocalStep                -0.377048  31015.88   100.00  
   535     92  RefinementStep           -0.460656  31056.58   100.00  
   536     92  GlobalStep               -0.392367  31140.07   100.00  
   537     92  GlobalStep               -0.392367  31241.72   100.00  
   538     92  GlobalStep               -0.385437  31308.63   100.00  
   539     92  GlobalStep               -0.478554  31409.70   100.00  
   540     93  GlobalStep               -0.392367  31525.54   100.00  
   541     93  GlobalStep               -0.425087  31557.57   100.00  
   542     93  GlobalStep               -0.256163  31636.07   100.00  
   543     93  GlobalStep               -0.370644  31663.69   100.00  
   544     93  GlobalStep               -0.392367  31734.08   100.00  
   545     93  GlobalStep               -0.392367  31759.35   100.00  
   546     93  GlobalStep               -0.350369  31759.35   100.00  
   547     94  GlobalStep               -0.468651  31785.29   100.00  
   548     94  GlobalStep               -0.392367  31811.50   100.00  
   549     94  GlobalStep               -0.392367  31863.99   100.00  
   550     94  GlobalStep               -0.392367  31890.78   100.00  
   551     94  GlobalStep               -0.475846  31934.08   100.00  
   552     95  GlobalStep               -0.394183  31961.14   100.00  
   553     95  AdjLocalStep             -0.369261  31961.14   100.00  
   554     95  GlobalStep               -0.374971  31989.16   100.00  
   555     95  AdjLocalStep             -0.392200  32016.68   100.00  
   556     95  GlobalStep               -0.425140  32044.28   100.00  
   557     95  GlobalStep               -0.392367  32072.64   100.00  
   558     95  GlobalStep               -0.388562  32072.64   100.00  
   559     95  GlobalStep               -0.449722  32072.64   100.00  
   560     95  GlobalStep               -0.215248  32100.76   100.00  
   561     96  GlobalStep               -0.392367  32127.48   100.00  
   562     96  LocalStep                -0.488929  32155.03   100.00  
   563     96  AdjLocalStep             -0.392892  32182.96   100.00  
   564     96  AdjLocalStep             -0.377756  32182.96   100.00  
   565     96  GlobalStep               -0.389915  32210.70   100.00  
   566     96  GlobalStep               -0.392367  32210.70   100.00  
   567     96  GlobalStep               -0.281006  32210.70   100.00  
   568     96  GlobalStep               -0.392367  32238.33   100.00  
   569     97  GlobalStep               -0.392367  32293.90   100.00  
   570     97  GlobalStep               -0.380797  32321.75   100.00  
   571     97  GlobalStep               -0.386322  32404.10   100.00  
   572     98  GlobalStep               -0.375544  32457.63   100.00  
   573     98  GlobalStep               -0.392367  32457.63   100.00  
   574     98  GlobalStep               -0.392367  32513.04   100.00  
   575     98  GlobalStep               -0.392367  32541.81   100.00  
   576     99  GlobalStep               -0.407706  32649.41   100.00  
   577     99  LocalStep                -0.419288  32693.80   100.00  
   578     99  GlobalStep               -0.358615  32722.89   100.00  
   579     99  GlobalStep               -0.217861  36544.55   100.00  
   580     99  GlobalStep               -0.215248  36544.55   100.00  
   581     99  GlobalStep               -0.241688  36544.55   100.00  
   582     99  GlobalStep               -0.215248  36544.55   100.00  
   583     99  LocalStep                -0.539959  36544.55   100.00 *
   584     99  GlobalStep               -0.410788  36544.55   100.00  
   585     99  GlobalStep               -0.394569  36544.55   100.00  
   586     99  LocalStep                -0.387188  36544.55   100.00  
   587     99  GlobalStep               -0.385388  36544.55   100.00  
   588     99  GlobalStep               -0.300245  36544.55   100.00  
   589     99  GlobalStep               -0.392367  36544.55   100.00  
   590     99  GlobalStep               -0.486337  36544.55   100.00  
   591     99  GlobalStep               -0.425314  36544.55   100.00  
   592     99  AdjLocalStep             -0.263572  36544.55   100.00  
   593     99  GlobalStep               -0.392367  36544.55   100.00  
   594     99  GlobalStep               -0.347976  36544.55   100.00  
   595     99  GlobalStep               -0.392367  36544.55   100.00  
   596     99  GlobalStep               -0.365813  36544.55   100.00  
   597     99  GlobalStep               -0.378571  36544.55   100.00  
   598     99  AdjLocalStep             -0.526806  36544.55   100.00  
   599     99  GlobalStep               -0.380779  36544.55   100.00  
   600     99  GlobalStep               -0.392367  36544.55   100.00  
   601     99  GlobalStep               -0.392367  36544.55   100.00  
   602     99  GlobalStep               -0.478225  36544.55   100.00  
   603     99  GlobalStep               -0.363354  36544.55   100.00  
   604     99  LocalStep                -0.382142  36544.55   100.00  
   605     99  GlobalStep               -0.295640  36544.55   100.00  
   606     99  GlobalStep               -0.392367  36544.55   100.00  
   607     99  GlobalStep               -0.392367  36544.55   100.00  
   608     99  GlobalStep               -0.419466  36544.55   100.00  
   609     99  GlobalStep               -0.388258  36544.55   100.00  
   610     99  AdjLocalStep             -0.384914  36544.55   100.00  
   611     99  GlobalStep               -0.304555  36544.55   100.00  
   612     99  GlobalStep               -0.392367  36544.55   100.00  
   613     99  GlobalStep               -0.392367  36544.55   100.00  
   614     99  GlobalStep               -0.512208  36544.55   100.00  
   615     99  GlobalStep               -0.390302  36544.55   100.00  
   616     99  AdjLocalStep             -0.393282  36544.55   100.00  
   617     99  GlobalStep               -0.215248  36544.55   100.00  
   618     99  GlobalStep               -0.373880  36544.55   100.00  
   619     99  GlobalStep               -0.392367  36544.55   100.00  
   620     99  GlobalStep               -0.490195  36544.55   100.00  
   621     99  GlobalStep               -0.392952  36544.55   100.00  
   622     99  LocalStep                -0.393252  36544.55   100.00  
   623     99  GlobalStep               -0.392301  36544.55   100.00  
   624     99  GlobalStep               -0.392367  36544.55   100.00  
   625     99  GlobalStep               -0.392367  36544.55   100.00  
   626     99  GlobalStep               -0.471964  36544.56   100.00  
   627     99  GlobalStep               -0.425270  36544.56   100.00  
   628     99  LocalStep                -0.370172  36544.56   100.00  
   629     99  GlobalStep               -0.392367  36544.56   100.00  
   630     99  GlobalStep               -0.393317  36544.56   100.00  
   631     99  RefinementStep           -0.451665  36544.56   100.00  
   632     99  GlobalStep               -0.392367  36544.56   100.00  
   633     99  GlobalStep               -0.484823  36544.56   100.00  
   634     99  GlobalStep               -0.436942  36544.56   100.00  
   635     99  LocalStep                -0.343965  36544.56   100.00  
   636     99  GlobalStep               -0.392367  36544.56   100.00  
   637     99  GlobalStep               -0.392367  36544.56   100.00  
   638     99  GlobalStep               -0.392367  36544.56   100.00  
   639     99  GlobalStep               -0.504074  36544.56   100.00  
   640     99  GlobalStep               -0.393097  36544.56   100.00  
   641     99  LocalStep                -0.391567  36544.56   100.00  
   642     99  GlobalStep               -0.393720  36544.56   100.00  
   643     99  GlobalStep               -0.392367  36544.56   100.00  
   644     99  GlobalStep               -0.392367  36544.56   100.00  
   645     99  GlobalStep               -0.406324  36544.56   100.00  
   646     99  GlobalStep               -0.361825  36544.56   100.00  
   647     99  LocalStep                -0.390617  36544.56   100.00  
   648     99  GlobalStep               -0.389744  36544.56   100.00  
   649     99  GlobalStep               -0.392367  36544.56   100.00  
   650     99  GlobalStep               -0.392367  36544.56   100.00  
   651     99  GlobalStep               -0.424057  36544.56   100.00  
   652     99  GlobalStep               -0.384540  36544.56   100.00  
   653     99  LocalStep                -0.392367  36544.56   100.00  
   654     99  GlobalStep               -0.358382  36544.56   100.00  
   655     99  GlobalStep               -0.392367  36544.56   100.00  
   656     99  GlobalStep               -0.392367  36544.56   100.00  
   657     99  GlobalStep               -0.441021  36544.56   100.00  
   658     99  GlobalStep               -0.411064  36544.56   100.00  
   659     99  LocalStep                -0.393397  36544.56   100.00  
   660     99  GlobalStep               -0.392367  36544.56   100.00  
   661     99  GlobalStep               -0.288917  36544.56   100.00  
   662     99  GlobalStep               -0.350820  36544.56   100.00  
   663     99  GlobalStep               -0.395401  36544.56   100.00  
   664     99  GlobalStep               -0.367120  36544.56   100.00  
   665     99  LocalStep                -0.387304  36544.56   100.00  
   666     99  GlobalStep               -0.392367  36544.56   100.00  
   667     99  GlobalStep               -0.362354  36544.56   100.00  
   668     99  GlobalStep               -0.392367  36544.56   100.00  
   669     99  GlobalStep               -0.397043  36544.56   100.00  
   670     99  GlobalStep               -0.262232  36544.56   100.00  
   671     99  LocalStep                -0.353709  36544.56   100.00  
   672     99  GlobalStep               -0.392367  36544.56   100.00  
   673     99  GlobalStep               -0.392367  36544.56   100.00  
Summary: iters 674 evals 500 noisy_evals 172 cycles  99 opt_time 36544.56 tot_time 36544.56 obj        -0.539959 gap 100.00
Val: -0.5399589487
X: 

[1.           1.           0.0234401215 0.8830420589 0.0484734429
 1.           0.8925000813 0.0779454436 0.081179412  0.0559931715
 0.963442057  0.9954967734 1.          ]


Itercount: 674
Evalcount: 500
Fast_evalcount: 172
