# Supplementary material for: Black-box and surrogate optimization for tuning spiking neural models of striatum plasticity
Source: Front Neuroinform. 2022 Oct 20;16:1017222. doi: 10.3389/fninf.2022.1017222 (PMC9630480; doi:10.3389/fninf.2022.1017222)
Supplement: Supplementary file 1 [file Data_Sheet_1.ZIP › SHARED_DATA_TuningSpiking/RBFOpt/600FE_Slim/NRBF_Slm_600_8.txt]

  Iter  Cycle  Action             Objective value      Time      Gap
  ----  -----  ------             ---------------      ----      ---
     0      0  Initialization           -0.387352~   741.59   100.00  
     0      0  Initialization           -0.389410~   741.59   100.00  
     0      0  Initialization           -0.225296~   741.59   100.00  
     0      0  Initialization           -0.225296~   741.59   100.00  
     0      0  Initialization           -0.228916~   741.59   100.00  
     0      0  Initialization           -0.387352~   741.59   100.00  
     0      0  Initialization           -0.404635~   741.59   100.00 *
     0      0  Initialization           -0.225296~   741.59   100.00  
     0      0  Initialization           -0.336617~   741.59   100.00  
     0      0  Initialization           -0.387352~   741.59   100.00  
     0      0  Initialization           -0.225296~   741.59   100.00  
     0      0  Initialization           -0.387352~   741.59   100.00  
     0      0  Initialization           -0.233307~   741.59   100.00  
     0      0  Initialization           -0.375814~   741.59   100.00  
     0      0  Initialization           -0.335682~   741.59   100.00  
     2     15  GlobalStep               -0.028392~  1921.34   100.00  
    11     16  GlobalStep               -0.223025~  1959.76   100.00  
    25     16  GlobalStep               -0.081612~  2006.37   100.00  
    29     16  GlobalStep               -0.028392~  2023.78   100.00  
    30     16  GlobalStep               -0.039837~  2032.95   100.00  
    31     16  GlobalStep               -0.234031~  2036.86   100.00  
    32     16  GlobalStep               -0.046402~  2039.41   100.00  
    36     17  GlobalStep               -0.198313~  2058.55   100.00  
    37     17  GlobalStep               -0.251188~  2060.04   100.00  
    39     17  GlobalStep               -0.166987~  2072.02   100.00  
    42     17  GlobalStep               -0.082146~  2083.21   100.00  
    46     17  GlobalStep               -0.155493~  2105.48   100.00  
    47     17  GlobalStep               -0.122012~  2107.14   100.00  
    48     18  LocalStep                -0.225296~  2108.30   100.00  
    49     18  GlobalStep               -0.231655~  2109.99   100.00  
    51     18  GlobalStep               -0.273619~  2117.31   100.00  
    53     18  GlobalStep               -0.171127~  2128.15   100.00  
    54     18  GlobalStep               -0.268200~  2130.16   100.00  
    55     18  GlobalStep               -0.275091~  2133.65   100.00  
    56     19  RefinementStep           -0.295223~  2135.14   100.00  
    57     19  GlobalStep               -0.256978~  2141.05   100.00  
    59     19  GlobalStep               -0.271889~  2147.94   100.00  
    61     19  GlobalStep               -0.237508~  2153.76   100.00  
    63     19  GlobalStep               -0.091670~  2167.28   100.00  
    64     19  GlobalStep               -0.266925~  2168.63   100.00  
    65     19  GlobalStep               -0.225296~  2169.91   100.00  
    66     20  GlobalStep               -0.265124~  2171.25   100.00  
    67     20  GlobalStep               -0.263124~  2173.32   100.00  
    68     20  GlobalStep               -0.225296~  2174.69   100.00  
    69     20  GlobalStep               -0.065194~  2185.17   100.00  
    71     20  GlobalStep               -0.288763~  2186.95   100.00  
    72     20  LocalStep                -0.303969~  2195.00   100.00  
    73     21  LocalStep                -0.243598~  2196.44   100.00  
    74     21  LocalStep                -0.288917~  2199.62   100.00  
    75     21  LocalStep                -0.301016~  2201.76   100.00  
    76     21  LocalStep                -0.225296~  2205.84   100.00  
    77     21  GlobalStep               -0.264678~  2207.38   100.00  
    80     21  GlobalStep               -0.238096~  2221.65   100.00  
    81     22  GlobalStep               -0.245032~  2223.89   100.00  
    82     22  GlobalStep               -0.230805~  2231.11   100.00  
    83     22  GlobalStep               -0.225152~  2232.67   100.00  
    84     22  GlobalStep               -0.228724~  2234.53   100.00  
    85     22  GlobalStep               -0.284018~  2248.41   100.00  
    86     22  GlobalStep               -0.225296~  2251.29   100.00  
    87     23  GlobalStep               -0.233284~  2258.02   100.00  
    88     23  GlobalStep               -0.230397~  2263.08   100.00  
    89     23  GlobalStep               -0.285652~  2267.73   100.00  
    90     23  GlobalStep               -0.239773~  2269.48   100.00  
    91     23  GlobalStep               -0.237412~  2272.77   100.00  
    92     23  LocalStep                -0.235669~  2274.71   100.00  
    93     24  LocalStep                -0.231674~  2303.75   100.00  
    95     24  LocalStep                -0.225296~  2364.73   100.00  
   114     24  GlobalStep               -0.285436~  3490.96   100.00  
   125     24  GlobalStep               -0.232549~  3532.79   100.00  
   133     24  GlobalStep               -0.220667~  3626.38   100.00  
   135     24  LocalStep                -0.222289~  3646.47   100.00  
   138     25  GlobalStep               -0.229017~  3669.10   100.00  
   139     25  GlobalStep               -0.492409   9218.85   100.00 *
   140     25  GlobalStep               -0.400287   9218.85   100.00  
   141     25  LocalStep                -0.274373~  9218.85   100.00  
   142     25  LocalStep                -0.404797   9218.85   100.00  
   143     25  GlobalStep               -0.385222~  9218.85   100.00  
   144     25  GlobalStep               -0.392554   9218.85   100.00  
   145     25  GlobalStep               -0.439907   9218.85   100.00  
   146     25  GlobalStep               -0.497384   9218.85   100.00 *
   147     25  GlobalStep               -0.424253   9218.85   100.00  
   148     25  GlobalStep               -0.242588   9218.85   100.00  
   149     25  GlobalStep               -0.302233   9218.86   100.00  
   150     25  GlobalStep               -0.390522   9218.86   100.00  
   151     25  GlobalStep               -0.385838~  9218.86   100.00  
   152     25  LocalStep                -0.392139   9218.86   100.00  
   153     25  GlobalStep               -0.391857   9218.86   100.00  
   154     25  GlobalStep               -0.392981   9218.86   100.00  
   155     25  GlobalStep               -0.351508   9218.86   100.00  
   156     25  GlobalStep               -0.392765   9218.86   100.00  
   157     25  LocalStep                -0.392120   9218.86   100.00  
   158     25  GlobalStep               -0.391974   9218.86   100.00  
   159     25  GlobalStep               -0.392367   9218.86   100.00  
   160     25  GlobalStep               -0.411706   9218.86   100.00  
   161     25  GlobalStep               -0.306021   9218.86   100.00  
   162     25  GlobalStep               -0.225296~  9218.86   100.00  
   163     25  GlobalStep               -0.389550   9218.86   100.00  
   164     25  GlobalStep               -0.387282   9218.86   100.00  
   165     25  GlobalStep               -0.329225   9218.86   100.00  
   166     25  GlobalStep               -0.387782   9218.86   100.00  
   167     25  RefinementStep           -0.381208   9218.86   100.00  
   168     25  GlobalStep               -0.392367   9218.86   100.00  
   169     25  GlobalStep               -0.392418   9218.86   100.00  
   170     25  GlobalStep               -0.392367   9218.86   100.00  
   171     25  GlobalStep               -0.392367   9218.86   100.00  
   172     25  GlobalStep               -0.378566   9218.86   100.00  
   173     25  LocalStep                -0.390291   9218.86   100.00  
   174     25  GlobalStep               -0.391089   9218.86   100.00  
   175     25  GlobalStep               -0.392367   9218.86   100.00  
   176     25  GlobalStep               -0.392273   9218.86   100.00  
   177     25  GlobalStep               -0.419368   9218.86   100.00  
   178     25  LocalStep                -0.389521   9218.86   100.00  
   179     25  GlobalStep               -0.393974   9218.86   100.00  
   180     25  LocalStep                -0.305539   9218.86   100.00  
   181     25  GlobalStep               -0.327402   9218.86   100.00  
   182     25  GlobalStep               -0.225296~  9218.86   100.00  
   183     25  GlobalStep               -0.373284~  9218.86   100.00  
   184     25  GlobalStep               -0.225296~  9218.86   100.00  
   185     25  GlobalStep               -0.225296~  9218.86   100.00  
   186     25  LocalStep                -0.225296~  9218.86   100.00  
   187     25  GlobalStep               -0.224636~  9218.86   100.00  
   188     25  GlobalStep               -0.500346   9218.86   100.00 *
   189     25  GlobalStep               -0.252992   9218.86   100.00  
   190     25  LocalStep                -0.239028~  9218.86   100.00  
   191     25  GlobalStep               -0.305501   9218.86   100.00  
   192     25  GlobalStep               -0.228163~  9218.86   100.00  
   193     25  GlobalStep               -0.483461   9218.86   100.00  
   194     25  GlobalStep               -0.334121   9218.86   100.00  
   195     25  LocalStep                -0.466747   9218.86   100.00  
   196     25  GlobalStep               -0.241196   9218.86   100.00  
   197     25  GlobalStep               -0.307645   9218.86   100.00  
   199     25  GlobalStep               -0.362113   9218.86   100.00  
   200     25  Switching to accurate mode           9218.86
   200     25  GlobalStep               -0.372257   9218.86   100.00  
   201     25  GlobalStep               -0.390507   9218.86   100.00  
   202     25  GlobalStep               -0.314792   9218.86   100.00  
   203     25  GlobalStep               -0.406124   9218.86   100.00  
   204     25  GlobalStep               -0.341198   9218.86   100.00  
   205     25  LocalStep                -0.250444   9218.86   100.00  
   206     25  LocalStep                -0.338912   9218.86   100.00  
   207     25  GlobalStep               -0.396108   9218.86   100.00  
   208     25  GlobalStep               -0.392367   9218.86   100.00  
   209     25  GlobalStep               -0.364083   9218.86   100.00  
   210     25  GlobalStep               -0.331492   9218.87   100.00  
   211     25  GlobalStep               -0.379936   9218.87   100.00  
   212     25  GlobalStep               -0.392367   9218.87   100.00  
   213     25  GlobalStep               -0.395591   9218.87   100.00  
   214     25  GlobalStep               -0.392367   9218.87   100.00  
   215     25  GlobalStep               -0.392367   9218.87   100.00  
   216     25  GlobalStep               -0.392367   9218.87   100.00  
   217     25  GlobalStep               -0.398121   9218.87   100.00  
   218     25  LocalStep                -0.394023   9218.87   100.00  
   219     25  GlobalStep               -0.362276   9218.87   100.00  
   220     25  GlobalStep               -0.384187   9218.87   100.00  
   221     25  GlobalStep               -0.389294   9218.87   100.00  
   222     25  GlobalStep               -0.392367   9218.87   100.00  
   223     25  GlobalStep               -0.389692   9218.87   100.00  
   224     25  GlobalStep               -0.392367   9218.87   100.00  
   225     25  LocalStep                -0.391948   9218.87   100.00  
   226     25  GlobalStep               -0.392367   9218.87   100.00  
   227     25  GlobalStep               -0.392367   9218.87   100.00  
   228     25  GlobalStep               -0.391017   9218.87   100.00  
   229     25  GlobalStep               -0.385816   9218.87   100.00  
   230     25  GlobalStep               -0.392367   9218.87   100.00  
   231     25  GlobalStep               -0.392367   9218.87   100.00  
   232     25  GlobalStep               -0.392367   9218.87   100.00  
   233     25  LocalStep                -0.392367   9218.87   100.00  
   234     40  LocalStep                -0.392367  14277.62   100.00  
   235     40  GlobalStep               -0.392367  14821.70   100.00  
   236     41  GlobalStep               -0.392367  14853.97   100.00  
   237     41  GlobalStep               -0.392367  14862.20   100.00  
   238     41  GlobalStep               -0.392367  14876.21   100.00  
   239     41  GlobalStep               -0.392367  14881.72   100.00  
   240     41  GlobalStep               -0.392367  14906.95   100.00  
   241     41  GlobalStep               -0.392367  14932.42   100.00  
   242     42  GlobalStep               -0.392367  14965.91   100.00  
   243     42  GlobalStep               -0.392563  14974.54   100.00  
   244     42  GlobalStep               -0.392367  14994.33   100.00  
   245     42  GlobalStep               -0.392367  15033.68   100.00  
   246     42  GlobalStep               -0.392517  15052.58   100.00  
   247     42  GlobalStep               -0.392367  15100.52   100.00  
   248     43  GlobalStep               -0.392367  15107.74   100.00  
   249     43  GlobalStep               -0.392367  15131.74   100.00  
   250     43  GlobalStep               -0.392367  15150.48   100.00  
   251     43  GlobalStep               -0.392367  15156.52   100.00  
   252     43  GlobalStep               -0.392367  15173.00   100.00  
   253     43  GlobalStep               -0.392367  15180.42   100.00  
   254     44  GlobalStep               -0.392367  15205.07   100.00  
   255     44  GlobalStep               -0.392367  15243.93   100.00  
   256     44  GlobalStep               -0.392367  15309.09   100.00  
   257     44  GlobalStep               -0.392367  15315.63   100.00  
   258     44  GlobalStep               -0.392367  15330.57   100.00  
   259     44  LocalStep                -0.384931  15357.52   100.00  
   260     45  GlobalStep               -0.390749  15381.47   100.00  
   261     45  GlobalStep               -0.392367  15445.65   100.00  
   262     45  GlobalStep               -0.392367  15457.35   100.00  
   263     45  GlobalStep               -0.388556  15468.04   100.00  
   264     45  LocalStep                -0.392367  15485.95   100.00  
   265     45  LocalStep                -0.423098  15524.28   100.00  
   266     46  GlobalStep               -0.390046  15531.90   100.00  
   267     46  LocalStep                -0.408406  15645.98   100.00  
   268     46  GlobalStep               -0.390590  15654.49   100.00  
   269     46  LocalStep                -0.393965  15663.74   100.00  
   270     46  GlobalStep               -0.392367  15671.10   100.00  
   271     46  GlobalStep               -0.392367  15678.14   100.00  
   272     46  GlobalStep               -0.392367  15678.14   100.00  
   273     46  GlobalStep               -0.389669  15678.14   100.00  
   274     47  GlobalStep               -0.371488  15742.27   100.00  
   275     47  GlobalStep               -0.411293  15922.83   100.00  
   276     47  GlobalStep               -0.402979  15967.49   100.00  
   277     47  GlobalStep               -0.385013  16005.03   100.00  
   278     48  GlobalStep               -0.450982  16012.40   100.00  
   279     48  GlobalStep               -0.412496  16012.40   100.00  
   280     48  GlobalStep               -0.412344  16031.50   100.00  
   281     48  GlobalStep               -0.420913  16039.27   100.00  
   282     48  GlobalStep               -0.425245  16046.99   100.00  
   283     48  GlobalStep               -0.428301  16054.45   100.00  
   284     49  GlobalStep               -0.384422  16061.97   100.00  
   285     49  LocalStep                -0.350769  16072.91   100.00  
   286     49  GlobalStep               -0.268693  16101.31   100.00  
   287     49  GlobalStep               -0.449583  16109.14   100.00  
   288     49  GlobalStep               -0.423784  16117.27   100.00  
   289     49  GlobalStep               -0.344601  16127.12   100.00  
   290     49  GlobalStep               -0.404960  16127.12   100.00  
   291     50  GlobalStep               -0.320430  20447.40   100.00  
   292     50  GlobalStep               -0.232483  20447.40   100.00  
   293     50  GlobalStep               -0.292902  20447.40   100.00  
   294     50  GlobalStep               -0.391735  20447.40   100.00  
   295     50  GlobalStep               -0.374248  20447.40   100.00  
   296     50  LocalStep                -0.385517  20447.40   100.00  
   297     50  GlobalStep               -0.505716  20447.40   100.00 *
   298     50  GlobalStep               -0.443415  20447.40   100.00  
   299     50  GlobalStep               -0.218769  20447.40   100.00  
   300     50  GlobalStep               -0.246645  20447.40   100.00  
   301     50  GlobalStep               -0.308736  20447.40   100.00  
   302     50  LocalStep                -0.451200  20447.40   100.00  
   303     50  GlobalStep               -0.385833  20447.40   100.00  
   304     50  GlobalStep               -0.280757  20447.40   100.00  
   305     50  GlobalStep               -0.312025  20447.41   100.00  
   306     50  GlobalStep               -0.392367  20447.41   100.00  
   307     50  GlobalStep               -0.392367  20447.41   100.00  
   308     50  LocalStep                -0.304647  20447.41   100.00  
   309     50  GlobalStep               -0.309476  20447.41   100.00  
   310     50  GlobalStep               -0.252158  20447.41   100.00  
   311     50  GlobalStep               -0.410775  20447.41   100.00  
   312     50  GlobalStep               -0.413871  20447.41   100.00  
   313     50  GlobalStep               -0.392367  20447.41   100.00  
   314     50  LocalStep                -0.403997  20447.41   100.00  
   315     50  GlobalStep               -0.481277  20447.41   100.00  
   316     50  GlobalStep               -0.374543  20447.41   100.00  
   317     50  GlobalStep               -0.390281  20447.41   100.00  
   318     50  GlobalStep               -0.215248  20447.41   100.00  
   319     50  GlobalStep               -0.215248  20447.41   100.00  
   320     50  LocalStep                -0.347224  20447.41   100.00  
   321     50  GlobalStep               -0.392097  20447.41   100.00  
   322     50  GlobalStep               -0.491212  20447.41   100.00  
   323     50  GlobalStep               -0.479013  20447.41   100.00  
   324     50  GlobalStep               -0.392367  20447.41   100.00  
   325     50  GlobalStep               -0.392369  20447.41   100.00  
   326     50  LocalStep                -0.549376  20447.41   100.00 *
   327     50  GlobalStep               -0.503310  20447.41   100.00  
   328     50  GlobalStep               -0.507890  20447.41   100.00  
   329     50  GlobalStep               -0.343607  20447.41   100.00  
   330     50  GlobalStep               -0.392434  20447.41   100.00  
   331     50  GlobalStep               -0.380894  20447.41   100.00  
   332     50  LocalStep                -0.384922  20447.41   100.00  
   333     50  GlobalStep               -0.446415  20447.41   100.00  
   334     50  GlobalStep               -0.426660  20447.41   100.00  
   335     50  GlobalStep               -0.414230  20447.41   100.00  
   336     50  GlobalStep               -0.345058  20447.41   100.00  
   337     50  GlobalStep               -0.392367  20447.41   100.00  
   338     50  LocalStep                -0.282323  20447.41   100.00  
   339     50  GlobalStep               -0.261568  20447.41   100.00  
   340     50  GlobalStep               -0.286364  20447.41   100.00  
   341     50  GlobalStep               -0.496674  20447.41   100.00  
   342     50  GlobalStep               -0.392367  20447.41   100.00  
   343     50  GlobalStep               -0.392367  20447.41   100.00  
   344     50  LocalStep                -0.375247  20447.41   100.00  
   345     50  GlobalStep               -0.298115  20447.41   100.00  
   346     50  GlobalStep               -0.281790  20447.41   100.00  
   347     50  GlobalStep               -0.274252  20447.41   100.00  
   348     50  LocalStep                -0.286501  20447.41   100.00  
   349     50  GlobalStep               -0.312907  20447.41   100.00  
   350     50  GlobalStep               -0.298668  20447.41   100.00  
   351     50  GlobalStep               -0.360442  20447.41   100.00  
   352     50  LocalStep                -0.262756  20447.41   100.00  
   353     50  GlobalStep               -0.268492  20447.41   100.00  
   354     50  GlobalStep               -0.307632  20447.41   100.00  
   355     50  GlobalStep               -0.409259  20447.41   100.00  
   356     50  GlobalStep               -0.264367  20447.41   100.00  
   357     50  GlobalStep               -0.302720  20447.41   100.00  
   358     50  GlobalStep               -0.400131  20447.41   100.00  
   359     50  GlobalStep               -0.215248  20447.41   100.00  
   360     50  GlobalStep               -0.250899  20447.41   100.00  
   361     50  GlobalStep               -0.406742  20447.41   100.00  
   362     50  GlobalStep               -0.318110  20447.41   100.00  
   363     50  GlobalStep               -0.272951  20447.41   100.00  
   364     50  GlobalStep               -0.344462  20447.41   100.00  
   365     50  LocalStep                -0.215248  20447.41   100.00  
   366     50  GlobalStep               -0.449227  20447.41   100.00  
   367     50  GlobalStep               -0.259821  20447.41   100.00  
   368     50  LocalStep                -0.215248  20447.41   100.00  
   369     50  GlobalStep               -0.291872  20447.41   100.00  
   370     50  GlobalStep               -0.430185  20447.42   100.00  
   371     50  LocalStep                -0.415967  20447.42   100.00  
   372     50  GlobalStep               -0.442987  20447.42   100.00  
   373     50  GlobalStep               -0.466250  20447.42   100.00  
   374     50  GlobalStep               -0.276454  20447.42   100.00  
   375     50  LocalStep                -0.582561  20447.42   100.00 *
   376     50  GlobalStep               -0.447883  20447.42   100.00  
   377     50  GlobalStep               -0.526543  20447.42   100.00  
   378     50  GlobalStep               -0.442909  20447.42   100.00  
   379     50  GlobalStep               -0.438038  20447.42   100.00  
   380     50  LocalStep                -0.518964  20447.42   100.00  
   381     50  GlobalStep               -0.244095  20447.42   100.00  
   382     50  LocalStep                -0.473276  20447.42   100.00  
   383     50  RefinementStep           -0.495726  20447.42   100.00  
   384     50  GlobalStep               -0.554111  20447.42   100.00  
   385     65  GlobalStep               -0.392367  25124.12   100.00  
   386     65  GlobalStep               -0.392367  25167.04   100.00  
   387     66  GlobalStep               -0.392367  25232.65   100.00  
   388     66  GlobalStep               -0.392367  25338.32   100.00  
   389     66  GlobalStep               -0.392367  25352.10   100.00  
   390     66  GlobalStep               -0.392367  25396.25   100.00  
   391     66  GlobalStep               -0.392367  25425.80   100.00  
   392     66  GlobalStep               -0.392367  25664.21   100.00  
   393     67  GlobalStep               -0.392367  25693.45   100.00  
   394     67  GlobalStep               -0.392367  25707.63   100.00  
   395     67  GlobalStep               -0.392367  25798.56   100.00  
   396     67  GlobalStep               -0.392367  25813.37   100.00  
   397     67  GlobalStep               -0.392367  25835.84   100.00  
   398     67  GlobalStep               -0.392367  25849.82   100.00  
   399     68  GlobalStep               -0.392994  25867.36   100.00  
   400     68  GlobalStep               -0.392367  25935.17   100.00  
   401     68  GlobalStep               -0.392367  26046.81   100.00  
   402     68  GlobalStep               -0.392367  26127.28   100.00  
   403     68  GlobalStep               -0.392367  26221.91   100.00  
   404     68  GlobalStep               -0.392367  26236.47   100.00  
   405     69  GlobalStep               -0.392367  26335.68   100.00  
   406     69  GlobalStep               -0.408823  26382.94   100.00  
   407     69  GlobalStep               -0.387756  26398.26   100.00  
   408     69  GlobalStep               -0.392367  26468.08   100.00  
   409     69  GlobalStep               -0.392367  26484.68   100.00  
   410     69  GlobalStep               -0.392367  26527.45   100.00  
   411     70  GlobalStep               -0.392367  26542.68   100.00  
   412     70  GlobalStep               -0.392367  26609.80   100.00  
   413     70  GlobalStep               -0.392367  26625.64   100.00  
   414     70  GlobalStep               -0.392367  26672.42   100.00  
   415     70  GlobalStep               -0.391918  26752.93   100.00  
   416     70  GlobalStep               -0.391045  26768.83   100.00  
   417     71  GlobalStep               -0.392367  26784.41   100.00  
   418     71  GlobalStep               -0.392367  26784.41   100.00  
   419     71  GlobalStep               -0.392367  26822.98   100.00  
   420     71  GlobalStep               -0.392367  26851.01   100.00  
   421     71  GlobalStep               -0.343013  26951.37   100.00  
   422     71  GlobalStep               -0.392367  26967.57   100.00  
   423     71  GlobalStep               -0.415805  26967.57   100.00  
   424     72  LocalStep                -0.504613  26984.14   100.00  
   425     72  GlobalStep               -0.392367  27001.39   100.00  
   426     72  GlobalStep               -0.392367  27001.39   100.00  
   427     72  GlobalStep               -0.391937  27034.31   100.00  
   428     72  GlobalStep               -0.392367  27034.31   100.00  
   429     72  LocalStep                -0.506199  27034.31   100.00  
   430     73  GlobalStep               -0.392367  27083.74   100.00  
   431     73  LocalStep                -0.530102  27179.78   100.00  
   432     73  GlobalStep               -0.579283  27386.65   100.00  
   433     73  GlobalStep               -0.568331  27421.09   100.00  
   434     73  RefinementStep           -0.599655  27482.74   100.00 *
   435     73  GlobalStep               -0.634786  27570.25   100.00 *
   436     74  GlobalStep               -0.607833  27588.45   100.00  
   437     74  LocalStep                -0.512241  27607.37   100.00  
   438     74  LocalStep                -0.599981  27607.37   100.00  
   439     74  GlobalStep               -0.606031  27645.90   100.00  
   440     74  GlobalStep               -0.380533  27664.71   100.00  
   441     74  GlobalStep               -0.588355  27696.31   100.00  
   442     75  GlobalStep               -0.556631  27714.62   100.00  
   443     75  LocalStep                -0.595241  27740.88   100.00  
   444     75  GlobalStep               -0.281948  27760.09   100.00  
   445     75  GlobalStep               -0.622258  27760.09   100.00  
   446     75  GlobalStep               -0.581131  27798.96   100.00  
   447     75  GlobalStep               -0.584674  27818.41   100.00  
   448     76  LocalStep                -0.588760  27848.21   100.00  
   449     76  AdjLocalStep             -0.486117  27867.27   100.00  
   450     76  GlobalStep               -0.613914  27867.27   100.00  
   451     76  LocalStep                -0.591182  27906.25   100.00  
   452     76  GlobalStep               -0.584416  27953.86   100.00  
   453     76  GlobalStep               -0.620008  27996.13   100.00  
   454     77  GlobalStep               -0.591383  28015.18   100.00  
   455     77  LocalStep                -0.587390  28035.52   100.00  
   456     77  GlobalStep               -0.580550  28035.52   100.00  
   457     77  LocalStep                -0.538514  28118.67   100.00  
   458     77  GlobalStep               -0.622831  28162.59   100.00  
   459     77  GlobalStep               -0.238857  28181.89   100.00  
   460     77  GlobalStep               -0.578732  28181.89   100.00  
   461     78  LocalStep                -0.594172  28201.24   100.00  
   462     78  GlobalStep               -0.616532  28251.07   100.00  
   463     78  GlobalStep               -0.616030  28296.46   100.00  
   464     78  GlobalStep               -0.520060  28316.80   100.00  
   465     78  GlobalStep               -0.635824  28316.81   100.00 *
   466     78  LocalStep                -0.598588  28336.28   100.00  
   467     79  GlobalStep               -0.578832  28376.24   100.00  
   468     79  LocalStep                -0.587041  28402.26   100.00  
   469     79  GlobalStep               -0.603409  28423.53   100.00  
   470     79  GlobalStep               -0.601953  28452.75   100.00  
   471     79  GlobalStep               -0.613325  28475.01   100.00  
   472     80  GlobalStep               -0.584968  28506.60   100.00  
   473     80  GlobalStep               -0.616568  28527.35   100.00  
   474     80  LocalStep                -0.588932  28548.51   100.00  
   475     80  GlobalStep               -0.588515  28574.13   100.00  
   476     80  GlobalStep               -0.636304  28595.15   100.00 *
   477     80  GlobalStep               -0.567454  28615.62   100.00  
   478     81  GlobalStep               -0.628847  28709.65   100.00  
   479     81  AdjLocalStep             -0.608391  28760.07   100.00  
   480     81  GlobalStep               -0.618151  28789.52   100.00  
   481     81  GlobalStep               -0.392367  30705.38   100.00  
   482     81  GlobalStep               -0.392367  30755.77   100.00  
   483     81  GlobalStep               -0.392367  30821.45   100.00  
   484     82  GlobalStep               -0.392367  31119.81   100.00  
   485     82  GlobalStep               -0.392367  31151.88   100.00  
   486     82  GlobalStep               -0.392367  31182.28   100.00  
   487     82  GlobalStep               -0.392155  31297.57   100.00  
   488     82  GlobalStep               -0.392367  31342.64   100.00  
   489     82  GlobalStep               -0.392367  31805.87   100.00  
   490     83  GlobalStep               -0.392367  31826.98   100.00  
   491     83  GlobalStep               -0.391596  31850.15   100.00  
   492     83  GlobalStep               -0.392367  31990.90   100.00  
   493     83  GlobalStep               -0.392367  32135.94   100.00  
   494     83  GlobalStep               -0.392367  32157.98   100.00  
   495     83  GlobalStep               -0.392367  32179.79   100.00  
   496     84  GlobalStep               -0.584904  32345.82   100.00  
   497     84  GlobalStep               -0.381188  32368.73   100.00  
   498     84  GlobalStep               -0.392367  32452.08   100.00  
   499     84  GlobalStep               -0.580927  32475.30   100.00  
   500     84  GlobalStep               -0.392367  32497.59   100.00  
   501     84  GlobalStep               -0.392367  32497.59   100.00  
   502     85  GlobalStep               -0.392367  32541.62   100.00  
   503     85  GlobalStep               -0.392367  32584.90   100.00  
   504     85  GlobalStep               -0.392367  32607.69   100.00  
   505     85  AdjLocalStep             -0.645996  32607.69   100.00 *
   506     85  GlobalStep               -0.292318  32654.33   100.00  
   507     85  LocalStep                -0.353629  32704.28   100.00  
   508     86  GlobalStep               -0.620849  32728.04   100.00  
   509     86  LocalStep                -0.591101  32871.78   100.00  
   510     86  GlobalStep               -0.215248  32963.92   100.00  
   511     86  GlobalStep               -0.392367  33074.84   100.00  
   512     86  GlobalStep               -0.392367  33099.31   100.00  
   513     86  GlobalStep               -0.392367  33099.31   100.00  
   514     86  GlobalStep               -0.392367  33099.31   100.00  
   515     87  GlobalStep               -0.634770  33219.87   100.00  
   516     87  GlobalStep               -0.294933  33255.11   100.00  
   517     87  GlobalStep               -0.389396  33300.74   100.00  
   518     87  GlobalStep               -0.602279  33344.04   100.00  
   519     87  GlobalStep               -0.392367  33368.33   100.00  
   520     88  GlobalStep               -0.392367  33393.26   100.00  
   521     88  LocalStep                -0.590969  33419.36   100.00  
   522     88  GlobalStep               -0.392367  33523.11   100.00  
   523     88  GlobalStep               -0.344817  33561.68   100.00  
   524     88  GlobalStep               -0.392367  33587.61   100.00  
   525     88  GlobalStep               -0.625837  33587.61   100.00  
   526     89  GlobalStep               -0.392367  33656.99   100.00  
   527     89  GlobalStep               -0.392367  33683.84   100.00  
   528     89  GlobalStep               -0.392367  33683.84   100.00  
   529     89  LocalStep                -0.593854  33683.84   100.00  
   530     89  GlobalStep               -0.612894  33683.84   100.00  
   531     89  GlobalStep               -0.595166  33683.84   100.00  
   532     90  LocalStep                -0.356914  33813.95   100.00  
   533     90  GlobalStep               -0.598831  33860.88   100.00  
   534     90  LocalStep                -0.420096  33919.31   100.00  
   535     90  GlobalStep               -0.615222  33948.75   100.00  
   536     90  GlobalStep               -0.392367  33987.54   100.00  
   537     90  GlobalStep               -0.382451  34013.83   100.00  
   538     90  AdjLocalStep             -0.591894  34013.83   100.00  
   539     91  GlobalStep               -0.392367  34067.82   100.00  
   540     91  GlobalStep               -0.392367  34096.09   100.00  
   541     91  GlobalStep               -0.389665  34096.09   100.00  
   542     91  LocalStep                -0.588627  34096.09   100.00  
   543     91  GlobalStep               -0.607538  34181.21   100.00  
   544     92  GlobalStep               -0.616342  34265.64   100.00  
   545     92  GlobalStep               -0.499380  34294.04   100.00  
   546     92  GlobalStep               -0.399386  34323.05   100.00  
   547     92  GlobalStep               -0.625146  34323.05   100.00  
   548     92  GlobalStep               -0.583340  34444.74   100.00  
   549     92  LocalStep                -0.462722  34579.57   100.00  
   550     93  GlobalStep               -0.266340  34609.28   100.00  
   551     93  GlobalStep               -0.608579  34609.28   100.00  
   552     93  LocalStep                -0.296121  34667.59   100.00  
   553     93  RefinementStep           -0.595978  34700.73   100.00  
   554     93  GlobalStep               -0.586880  34734.81   100.00  
   555     93  GlobalStep               -0.252265  34793.32   100.00  
   556     93  GlobalStep               -0.631917  39436.03   100.00  
   557     93  GlobalStep               -0.594162  39436.03   100.00  
   558     93  GlobalStep               -0.622137  39436.03   100.00  
   559     93  LocalStep                -0.617100  39436.03   100.00  
   560     93  GlobalStep               -0.633322  39436.03   100.00  
   561     93  GlobalStep               -0.523917  39436.03   100.00  
   562     93  LocalStep                -0.248984  39436.03   100.00  
   563     93  GlobalStep               -0.221940  39436.03   100.00  
   564     93  GlobalStep               -0.384330  39436.03   100.00  
   565     93  GlobalStep               -0.390794  39436.03   100.00  
   566     93  LocalStep                -0.692765  39436.03   100.00 *
   567     93  GlobalStep               -0.303436  39436.03   100.00  
   568     93  GlobalStep               -0.305022  39436.03   100.00  
   569     93  GlobalStep               -0.537581  39436.03   100.00  
   570     93  GlobalStep               -0.407768  39436.03   100.00  
   571     93  LocalStep                -0.304775  39436.04   100.00  
   572     93  GlobalStep               -0.230676  39436.04   100.00  
   573     93  GlobalStep               -0.492252  39436.04   100.00  
   574     93  GlobalStep               -0.521374  39436.04   100.00  
   575     93  LocalStep                -0.631267  39436.04   100.00  
   576     93  GlobalStep               -0.335162  39436.04   100.00  
   577     93  GlobalStep               -0.637267  39436.04   100.00  
   578     93  GlobalStep               -0.403349  39436.04   100.00  
   579     93  LocalStep                -0.691987  39436.04   100.00  
   580     93  GlobalStep               -0.231412  39436.04   100.00  
   581     93  GlobalStep               -0.392367  39436.04   100.00  
   582     93  GlobalStep               -0.248481  39436.04   100.00  
   583     93  GlobalStep               -0.659052  39436.04   100.00  
   584     93  GlobalStep               -0.325714  39436.04   100.00  
   585     93  LocalStep                -0.260849  39436.04   100.00  
   586     93  GlobalStep               -0.316711  39436.04   100.00  
   587     93  GlobalStep               -0.389054  39436.04   100.00  
   588     93  GlobalStep               -0.431275  39436.04   100.00  
   589     93  GlobalStep               -0.460050  39436.04   100.00  
   590     93  GlobalStep               -0.342671  39436.04   100.00  
   591     93  LocalStep                -0.652849  39436.04   100.00  
   592     93  GlobalStep               -0.371519  39436.04   100.00  
   593     93  GlobalStep               -0.235092  39436.04   100.00  
   594     93  GlobalStep               -0.403193  39436.04   100.00  
   595     93  GlobalStep               -0.588824  39436.04   100.00  
   596     93  GlobalStep               -0.480647  39436.04   100.00  
   597     93  LocalStep                -0.443582  39436.04   100.00  
   598     93  GlobalStep               -0.392367  39436.04   100.00  
   599     93  GlobalStep               -0.392367  39436.04   100.00  
   600     93  GlobalStep               -0.297907  39436.04   100.00  
   601     93  GlobalStep               -0.376581  39436.04   100.00  
   602     93  GlobalStep               -0.479706  39436.04   100.00  
   603     93  LocalStep                -0.405681  39436.04   100.00  
   604     93  GlobalStep               -0.392367  39436.04   100.00  
   605     93  GlobalStep               -0.652563  39436.04   100.00  
   606     93  GlobalStep               -0.218806  39436.04   100.00  
   607     93  GlobalStep               -0.524680  39436.04   100.00  
   608     93  GlobalStep               -0.622647  39436.04   100.00  
   609     93  LocalStep                -0.255172  39436.04   100.00  
   610     93  GlobalStep               -0.392367  39436.04   100.00  
   611     93  GlobalStep               -0.582139  39436.04   100.00  
   612     93  GlobalStep               -0.478815  39436.04   100.00  
   613     93  GlobalStep               -0.630060  39436.04   100.00  
   614     93  GlobalStep               -0.415369  39436.04   100.00  
   615     93  LocalStep                -0.661009  39436.04   100.00  
   616     93  GlobalStep               -0.392367  39436.04   100.00  
   617     93  GlobalStep               -0.358269  39436.04   100.00  
   618     93  GlobalStep               -0.244267  39436.04   100.00  
   619     93  GlobalStep               -0.635075  39436.04   100.00  
   620     93  GlobalStep               -0.354065  39436.04   100.00  
   621     93  LocalStep                -0.428672  39436.04   100.00  
   622     93  GlobalStep               -0.390550  39436.04   100.00  
   623     93  GlobalStep               -0.215248  39436.04   100.00  
   624     93  GlobalStep               -0.625426  39436.04   100.00  
   625     93  GlobalStep               -0.611906  39436.04   100.00  
   626     93  GlobalStep               -0.550865  39436.04   100.00  
   627     93  LocalStep                -0.653270  39436.04   100.00  
   628     93  GlobalStep               -0.215248  39436.04   100.00  
   629     93  GlobalStep               -0.308961  39436.04   100.00  
   630     93  GlobalStep               -0.290782  39436.04   100.00  
   631     93  GlobalStep               -0.670937  39436.04   100.00  
   632     93  GlobalStep               -0.503892  39436.04   100.00  
   633     93  LocalStep                -0.483701  39436.04   100.00  
   634     93  GlobalStep               -0.392367  39436.04   100.00  
   635     93  GlobalStep               -0.392367  39436.04   100.00  
   636     93  GlobalStep               -0.292935  39436.04   100.00  
   637     93  GlobalStep               -0.277451  39436.04   100.00  
   638     93  GlobalStep               -0.403480  39436.04   100.00  
   639     93  LocalStep                -0.742078  39436.04   100.00 *
   640     93  GlobalStep               -0.392367  39436.04   100.00  
   641     93  GlobalStep               -0.275857  39436.04   100.00  
   642     93  GlobalStep               -0.268396  39436.04   100.00  
   643     93  GlobalStep               -0.452104  39436.04   100.00  
   644     93  GlobalStep               -0.404387  39436.04   100.00  
   645     93  LocalStep                -0.662234  39436.04   100.00  
   646     93  GlobalStep               -0.363706  39436.04   100.00  
   647     93  GlobalStep               -0.279661  39436.04   100.00  
   648     93  GlobalStep               -0.278333  39436.04   100.00  
   649     93  RefinementStep           -0.591946  39436.04   100.00  
   650     93  GlobalStep               -0.251750  39436.04   100.00  
   651     93  GlobalStep               -0.338499  39436.04   100.00  
Summary: iters 652 evals 500 noisy_evals 167 cycles  93 opt_time 39436.05 tot_time 39436.04 obj        -0.742078 gap 100.00
Val: -0.7420784433
X: 

[0.9662054631 0.9905707804 0.0261980834 0.9697329447 0.0132711776
 0.9867195946 0.0539085366 0.0046641694 0.2049251378 0.0145417054
 1.           0.0895759018 0.0042983251]


Itercount: 652
Evalcount: 500
Fast_evalcount: 167
