# Supplementary material for: Black-box and surrogate optimization for tuning spiking neural models of striatum plasticity
Source: Front Neuroinform. 2022 Oct 20;16:1017222. doi: 10.3389/fninf.2022.1017222 (PMC9630480; doi:10.3389/fninf.2022.1017222)
Supplement: Supplementary file 1 [file Data_Sheet_1.ZIP › SHARED_DATA_TuningSpiking/RBFOpt/600FE_Slim/NRBF_Slm_600_9.txt]

  Iter  Cycle  Action             Objective value      Time      Gap
  ----  -----  ------             ---------------      ----      ---
     0      0  Initialization           -0.225296~   712.45   100.00  
     0      0  Initialization           -0.395500~   712.45   100.00 *
     0      0  Initialization           -0.263748~   712.45   100.00  
     0      0  Initialization           -0.225296~   712.45   100.00  
     0      0  Initialization           -0.239137~   712.45   100.00  
     0      0  Initialization           -0.387352~   712.45   100.00  
     0      0  Initialization           -0.387542~   712.45   100.00  
     0      0  Initialization           -0.387352~   712.45   100.00  
     0      0  Initialization           -0.387352~   712.45   100.00  
     0      0  Initialization           -0.248200~   712.45   100.00  
     0      0  Initialization           -0.369335~   712.45   100.00  
     0      0  Initialization           -0.225296~   712.45   100.00  
     0      0  Initialization           -0.253134~   712.45   100.00  
     0      0  Initialization           -0.225296~   712.45   100.00  
     0      0  Initialization           -0.335682~   712.45   100.00  
    65     15  GlobalStep               -0.295315~  2193.59   100.00  
    66     16  GlobalStep               -0.292877~  2212.98   100.00  
    69     16  LocalStep                -0.233439~  2222.32   100.00  
    70     16  GlobalStep               -0.225296~  2223.14   100.00  
    71     16  GlobalStep               -0.285921~  2224.00   100.00  
    73     16  GlobalStep               -0.265896~  2236.78   100.00  
    74     16  GlobalStep               -0.267790~  2237.64   100.00  
    77     17  GlobalStep               -0.261709~  2246.17   100.00  
    78     17  LocalStep                -0.225296~  2247.94   100.00  
    79     17  GlobalStep               -0.282890~  2249.55   100.00  
    80     17  GlobalStep               -0.235774~  2252.86   100.00  
    83     17  GlobalStep               -0.258894~  2261.51   100.00  
    85     17  GlobalStep               -0.251568~  2265.96   100.00  
    87     18  GlobalStep               -0.261811~  2269.99   100.00  
    88     18  GlobalStep               -0.225296~  2273.63   100.00  
    90     18  GlobalStep               -0.267225~  2315.67   100.00  
    91     18  LocalStep                -0.238035~  2346.97   100.00  
    92     18  GlobalStep               -0.239722~  2364.22   100.00  
    93     18  GlobalStep               -0.226718~  2368.21   100.00  
    94     19  LocalStep                -0.238035~  2380.38   100.00  
    95     19  LocalStep                -0.238035~  2386.29   100.00  
   110     19  GlobalStep               -0.169340~  3700.66   100.00  
   114     19  GlobalStep               -0.279132~  3827.31   100.00  
   115     19  GlobalStep               -0.236258~  3866.42   100.00  
   116     19  LocalStep                -0.240799~  3872.12   100.00  
   121     20  LocalStep                -0.392602   8434.71   100.00  
   122     20  GlobalStep               -0.332146  10196.10   100.00  
   123     20  LocalStep                -0.392367  10196.10   100.00  
   124     20  GlobalStep               -0.392367  10196.10   100.00  
   125     20  GlobalStep               -0.392061  10196.11   100.00  
   126     20  GlobalStep               -0.383655  10196.11   100.00  
   127     20  GlobalStep               -0.393491  10196.11   100.00  
   128     20  GlobalStep               -0.394870  10196.11   100.00  
   129     20  GlobalStep               -0.392367  10196.11   100.00  
   130     20  GlobalStep               -0.293604  10196.11   100.00  
   131     20  GlobalStep               -0.386683  10196.11   100.00  
   132     20  GlobalStep               -0.309679  10196.11   100.00  
   133     20  GlobalStep               -0.392367  10196.11   100.00  
   134     20  GlobalStep               -0.392367  10196.11   100.00  
   135     20  GlobalStep               -0.392948  10196.11   100.00  
   136     20  GlobalStep               -0.392367  10196.11   100.00  
   137     20  GlobalStep               -0.392367  10196.11   100.00  
   138     20  LocalStep                -0.392367  10196.11   100.00  
   139     20  GlobalStep               -0.392367  10196.11   100.00  
   140     20  GlobalStep               -0.392367  10196.11   100.00  
   141     20  LocalStep                -0.392367  10196.11   100.00  
   142     20  GlobalStep               -0.296584  10196.11   100.00  
   143     20  GlobalStep               -0.302128  10196.11   100.00  
   144     20  GlobalStep               -0.270871  10196.11   100.00  
   145     20  GlobalStep               -0.365898  10196.11   100.00  
   146     20  GlobalStep               -0.305180  10196.11   100.00  
   147     20  GlobalStep               -0.290727  10196.11   100.00  
   148     20  GlobalStep               -0.266509  10196.11   100.00  
   149     20  GlobalStep               -0.312617  10196.11   100.00  
   150     20  GlobalStep               -0.314028  10196.11   100.00  
   151     20  GlobalStep               -0.318208  10196.11   100.00  
   152     20  GlobalStep               -0.323022  10196.11   100.00  
   153     20  GlobalStep               -0.335704  10196.11   100.00  
   154     20  GlobalStep               -0.344846  10196.11   100.00  
   155     20  GlobalStep               -0.335061  10196.11   100.00  
   156     20  GlobalStep               -0.359322  10196.11   100.00  
   157     20  GlobalStep               -0.376163  10196.11   100.00  
   158     20  GlobalStep               -0.372676  10196.11   100.00  
   159     20  GlobalStep               -0.344932  10196.11   100.00  
   160     20  GlobalStep               -0.355185  10196.11   100.00  
   161     20  GlobalStep               -0.349601  10196.11   100.00  
   162     20  GlobalStep               -0.383623  10196.11   100.00  
   163     20  LocalStep                -0.348898  10196.11   100.00  
   164     20  GlobalStep               -0.340395  10196.11   100.00  
   165     20  GlobalStep               -0.383019  10196.11   100.00  
   166     20  GlobalStep               -0.382475  10196.11   100.00  
   167     20  LocalStep                -0.391650  10196.11   100.00  
   168     20  GlobalStep               -0.386468  10196.11   100.00  
   169     20  GlobalStep               -0.392367  10196.11   100.00  
   170     20  GlobalStep               -0.392367  10196.11   100.00  
   171     20  GlobalStep               -0.382671  10196.11   100.00  
   172     20  GlobalStep               -0.389257  10196.11   100.00  
   173     20  LocalStep                -0.392367  10196.11   100.00  
   174     20  GlobalStep               -0.389308  10196.11   100.00  
   175     20  GlobalStep               -0.388709  10196.11   100.00  
   176     20  GlobalStep               -0.392367  10196.11   100.00  
   177     20  GlobalStep               -0.392367  10196.11   100.00  
   178     20  GlobalStep               -0.392367  10196.11   100.00  
   179     20  LocalStep                -0.392367  10196.11   100.00  
   180     20  GlobalStep               -0.390987  10196.11   100.00  
   181     20  GlobalStep               -0.389364  10196.11   100.00  
   182     20  GlobalStep               -0.392074  10196.11   100.00  
   183     20  LocalStep                -0.392367  10196.11   100.00  
   184     20  GlobalStep               -0.392367  10196.11   100.00  
   185     20  GlobalStep               -0.383757  10196.11   100.00  
   186     20  GlobalStep               -0.392367  10196.11   100.00  
   187     20  GlobalStep               -0.392367  10196.11   100.00  
   188     20  GlobalStep               -0.392367  10196.11   100.00  
   189     20  GlobalStep               -0.392367  10196.11   100.00  
   190     20  LocalStep                -0.392367  10196.11   100.00  
   191     20  GlobalStep               -0.392367  10196.11   100.00  
   192     20  GlobalStep               -0.392564  10196.11   100.00  
   193     20  GlobalStep               -0.374172  10196.12   100.00  
   194     20  GlobalStep               -0.392367  10196.12   100.00  
   195     20  GlobalStep               -0.392367  10196.12   100.00  
   196     20  GlobalStep               -0.392367  10196.12   100.00  
   197     20  GlobalStep               -0.392367  10196.12   100.00  
   198     20  GlobalStep               -0.392367  10196.12   100.00  
   199     20  LocalStep                -0.392367  10196.12   100.00  
   200     20  Switching to accurate mode          10196.12
   200     20  GlobalStep               -0.392367  10196.12   100.00  
   201     20  LocalStep                -0.392367  10196.12   100.00  
   202     20  GlobalStep               -0.392367  10196.12   100.00  
   203     20  GlobalStep               -0.390603  10196.12   100.00  
   204     20  LocalStep                -0.392367  10196.12   100.00  
   205     20  RefinementStep           -0.389224  10196.12   100.00  
   206     20  GlobalStep               -0.392367  10196.12   100.00  
   207     20  GlobalStep               -0.392367  10196.12   100.00  
   208     20  GlobalStep               -0.392367  10196.12   100.00  
   209     20  GlobalStep               -0.392367  10196.12   100.00  
   210     20  GlobalStep               -0.392367  10196.12   100.00  
   211     20  GlobalStep               -0.392367  10196.12   100.00  
   212     20  LocalStep                -0.392367  10196.12   100.00  
   213     20  GlobalStep               -0.392367  10196.12   100.00  
   214     20  GlobalStep               -0.392367  10196.12   100.00  
   215     20  GlobalStep               -0.392465  10196.12   100.00  
   216     20  GlobalStep               -0.392367  10196.12   100.00  
   217     20  Restart                             10196.12
   217     21  Initialization           -0.215248  13860.23   100.00  
   217     21  Initialization           -0.112508  13860.23   100.00  
   217     21  Initialization           -0.215248  13860.23   100.00  
   217     21  Initialization           -0.215248  13860.23   100.00  
   217     21  Initialization           -0.215248  13860.23   100.00  
   217     21  Initialization           -0.274554  13860.23   100.00  
   217     21  Initialization           -0.389233  13860.23   100.00  
   217     21  Initialization           -0.215248  13860.23   100.00  
   217     21  Initialization           -0.378063  13860.23   100.00  
   217     21  Initialization           -0.374146  13860.23   100.00  
   217     21  Initialization           -0.392367  13860.23   100.00  
   217     21  Initialization           -0.392367  13860.23   100.00  
   217     21  Initialization           -0.214242  13860.23   100.00  
   217     21  Initialization           -0.392367  13860.23   100.00  
   217     21  Initialization           -0.348413  13860.23   100.00  
   217     36  GlobalStep               -0.392367  20225.33   100.00  
   218     37  GlobalStep               -0.392367  20227.34   100.00  
   219     37  GlobalStep               -0.392367  20236.88   100.00  
   220     37  GlobalStep               -0.392367  20253.54   100.00  
   221     37  GlobalStep               -0.392367  20256.55   100.00  
   222     37  GlobalStep               -0.392367  20257.56   100.00  
   223     37  GlobalStep               -0.392367  20258.36   100.00  
   224     38  GlobalStep               -0.392367  20258.76   100.00  
   225     38  GlobalStep               -0.392367  20259.45   100.00  
   226     38  GlobalStep               -0.392367  20263.26   100.00  
   227     38  GlobalStep               -0.392367  20266.28   100.00  
   228     38  GlobalStep               -0.392367  20274.60   100.00  
   229     38  GlobalStep               -0.392367  20277.21   100.00  
   230     39  GlobalStep               -0.392367  20286.44   100.00  
   231     39  GlobalStep               -0.392367  20287.08   100.00  
   232     39  GlobalStep               -0.392367  20289.29   100.00  
   233     39  GlobalStep               -0.392367  20289.39   100.00  
   234     39  GlobalStep               -0.392367  20293.31   100.00  
   235     39  LocalStep                -0.392367  20293.71   100.00  
   236     40  GlobalStep               -0.389675  20293.82   100.00  
   237     40  GlobalStep               -0.392367  20294.53   100.00  
   238     40  GlobalStep               -0.392367  20295.44   100.00  
   239     40  GlobalStep               -0.392367  20296.05   100.00  
   240     40  GlobalStep               -0.392367  20297.05   100.00  
   241     40  GlobalStep               -0.388627  20298.26   100.00  
   242     41  GlobalStep               -0.392367  20298.77   100.00  
   243     41  GlobalStep               -0.392367  20300.39   100.00  
   244     41  GlobalStep               -0.392367  20300.59   100.00  
   245     41  LocalStep                -0.388879  20306.91   100.00  
   246     41  GlobalStep               -0.392585  20307.71   100.00  
   247     41  LocalStep                -0.392367  20310.63   100.00  
   248     42  GlobalStep               -0.392367  20314.14   100.00  
   249     42  GlobalStep               -0.389544  20314.99   100.00  
   250     42  LocalStep                -0.392367  20314.99   100.00  
   251     42  RefinementStep           -0.392367  20322.72   100.00  
   253     42  Discarded                           20322.82
   254     42  Discarded                           20322.92
   255     42  Discarded                           20323.02
   256     42  Discarded                           20323.12
   257     42  Discarded                           20323.23
   258     42  Discarded                           20323.33
   259     42  Discarded                           20323.43
   260     42  Discarded                           20323.53
   261     42  Discarded                           20323.63
   262     42  Discarded                           20323.74
   263     42  Discarded                           20323.84
   264     42  Discarded                           20323.94
   265     42  Discarded                           20324.04
   266     42  Discarded                           20324.14
   267     42  Discarded                           20324.25
   268     42  Discarded                           20324.35
   269     42  Discarded                           20324.45
   270     42  Discarded                           20324.55
   271     42  Discarded                           20324.65
   272     42  Discarded                           20324.76
   273     42  Discarded                           20324.86
   274     42  Discarded                           20324.96
   275     42  Discarded                           20325.06
   276     42  Discarded                           20325.16
   277     42  Discarded                           20325.27
   278     42  Discarded                           20325.37
   279     42  Discarded                           20325.47
   280     42  Discarded                           20325.57
   281     42  Discarded                           20325.67
   282     42  Discarded                           20325.78
   283     42  Discarded                           20325.88
   284     42  Discarded                           20325.98
   285     42  Discarded                           20326.08
   286     42  Discarded                           20326.18
   287     42  Discarded                           20326.29
   288     42  Discarded                           20326.39
   289     42  Discarded                           20326.49
   290     42  Discarded                           20326.60
   291     42  Discarded                           20326.70
   292     42  Discarded                           20326.80
   293     42  Discarded                           20326.90
   294     42  Discarded                           20327.01
   295     42  Discarded                           20327.11
   296     42  Discarded                           20327.21
   297     42  Discarded                           20327.32
   298     42  Discarded                           20327.42
   299     42  Discarded                           20327.52
   300     42  Discarded                           20327.62
   301     42  Discarded                           20327.73
   302     42  Discarded                           20327.83
   303     42  Discarded                           20327.93
   304     42  Discarded                           20328.04
   305     42  Discarded                           20328.14
   306     42  Discarded                           20328.24
   307     42  Discarded                           20328.34
   308     42  Discarded                           20328.45
   309     42  Discarded                           20328.55
   310     42  Discarded                           20328.65
   311     42  Discarded                           20328.76
   312     42  Discarded                           20328.86
   313     42  Discarded                           20328.96
   314     42  Discarded                           20329.06
   315     42  Discarded                           20329.17
   316     42  Discarded                           20329.27
   317     42  Discarded                           20329.37
   318     42  Discarded                           20329.48
   319     42  Discarded                           20329.58
   320     42  Discarded                           20329.68
   321     42  Discarded                           20329.78
   322     42  Discarded                           20329.89
   323     42  Discarded                           20329.99
   324     42  Discarded                           20330.09
   325     42  Discarded                           20330.20
   326     42  Discarded                           20330.30
   327     42  Discarded                           20330.40
   328     42  Discarded                           20330.50
   329     42  Discarded                           20330.61
   330     42  Discarded                           20330.71
   331     42  Discarded                           20330.81
   332     42  Discarded                           20330.92
   333     42  Discarded                           20331.02
   334     42  Discarded                           20331.12
   335     42  Discarded                           20331.22
   336     42  Discarded                           20331.33
   337     42  Discarded                           20331.43
   338     42  Discarded                           20331.53
   339     42  Discarded                           20331.64
   340     42  Discarded                           20331.74
   341     42  Discarded                           20331.84
   342     42  Discarded                           20331.94
   343     42  Discarded                           20332.05
   343     42  GlobalStep               -0.388752  20332.15   100.00  
   345     42  Discarded                           20332.15
   346     42  Discarded                           20332.15
   347     42  Discarded                           20332.27
   348     42  Discarded                           20332.37
   349     42  Discarded                           20332.48
   350     42  Discarded                           20332.58
   351     42  Discarded                           20332.68
   352     42  Discarded                           20332.78
   353     42  Discarded                           20332.89
   354     42  Discarded                           20332.99
   355     42  Discarded                           20333.09
   356     42  Discarded                           20333.20
   357     42  Discarded                           20333.30
   358     42  Discarded                           20333.40
   359     42  Discarded                           20333.51
   360     42  Discarded                           20333.61
   361     42  Discarded                           20333.71
   362     42  Discarded                           20333.81
   363     42  Discarded                           20333.92
   364     42  Discarded                           20334.02
   365     42  Discarded                           20334.12
   366     42  Discarded                           20334.22
   367     42  Discarded                           20334.33
   368     42  Discarded                           20334.43
   369     42  Discarded                           20334.53
   370     42  Discarded                           20334.64
   371     42  Discarded                           20334.74
   372     42  Discarded                           20334.85
   373     42  Discarded                           20334.95
   374     42  Discarded                           20335.05
   375     42  Discarded                           20335.16
   376     42  Discarded                           20335.26
   377     42  Discarded                           20335.37
   377     42  GlobalStep               -0.392495  20336.99   100.00  
   379     42  Discarded                           20337.09
   379     43  GlobalStep               -0.392491  20339.10   100.00  
   380     43  GlobalStep               -0.392367  20340.00   100.00  
   382     43  Discarded                           20340.10
   382     43  GlobalStep               -0.392367  20344.62   100.00  
   383     43  GlobalStep               -0.392367  20345.02   100.00  
   385     43  Discarded                           20345.13
   385     43  GlobalStep               -0.392367  20351.55   100.00  
   386     43  GlobalStep               -0.392367  20352.55   100.00  
   388     43  Discarded                           20352.66
   388     44  GlobalStep               -0.392367  20355.47   100.00  
   389     44  GlobalStep               -0.393569  20356.45   100.00  
   390     44  GlobalStep               -0.392367  20360.77   100.00  
   391     44  LocalStep                -0.392367  20383.34   100.00  
   392     44  GlobalStep               -0.392367  20405.21   100.00  
   393     44  LocalStep                -0.392367  20406.31   100.00  
   394     44  LocalStep                -0.392367  20412.33   100.00  
   395     45  GlobalStep               -0.392367  20412.54   100.00  
   396     45  LocalStep                -0.392367  20414.39   100.00  
   397     45  GlobalStep               -0.392367  20415.49   100.00  
   398     45  GlobalStep               -0.392970  20423.02   100.00  
   399     45  GlobalStep               -0.392367  20423.42   100.00  
   400     45  LocalStep                -0.370641  20425.13   100.00  
   401     46  GlobalStep               -0.393259  20444.59   100.00  
   402     46  GlobalStep               -0.388916  20458.26   100.00  
   403     46  LocalStep                -0.382443  20460.77   100.00  
   404     46  GlobalStep               -0.392589  20482.84   100.00  
   405     46  LocalStep                -0.392367  20534.29   100.00  
   406     46  GlobalStep               -0.328240  20868.57   100.00  
   407     47  GlobalStep               -0.307259  21054.31   100.00  
   408     47  GlobalStep               -0.308817  21054.31   100.00  
   409     47  GlobalStep               -0.316241  21085.24   100.00  
   410     47  GlobalStep               -0.302413  21091.66   100.00  
   411     47  GlobalStep               -0.393385  21150.04   100.00  
   412     47  GlobalStep               -0.304369  21263.68   100.00  
   413     48  GlobalStep               -0.351048  21366.58   100.00  
   414     48  GlobalStep               -0.279631  21394.67   100.00  
   415     48  GlobalStep               -0.252703  21405.20   100.00  
   416     48  GlobalStep               -0.258190  21407.92   100.00  
   417     48  GlobalStep               -0.409233  21408.62   100.00 *
   418     48  GlobalStep               -0.320636  21411.34   100.00  
   419     49  GlobalStep               -0.266906  21445.24   100.00  
   420     49  GlobalStep               -0.266671  21478.83   100.00  
   421     49  GlobalStep               -0.353154  21489.77   100.00  
   422     49  GlobalStep               -0.215248  21526.98   100.00  
   423     49  LocalStep                -0.246247  21539.63   100.00  
   424     49  LocalStep                -0.229109  21575.14   100.00  
   425     50  GlobalStep               -0.236426  21653.48   100.00  
   426     50  GlobalStep               -0.229419  21661.32   100.00  
   427     50  GlobalStep               -0.235122  21719.80   100.00  
   428     50  GlobalStep               -0.234461  21721.51   100.00  
   429     50  GlobalStep               -0.215042  21726.43   100.00  
   430     50  GlobalStep               -0.234885  21727.54   100.00  
   431     51  LocalStep                -0.221347  21773.97   100.00  
   432     51  GlobalStep               -0.219054  21793.99   100.00  
   433     51  LocalStep                -0.225142  21885.36   100.00  
   434     51  GlobalStep               -0.221849  21943.33   100.00  
   435     51  GlobalStep               -0.218491  22001.90   100.00  
   436     51  GlobalStep               -0.218019  22086.65   100.00  
   437     52  GlobalStep               -0.219440  22108.11   100.00  
   438     52  GlobalStep               -0.222121  22131.95   100.00  
   439     52  GlobalStep               -0.670817  22142.19   100.00 *
   440     52  GlobalStep               -0.215248  22172.98   100.00  
   441     52  GlobalStep               -0.392367  26418.47   100.00  
   442     52  GlobalStep               -0.392367  26425.40   100.00  
   443     53  GlobalStep               -0.392367  26453.28   100.00  
   444     53  GlobalStep               -0.392367  26460.81   100.00  
   445     53  GlobalStep               -0.392367  26469.34   100.00  
   446     53  GlobalStep               -0.392367  26497.12   100.00  
   447     53  GlobalStep               -0.392471  26511.17   100.00  
   448     53  GlobalStep               -0.392367  26514.28   100.00  
   449     54  GlobalStep               -0.392023  26522.91   100.00  
   450     54  GlobalStep               -0.392367  26528.13   100.00  
   451     54  GlobalStep               -0.392367  26537.66   100.00  
   452     54  GlobalStep               -0.392367  26540.48   100.00  
   453     54  GlobalStep               -0.390645  26552.72   100.00  
   454     54  GlobalStep               -0.391418  26561.35   100.00  
   455     55  GlobalStep               -0.392367  26566.07   100.00  
   456     55  GlobalStep               -0.392367  26567.38   100.00  
   457     55  GlobalStep               -0.392367  26567.99   100.00  
   458     55  GlobalStep               -0.391568  26572.61   100.00  
   459     55  GlobalStep               -0.392367  26587.05   100.00  
   460     55  GlobalStep               -0.392118  26598.61   100.00  
   461     56  GlobalStep               -0.392367  26599.01   100.00  
   462     56  GlobalStep               -0.392367  26602.53   100.00  
   463     56  RefinementStep           -0.393414  26621.59   100.00  
   464     56  GlobalStep               -0.391517  26623.60   100.00  
   465     56  GlobalStep               -0.392585  26679.77   100.00  
   466     56  GlobalStep               -0.392594  26691.01   100.00  
   467     56  LocalStep                -0.392367  26702.75   100.00  
   468     57  LocalStep                -0.392367  26703.87   100.00  
   469     57  GlobalStep               -0.392367  26706.08   100.00  
   470     57  GlobalStep               -0.392182  26708.49   100.00  
   471     57  GlobalStep               -0.391477  26725.74   100.00  
   472     57  GlobalStep               -0.389504  26749.02   100.00  
   473     57  GlobalStep               -0.397172  26915.33   100.00  
   474     58  GlobalStep               -0.349867  26971.92   100.00  
   475     58  GlobalStep               -0.391945  27016.75   100.00  
   476     58  GlobalStep               -0.336449  27082.05   100.00  
   477     58  GlobalStep               -0.370747  27226.98   100.00  
   478     58  LocalStep                -0.341486  27232.90   100.00  
   479     58  GlobalStep               -0.400760  27235.62   100.00  
   480     59  GlobalStep               -0.321092  27268.23   100.00  
   481     59  GlobalStep               -0.392367  27303.64   100.00  
   482     59  GlobalStep               -0.392023  27356.50   100.00  
   483     59  GlobalStep               -0.392416  27377.17   100.00  
   484     59  GlobalStep               -0.392367  27377.87   100.00  
   485     59  GlobalStep               -0.392367  27582.98   100.00  
   486     60  GlobalStep               -0.392367  27593.14   100.00  
   487     60  GlobalStep               -0.392367  27598.86   100.00  
   488     60  GlobalStep               -0.358751  27665.96   100.00  
   489     60  GlobalStep               -0.392235  27672.38   100.00  
   490     60  LocalStep                -0.392404  27683.63   100.00  
   491     60  GlobalStep               -0.269006  27684.04   100.00  
   492     61  GlobalStep               -0.392367  27697.19   100.00  
   493     61  GlobalStep               -0.236350  27700.00   100.00  
   494     61  GlobalStep               -0.392367  27728.39   100.00  
   495     61  GlobalStep               -0.294746  27733.82   100.00  
   496     61  GlobalStep               -0.266195  27750.57   100.00  
   497     61  GlobalStep               -0.383303  27752.89   100.00  
   498     62  GlobalStep               -0.215248  27753.20   100.00  
   499     62  GlobalStep               -0.215248  27787.50   100.00  
   500     62  GlobalStep               -0.392367  27818.13   100.00  
   501     62  GlobalStep               -0.392367  27825.26   100.00  
   502     62  LocalStep                -0.392367  27907.20   100.00  
   503     62  GlobalStep               -0.215248  27918.96   100.00  
   504     63  GlobalStep               -0.237854  27956.58   100.00  
   505     63  GlobalStep               -0.393218  27985.58   100.00  
   506     63  GlobalStep               -0.215248  28002.34   100.00  
   507     63  GlobalStep               -0.247107  28041.56   100.00  
   508     63  LocalStep                -0.230560  28051.59   100.00  
   509     63  LocalStep                -0.244305  28075.17   100.00  
   510     64  GlobalStep               -0.392367  28083.92   100.00  
   511     64  GlobalStep               -0.392367  28133.58   100.00  
   512     64  GlobalStep               -0.215248  28236.49   100.00  
   513     64  LocalStep                -0.216328  28293.76   100.00  
   514     64  GlobalStep               -0.401824  28294.47   100.00  
   515     64  LocalStep                -0.215248  28299.90   100.00  
   516     65  LocalStep                -0.216257  28306.23   100.00  
   517     65  LocalStep                -0.234448  28348.76   100.00  
   518     65  GlobalStep               -0.361249  28350.67   100.00  
   519     65  LocalStep                -0.215248  28360.11   100.00  
   520     65  LocalStep                -0.392229  28390.61   100.00  
   521     65  GlobalStep               -0.215248  28503.75   100.00  
   522     66  GlobalStep               -0.392717  28574.87   100.00  
   523     66  GlobalStep               -0.377336  28577.50   100.00  
   524     66  GlobalStep               -0.397943  28628.46   100.00  
   525     66  GlobalStep               -0.358486  28631.07   100.00  
   526     66  GlobalStep               -0.400528  28686.85   100.00  
   527     66  LocalStep                -0.218914  28697.09   100.00  
   528     67  GlobalStep               -0.389117  28772.84   100.00  
   529     67  GlobalStep               -0.221465  28844.46   100.00  
   530     67  LocalStep                -0.230808  29018.68   100.00  
   531     67  GlobalStep               -0.356092  29174.76   100.00  
   532     67  GlobalStep               -0.218365  29361.72   100.00  
   533     67  GlobalStep               -0.338519  29367.64   100.00  
   534     68  LocalStep                -0.220159  29389.03   100.00  
   535     68  GlobalStep               -0.215248  29482.71   100.00  
   536     68  GlobalStep               -0.215248  29688.51   100.00  
   537     68  GlobalStep               -0.389411  32261.13   100.00  
   538     68  GlobalStep               -0.392367  32295.64   100.00  
   539     68  GlobalStep               -0.386225  32378.70   100.00  
   540     69  GlobalStep               -0.392367  32380.02   100.00  
   541     69  LocalStep                -0.257795  36754.09   100.00  
   542     69  GlobalStep               -0.636097  36754.09   100.00  
   543     69  GlobalStep               -0.219192  36754.10   100.00  
   544     69  GlobalStep               -0.279468  36754.10   100.00  
   545     69  GlobalStep               -0.423666  36754.10   100.00  
   546     69  GlobalStep               -0.215248  36754.10   100.00  
   547     69  LocalStep                -0.259405  36754.10   100.00  
   548     69  GlobalStep               -0.357214  36754.10   100.00  
   549     69  GlobalStep               -0.619070  36754.10   100.00  
   550     69  GlobalStep               -0.392586  36754.10   100.00  
   551     69  GlobalStep               -0.213880  36754.10   100.00  
   552     69  GlobalStep               -0.393264  36754.10   100.00  
   553     69  LocalStep                -0.228792  36754.10   100.00  
   554     69  GlobalStep               -0.287026  36754.10   100.00  
   555     69  GlobalStep               -0.341725  36754.10   100.00  
   556     69  GlobalStep               -0.276678  36754.10   100.00  
   557     69  GlobalStep               -0.392367  36754.10   100.00  
   558     69  GlobalStep               -0.392367  36754.10   100.00  
   559     69  LocalStep                -0.332892  36754.10   100.00  
   560     69  GlobalStep               -0.596774  36754.10   100.00  
   561     69  GlobalStep               -0.348749  36754.10   100.00  
   562     69  GlobalStep               -0.392630  36754.10   100.00  
   563     69  GlobalStep               -0.393095  36754.10   100.00  
   564     69  GlobalStep               -0.392367  36754.10   100.00  
   565     69  LocalStep                -0.262664  36754.10   100.00  
   566     69  GlobalStep               -0.446433  36754.10   100.00  
   567     69  GlobalStep               -0.352745  36754.10   100.00  
   568     69  GlobalStep               -0.392367  36754.10   100.00  
   569     69  GlobalStep               -0.392151  36754.10   100.00  
   570     69  GlobalStep               -0.215248  36754.10   100.00  
   571     69  LocalStep                -0.212061  36754.10   100.00  
   572     69  GlobalStep               -0.365734  36754.10   100.00  
   573     69  GlobalStep               -0.217256  36754.10   100.00  
   574     69  GlobalStep               -0.217765  36754.10   100.00  
   575     69  GlobalStep               -0.390216  36754.10   100.00  
   576     69  GlobalStep               -0.392088  36754.10   100.00  
   577     69  LocalStep                -0.247036  36754.10   100.00  
   578     69  GlobalStep               -0.602583  36754.10   100.00  
   579     69  GlobalStep               -0.444227  36754.10   100.00  
   580     69  GlobalStep               -0.208723  36754.10   100.00  
   581     69  GlobalStep               -0.215946  36754.10   100.00  
   582     69  LocalStep                -0.216303  36754.10   100.00  
   583     69  GlobalStep               -0.215248  36754.10   100.00  
   584     69  GlobalStep               -0.442402  36754.10   100.00  
   585     69  GlobalStep               -0.320627  36754.10   100.00  
   586     69  GlobalStep               -0.255983  36754.10   100.00  
   587     69  GlobalStep               -0.388576  36754.10   100.00  
   588     69  GlobalStep               -0.215248  36754.10   100.00  
   589     69  LocalStep                -0.224569  36754.10   100.00  
   590     69  GlobalStep               -0.478524  36754.10   100.00  
   591     69  GlobalStep               -0.303318  36754.10   100.00  
   592     69  GlobalStep               -0.213103  36754.10   100.00  
   593     69  GlobalStep               -0.392367  36754.10   100.00  
   594     69  GlobalStep               -0.365927  36754.10   100.00  
   595     69  LocalStep                -0.219949  36754.10   100.00  
   596     69  GlobalStep               -0.596179  36754.10   100.00  
   597     69  GlobalStep               -0.757096  36754.10   100.00 *
   598     69  GlobalStep               -0.218402  36754.10   100.00  
   599     69  GlobalStep               -0.390512  36754.10   100.00  
   600     69  GlobalStep               -0.392367  36754.11   100.00  
   601     69  LocalStep                -0.273238  36754.11   100.00  
   602     69  GlobalStep               -0.394886  36754.11   100.00  
   603     69  GlobalStep               -0.457685  36754.11   100.00  
   604     69  GlobalStep               -0.300759  36754.11   100.00  
   605     69  GlobalStep               -0.360142  36754.11   100.00  
   606     69  GlobalStep               -0.392367  36754.11   100.00  
   607     69  LocalStep                -0.218519  36754.11   100.00  
   608     69  GlobalStep               -0.434276  36754.11   100.00  
   609     69  GlobalStep               -0.400656  36754.11   100.00  
   610     69  GlobalStep               -0.219893  36754.11   100.00  
   611     69  GlobalStep               -0.392043  36754.11   100.00  
   612     69  GlobalStep               -0.215248  36754.11   100.00  
   613     69  LocalStep                -0.215248  36754.11   100.00  
   614     69  GlobalStep               -0.395762  36754.11   100.00  
   615     69  GlobalStep               -0.394647  36754.11   100.00  
   616     69  GlobalStep               -0.361329  36754.11   100.00  
   617     69  RefinementStep           -0.644011  36754.11   100.00  
   618     69  GlobalStep               -0.391760  36754.11   100.00  
   619     69  LocalStep                -0.466219  36754.11   100.00  
   620     69  GlobalStep               -0.392713  36754.11   100.00  
   621     69  GlobalStep               -0.391433  36754.11   100.00  
   622     69  GlobalStep               -0.249800  36754.11   100.00  
   623     69  LocalStep                -0.320044  36754.11   100.00  
   624     69  GlobalStep               -0.485346  36754.11   100.00  
   625     69  GlobalStep               -0.452523  36754.11   100.00  
   626     69  GlobalStep               -0.389045  36754.11   100.00  
   627     69  GlobalStep               -0.345377  36754.11   100.00  
   628     69  LocalStep                -0.368755  36754.11   100.00  
   629     69  GlobalStep               -0.422643  36754.11   100.00  
   630     69  GlobalStep               -0.287078  36754.11   100.00  
   631     69  GlobalStep               -0.212553  36754.11   100.00  
   632     69  GlobalStep               -0.297172  36754.11   100.00  
   633     69  GlobalStep               -0.304709  36754.11   100.00  
   634     69  LocalStep                -0.215248  36754.11   100.00  
   635     69  GlobalStep               -0.559693  36754.11   100.00  
   637     73  Discarded                           36754.26
   638     74  Discarded                           36754.28
   639     74  Discarded                           36754.32
   640     84  Discarded                           36754.86
   641     85  Discarded                           36754.88
   641     85  GlobalStep               -0.392367  41712.19   100.00  
   642     85  GlobalStep               -0.392367  41792.15   100.00  
   643     86  RefinementStep           -0.740988  45810.21   100.00  
   644     86  GlobalStep               -0.244189  45810.21   100.00  
   645     86  GlobalStep               -0.268394  45810.21   100.00  
   646     86  GlobalStep               -0.259575  45810.21   100.00  
   647     86  GlobalStep               -0.513661  45810.21   100.00  
   648     86  GlobalStep               -0.243476  45810.21   100.00  
   649     86  GlobalStep               -0.392606  45810.21   100.00  
   650     86  GlobalStep               -0.237858  45810.21   100.00  
   651     86  GlobalStep               -0.247736  45810.21   100.00  
   652     86  GlobalStep               -0.334764  45810.21   100.00  
   653     86  GlobalStep               -0.248974  45810.21   100.00  
   654     86  GlobalStep               -0.382747  45810.21   100.00  
   655     86  GlobalStep               -0.393242  45810.21   100.00  
   656     86  GlobalStep               -0.239395  45810.21   100.00  
   657     86  GlobalStep               -0.568805  45810.21   100.00  
   658     86  GlobalStep               -0.230964  45810.21   100.00  
   659     86  GlobalStep               -0.434173  45810.21   100.00  
   660     86  GlobalStep               -0.381129  45810.21   100.00  
   661     86  GlobalStep               -0.392235  45810.21   100.00  
   662     86  GlobalStep               -0.487614  45810.21   100.00  
   663     86  GlobalStep               -0.505076  45810.21   100.00  
   664     86  GlobalStep               -0.375474  45810.21   100.00  
   665     86  GlobalStep               -0.363448  45810.21   100.00  
   666     86  GlobalStep               -0.524035  45810.21   100.00  
   667     86  GlobalStep               -0.209262  45810.21   100.00  
   668     86  GlobalStep               -0.536660  45810.21   100.00  
   669     86  GlobalStep               -0.231184  45810.21   100.00  
   670     86  GlobalStep               -0.237156  45810.21   100.00  
   671     86  GlobalStep               -0.225106  45810.21   100.00  
   672     86  GlobalStep               -0.238994  45810.21   100.00  
   673     86  GlobalStep               -0.409361  45810.21   100.00  
   674     86  GlobalStep               -0.215414  45810.21   100.00  
   675     86  GlobalStep               -0.217067  45810.21   100.00  
   676     86  GlobalStep               -0.236385  45810.21   100.00  
   677     86  GlobalStep               -0.576025  45810.21   100.00  
   678     86  GlobalStep               -0.227883  45810.21   100.00  
   679     86  GlobalStep               -0.223076  45810.21   100.00  
   680     86  GlobalStep               -0.235544  45810.21   100.00  
   681     86  GlobalStep               -0.233060  45810.21   100.00  
   682     86  GlobalStep               -0.457184  45810.21   100.00  
   683     86  GlobalStep               -0.228512  45810.21   100.00  
   684     86  GlobalStep               -0.363006  45810.21   100.00  
   685     86  GlobalStep               -0.393626  45810.21   100.00  
   686     86  GlobalStep               -0.438453  45810.21   100.00  
   687     86  GlobalStep               -0.585185  45810.21   100.00  
   688     86  GlobalStep               -0.401217  45810.21   100.00  
   689     86  GlobalStep               -0.513666  45810.21   100.00  
   690     86  GlobalStep               -0.391194  45810.21   100.00  
   691     86  GlobalStep               -0.239919  45810.21   100.00  
   692     86  GlobalStep               -0.476172  45810.21   100.00  
   693     86  GlobalStep               -0.296652  45810.21   100.00  
   694     86  GlobalStep               -0.225946  45810.21   100.00  
   695     86  GlobalStep               -0.478151  45810.21   100.00  
   696     86  GlobalStep               -0.215248  45810.21   100.00  
   697     86  GlobalStep               -0.484525  45810.21   100.00  
   698     86  GlobalStep               -0.215248  45810.21   100.00  
   699     86  GlobalStep               -0.216991  45810.21   100.00  
   700     86  GlobalStep               -0.226927  45810.21   100.00  
   701     86  GlobalStep               -0.577440  45810.21   100.00  
   702     86  GlobalStep               -0.270409  45810.21   100.00  
   703     86  GlobalStep               -0.477113  45810.21   100.00  
   704     86  GlobalStep               -0.217747  45810.21   100.00  
   705     86  GlobalStep               -0.271639  45810.21   100.00  
   706     86  GlobalStep               -0.299294  45810.21   100.00  
   707     86  GlobalStep               -0.240043  45810.21   100.00  
   708     86  LocalStep                -0.472866  45810.21   100.00  
   709     86  GlobalStep               -0.422297  45810.21   100.00  
   710     86  GlobalStep               -0.215248  45810.21   100.00  
   711     86  GlobalStep               -0.215248  45810.21   100.00  
   712     86  GlobalStep               -0.215248  45810.21   100.00  
   713     86  GlobalStep               -0.336014  45810.21   100.00  
   714     86  GlobalStep               -0.382964  45810.21   100.00  
   715     86  GlobalStep               -0.676571  45810.21   100.00  
   716     86  GlobalStep               -0.215248  45810.21   100.00  
   717     86  GlobalStep               -0.392367  45810.21   100.00  
   718     86  GlobalStep               -0.363200  45810.21   100.00  
   719     86  GlobalStep               -0.225511  45810.21   100.00  
   720     86  GlobalStep               -0.215248  45810.21   100.00  
   721     86  GlobalStep               -0.421694  45810.21   100.00  
   722     86  GlobalStep               -0.489805  45810.21   100.00  
   723     86  LocalStep                -0.494915  45810.21   100.00  
   724     86  GlobalStep               -0.527367  45810.21   100.00  
   725     86  LocalStep                -0.482896  45810.21   100.00  
   726     86  LocalStep                -0.502902  45810.21   100.00  
   727     86  LocalStep                -0.523404  45810.21   100.00  
   728     86  LocalStep                -0.215248  45810.21   100.00  
   729     86  LocalStep                -0.223142  45810.21   100.00  
   730     86  LocalStep                -0.235218  45810.21   100.00  
   731     86  LocalStep                -0.228013  45810.21   100.00  
   732     86  LocalStep                -0.239229  45810.22   100.00  
   733     86  LocalStep                -0.223470  45810.22   100.00  
   734     86  LocalStep                -0.220340  45810.22   100.00  
   735     86  LocalStep                -0.227065  45810.22   100.00  
   736     86  LocalStep                -0.391830  45810.22   100.00  
   737     86  GlobalStep               -0.546373  45810.22   100.00  
   738     86  LocalStep                -0.224430  45810.22   100.00  
Summary: iters 739 evals 500 noisy_evals 136 cycles  86 opt_time 45810.22 tot_time 45810.22 obj        -0.757096 gap 100.00
Val: -0.7570964245
X: 

[0.9706338805 0.9093703453 0.9985026966 0.1193919479 0.0181733849
 0.997752351  0.0287471456 0.006394631  0.8150875271 0.8365478458
 0.0017792103 0.879350507  0.8650773375]


Itercount: 739
Evalcount: 500
Fast_evalcount: 136
