# Supplementary material for: Black-box and surrogate optimization for tuning spiking neural models of striatum plasticity
Source: Front Neuroinform. 2022 Oct 20;16:1017222. doi: 10.3389/fninf.2022.1017222 (PMC9630480; doi:10.3389/fninf.2022.1017222)
Supplement: Supplementary file 1 [file Data_Sheet_1.ZIP › SHARED_DATA_TuningSpiking/RBFOpt/PySlim600_1.py]

import rbfopt
import numpy as np
import NC_NormObjFunc
import NC_SlimNormObjFunc

def obj_funct(x):
	return (-1.0)*NC_NormObjFunc.NC_NormObjFunc(x)

def fast_funct(x):
	return np.array( [ (-1.0)*NC_SlimNormObjFunc.NC_SlimNormObjFunc(x), -0.10, 0.10 ] )

nvars = 13
bb = rbfopt.RbfoptUserBlackBox(nvars, np.array([0] * nvars), np.array([1] * nvars), np.array(['R'] * nvars), obj_funct, fast_funct)

settings = rbfopt.RbfoptSettings(num_cpus = 96, rand_seed = 6001, max_evaluations = 500, max_noisy_evaluations = 500, \
			minlp_solver_path = '~/SOFTWARE/OPTIMIZERS/bonmin/bonmin', nlp_solver_path = '~/SOFTWARE/OPTIMIZERS/ipopt/ipopt')

alg = rbfopt.RbfoptAlgorithm(settings, bb)

val, x, itercount, evalcount, fast_evalcount = alg.optimize()

print("Val: %.10f" % val)

print("X: \n")
with np.printoptions(precision=10):
	print(x)

print("\n")

print("Itercount: %d" % itercount)

print("Evalcount: %d" % evalcount)

print("Fast_evalcount: %d" % fast_evalcount)
