# Supplementary material for: Black-box and surrogate optimization for tuning spiking neural models of striatum plasticity
Source: Front Neuroinform. 2022 Oct 20;16:1017222. doi: 10.3389/fninf.2022.1017222 (PMC9630480; doi:10.3389/fninf.2022.1017222)
Supplement: Supplementary file 1 [file Data_Sheet_1.ZIP › SHARED_DATA_TuningSpiking/RBFOpt/log.txt]

>> rbfopt300_vals = [0.3952012131, 0.7952449782, 0.4281642600, 0.6082485718, 0.8015322262, 0.4303810851, 0.4597425652, 0.5850801217, 0.5829200532, 0.4185344372, 0.7401799635, 0.4102138861, 0.4338944104, 0.3944510370, 0.4498867532, 0.7871128409, 0.4233069686, 0.5126914163, 0.3935708299, 0.5986923622];

>> rbfopt300_times = [21132.03, 24566.52, 21745.79, 20632.36, 46469.65, 23989.97, 22133.53, 25999.84, 19852.52, 26165.02, 20531.24, 24083.16, 23716.99, 25159.56, 24172.64, 21220.67, 21578.04, 21393.05, 37327.78, 21298.58];

>> mean(rbfopt300_vals)
ans =    0.5325

>> std(rbfopt300_vals)
ans =    0.1461

>> max(rbfopt300_vals)
ans =    0.8015

>> min(rbfopt300_vals)
ans =    0.3936

>> mean(rbfopt300_times)
ans =   2.4658e+04

>> ans/3600
ans =    6.8496

% =========================

>> rbfopt600_vals = [0.7306024086, 0.6036055555, 0.6691657871, 0.4131599845, 0.4532238839, 0.4220505133, 0.5364440218, 0.4846391048, 0.5414364579, 0.7605281543, 0.4131599845, 0.6831607334, 0.7573122859, 0.7364622690, 0.7382049713, 0.8600143788, 0.6914506837, 0.7408717202, 0.7966990062, 0.5026077170];

>> rbfopt600_times = [49988.73, 54094.42, 48592.27, 74827.31, 41744.04, 44260.34, 39658.35, 40677.72, 50161.33, 47284.26, 52027.15, 41266.12, 40200.39, 38048.89, 45764.55, 65909.08, 49210.99, 41846.44, 40936.85, 48717.36];
 
>> mean(rbfopt600_vals)
ans =    0.6267

>> std(rbfopt600_vals)
ans =    0.1434

>> max(rbfopt600_vals)
ans =    0.8600

>> min(rbfopt600_vals)
ans =    0.4132

>> mean(rbfopt600_times)
ans =   4.7761e+04

>> ans/3600
ans =   13.2669

% =========================

>> noised_rbfopt300_vals = [0.3987511053, 0.7292571593, 0.4079070442, 0.5946418905, 0.7458680629, 0.5114978284, 0.4008820701, 0.7859653764, 0.7046904499, 0.7075310790, 0.5994735892, 0.5955297096, 0.4273394220, 0.6511015999, 0.4934169213, 0.7024190087, 0.8219350010, 0.6194280667, 0.3945321120, 0.3933125444];

>> noised_rbfopt300_times = [17564.42, 23150.88, 16290.41, 16403.68, 40368.69, 19799.96, 15998.44, 19028.54, 16902.85, 16173.58, 16400.15, 17329.22, 19960.86, 19295.42, 20911.13, 17063.21, 17027.02, 16509.02, 15806.22, 19854.16];

>> mean(noised_rbfopt300_vals)
ans =    0.5843 

>> std(noised_rbfopt300_vals)
ans =    0.1458

>> max(noised_rbfopt300_vals)
ans =    0.8219

>> min(noised_rbfopt300_vals)
ans =    0.3933

>> mean(noised_rbfopt300_times)/3600
ans =    5.3033

% =========================

>> rbfopt_500_500_vals = [0.4736952194, 0.6625825900, 0.4483225620, 0.8602355487, 0.6332116960, 0.4190623375, 0.5399589487, 0.7420784433, 0.7570964245, 0.8139150024, 0.7447624837, 0.4286297542, 0.4021816203, 0.5500068694, 0.8117502158, 0.6854113045, 0.4864020583, 0.4038714214, 0.4831195474, 0.4997024427];

rbfopt_500_500_times = [46024.60, 50744.03, 43862.59, 41464.88, 45453.91, 45758.96, 36544.56, 39436.04, 45810.22, 45021.24, 36404.36, 41131.15, 48660.86, 47007.68, 50707.62, 44085.78, 39423.40, 41090.30, 46240.91, 50035.05];

>> mean(rbfopt_500_500_vals)
ans =    0.5923

>> std(rbfopt_500_500_vals)
ans =    0.1550 

>> max(rbfopt_500_500_vals)
ans =    0.8602

>> min(rbfopt_500_500_vals)
ans =    0.4022

>> mean(rbfopt_500_500_times)/3600
ans =    12.2904
