# Supplementary material for: Black-box and surrogate optimization for tuning spiking neural models of striatum plasticity
Source: Front Neuroinform. 2022 Oct 20;16:1017222. doi: 10.3389/fninf.2022.1017222 (PMC9630480; doi:10.3389/fninf.2022.1017222)
Supplement: Supplementary file 1 [file Data_Sheet_1.ZIP › SHARED_DATA_TuningSpiking/RandomSearch/LOG_300.txt]

>> load('mixedDataset.mat')
>> rng(1234);
>> chosen = randperm(size(solutions, 1), 300);
>> sample = solutions(chosen, end); % filas escogidas, columna final
>> mean(sample)

ans =

    0.2841

>> std(sample)

ans =

    0.0819

>> min(sample)

ans =

    0.0780

>> max(sample)

ans =

    0.5185

>> clear ans chosen sample
>> chosen = randperm(size(solutions, 1), 300);
>> sample = solutions(chosen, end); % filas escogidas, columna final
>> mean(sample)

ans =

    0.2935

>> std(sample)

ans =

    0.0828

>> min(sample)

ans =

    0.1217

>> max(sample)

ans =

    0.4033

>> clear ans chosen sample
>> chosen = randperm(size(solutions, 1), 300);
>> sample = solutions(chosen, end); % filas escogidas, columna final
>> mean(sample)

ans =

    0.2916

>> std(sample)

ans =

    0.0824

>> min(sample)

ans =

    0.1521

>> max(sample)

ans =

    0.5487

>> clear ans chosen sample
>> chosen = randperm(size(solutions, 1), 300);
>> sample = solutions(chosen, end); % filas escogidas, columna final
>> mean(sample)

ans =

    0.2962

>> std(sample)

ans =

    0.0809

>> min(sample)

ans =

    0.1933

>> max(sample)

ans =

    0.5378

>> clear ans chosen sample
>> chosen = randperm(size(solutions, 1), 300);
>> sample = solutions(chosen, end); % filas escogidas, columna final
>> mean(sample)

ans =

    0.2944

>> std(sample)

ans =

    0.0862

>> min(sample)

ans =

    0.0925

>> max(sample)

ans =

    0.7278

>> clear ans chosen sample
>> chosen = randperm(size(solutions, 1), 300);
>> sample = solutions(chosen, end); % filas escogidas, columna final
>> mean(sample)

ans =

    0.2978

>> std(sample)

ans =

    0.0836

>> min(sample)

ans =

    0.1500

>> max(sample)

ans =

    0.5239

>> clear ans chosen sample
>> chosen = randperm(size(solutions, 1), 300);
>> sample = solutions(chosen, end); % filas escogidas, columna final
>> mean(sample)

ans =

    0.2856

>> std(sample)

ans =

    0.0837

>> min(sample)

ans =

    0.0715

>> max(sample)

ans =

    0.5097

>> clear ans chosen sample
>> chosen = randperm(size(solutions, 1), 300);
>> sample = solutions(chosen, end); % filas escogidas, columna final
>> mean(sample)

ans =

    0.2870

>> std(sample)

ans =

    0.0811

>> min(sample)

ans =

    0.1217

>> max(sample)

ans =

    0.4515

>> clear ans chosen sample
>> chosen = randperm(size(solutions, 1), 300);
>> sample = solutions(chosen, end); % filas escogidas, columna final
>> mean(sample)

ans =

    0.2916

>> std(sample)

ans =

    0.0883

>> min(sample)

ans =

    0.1044

>> max(sample)

ans =

    0.8502

>> clear ans chosen sample
>> chosen = randperm(size(solutions, 1), 300);
>> sample = solutions(chosen, end); % filas escogidas, columna final
>> mean(sample)

ans =

    0.2895

>> std(sample)

ans =

    0.0805

>> min(sample)

ans =

    0.1283

>> max(sample)

ans =

    0.4388

>> clear ans chosen sample
>> chosen = randperm(size(solutions, 1), 300);
>> sample = solutions(chosen, end); % filas escogidas, columna final
>> mean(sample)

ans =

    0.2876

>> std(sample)

ans =

    0.0822

>> min(sample)

ans =

    0.2147

>> max(sample)

ans =

    0.5872

>> clear ans chosen sample
>> chosen = randperm(size(solutions, 1), 300);
>> sample = solutions(chosen, end); % filas escogidas, columna final
>> mean(sample)

ans =

    0.2883

>> std(sample)

ans =

    0.0822

>> min(sample)

ans =

    0.1736

>> max(sample)

ans =

    0.4685

>> clear ans chosen sample
>> chosen = randperm(size(solutions, 1), 300);
>> sample = solutions(chosen, end); % filas escogidas, columna final
>> mean(sample)

ans =

    0.2910

>> std(sample)

ans =

    0.0833

>> min(sample)

ans =

    0.0350

>> max(sample)

ans =

    0.4124

>> clear ans chosen sample
>> chosen = randperm(size(solutions, 1), 300);
>> sample = solutions(chosen, end); % filas escogidas, columna final
>> mean(sample)

ans =

    0.2920

>> std(sample)

ans =

    0.0878

>> min(sample)

ans =

    0.0712

>> max(sample)

ans =

    0.8751

>> clear ans chosen sample
>> chosen = randperm(size(solutions, 1), 300);
>> sample = solutions(chosen, end); % filas escogidas, columna final
>> mean(sample)

ans =

    0.2949

>> std(sample)

ans =

    0.0817

>> min(sample)

ans =

    0.1521

>> max(sample)

ans =

    0.4222

>> clear ans chosen sample
>> chosen = randperm(size(solutions, 1), 300);
>> sample = solutions(chosen, end); % filas escogidas, columna final
>> mean(sample)

ans =

    0.2916

>> std(sample)

ans =

    0.0846

>> min(sample)

ans =

    0.1772

>> max(sample)

ans =

    0.6639

>> clear ans chosen sample
>> chosen = randperm(size(solutions, 1), 300);
>> sample = solutions(chosen, end); % filas escogidas, columna final
>> mean(sample)

ans =

    0.2982

>> std(sample)

ans =

    0.0862

>> min(sample)

ans =

    0.1589

>> max(sample)

ans =

    0.6787

>> clear ans chosen sample
>> chosen = randperm(size(solutions, 1), 300);
>> sample = solutions(chosen, end); % filas escogidas, columna final
>> mean(sample)

ans =

    0.3010

>> std(sample)

ans =

    0.0830

>> min(sample)

ans =

    0.1614

>> max(sample)

ans =

    0.5104

>> clear ans chosen sample
>> chosen = randperm(size(solutions, 1), 300);
>> sample = solutions(chosen, end); % filas escogidas, columna final
>> mean(sample)

ans =

    0.2872

>> std(sample)

ans =

    0.0811

>> min(sample)

ans =

    0.1143

>> max(sample)

ans =

    0.4278

>> clear ans chosen sample
>> chosen = randperm(size(solutions, 1), 300);
>> sample = solutions(chosen, end); % filas escogidas, columna final
>> mean(sample)

ans =

    0.2834

>> std(sample)

ans =

    0.0794

>> min(sample)

ans =

    0.2117

>> max(sample)

ans =

    0.4269


>> vals = [0.5185, 0.4033, 0.5487, 0.5378, 0.7278, 0.5239, 0.5097, 0.4515, 0.8502, 0.4388, 0.5872, 0.4685,  0.4124, 0.8751, 0.4222, 0.6639, 0.6787, 0.5104, 0.4278, 0.4269];

>> mean(vals)
ans =    0.5492

>> std(vals)
ans =    0.1412
