# Supplementary material for: Black-box and surrogate optimization for tuning spiking neural models of striatum plasticity
Source: Front Neuroinform. 2022 Oct 20;16:1017222. doi: 10.3389/fninf.2022.1017222 (PMC9630480; doi:10.3389/fninf.2022.1017222)
Supplement: Supplementary file 1 [file Data_Sheet_1.ZIP › SHARED_DATA_TuningSpiking/RandomSearch/LOG_600.txt]

>> load('mixedDataset.mat')
>> size(solutions)

ans =

       26880          14

>> rng(4567);
>> chosen = randperm(size(solutions, 1), 600);
>> sample = solutions(chosen, end); % filas escogidas, columna final
>> mean(sample)

ans =

    0.2916

>> std(sample)

ans =

    0.0835

>> min(sample)

ans =

    0.0925

>> max(sample)

ans =

    0.6139

>> clear ans chosen sample
>> chosen = randperm(size(solutions, 1), 600);
>> sample = solutions(chosen, end); % filas escogidas, columna final
>> mean(sample)

ans =

    0.2869

>> std(sample)

ans =

    0.0830

>> min(sample)

ans =

    0.1772

>> max(sample)

ans =

    0.7265

>> clear ans chosen sample
>> chosen = randperm(size(solutions, 1), 600);
>> sample = solutions(chosen, end); % filas escogidas, columna final
>> mean(sample)

ans =

    0.2935

>> std(sample)

ans =

    0.0859

>> min(sample)

ans =

    0.1320

>> max(sample)

ans =

    0.6542

>> clear ans chosen sample
>> chosen = randperm(size(solutions, 1), 600);
>> sample = solutions(chosen, end); % filas escogidas, columna final
>> mean(sample)

ans =

    0.2945

>> std(sample)

ans =

    0.0825

>> min(sample)

ans =

    0.0999

>> max(sample)

ans =

    0.4956

>> clear ans chosen sample
>> chosen = randperm(size(solutions, 1), 600);
>> sample = solutions(chosen, end); % filas escogidas, columna final
>> mean(sample)

ans =

    0.2917

>> std(sample)

ans =

    0.0850

>> min(sample)

ans =

    0.0780

>> max(sample)

ans =

    0.7265

>> clear ans chosen sample
>> chosen = randperm(size(solutions, 1), 600);
>> sample = solutions(chosen, end); % filas escogidas, columna final
>> mean(sample)

ans =

    0.2920

>> std(sample)

ans =

    0.0845

>> min(sample)

ans =

    0.1041

>> max(sample)

ans =

    0.5655

>> clear ans chosen sample
>> chosen = randperm(size(solutions, 1), 600);
>> sample = solutions(chosen, end); % filas escogidas, columna final
>> mean(sample)

ans =

    0.2886

>> std(sample)

ans =

    0.0857

>> min(sample)

ans =

    0.0653

>> max(sample)

ans =

    0.8751

>> clear ans chosen sample
>> chosen = randperm(size(solutions, 1), 600);
>> sample = solutions(chosen, end); % filas escogidas, columna final
>> mean(sample)

ans =

    0.2926

>> std(sample)

ans =

    0.0852

>> min(sample)

ans =

    0.0429

>> max(sample)

ans =

    0.7755

>> clear ans chosen sample
>> chosen = randperm(size(solutions, 1), 600);
>> sample = solutions(chosen, end); % filas escogidas, columna final
>> mean(sample)

ans =

    0.2957

>> std(sample)

ans =

    0.0834

>> min(sample)

ans =

    0.1376

>> max(sample)

ans =

    0.5950

>> clear ans chosen sample
>> chosen = randperm(size(solutions, 1), 600);
>> sample = solutions(chosen, end); % filas escogidas, columna final
>> mean(sample)

ans =

    0.2960

>> std(sample)

ans =

    0.0841

>> min(sample)

ans =

    0.1334

>> max(sample)

ans =

    0.5872

>> clear ans chosen sample
>> chosen = randperm(size(solutions, 1), 600);
>> sample = solutions(chosen, end); % filas escogidas, columna final
>> mean(sample)

ans =

    0.2921

>> std(sample)

ans =

    0.0815

>> min(sample)

ans =

    0.0941

>> max(sample)

ans =

    0.4882

>> clear ans chosen sample
>> chosen = randperm(size(solutions, 1), 600);
>> sample = solutions(chosen, end); % filas escogidas, columna final
>> mean(sample)

ans =

    0.2925

>> std(sample)

ans =

    0.0821

>> min(sample)

ans =

    0.1094

>> max(sample)

ans =

    0.6280

>> clear ans chosen sample
>> chosen = randperm(size(solutions, 1), 600);
>> sample = solutions(chosen, end); % filas escogidas, columna final
>> mean(sample)

ans =

    0.2968

>> std(sample)

ans =

    0.0830

>> min(sample)

ans =

    0.1391

>> max(sample)

ans =

    0.5645

>> clear ans chosen sample
>> chosen = randperm(size(solutions, 1), 600);
>> sample = solutions(chosen, end); % filas escogidas, columna final
>> mean(sample)

ans =

    0.2923

>> std(sample)

ans =

    0.0835

>> min(sample)

ans =

    0.1973

>> max(sample)

ans =

    0.7278

>> clear ans chosen sample
>> chosen = randperm(size(solutions, 1), 600);
>> sample = solutions(chosen, end); % filas escogidas, columna final
>> mean(sample)

ans =

    0.2871

>> std(sample)

ans =

    0.0820

>> min(sample)

ans =

    0.1376

>> max(sample)

ans =

    0.5239

>> clear ans chosen sample
>> chosen = randperm(size(solutions, 1), 600);
>> sample = solutions(chosen, end); % filas escogidas, columna final
>> mean(sample)

ans =

    0.2904

>> std(sample)

ans =

    0.0819

>> min(sample)

ans =

    0.1687

>> max(sample)

ans =

    0.5871

>> clear ans chosen sample
>> chosen = randperm(size(solutions, 1), 600);
>> sample = solutions(chosen, end); % filas escogidas, columna final
>> mean(sample)

ans =

    0.2860

>> std(sample)

ans =

    0.0803

>> min(sample)

ans =

    0.2062

>> max(sample)

ans =

    0.5418

>> clear ans chosen sample
>> chosen = randperm(size(solutions, 1), 600);
>> sample = solutions(chosen, end); % filas escogidas, columna final
>> mean(sample)

ans =

    0.2953

>> std(sample)

ans =

    0.0819

>> min(sample)

ans =

    0.1727

>> max(sample)

ans =

    0.5095

>> clear ans chosen sample
>> chosen = randperm(size(solutions, 1), 600);
>> sample = solutions(chosen, end); % filas escogidas, columna final
>> mean(sample)

ans =

    0.2966

>> std(sample)

ans =

    0.0814

>> min(sample)

ans =

    0.1453

>> max(sample)

ans =

    0.5458

>> clear ans chosen sample
>> chosen = randperm(size(solutions, 1), 600);
>> sample = solutions(chosen, end); % filas escogidas, columna final
>> mean(sample)

ans =

    0.2952

>> std(sample)

ans =

    0.0848

>> min(sample)

ans =

    0.0825

>> max(sample)

ans =

    0.5863

>> 
>> vec = [0.6139, 0.7265, 0.6542, 0.4956, 0.7265, 0.5655, 0.8751, 0.7755, 0.5950, 0.5872, 0.4882, ...
	0.6280, 0.5645, 0.7278, 0.5239, 0.5871, 0.5418, 0.5095, 0.5458, 0.5863];
>> 
>> mean(vec)

ans =

    0.6159

>> std(vec)

ans =

    0.1027
