# Supplementary material for: Black-box and surrogate optimization for tuning spiking neural models of striatum plasticity
Source: Front Neuroinform. 2022 Oct 20;16:1017222. doi: 10.3389/fninf.2022.1017222 (PMC9630480; doi:10.3389/fninf.2022.1017222)
Supplement: Supplementary file 1 [file Data_Sheet_1.ZIP › SHARED_DATA_TuningSpiking/RandomSearch/MyScript1.m]

offset = 0;

numThreads = 96;
internalSeeds = [1:1:numThreads] + offset;

pool = parpool('local', numThreads);

spmd
    	rng(internalSeeds(labindex));
end


[sols, cycles] = ParExplorer(@NC_NormObjFunc, 13, 'max', 'oveja.txt');

save('results_Alv_ParExp1', 'sols', 'cycles', 'internalSeeds');
