# Supplementary material for: Black-box and surrogate optimization for tuning spiking neural models of striatum plasticity
Source: Front Neuroinform. 2022 Oct 20;16:1017222. doi: 10.3389/fninf.2022.1017222 (PMC9630480; doi:10.3389/fninf.2022.1017222)
Supplement: Supplementary file 1 [file Data_Sheet_1.ZIP › SHARED_DATA_TuningSpiking/RandomSearch/ParExplorer.m]

function [solutions, cycles] = ParExplorer(func, nVars, mode, killSwitchName)
    solutions = []; % As many rows as solutions
    cycles = 0;
    
    if isequal(mode, 'max')
        order = 'descend';
    else
        order = 'ascend';
    end
    
    pool = gcp;
    numThreads = pool.NumWorkers; disp(['Using: ', num2str(numThreads), ' threads']);
    
    buffer = zeros(numThreads, nVars+1); % Where to store partial results
    
    while ~exist(killSwitchName, 'file') % Iterate indefinitely
        parfor i = 1:numThreads
            point = rand(1, nVars);
            val = func(point);
            buffer(i,:) = [point, val];
        end
        
        solutions = [solutions; buffer]; %#ok<AGROW>
       	cycles = cycles + numThreads;
    end
    
    solutions = unique(solutions, 'rows');
    [~, indices] = sort(solutions(:, end), order);
    solutions = solutions(indices, :); % Sort the output
    
    delete(pool);
end
