# Supplementary material for: Black-box and surrogate optimization for tuning spiking neural models of striatum plasticity
Source: Front Neuroinform. 2022 Oct 20;16:1017222. doi: 10.3389/fninf.2022.1017222 (PMC9630480; doi:10.3389/fninf.2022.1017222)
Supplement: Supplementary file 1 [file Data_Sheet_1.ZIP › SHARED_DATA_TuningSpiking/SurrogateOpt/MySurrog1.m]

func = @(x) -NC_NormObjFunc(x); % Invert as surrogateopt minimizes

options = optimoptions('surrogateopt', 'UseParallel', true, 'MaxFunctionEvaluations', 600);

rng(6001);

offset = 1920;

numThreads = 96;
internalSeeds = [1:1:numThreads] + offset;

pool = parpool('local', numThreads);
disp(['Using: ', num2str(pool.NumWorkers), ' threads']);

spmd
        rng(internalSeeds(labindex));
end

[x, fval, exitflag, output] = surrogateopt(func, zeros(1, 13), ones(1, 13), options);

save('Alv_MATSURR_600_1', 'x', 'fval', 'exitflag', 'output');

delete(pool);
