# Supplementary material for: Black-box and surrogate optimization for tuning spiking neural models of striatum plasticity
Source: Front Neuroinform. 2022 Oct 20;16:1017222. doi: 10.3389/fninf.2022.1017222 (PMC9630480; doi:10.3389/fninf.2022.1017222)
Supplement: Supplementary file 1 [file Data_Sheet_1.ZIP › SHARED_DATA_TuningSpiking/SurrogateOpt/log.txt]

% SURROGATEOPT

surrog300_vals = [0.8056, 0.8681, 0.7738, 0.6956, 0.7299, 0.7814, 0.7704, 0.6678, 0.6310, 0.7171, 0.7544, 0.7014, 0.6875, 0.6958, 0.7604, 0.5775, 0.7603, 0.6688, 0.6959, 0.7962];

surrog300_times = [6.7733, 5.6091, 6.6625, 5.3760, 7.0462, 5.5473, 5.2893, 7.2877, 5.5507, 5.3434, 5.5523, 5.5497, 6.6512, 6.7016, 6.9447, 7.1181, 5.5404, 5.6155, 5.6183, 5.5427];

>> mean(surrog300_vals)
ans =    0.7269

>> std(surrog300_vals)
ans =    0.0667

>> max(surrog300_vals)
ans =    0.8681

>> min(surrog300_vals)
ans =    0.5775

>> mean(surrog300_times)
ans =    6.0660

% =========================

surrog600_vals = [0.7888, 0.7515, 0.8204, 0.7777, 0.8727, 0.8336, 0.7895, 0.8571, 0.8197, 0.7024, 0.6988, 0.6893, 0.8630, 0.8539, 0.7348, 0.6827, 0.6756, 0.7920, 0.6683, 0.7256];

surrog600_times = [9.8745, 12.5944, 10.1778, 10.0578, 13.3703, 12.8801, 10.4178, 12.7848, 10.0375, 10.0709, 10.1183, 10.3993, 12.8389, 12.9437, 12.8981, 12.9690, 10.0738, 10.0046, 10.2662, 10.4185];

>> mean(surrog600_vals)
ans =    0.7699

>> std(surrog600_vals)
ans =    0.0691

>> max(surrog600_vals)
ans =    0.8727

>> min(surrog600_vals)
ans =    0.6683

>> mean(surrog600_times)
ans =   11.2598
