# Supplementary material for: Black-box and surrogate optimization for tuning spiking neural models of striatum plasticity
Source: Front Neuroinform. 2022 Oct 20;16:1017222. doi: 10.3389/fninf.2022.1017222 (PMC9630480; doi:10.3389/fninf.2022.1017222)
Supplement: Supplementary file 1 [file Data_Sheet_1.ZIP › SHARED_DATA_TuningSpiking/model_mat.py]

# Example execution:
# python3 launch_masquelier_simulation.py seed=0 ...

brief_help = '''
    Usage: python3 network_model_generalized.py save_results=[PATH] [PARAMETER=VALUE] [help]...

    Type `python3 network_model_generalized.py help` for detailed help.

    Some common parameters and their default values:

    save_results=tmp.mat, stop_simulation_at=1000.0,
    learning_protocol='HL_HL_LH_LH_LL',

    k_plu_hig_d1=1.0, k_min_hig_d1=-1.0, k_plu_low_d1=-1.0, k_min_low_d1=0.0,
    k_plu_hig_d2=-1.0, k_min_hig_d2=0.0, k_plu_low_d2= 1.0, k_min_low_d2=-1.0

'''

detailed_help = '''
    Usage: python3 network_model_generalized.py save_results=[PATH] [PARAMETER=VALUE] ...

    There are experimental parameters and network parameters. The main
    experimental parameters and their default values are:

    - save_results=tmp.mat
        Saves the results of the experiment in this path, if defined. The path
        can be relative or absolute, with or without quotes.
    - stop_simulation_at=1000.0
        Total simulated time.

    Any numerical or string parameter from the class MasquelierNetSin (the class
    that contains the network) can be modified. The most important ones are:

    - k_[min|plu]_[low|hig]_[d1|d2] kernel constants:
    k_plu_hig_d1=1.0, k_min_hig_d1=-1.0, k_plu_low_d1=-1.0, k_min_low_d1=0.0,
    k_plu_hig_d2=-1.0, k_min_hig_d2=0.0, k_plu_low_d2= 1.0, k_min_low_d2=-1.0
        Constants used in the STDP kernels of D1 and D2 neurons. See figures 4
        and 5 at the paper https://doi.org/10.1371/journal.pbio.1002034 for
        details.
    - learning_protocol='HL_HL_LH_LH_LL'
        Learning protocol is a string that defines the allowed actions for every
        input pattern. It defines implicitely how many input patterns and
        actions there are.

        The format is like this: A word W number N with letters w in position n
        defines the reinforcements {H, 0, L} (for high, none and low) for each n
        action and for the input pattern N. Words are separated by '_'.

        For example:
        'H0L_L0H'
          - Two words separated by '_' mean two different input patterns.
          - For the first input pattern, action 1 is highly rewarded, action 2
            is ignored, and action 3 is punished.
          - For the second input pattern, action 1 is punished, action 2 is
            ignored, and action 3 is rewarded.

        Another example (the protocol used in the paper):
        'HL_HL_LH_LH_LL'
          - Five words mean five different input patterns.
          - The two first input patterns are rewarded if action 1 is taken, and
            punished if action 2 is selected instead.
          - The next two input patterns are the opposite: reward with action 2,
            punishment with action 1.
          - The final input pattern is punished for any action taken.
    - [neuron_type]_[parameter]=[value] neuron parameters:
    default_neuron_c_m=250.0, default_neuron_e_exc=0.0,
    default_neuron_e_inh=-85.0, default_neuron_e_leak=-65.0,
    default_neuron_g_leak=25.0, default_neuron_tau_exc=5.0,
    default_neuron_tau_inh=10.0, default_neuron_tau_nmda=20.0,
    default_neuron_tau_ref=1.0, default_neuron_v_thr=-40.0

    output_neuron_c_m=50.0, output_neuron_g_leak=10.0,
    output_neuron_v_thr=-50.0, output_neuron_tau_inh=30.0,
    output_neuron_tau_ref=1000.0/65.0,

    action_neuron_c_m=100.0, action_neuron_tau_inh=60.0,
    action_neuron_tau_ref=15.0,

    check_neuron_c_m=2.0, check_neuron_g_leak=0.2,
    check_neuron_tau_ref=1000.0/10.0,

    dopa_neuron_c_m=2.0, dopa_neuron_g_leak=0.2, dopa_neuron_tau_exc=100.0,
    dopa_neuron_tau_inh=100.0
        There are 'default' neuron parameters, shared by all neurons, and
        specific neuron parameters ('output', 'action', 'check' and 'dopa'
        types) that override the default parameters. Note that not all specific
        parameters are modifiable through the terminal, only the ones listed
        here.
'''


# Importing libraries and defining classes


import os
import sys
from datetime import datetime
import time

# from pyedlut_STDE_hw import simulation_wrapper as pyedlut
from pyedlut import simulation_wrapper as pyedlut
import matplotlib.pyplot as plt
plt.rcParams.update({
    "figure.facecolor":  (1.0, 1.0, 1.0, 1.0),
    "axes.facecolor":    (1.0, 1.0, 1.0, 1.0),
    "savefig.facecolor": (1.0, 1.0, 1.0, 1.0),
})
import matplotlib.transforms as mtransforms
import matplotlib.patches as mpatches
from matplotlib import cm
from matplotlib.colors import ListedColormap, LinearSegmentedColormap

import numpy as np
from scipy.ndimage import gaussian_filter1d
from scipy import interpolate
from scipy.io import savemat

import pickle
import itertools


# Support objects


def moving_average(a, n=100) :
    ret = np.cumsum(a, dtype=float)
    ret[n:] = ret[n:] - ret[:-n]
    return ret[n - 1:] / n

def smooth_spikes(t,dt, spike_times, sigma_s=200.0, resolution=1000):
    sub = (spike_times>=t) * (spike_times<=(t+dt))
    spike_times = spike_times[sub]
    hist, times = np.histogram(spike_times, bins=resolution, range=(t,t+dt))
    signal = gaussian_filter1d(hist.astype('float'), sigma_s/dt)*resolution/dt
    return times[:-1], signal


class SimulationIterator:
    def __init__(self, stop_time, inputs):
        self.stop_time = stop_time
        self.inputs = inputs
        self.iteration = 0
        self.time_interval = [0.0, self.inputs[0]]

        times = np.cumsum(self.inputs)
        self._data_len = np.where(times>=self.stop_time)[0]
        if self._data_len.size==0:
            self._data_len = self.inputs.size-1
        else:
            self._data_len = self._data_len[0]
    def __iter__(self):
        return self
    def __next__(self):
        if self.time_interval[1]<self.stop_time and self.iteration<self.inputs.size:
            return_iteration = self.iteration
            return_time_interval = self.time_interval[:]

            self.iteration += 1
            self.time_interval[0] = self.time_interval[1]
            self.time_interval[1] += self.inputs[self.iteration]

            return return_iteration, return_time_interval
        raise StopIteration
    def __len__(self):
        return self._data_len

class EdlutUtils:
    def __init__(self):
        # Needed attributes for this class to be used
        self.simulation = None
        self.default_synapse_params = None
    def create_neuron_layer(self, number, params=None, model_name='LIFTimeDrivenModel', show=True, log_activity=False):
        if params is None: params = self.default_neuron_params
        return self.simulation.AddNeuronLayer(
            num_neurons = number,
            model_name = model_name,
            param_dict = params,
            log_activity = log_activity,
            output_activity = show
        )
    def create_noisy_layer(self, number, params=None, show=True):
        if params is None: params={}
        return self.simulation.AddNeuronLayer(
            num_neurons = number,
            model_name = 'PoissonGeneratorDeviceVector',
            param_dict = {'frequency': 1.0, **params},
            log_activity=False,
            output_activity=show)
    def connect_layers(self, a, b, params=None, random_weights=0.1):
        if params is None: params={}
        conns = None
        d = {**self.default_synapse_params, **params}

        if random_weights <= 0:
            conns = self.simulation.AddSynapticLayer(a, b, d)
        else:
            weights = (np.random.rand(len(a)) - 0.5) * 2.0
            weights = weights * d['weight'] * random_weights
            weights = weights + d['weight']
            conns = self.simulation.AddSynapticLayer(a, b, {**d, 'weight': weights.tolist()})
        return conns
    def connect_layers_all2all(self, a, b, params=None, autapses=False, random_weights=0.0):
        if params is None: params={}
        sources = []
        targets = []
        for src in a:
            for tgt in b:
                if src!=tgt or autapses is True:
                    sources.append(src)
                    targets.append(tgt)
        return self.connect_layers(sources, targets, params, random_weights)
    def connect_layers_fanin(self, a, b, params=None, fanin=50, autapses=False, random_weights=0.0):
        if params is None: params={}
        sources = []
        targets = []
        for tgt in b:
            if not autapses and tgt in a:
                _a = np.random.choice([n for n in a if n!=tgt], fanin, replace=False)
            else:
                _a = np.random.choice(a, fanin, replace=False)
            for src in _a:
                sources.append(src)
                targets.append(tgt)
        return self.connect_layers(sources, targets, params, random_weights)
    def connect_layers_fanout(self, a, b, params=None, fanout=50, autapses=False, random_weights=0.0):
        if params is None: params={}
        sources = []
        targets = []

        for src in a:
            if not autapses and src in b:
                _b = np.random.choice([n for n in b if n!=src], fanout, replace=False)
            else:
                _b = np.random.choice(b, fanout, replace=False)
            for tgt in _b:
                sources.append(src)
                targets.append(tgt)
        return self.connect_layers(sources, targets, params, random_weights)
    def set_status(self, neurons, status):
        if type(neurons) is int:
            self.simulation.SetSpecificNeuronParams(neurons, status)
        elif type(neurons) is list or type(neurons) is np.ndarray:
            for n in neurons:
                self.simulation.SetSpecificNeuronParams(n, status)
        else:
            raise RuntimeError()


# Network class

class MasquelierNetSin(EdlutUtils):
    def __init__(self):
        self._init_consts()
    def _init_consts(self):
        self.seed = 0
        self.stop_simulation_at = 500.0

        self.n_inputs = 2000
        self.n_neurons_input_pattern = 1000

        self.min_input_current_factor = 0.87
        self.max_input_current_factor = 1.1
        self.current_freq = 8.0

        self.max_weight = 0.015 #0.075
        self.d1_initial_weight = None
        self.d2_initial_weight = None

        self.reward_delay = 2e-1 #0.1
        self.tau_eli = None
        self.tau_dop = 0.02
        self.dopa_basal_current = 16.0

        self.learning_rate = 0.002
        self.syn_pre_inc = None

        self.tau_thr = 10.0 #20.0
        self.tar_fir_rat = 0.2 #0.1

        self.reward_weights = [2.0,4.0]
        self.start_punishment_at = 0.0
        self.start_rewards_at = 0.0

        self.pattern_times_proportion = 0.8
        self.min_duration_pattern = 1e-1
        self.max_duration_pattern = 5e-1

        self.n_outputs = 16

        self.lateral_intra = True
        self.lateral_inter = True

        self.msn_d1_to_action = 300.0
        self.msn_d2_to_action = 300.0

        self.learning_protocol = 'HL_HL_LH_LH_LL'

        self.tau_plu = 0.032
        self.tau_min = 0.032

        self.k_plu_hig_d1 =  1.0
        self.k_min_hig_d1 = -1.0
        self.k_plu_low_d1 = -1.0
        self.k_min_low_d1 = 0.0
        self.k_plu_hig_d2 = -1.0
        self.k_min_hig_d2 = 0.0
        self.k_plu_low_d2 =  1.0
        self.k_min_low_d2 = -1.0

        self.default_neuron_c_m = 250.0
        self.default_neuron_e_exc = 0.0
        self.default_neuron_e_inh = -85.0
        self.default_neuron_e_leak = -65.0
        self.default_neuron_g_leak = 25.0
        self.default_neuron_tau_exc = 5.0
        self.default_neuron_tau_inh = 10.0
        self.default_neuron_tau_nmda = 20.0
        self.default_neuron_tau_ref = 1.0
        self.default_neuron_v_thr = -40.0

        self.output_neuron_c_m = 50.0
        self.output_neuron_g_leak = 10.0
        self.output_neuron_v_thr = -50.0
        self.output_neuron_tau_inh = 30.0
        self.output_neuron_tau_ref = 1000.0/65.0

        self.action_neuron_c_m = 100.0
        self.action_neuron_tau_inh = 60.0
        self.action_neuron_tau_ref = 15.0

        self.check_neuron_c_m = 2.0
        self.check_neuron_g_leak = 0.2
        self.check_neuron_tau_ref = 1000.0/10.0

        self.dopa_neuron_c_m = 2.0
        self.dopa_neuron_g_leak = 0.2
        self.dopa_neuron_tau_exc = 100.0
        self.dopa_neuron_tau_inh = 100.0

        self.edlut_time_step = 5e-4
        self.i_thr = 625.062506250625

        self.save_input_activity = False
    def _init_globals(self):
        self.default_neuron_params = {
            'c_m':      self.default_neuron_c_m,
            'e_exc':    self.default_neuron_e_exc,
            'e_inh':    self.default_neuron_e_inh,
            'e_leak':   self.default_neuron_e_leak,
            'g_leak':   self.default_neuron_g_leak,
            'tau_exc':  self.default_neuron_tau_exc,
            'tau_inh':  self.default_neuron_tau_inh,
            'tau_nmda': self.default_neuron_tau_nmda,
            'tau_ref':  self.default_neuron_tau_ref,
            'v_thr':    self.default_neuron_v_thr,
        }

        self.output_neuron_params = {
            **self.default_neuron_params,
            'c_m': self.output_neuron_c_m,
            'g_leak': self.output_neuron_g_leak,
            'v_thr': self.output_neuron_v_thr,
            'tau_inh': self.output_neuron_tau_inh,
            'tau_ref': self.output_neuron_tau_ref,
        }

        self.action_neuron_params = {
            **self.default_neuron_params,
            'c_m': self.action_neuron_c_m,
            'tau_inh': self.action_neuron_tau_inh,
            'tau_ref': self.action_neuron_tau_ref,
        }

        self.check_neuron_params = {
            **self.default_neuron_params,
            'c_m': self.check_neuron_c_m,
            'g_leak': self.check_neuron_g_leak,
            'tau_ref': self.check_neuron_tau_ref,
        }

        self.dopa_neuron_params = {
            **self.default_neuron_params,
            'c_m': self.dopa_neuron_c_m,
            'g_leak': self.dopa_neuron_g_leak,
            'tau_exc': self.dopa_neuron_tau_exc,
            'tau_inh': self.dopa_neuron_tau_inh,
        }

        # Parse the learning protocol
        input_policies = self.learning_protocol.split('_')
        self.n_input_patterns = len(input_policies)
        self.n_actions = len(input_policies[0])

        self.stimulus_actions_reinforcement = {
            (i+1): np.array([
                1  if a=='H' else
                -1 if a=='L' else
                0
                for a in act
            ]) for i, act in enumerate(self.learning_protocol.split('_'))
        }

        # Derived parameters

        self.tau_eli = self.reward_delay*2 if self.tau_eli is None else self.tau_eli

        # self.syn_pre_inc = self.learning_rate*4e-3 if self.syn_pre_inc is None else self.syn_pre_inc
        self.syn_pre_inc = 8e-6 if self.syn_pre_inc is None else self.syn_pre_inc
        # self.syn_pre_inc = 1e-4 if self.syn_pre_inc is None else self.syn_pre_inc

        self.d1_initial_weight = self.max_weight if self.d1_initial_weight is None else self.d1_initial_weight
        self.d2_initial_weight = self.max_weight*0.75 if self.d2_initial_weight is None else self.d2_initial_weight

        # Lateral connectivity patterns

        self.d2d1_intra = 6.0 if self.lateral_intra else 0.0
        self.d2d2_intra = 6.0 if self.lateral_intra else 0.0

        self.d1d1_inter = 3.0 if self.lateral_inter else 0.0
        self.d2d2_inter = 3.0 if self.lateral_inter else 0.0

        self.d1d1_intra = 0.0 #6.0
        self.d1d2_intra = 0.0 #6.0
        self.d1d2_inter = 0.0 #3.0
        self.d2d1_inter = 0.0 #3.0

        # Input parameters

        self.patterns_generated = int(self.stop_simulation_at/self.min_duration_pattern)

        self.sin_current_params = {
            'amplitude': self.i_thr * 0.15, #'Sinusoidal amplitude (pA): VECTOR',
            'frequency': self.current_freq, #'Sinusoidal frequency (Hz): VECTOR',
            'offset': 0.0, #'Sinusoidal offset (pA): VECTOR',
            'phase': 0.0} #'Sinusoidal phase (rad): VECTOR'

        self.min_input_current = self.i_thr * self.min_input_current_factor # 0.8 #0.95
        self.max_input_current = self.i_thr * self.max_input_current_factor #1.07

        # Synaptic parameters

        self.default_synapse_params = {
            'weight': self.d1_initial_weight,
            'max_weight': self.max_weight,
            'type': 0,
            'delay': 0.001,
            'wchange': -1,
            'trigger_wchange': -1,}


        self.output_neuron_params = {
            **self.output_neuron_params,
            'tau_thr': self.tau_thr,
            'tar_fir_rat': self.tar_fir_rat,
        }

        self.stde_common_learning_rule_params = {
            'tau_plu': self.tau_plu, #0.008,
            'tau_min': self.tau_min, #0.008, #0.032,
            'tau_eli': self.tau_eli,
            'tau_dop': self.tau_dop,
            'inc_dop': 1.0/self.tau_dop,
            'dop_max': 350.0,
            'dop_min': 50.0,
            'syn_pre_inc': self.syn_pre_inc,
        }

        self.stde_d1_learning_rule_params = {
            **self.stde_common_learning_rule_params,
            'k_plu_hig': self.k_plu_hig_d1 * self.learning_rate,
            'k_plu_low': self.k_plu_low_d1 * self.learning_rate,
            'k_min_hig': self.k_min_hig_d1 * self.learning_rate,
            'k_min_low': self.k_min_low_d1 * self.learning_rate,
        }

        self.stde_d2_learning_rule_params = {
            **self.stde_common_learning_rule_params,
            'k_plu_hig': self.k_plu_hig_d2 * self.learning_rate,
            'k_plu_low': self.k_plu_low_d2 * self.learning_rate,
            'k_min_hig': self.k_min_hig_d2 * self.learning_rate,
            'k_min_low': self.k_min_low_d2 * self.learning_rate,
        }
    def _init_inputs(self):
        # Generate the random patterns (as a sequence of firing rates)
        np.random.seed(self.seed)
        self.input_firing_rate_patterns = np.random.rand(self.n_inputs, self.patterns_generated)
        self.input_firing_rate_patterns *= (self.max_input_current-self.min_input_current)
        self.input_firing_rate_patterns += self.min_input_current

        # Each stimulus pattern cover different subsets of the input
        np.random.seed(self.seed+1)
        self.input_pattern_bool_mask = np.zeros((self.n_input_patterns, self.n_inputs), dtype=bool)
        for r in range(self.n_input_patterns):
            ids = np.random.choice(range(self.n_inputs), size=self.n_neurons_input_pattern, replace=False)
            self.input_pattern_bool_mask[r, ids] = True

        # Generate random time intervals for every random pattern
        np.random.seed(self.seed+2)
        self.input_duration_patterns = np.random.rand(self.patterns_generated)**2
        self.input_duration_patterns = self.input_duration_patterns * (
            self.max_duration_pattern-self.min_duration_pattern
        )
        self.input_duration_patterns += self.min_duration_pattern
        self.cumsum_input_duration_patterns = np.cumsum(self.input_duration_patterns)
        self.cumsum_input_duration_patterns = np.insert(self.cumsum_input_duration_patterns, 0, 0)

        # Decide when to show the stimulus patterns
        np.random.seed(self.seed+3)
        self.show_pattern = np.random.rand(self.patterns_generated) < self.pattern_times_proportion
        for i in range(1, self.show_pattern.size):
            if self.show_pattern[i-1]==1 and self.show_pattern[i]==1:
                self.show_pattern[i]=0
        self.show_pattern = self.show_pattern * np.random.randint(
            1, self.n_input_patterns+1, size=self.show_pattern.size)

        # Reduce the generated arrays to fit only the simulated time
        n_patterns_considered = np.where(self.cumsum_input_duration_patterns>=self.stop_simulation_at)[0][0]
        self.input_firing_rate_patterns = self.input_firing_rate_patterns[:, :n_patterns_considered]
        self.input_duration_patterns = self.input_duration_patterns[:n_patterns_considered]
        self.cumsum_input_duration_patterns = self.cumsum_input_duration_patterns[:n_patterns_considered]
        self.show_pattern = self.show_pattern[:n_patterns_considered]
    def _init_edlut(self):
        self.simulation = pyedlut.PySimulation_API()

        # Define the neuron model parameters for the output layer

        self.integration_method = pyedlut.PyModelDescription(
            model_name='RK4',
            params_dict={'step': self.edlut_time_step})

        self.default_neuron_params['int_meth'] = self.integration_method
        self.output_neuron_params['int_meth'] = self.integration_method
        self.dopa_neuron_params['int_meth'] = self.integration_method

        # Define the synapse models

        self.stde_d1_rule = self.simulation.AddLearningRule('DopamineSTDP', self.stde_d1_learning_rule_params)
        self.stde_d2_rule = self.simulation.AddLearningRule('DopamineSTDP', self.stde_d2_learning_rule_params)

        self.stde_d1_params = {**self.default_synapse_params, 'wchange': self.stde_d1_rule, 'weight': self.d1_initial_weight}
        self.stde_d2_params = {**self.default_synapse_params, 'wchange': self.stde_d2_rule, 'weight': self.d2_initial_weight}
        self.trigger_stde_d1_params = {
            **self.default_synapse_params,
            'trigger_wchange': self.stde_d1_rule,
            'weight': 0.0, 'max_weight': 0.0,
            }
        self.trigger_stde_d2_params = {
            **self.default_synapse_params,
            'trigger_wchange': self.stde_d2_rule,
            'weight': 0.0, 'max_weight': 0.0,
            }
        self.excitatory_params = {**self.default_synapse_params,  'type': 0}
        self.inhibitory_params = {**self.default_synapse_params,  'type': 1}
        self.current_syn_params = {**self.default_synapse_params, 'type': 3}
    def init_simulation(self):
        self._init_globals()
        self._init_inputs()
        self._init_edlut()
        self._init_network()
        self.simulation.Initialize()
    def _init_network(s):
        # Regular network

        s.input_layer = s.create_neuron_layer(s.n_inputs, show=s.save_input_activity)
        s.output_layer = s.create_neuron_layer(
            s.n_outputs*s.n_actions,
            model_name='LIFTimeDrivenModel_DA',
            params=s.output_neuron_params,
        )
        s.input_sin_currents = s.create_neuron_layer(
            1, model_name='SinCurrentDeviceVector', params=s.sin_current_params, show=False)
        s.input_currents = s.create_neuron_layer(
            s.n_inputs, model_name='InputCurrentNeuronModel', params={}, show=False)

        _ = s.simulation.AddSynapticLayer(
            s.input_sin_currents*s.n_inputs, s.input_layer,
            {**s.default_synapse_params, 'type':3})
        _ = s.simulation.AddSynapticLayer(
            s.input_currents, s.input_layer,
            {**s.default_synapse_params, 'type':3})

        # Input -> MSN D1
        s.weights = []
        source, target = [], []
        for i in s.input_layer:
            for a in range(s.n_actions):
                for o_i in range(a*s.n_outputs, (a+1)*s.n_outputs, 2):
                    o = s.output_layer[o_i]
                    source.append(i)
                    target.append(o)
        params = {
            **s.stde_d1_params,
            'weight': (np.random.rand(len(source))**10 * s.d1_initial_weight).tolist(),
#             'delay': ((np.random.rand(len(s.input_layer)) * 10e-3) + 1e-3).tolist()
        }
        s.weights = s.simulation.AddSynapticLayer(source, target, params)
        # Input -> MSN D2
        s.weights = []
        source, target = [], []
        for i in s.input_layer:
            for a in range(s.n_actions):
                for o_i in range(a*s.n_outputs+1, (a+1)*s.n_outputs, 2):
                    o = s.output_layer[o_i]
                    source.append(i)
                    target.append(o)
        params = {
            **s.stde_d2_params,
            'weight': (np.random.rand(len(source))**10 * s.d2_initial_weight).tolist(),
#             'delay': ((np.random.rand(len(s.input_layer)) * 10e-3) + 1e-3).tolist()
        }
        s.weights += s.simulation.AddSynapticLayer(source, target, params)


        # Lateral inhibition
        # d1d1_intra: D1->D1 within same action group
        # d1d1_inter: D1->D1 to other action groups
        # d1d2_intra: D1->D2 within same action group
        # d1d2_inter: D1->D2 to other action groups
        # d2d1_intra: D2->D1 within same action group
        # d2d1_inter: D2->D1 to other action groups
        # d2d2_intra: D2->D2 within same action group
        # d2d2_inter: D2->D2 to other action groups

        source, target, weights = [], [], []

        # Possible combinations of lateral inhibition
        combinations = [
            list(range(s.n_actions)), #From action module
            list(range(s.n_actions)), #To action module
            [0, 1], #From type D1 (0) or type D2 (1)
            [0, 1], #To type D1 (0) or type D2 (1)
        ]

        # Compute the list of connections
        for a1, a2, t1, t2 in itertools.product(*combinations):
            # Select the appropriate weight for this connection
            w = 0.0
            if   a1==a2:
                if   t1==0 and t2==0: w=s.d1d1_intra/s.n_outputs
                elif t1==0 and t2==1: w=s.d1d2_intra/s.n_outputs
                elif t1==1 and t2==0: w=s.d2d1_intra/s.n_outputs
                elif t1==1 and t2==1: w=s.d2d2_intra/s.n_outputs
            elif a1!=a2:
                if   t1==0 and t2==0: w=s.d1d1_inter/s.n_outputs
                elif t1==0 and t2==1: w=s.d1d2_inter/s.n_outputs
                elif t1==1 and t2==0: w=s.d2d1_inter/s.n_outputs
                elif t1==1 and t2==1: w=s.d2d2_inter/s.n_outputs
            if w==0.0: continue

            # Sources, targets and weights
            for i in range(a1*s.n_outputs+t1, (a1+1)*s.n_outputs, 2):
                ni = s.output_layer[i]
                for o in range(a2*s.n_outputs+t2, (a2+1)*s.n_outputs, 2):
                    no = s.output_layer[o]
                    weights.append(w)
                    source.append(ni)
                    target.append(no)

        # Create the connections if needed
        if len(source)>0:
          _ = s.simulation.AddSynapticLayer(
              source, target,
              {**s.inhibitory_params, 'weight': weights, 'max_weight': np.max(weights)})


        # Action neurons and experiment logic: place here neurons related to the action decision
        #dopa_neuron_params
        s.action_layer = s.create_neuron_layer(s.n_actions, params=s.action_neuron_params)
        s.is_rewarded_current = s.create_neuron_layer(s.n_actions, model_name='InputCurrentNeuronModel', params={}, show=False)
        s.is_punished_current = s.create_neuron_layer(s.n_actions, model_name='InputCurrentNeuronModel', params={}, show=False)
        s.action_rewarded_layer = s.create_neuron_layer(s.n_actions, params=s.check_neuron_params)
        s.action_punished_layer = s.create_neuron_layer(s.n_actions, params=s.check_neuron_params)
        s.reward_neuron = s.create_neuron_layer(1, params=s.check_neuron_params)
        s.punish_neuron = s.create_neuron_layer(1, params=s.check_neuron_params)

        # Excitatory connection between MSN action groups and its own action neuron
        # MSN D1
        source, target = [], []
        for a in range(s.n_actions):
            for i_idx in range(a*s.n_outputs, (a+1)*s.n_outputs, 2):
                source.append(s.output_layer[i_idx])
                target.append(s.action_layer[a])
        _ = s.simulation.AddSynapticLayer(
            source, target,
            {**s.excitatory_params, 'weight':s.msn_d1_to_action/s.n_outputs, 'max_weight':s.msn_d1_to_action/s.n_outputs})
        # MSN D2
        source, target = [], []
        for a in range(s.n_actions):
            for i_idx in range(a*s.n_outputs+1, (a+1)*s.n_outputs, 2):
                source.append(s.output_layer[i_idx])
                target.append(s.action_layer[a])
        _ = s.simulation.AddSynapticLayer(
            source, target,
            {**s.inhibitory_params, 'weight':s.msn_d2_to_action/s.n_outputs, 'max_weight':s.msn_d2_to_action/s.n_outputs})

        # Inhibitory connection between MSN action groups and the other action neurons
#         source, target = [], []
#         for a1 in range(s.n_actions):
#             for i_idx in range(a1*s.n_outputs, (a1+1)*s.n_outputs):
#                 for a2 in range(s.n_actions):
#                     if a1==a2: continue
#                     source.append(s.output_layer[i_idx])
#                     target.append(s.action_layer[a2])
#         _ = s.simulation.AddSynapticLayer(
#             source, target,
#             {**s.inhibitory_params, 'weight':10.0/s.n_outputs, 'max_weight':10.0/s.n_outputs})

        # Excitatory connection between action neurons and action-value neurons
        _ = s.simulation.AddSynapticLayer(
            s.action_layer, s.action_rewarded_layer,
            {**s.excitatory_params, 'weight':1.0, 'max_weight':1.0})
        _ = s.simulation.AddSynapticLayer(
            s.action_layer, s.action_punished_layer,
            {**s.excitatory_params, 'weight':1.0, 'max_weight':1.0})

        # Inhibitory current connection between trial status and action-value neurons
        _ = s.simulation.AddSynapticLayer(
            s.is_rewarded_current, s.action_punished_layer, s.current_syn_params)
        _ = s.simulation.AddSynapticLayer(
            s.is_punished_current, s.action_rewarded_layer, s.current_syn_params)

        # Connection to reward-punishment neurons
        _ = s.simulation.AddSynapticLayer(
            s.action_rewarded_layer, s.reward_neuron*len(s.action_rewarded_layer),
            {**s.excitatory_params, 'weight':1.0, 'max_weight':1.0})
        _ = s.simulation.AddSynapticLayer(
            s.action_punished_layer, s.punish_neuron*len(s.action_punished_layer),
            {**s.excitatory_params, 'weight':1.0, 'max_weight':1.0})

        # Dopaminergic parts

        s.dopa_current = s.create_neuron_layer(
            1, model_name='InputCurrentNeuronModel', params={}, show=False)
        s.dopa_neuron = s.create_neuron_layer(1, params=s.dopa_neuron_params)

        # Constant current connection to dopa neuron
        _ = s.simulation.AddSynapticLayer(s.dopa_current, s.dopa_neuron, s.current_syn_params)

        # Reward-punish connections
        _ = s.simulation.AddSynapticLayer(s.reward_neuron, s.dopa_neuron,
            {**s.excitatory_params,
             'weight':s.reward_weights[0], 'max_weight':s.reward_weights[0],
             'delay': s.reward_delay,})
        _ = s.simulation.AddSynapticLayer(s.punish_neuron, s.dopa_neuron,
            {**s.inhibitory_params,
             'weight':s.reward_weights[1], 'max_weight':s.reward_weights[1],
             'delay': s.reward_delay,})

        # Modulation connection to MSN neurons
        # MSN D1
        source, target = [], []
        for i in s.dopa_neuron:
            for o in s.output_layer[::2]:
                source.append(i)
                target.append(o)
        _ = s.simulation.AddSynapticLayer(source, target, s.trigger_stde_d1_params)
        # MSN D2
        source, target = [], []
        for i in s.dopa_neuron:
            for o in s.output_layer[1::2]:
                source.append(i)
                target.append(o)
        _ = s.simulation.AddSynapticLayer(source, target, s.trigger_stde_d2_params)
    def run(s):
        weights_history_list = []

        s.simulation.AddExternalCurrentActivity([0.0], s.dopa_current, [s.dopa_basal_current])

        output_times, output_index = [], []

        for i, (from_time, to_time) in SimulationIterator(s.stop_simulation_at,
                s.input_duration_patterns):

            # Stimulus presentation

            input_pattern = s.input_firing_rate_patterns[:, i].copy()
            if s.show_pattern[i] > 0:
                mask = s.input_pattern_bool_mask[s.show_pattern[i]-1, :]
                input_pattern[mask] = (
                    s.input_firing_rate_patterns[mask, s.show_pattern[i]]
                )
            s.simulation.AddExternalCurrentActivity(
                np.full(s.n_inputs, from_time),
                s.input_currents,
                input_pattern
            )

            # Reward delivery

            current_policy = s.stimulus_actions_reinforcement.get(s.show_pattern[i], np.zeros(s.n_actions))
            times = [from_time] * s.n_actions

            value = np.array([-100.0] * s.n_actions)
            value[current_policy>0] = 0
            s.simulation.AddExternalCurrentActivity(times, s.is_punished_current, value)

            value = np.array([-100.0] * s.n_actions)
            value[current_policy<0] = 0
            s.simulation.AddExternalCurrentActivity(times, s.is_rewarded_current, value)

            # Saving the weights

            w = s.simulation.GetSelectedWeights(s.weights)
            weights_history_list.append(w)

            # Next simulation steps

            s.simulation.RunSimulation(to_time)

            # Saving the spikes

            ot, oi = s.simulation.GetSpikeActivity()
            output_times += ot
            output_index += oi

        # Retrieve output spike activity and weight history
        s.ot = np.array(output_times)
        s.oi = np.array(output_index)
        s.weights_history = np.array(weights_history_list).T
    def get_accuracy(self):
        # Cálculo de la acción tomada

        action_taken = np.zeros((self.n_actions+1, self.show_pattern.size))

        for n_action in range(1, self.n_actions+1):
            spikes_action = self.oi==self.action_layer[n_action-1]
            for spike_time in self.ot[spikes_action]:
        #           time_bin = int(spike_time//self.max_duration_pattern)
                time_bin = np.searchsorted(self.cumsum_input_duration_patterns, spike_time)-1
                action_taken[n_action, time_bin] += 1
        action_taken[0, :] = (np.sum(action_taken[1:,:], axis=0)==0)# * np.max(action_taken)

        # Matriz de patrón a acción

        map_matrix_time = np.zeros((self.n_input_patterns+1, self.n_actions+1, self.show_pattern.size))
        for tak in range(action_taken.shape[0]):
            for t, (pat,spks) in enumerate(zip(self.show_pattern, action_taken[tak,:])):
                if pat is None: continue
                map_matrix_time[pat,tak,t] += spks>0

        # Cálculo de la acción deseada

        pattern_to_action_map = {
            (i+1): [ai+1 for ai, a in enumerate(act) if a=='H'] if 'H' in act else [0]
            for i, act in enumerate(self.learning_protocol.split('_'))
        }
        action_desired = []
        for i, pattern in enumerate(self.show_pattern):
          # print(i, type(i), pattern, type(pattern))
          action_desired.append(pattern_to_action_map.get(pattern))


        # Cálculo del tensor de confusion

        confusion_matrix_time = np.zeros((self.n_actions+1, self.n_actions+1, self.show_pattern.size))
        confusion_matrix = np.zeros((self.n_actions+1, self.n_actions+1))
        for tak in range(action_taken.shape[0]):
            for t, (des,spks) in enumerate(zip(action_desired, action_taken[tak,:])):
                if not des: continue
                for d in des:
                    confusion_matrix[d,tak] += spks>0
                    confusion_matrix_time[d,tak,t] += spks>0


        # Cálculo del vector traza y del vector suma

        trace_time = np.zeros_like(self.show_pattern)
        all_time = np.zeros_like(self.show_pattern)
        for i in range(self.n_actions+1):
            trace_time = trace_time + confusion_matrix_time[i,i,:]
            for j in range(self.n_actions+1):
                all_time = all_time + confusion_matrix_time[i,j,:]


        # Calculo de la precisión

        import pandas as pd

        n = 100 #10 #100
        rm_tra = pd.Series(trace_time).rolling(n).mean()
        rm_all = pd.Series(all_time).rolling(n).mean()

        pre = rm_tra/rm_all
        time = self.cumsum_input_duration_patterns[pre.index]
        label = self.get_label()
        seed = self.seed
        ret_dict = {
            'time': time.copy(),
            'accuracy': pre.copy(),
            'label': label,
            'seed': seed,
            'confusion_matrix': confusion_matrix_time,
            'map_matrix': map_matrix_time
        }

        # A veces nos puede interesar guardar los rasters

        if hasattr(self, 'with_rasterplots') and self.with_rasterplots:
            save_i = np.in1d(self.oi, self.output_layer)
            ret_dict = {
                **ret_dict,
                'ot': self.ot[save_i],
                'oi': self.oi[save_i],
                'show_pattern': self.show_pattern,
                'action_desired': action_desired,
            }


        return ret_dict
    def get_label(self):
        txt = 'd1d1_intra={}, d1d1_inter={}, d1d2_intra={}, d1d2_inter={}, d2d1_intra={}, d2d1_inter={}, d2d2_intra={}, d2d2_inter={}'
        txt = txt.format(
            self.d1d1_intra,
            self.d1d1_inter,
            self.d1d2_intra,
            self.d1d2_inter,
            self.d2d1_intra,
            self.d2d1_inter,
            self.d2d2_intra,
            self.d2d2_inter
        )
        return txt


# Script functions

def text2number(v, as_type=None):
    # Try to transform to the target type.
    if as_type:
        try:
            o = as_type(v)
            return o
        except:
            pass

    # If not, we just transform to the usual types
    try:
        o = int(v)
    except ValueError:
        try:
            o = float(v)
        except ValueError:
            o = v
    return o

def get_label(params):
    params_no_seed = {key: value for key,value in params.items() if key!='seed'}
    return str(params_no_seed)

def get_score(results):
    time = results['time']
    fitness = results['accuracy']
    sub = (time>=400) * (time<=500)
    if np.sum(sub) > 0:
        score = np.nanmean(fitness[sub])
    else:
        score = 0.0
    return score

def main():

    # Get parameters, properly transforming them if needed

    net = MasquelierNetSin() # We need this object here to know the target types
    params = {}
    show_help = 0
    for arg in sys.argv[1:]:
        if 'help' in arg.lower():
            show_help = 2
            break
        if not '=' in arg:
            show_help = 1
            break
        param_name, param_value = arg.split('=')

        try:
            target_type = type(getattr(net, param_name))
        except AttributeError:
            target_type = None
        param_value = text2number(param_value, as_type=target_type)
        params[param_name] = param_value
    if show_help==1:
        print(brief_help)
        return
    if show_help==2:
        print(detailed_help)
        return

    script_keys = ['save_results']
    condition = {key: value for key, value in params.items() if key not in script_keys}


    # Set network attributes

    for key, value in condition.items():
        setattr(net, key, value)


    # Run the simulation

    net.init_simulation()
    net.run()


    # Save the results

    save_path = params.get('save_results', 'tmp.mat')
    if save_path:
        date = str(datetime.utcnow())
        results = net.get_accuracy()
        fitness = get_score(results)
        condition = {key: str(value) for key, value in params.items() if key not in script_keys}
        experiment = {
            'condition':condition,
            'fitness':fitness,
            'time': results['time'],
            'accuracy_evolution': np.nan_to_num(results['accuracy']),
            'date': date
        }
        savemat(save_path, experiment)

if __name__ == '__main__':
    main()
