# Supplementary material for: Black-box and surrogate optimization for tuning spiking neural models of striatum plasticity
Source: Front Neuroinform. 2022 Oct 20;16:1017222. doi: 10.3389/fninf.2022.1017222 (PMC9630480; doi:10.3389/fninf.2022.1017222)
Supplement: Supplementary file 2 [file Data_Sheet_2.zip]

Archive with 6 entries (6 files):
- main.tex
- FrontiersinHarvard.cls
- Frontiers-Harvard.bst
- test.bib
- logo1.jpg
- Appendix-Black_box.pdf
