# Supplementary material for: Black-box and surrogate optimization for tuning spiking neural models of striatum plasticity
Source: Front Neuroinform. 2022 Oct 20;16:1017222. doi: 10.3389/fninf.2022.1017222 (PMC9630480; doi:10.3389/fninf.2022.1017222)
Supplement: Supplementary file 2 [file Data_Sheet_2.zip › main.tex]

%%%%%%%%%%%%%%%%%%%%%%%%%%%%%%%%%%%%%%%%%%%%%%%%%%%%%%%%%%%%%%%%%%%%%%%%%%%%%%%%%%%%%%%%%%%%%%%%%%%%%%%%%%%%%%%%%%%%%%%%%%%%%%%%%%%%%%%%%%%%%%%%%%%%%%%%%%%
% This is just an example/guide for you to refer to when submitting manuscripts to Frontiers, it is not mandatory to use Frontiers .cls files nor frontiers.tex  %
% This will only generate the Manuscript, the final article will be typeset by Frontiers after acceptance.   
%                                              %
%                                                                                                                                                         %
% When submitting your files, remember to upload this *tex file, the pdf generated with it, the *bib file (if bibliography is not within the *tex) and all the figures.
%%%%%%%%%%%%%%%%%%%%%%%%%%%%%%%%%%%%%%%%%%%%%%%%%%%%%%%%%%%%%%%%%%%%%%%%%%%%%%%%%%%%%%%%%%%%%%%%%%%%%%%%%%%%%%%%%%%%%%%%%%%%%%%%%%%%%%%%%%%%%%%%%%%%%%%%%%%

%%% Version 3.4 Generated 2018/06/15 %%%
%%% You will need to have the following packages installed: datetime, fmtcount, etoolbox, fcprefix, which are normally inlcuded in WinEdt. %%%
%%% In http://www.ctan.org/ you can find the packages and how to install them, if necessary. %%%
%%%  NB logo1.jpg is required in the path in order to correctly compile front page header %%%

\documentclass[utf8]{FrontiersinHarvard} % for articles in journals using the Harvard Referencing Style (Author-Date), for Frontiers Reference Styles by Journal: https://zendesk.frontiersin.org/hc/en-us/articles/360017860337-Frontiers-Reference-Styles-by-Journal
%\documentclass[utf8]{FrontiersinVancouver} % for articles in journals using the Vancouver Reference Style (Numbered), for Frontiers Reference Styles by Journal: https://zendesk.frontiersin.org/hc/en-us/articles/360017860337-Frontiers-Reference-Styles-by-Journal
%\documentclass[utf8]{frontiersinFPHY_FAMS} % Vancouver Reference Style (Numbered) for articles in the journals "Frontiers in Physics" and "Frontiers in Applied Mathematics and Statistics" 

%\setcitestyle{square} % for articles in the journals "Frontiers in Physics" and "Frontiers in Applied Mathematics and Statistics" 
\usepackage{url,hyperref,lineno,microtype,subcaption}
\usepackage[onehalfspacing]{setspace}
\usepackage{caption}
\usepackage{subcaption}
\usepackage{algorithm}
\usepackage{algpseudocode}
\usepackage{multirow}

\usepackage{array} %For tables with fixed width
\usepackage{tabularx} %For evenly-distributed tables

\linenumbers


% Leave a blank line between paragraphs instead of using \\


\def\keyFont{\fontsize{8}{11}\helveticabold }
\def\firstAuthorLast{Cruz {et~al.}} %use et al only if is more than 1 author
\def\Authors{N.C. Cruz\,$^{1}$, A. González-Redondo\,$^{1,*}$, J.L. Redondo\,$^{2}$, J.A. Garrido\,$^{1}$, E.M. Ortigosa\,$^{1}$ and  P.M. Ortigosa\,$^{2}$}
% Affiliations should be keyed to the author's name with superscript numbers and be listed as follows: Laboratory, Institute, Department, Organization, City, State abbreviation (USA, Canada, Australia), and Country (without detailed address information such as city zip codes or street names).
% If one of the authors has a change of address, list the new address below the correspondence details using a superscript symbol and use the same symbol to indicate the author in the author list.
\def\Address{$^{1}$Dept. of Computer Engineering, Automation and Robotics, University of Granada, Granada, Spain \\
$^{2}$Dept. of Informatics, University of Almer\'ia, ceiA3 Excellence Agri-food Campus, Almer\'ia, Spain}
% The Corresponding Author should be marked with an asterisk
% Provide the exact contact address (this time including street name and city zip code) and email of the corresponding author
\def\corrAuthor{A. González-Redondo}

\def\corrEmail{alvarogr@ugr.es}


\begin{document}
\onecolumn
\firstpage{1}

\title[Tuning spiking neural models]{Appendix: Black-box and surrogate optimization for tuning spiking neural models of striatum plasticity} 

\author[\firstAuthorLast ]{\Authors} %This field will be automatically populated
\address{} %This field will be automatically populated
\correspondance{} %This field will be automatically populated

\extraAuth{}% If there are more than 1 corresponding author, comment this line and uncomment the next one.
%\extraAuth{corresponding Author2 \\ Laboratory X2, Institute X2, Department X2, Organization X2, Street X2, City X2 , State XX2 (only USA, Canada and Australia), Zip Code2, X2 Country X2, email2@uni2.edu}


\maketitle

\section*{Supplementary materials}

\subsection*{Neuron models and parameters used} 

We used conductance-based versions of the Leaky-Integrate and Fire (LIF) neuron model \citep{gerstner2002spiking} in every layer of the network, but with different parameters. We classify the neuron types according to the layer they belong to: cortical neurons for the input, striatal neurons for the learning layer, and action neurons for the output. There is also a dopaminergic neuron that receives the rewards and punishments. 

The parameters used for each type were manually tuned to obtain reasonable firing rates. For the cortical neurons we used a number of spikes per input cycle (with 8 cycles per second) close to \citet{Masquelier2009} and \citet{Garrido2016}. For the striatal neurons, we tuned the parameters to obtain a mean firing rate of around one spike per second to be within biological ranges \citep{miller2008dysregulated} but with activity peaks of two or three spikes per input cycle (16-24 spikes per second). The action neurons are tuned to fire every input cycle if they receive enough stimulation from its channel (at least two more spikes from D1 neurons than D2 neurons each cycle). The dopamine neuron was tuned to have a firing range from 50 to 350 spikes per second. The parameters used for each neuron type are shown at supplementary Table \ref{tab:table_neuron_parameters}.

\begin{table}[ht]
\begin{center}
\scriptsize
{\renewcommand{\arraystretch}{1.5} %
\begin{tabularx}{0.9\textwidth} { 
%   | >{\raggedright\arraybackslash}X 
%   | >{\centering\arraybackslash}X 
%   | >{\raggedleft\arraybackslash}X | 
  | >{\centering\arraybackslash}X |
  >{\centering\arraybackslash}X
  >{\centering\arraybackslash}X 
  >{\centering\arraybackslash}X 
  >{\centering\arraybackslash}X |
}
\hline
Parameter & Cortical & Striatal & Action & Dopaminergic \\
\hline
$e_{exc}$ (mV)      & $0.0$    & $0.0$    & $0.0$    & $0.0$    \\
$e_{inh}$ (mV)      & $-85.0$  & $-85.0$  & $-85.0$  & $-85.0$  \\
$\tau_{AMPA}$ (ms)  & $5.0$    & $5.0$    & $5.0$    & $5.0$    \\
$\tau_{GABA}$ (ms)  & $10.0$   & $30.0$   & $60.0$   & $10.0$   \\
$\tau_{ref}$ (ms)   & $1.0$    & $15.0$   & $15.0$   & $1.0$    \\
$C_m$ (pF)          & $250.0$  & $50.0$   & $100.0$  & $250.0$  \\
$g_{leak}$ (nS)     & $25.0$   & $10.0$   & $25.0$   & $25.0$   \\
$V_{thr}$ (mV)      & $-40.0$  & $-50.0$  & $-40.0$  & $-65.0$  \\
$e_{leak}$ (mV)     & $-65.0$  & $-65.0$  & $-65.0$  & $-40.0$  \\
\hline
\end{tabularx}
}
\end{center}
\caption{\label{tab:table_neuron_parameters}Neuron parameters used in the model.}
\end{table}

\newpage

\bibliographystyle{Frontiers-Harvard}
\bibliography{test}

\end{document}
