# Supplementary material for: Black-box and surrogate optimization for tuning spiking neural models of striatum plasticity
Source: Front Neuroinform. 2022 Oct 20;16:1017222. doi: 10.3389/fninf.2022.1017222 (PMC9630480; doi:10.3389/fninf.2022.1017222)
Supplement: Supplementary file 2 [file Data_Sheet_2.zip › test.bib]

@book{audet2017derivative,
    title={Derivative-free and blackbox optimization},
    author={Audet, C. and Hare, W.},
    volume={2},
    year={2017},
    publisher={Springer}
}

@article{bonami2008algorithmic,
    title={An algorithmic framework for convex mixed integer nonlinear programs},
    author={Bonami, P. and Biegler, L. T. and Conn, A. R. and Cornu{\'e}jols, G. and Grossmann, I. E. and Laird, C. D. and Lee, J. and Lodi, A. and Margot, F. and Sawaya, N.},
    journal={Discrete Optimization},
    volume={5},
    number={2},
    pages={186--204},
    year={2008},
    publisher={Elsevier}
}

@article{bhosekar2018advances,
    title={Advances in surrogate based modeling, feasibility analysis, and optimization: A review},
    author={Bhosekar, A. and Ierapetritou, M.},
    journal={Computers \& Chemical Engineering},
    volume={108},
    pages={250--267},
    year={2018},
    publisher={Elsevier}
}

@article{brooks1958discussion,
    title={A discussion of random methods for seeking maxima},
    author={Brooks, S. H.},
    journal={Operations research},
    volume={6},
    number={2},
    pages={244--251},
    year={1958},
    publisher={INFORMS}
}

@article{burke2017striatal,
    title={Striatal local circuitry: a new framework for lateral inhibition},
    author={Burke, D. A. and Rotstein, H. G. and {\'A}lvarez, V. A.},
    journal={Neuron},
    volume={96},
    number={2},
    pages={267--284},
    year={2017},
    publisher={Elsevier}
}

@article{costa2018rbfopt,
  title={RBFOpt: an open-source library for black-box optimization with costly function evaluations},
  author={Costa, A. and Nannicini, G.},
  journal={Mathematical Programming Computation},
  volume={10},
  number={4},
  pages={597--629},
  year={2018},
  publisher={Springer}
}

@article{cruz2018optimizing,
    title={Optimizing the heliostat field layout by applying stochastic population-based algorithms},
    author={Cruz, N. C. and Redondo, J. L. and {\'A}lvarez, J. D. and Berenguel, M. and Ortigosa, P. M.},
    journal={Informatica},
    volume={29},
    number={1},
    pages={21--39},
    year={2018},
    publisher={Vilnius University Institute of Mathematics and Informatics}
}

@article{cruz2019design,
    title={Design of a parallel genetic algorithm for continuous and pattern-free heliostat field optimization},
    author={Cruz, N. C. and Salhi, S. and Redondo, J. L. and {\'A}lvarez, J. D. and Berenguel, M. and Ortigosa, P. M.},
    journal={Journal of Supercomputing},
    volume={75},
    number={3},
    pages={1268--1283},
    year={2019},
    publisher={Springer}
}

@article{cruz2021comparative,
    title={A Comparative Study of Stochastic Optimizers for Fitting Neuron Models. Application to the Cerebellar Granule Cell},
    author={Cruz, N. C. and Mar{\'\i}n, M. and Redondo, J. L. and Ortigosa, E. M. and Ortigosa, P. M.},
    journal={Informatica},
    volume={32},
    number={3},
    pages={477--498},
    year={2021},
    publisher={Vilnius University}
}

@article{filatovas2017preference,
  title={A preference-based multi-objective evolutionary algorithm {R-NSGA-II} with stochastic local search},
  author={Filatovas, E. and Lan{\v{c}}inskas, A. and Kurasova, O. and {\v{Z}}ilinskas, J.},
  journal={Central European Journal of Operations Research},
  volume={25},
  number={4},
  pages={859--878},
  year={2017},
  publisher={Springer}
}

@article{Galindo2020,
    archivePrefix = {arXiv},
    arxivId = {2003.06343},
    author = {Galindo, S. E. and Toharia, P. and Robles, O. D. and Ros, E. and Pastor, L. and Garrido, J. A.},
    doi = {10.1016/j.neucom.2020.02.114},
    eprint = {2003.06343},
    issn = {09252312},
    journal = {Neurocomputing},
    keywords = {Pattern detection,Simulation,Spike-timing-dependent plasticity,Spiking neuronal networks,Visualization tools},
    month = {aug},
    pages = {309--321},
    publisher = {Elsevier B.V.},
    title = {{Simulation, visualization and analysis tools for pattern recognition assessment with spiking neuronal networks}},
    volume = {400},
    year = {2020}
}

@article{garcia2015efficient,
    title={An efficient approach for solving the HP protein folding problem based on UEGO},
    author={Garc{\'\i}a-Mart{\'\i}nez, J. M. and Garz{\'o}n, E. M. and Cecilia, J. M. and P{\'e}rez-S{\'a}nchez, H. and Ortigosa, P. M.},
    journal={Journal of Mathematical Chemistry},
    volume={53},
    number={3},
    pages={794--806},
    year={2015},
    publisher={Springer}
}

@article{Garrido2016,
    author = {Garrido, J. A. and Luque, N. R. and Tolu, S. and D'Angelo, E.},
    doi = {10.1142/S0129065716500209},
    issn = {0129-0657},
    journal = {International Journal of Neural Systems},
    keywords = {Spiking neural network,intrinsic plasticity,lateral inhibition,oscillations,pattern recognition,spike-timing dependent plasticity},
    month = {aug},
    number = {05},
    pages = {1650020},
    publisher = {World Scientific Publishing Company},
    title = {{Oscillation-Driven Spike-Timing Dependent Plasticity Allows Multiple Overlapping Pattern Recognition in Inhibitory Interneuron Networks}},
    volume = {26},
    year = {2016}
}

@book{gerstner2002spiking,
    title={Spiking neuron models: Single neurons, populations, plasticity},
    author={Gerstner, W. and Kistler, W. M.},
    year={2002},
    publisher={Cambridge University Press}
}

@article{GonzalezRedondo2022,
    title={Reinforcement Learning in a Spiking Neural Model of Striatum Plasticity},
    author={Gonzalez-Redondo, A. and Garrido, J. and Naveros Arrabal, F. and Hellgren Kotaleski, J. and Grillner, S. and Ros, E.},
    journal={Under review},
    year={2022},
}

@article{goldstein1995graphical,
    title={The graphical presentation of a collection of means},
    author={Goldstein, H. and Healy, M. J. R.},
    journal={Journal of the Royal Statistical Society: Series A (Statistics in Society)},
    volume={158},
    number={1},
    pages={175--177},
    year={1995},
    publisher={Wiley Online Library}
}

@inproceedings{golovin2017google,
    title={Google {V}izier: {A} service for black-box optimization},
    author={Golovin, D. and Solnik, B. and Moitra, S. and Kochanski, G. and Karro, J. and Sculley, D.},
    booktitle={Proceedings of the 23rd ACM SIGKDD international conference on knowledge discovery and data mining},
    pages={1487--1495},
    year={2017}
}

@article{GRAYBIEL1998119,
    title = {The Basal Ganglia and Chunking of Action Repertoires},
    journal = {Neurobiology of Learning and Memory},
    volume = {70},
    number = {1},
    pages = {119-136},
    year = {1998},
    issn = {1074-7427},
    doi = {https://doi.org/10.1006/nlme.1998.3843},
    author = {Graybiel, A. M.},
}

@article{GRILLNER2005364,
    title = {Mechanisms for selection of basic motor programs – roles for the striatum and pallidum},
    journal = {Trends in Neurosciences},
    volume = {28},
    number = {7},
    pages = {364-370},
    year = {2005},
    issn = {0166-2236},
    doi = {https://doi.org/10.1016/j.tins.2005.05.004},
    url = {https://www.sciencedirect.com/science/article/pii/S0166223605001293},
    author = {Grillner, S. and Hellgren, J. and M{\'e}nard, A. and Saitoh, K. and Wikstr{\"o}m, M. A.}
}

@article{gurney2001,
    title={A computational model of action selection in the basal ganglia. I. A new functional anatomy},
    author={Gurney, K. and Prescott, T. J. and Redgrave, P.},
    journal={Biological Cybernetics},
    volume={84},
    number={6},
    pages={401--410},
    year={2001},
    publisher={Springer}
}

@article{Gurney2015,
    author = {Gurney, K. and Humphries, M. D. and Redgrave, P.},
    doi = {10.1371/journal.pbio.1002034},
    editor = {Dayan, P.},
    isbn = {1545-7885 (Electronic)\r1544-9173 (Linking)},
    issn = {1545-7885},
    journal = {PLoS Biology},
    keywords = {Action selection in the basal ganglia,Computational neuroscience,Reinforcement learning,Spike timing dependent plasticity,Striatal interneurons},
    month = {jan},
    number = {1},
    pages = {e1002034},
    pmid = {25562526},
    title = {{A New Framework for Cortico-Striatal Plasticity: Behavioural Theory Meets In Vitro Data at the Reinforcement-Action Interface}},
    volume = {13},
    year = {2015}
}

@article{gutmann2001radial,
    title={A radial basis function method for global optimization},
    author={Gutmann, H. M.},
    journal={Journal of global optimization},
    volume={19},
    number={3},
    pages={201--227},
    year={2001},
    publisher={Springer}
}

@article{Izhikevich2007,
    author = {Izhikevich, Eugene M.},
    doi = {10.1093/cercor/bhl152},
    issn = {10473211},
    journal = {Cerebral Cortex},
    keywords = {Classical conditioning,Dopamine,Instrumental conditioning,Reward,Reward prediction,STN neural properties,Simulation,Spike timing dependent plasticity,Spike-timing-dependent plasticity (STDP),Spiking neural networks},
    mendeley-tags = {Reward prediction,STN neural properties,Spike timing dependent plasticity,Spiking neural networks},
    month = {oct},
    number = {10},
    pages = {2443--2452},
    pmid = {17220510},
    title = {{Solving the distal reward problem through linkage of STDP and dopamine signaling}},
    volume = {17},
    year = {2007}
}

@article{hikosaka2000role,
    author={Hikosaka, O. and Takikawa, Y. and Kawagoe, R.},
    doi={10.1152/physrev.2000.80.3.953},
    isbn={0031-9333 (Print) 0031-9333 (Linking)},
    issn={0031-9333},
    journal={Physiological Reviews},
    number={3},
    pages={953--978},
    pmid={10893428},
    title={{Role of the Basal Ganglia in the Control of Purposive Saccadic Eye Movements}},
    volume={80},
    year={2000}
}

@article{jelasity2013two,
    title={Two Approaches for Parallelizing the UEGO Algorithm},
    author={Jel{\'a}sity, M.},
    journal={Optimization Theory: Recent Developments from M{\'a}trah{\'a}za},
    volume={59},
    pages={159},
    year={2013},
    publisher={Springer Science \& Business Media}
}

@article{jones1993lipschitzian,
    title={Lipschitzian optimization without the Lipschitz constant},
    author={Jones, D. R. and Perttunen, C. D. and Stuckman, B. E.},
    journal={Journal of optimization Theory and Applications},
    volume={79},
    number={1},
    pages={157--181},
    year={1993},
    publisher={Springer}
}

@incollection{jones2001direct,
  author={Jones, D. R.},
  title={The {DIRECT} global optimization algorithm},
  editor={Floudas, C. A. and Pardalos, P. M.},
  booktitle={Encyclopedia of Optimization},
  year={2001},
  publisher={Springer},
  address={Boston},
  pages={431-440}
}

@article{jones2021direct,
    title={The DIRECT algorithm: 25 years Later},
    author={Jones, Donald R and Martins, Joaquim RRA},
    journal={Journal of Global Optimization},
    volume={79},
    number={3},
    pages={521--566},
    year={2021},
    publisher={Springer}
}

@article{liaw2018tune,
    title={Tune: A Research Platform for Distributed Model Selection and Training},
    author={Liaw, R. and Liang, E. and Nishihara, R. and Moritz, P. and Gonz{\'a}lez, J. E. and Stoica, I.},
    journal={arXiv preprint arXiv:1807.05118},
    year={2018}
}

@book{lindfield2017introduction,
    title={Introduction to nature-inspired optimization},
    author={Lindfield, G. and Penny, J.},
    year={2017},
    publisher={Academic Press}
}

@incollection{lopez2014optimization,
    title={Optimization techniques via the optimization toolbox},
    author={L{\'o}pez, C. P.},
    booktitle={MATLAB Optimization Techniques},
    pages={85--108},
    year={2014},
    publisher={Springer}
}

@article{marin2021use,
    title={On the use of a multimodal optimizer for fitting neuron models. Application to the cerebellar granule cell},
    author={Mar{\'\i}n, M. and Cruz, N. C. and Ortigosa, E. M. and S{\'a}ez-Lara, M. J. and Garrido, J. A and Carrillo, R. R.},
    journal={Frontiers in Neuroinformatics},
    volume={15},
    year={2021},
    publisher={Frontiers Media SA}
}

@article{martinez2016automatic,
    title={Automatic tuning of a retina model for a cortical visual neuroprosthesis using a multi-objective optimization genetic algorithm},
    author={Mart{\'\i}nez-{\'A}lvarez, A. and Crespo-Cano, R. and D{\'\i}az-Tahoces, A. and Cuenca-Asensi, S. and Ferr{\'a}ndez Vicente, J. M. and Fern{\'a}ndez, E.},
    journal={International Journal of Neural Systems},
    volume={26},
    number={07},
    pages={1650021},
    year={2016},
    publisher={World Scientific}
}

@article{masoli2020parameter,
    title={Parameter tuning differentiates granule cell subtypes enriching transmission properties at the cerebellum input stage},
    author={Masoli, S. and Tognolina, M. and Laforenza, U. and Moccia, F. and D’Angelo, E.},
    journal={Communications Biology},
    volume={3},
    number={1},
    pages={1--12},
    year={2020},
    publisher={Nature Publishing Group}
}

@article{Masquelier2009,
    author={Masquelier, T. and Hugues, E. and Deco, G. and Thorpe, S. J.},
    doi={10.1523/JNEUROSCI.2207-09.2009},
    issn={0270-6474},
    journal={Journal of Neuroscience},
    month={oct},
    number={43},
    pages={13484--13493},
    pmid={19864561},
    title={{Oscillations, Phase-of-Firing Coding, and Spike Timing-Dependent Plasticity: An Efficient Learning Scheme}},
    volume={29},
    year={2009}
}

@article{matlab2015user,
    title={User's Guide (R2021b)},
    author={Matlab, Global Optimization Toolbox},
    journal={The MathWorks Inc},
    year={2021}
}

@article{ortigosa2001reliability,
    title={Reliability and performance of UEGO, a clustering-based global optimizer},
    author={Ortigosa, P.M. and Garc{\'\i}a, I. and Jelasity, M.},
    journal={Journal of Global Optimization},
    volume={19},
    number={3},
    pages={265--289},
    year={2001},
    publisher={Springer}
}

@article{Redgrave1999,
    author = {Redgrave, P. and Prescott, T. J. J. and Gurney, K.},
    doi = {10.1016/S0306-4522(98)00319-4},
    isbn = {0306-4522 (Print)$\backslash$n0306-4522 (Linking)},
    issn = {03064522},
    journal = {Neuroscience},
    keywords = {Action,Architecture,Behaviour,Model,Movement,Switching,action,architecture,architecture CONTENTS,behaviour,model,motor control,movement,switching},
    number = {4},
    pages = {1009--1023},
    pmid = {10362291},
    title = {{The basal ganglia: A vertebrate solution to the selection problem?}},
    volume = {89},
    year = {1999}
}

@article{regis2007stochastic,
    title={A stochastic radial basis function method for the global optimization of expensive functions},
    author={Regis, R. G. and Shoemaker, C. A.},
    journal={INFORMS Journal on Computing},
    volume={19},
    number={4},
    pages={497--509},
    year={2007},
    publisher={INFORMS}
}

@book{salhi2017heuristic,
    title={Heuristic search: The emerging science of problem solving},
    author={Salhi, S.},
    year={2017},
    publisher={Springer}
}

@article{STEHMAN199777,
    title = {Selecting and interpreting measures of thematic classification accuracy},
    journal = {Remote Sensing of Environment},
    volume = {62},
    number = {1},
    pages = {77-89},
    year = {1997},
    issn = {0034-4257},
    doi = {https://doi.org/10.1016/S0034-4257(97)00083-7},
    url = {https://www.sciencedirect.com/science/article/pii/S0034425797000837},
    author = {Stephen V. Stehman},
}

@article{storn1997differential,
    title={Differential evolution--a simple and efficient heuristic for global optimization over continuous spaces},
    author={Storn, R. and Price, K.},
    journal={Journal of global optimization},
    volume={11},
    number={4},
    pages={341--359},
    year={1997},
    publisher={Springer}
}

@article{stripinis2018improved,
    title={Improved scheme for selection of potentially optimal hyper-rectangles in DIRECT},
    author={Stripinis, L. and Paulavi{\v{c}}ius, R. and {\v{Z}}ilinskas, J.},
    journal={Optimization Letters},
    volume={12},
    number={7},
    pages={1699--1712},
    year={2018},
    publisher={Springer}
}

@misc{stripinis2021dgo,
    title={{DGO: A new DIRECT-type MATLAB toolbox for derivative-free global optimization}}, 
    author={Stripinis, L. and Paulavi{\v{c}}ius, R.},
    year={2022},
    eprint={2107.02205},
    archivePrefix={arXiv},
    primaryClass={math.OC}
}

@book{sullivan2008essentials,
  title={Essentials of biostatistics workbook: statistical computing using Excel},
  author={Sullivan, L. M.},
  year={2008},
  publisher={Jones \& Bartlett Learning}
}

@article{sutton1992reinforcement,
    title={Reinforcement learning is direct adaptive optimal control},
    author={Sutton, R. S. and Barto, A. G. and Williams, R. J.},
    journal={IEEE Control Systems Magazine},
    volume={12},
    number={2},
    pages={19--22},
    year={1992},
    publisher={IEEE}
}

@article{Tomkins2013,
    author = {Tomkins, A. and Vasilaki, E. and Beste, C. and Gurney, K. and Humphries, M. D.},
    doi = {10.3389/fncom.2013.00192},
    isbn = {1662-5188},
    issn = {1662-5188},
    journal = {Frontiers in Computational Neuroscience},
    keywords = {Basal Ganglia,Hu,Huntington's disease,Striatum,action selection,basal ganglia,excitotoxicity,huntington,response selection,s disease,striatum},
    number = {January},
    pages = {192},
    pmid = {24478684},
    title = {{Transient and steady-state selection in the striatal microcircuit}},
    volume = {7},
    year = {2014}
}

@article{torres2022open,
    title={An open-source tool for path synthesis of four-bar mechanisms},
    author={Torres-Moreno, JL and Cruz, NC and {\'A}lvarez, JD and Redondo, JL and Gim{\'e}nez-Fernandez, A},
    journal={Mechanism and Machine Theory},
    volume={169},
    pages={104604},
    year={2022},
    publisher={Elsevier}
}

@book{trobec2018introduction,
    title={Introduction to parallel computing: from algorithms to programming on state-of-the-art platforms},
    author={Trobec, R. and Slivnik, B. and Buli{\'c}, P. and Robi{\v{c}}, B.},
    year={2018},
    publisher={Springer}
}

@article{van2008automated,
    title={Automated neuron model optimization techniques: a review},
    author={Van Geit, W. and De Schutter, E. and Achard, P.},
    journal={Biological Cybernetics},
    volume={99},
    number={4},
    pages={241--251},
    year={2008},
    publisher={Springer}
}

@article{van2007neurofitter,
    title={Neurofitter: a parameter tuning package for a wide range of electrophysiological neuron models},
    author={Van Geit, W. and Achard, P. and De Schutter, E.},
    journal={Frontiers in Neuroinformatics},
    volume={1},
    pages={1},
    year={2007},
    publisher={Frontiers Media}
}

@article{vu2017surrogate,
    title={Surrogate-based methods for black-box optimization},
    author={Vu, K. K. and d'Ambrosio, C. and Hamadi, Y. and Liberti, L.},
    journal={International Transactions in Operational Research},
    volume={24},
    number={3},
    pages={393--424},
    year={2017},
    publisher={Wiley Online Library}
}

@article{wachter2006implementation,
    title={On the implementation of an interior-point filter line-search algorithm for large-scale nonlinear programming},
    author={W{\"a}chter, A. and Biegler, L. T.},
    journal={Mathematical Programming},
    volume={106},
    number={1},
    pages={25--57},
    year={2006},
    publisher={Springer}
}


@Article{article,
	author = "Author1 LastName1 and Author2 LastName2 and Author3 LastName3",
	title = "Article Title",
	volume = "30",
	number = "30",
	pages = "10127-10134",
	year = "2013",
	doi = "10.3389/fnins.2013.12345",
	URL = "http://www.frontiersin.org/Journal/10.3389/fnins.2013.12345/abstract",
	journal = "Frontiers in Neuroscience"
}

@book{book,
  author    = {Author Name}, 
  title     = {The title of the work},
  publisher = {The name of the publisher},
  address   = {The city},
  year      = 1993,
}

@incollection{chapter,
  author       = {Bauthor Surname}, 
  title        = {The title of the work},
  editor       = {Editor Name},
  booktitle    = {The title of the book},
  publisher    = {The name of the publisher},
  address      = {The city},
  year         = 2002,
  pages        = {201-213},
}

@InProceedings{conference,
  author = {Cauthor Name and Dauthor Surname and Fauthor LastName},
  title = {The title of the work},
  booktitle = {The title of the conference proceedings},
  year = 1996,
  publisher = {The name of the publisher},
  editor = {Editor Name1 and Editor Name2},
  pages = {41-50},
}

@book{cho,
  author       = {Gauthor Name1}, 
  title        = {The title of the work},
  publisher = {Country code and patent number},
  address      = {Patent Country},
  year = 2013
}

@book{patent,
  author    = {Hauthor Surname1}, 
  title     = {The title of the work},
  publisher = {Patent number},
  address   = {Patent country},
  year      = 2010,
}

% please use misc for datasets
@misc{dataset, 
	author = "Author1 LastName1 and Author2 LastName2 and Author3 LastName3",
	title = "Data Title",
	year = "2011",
	doi = "10.000/55555",
	URL = "http://www.frontiersin.org/",
}

@article{miller2008dysregulated,
  title={Dysregulated information processing by medium spiny neurons in striatum of freely behaving mouse models of Huntington's disease},
  author={Miller, Benjamin R and Walker, Adam G and Shah, Anand S and Barton, Scott J and Rebec, George V},
  journal={Journal of neurophysiology},
  volume={100},
  number={4},
  pages={2205--2216},
  year={2008},
  publisher={American Physiological Society}
}

@article{gerfen2011modulation,
  title={Modulation of striatal projection systems by dopamine},
  author={Gerfen, Charles R and Surmeier, D James},
  journal={Annual review of neuroscience},
  volume={34},
  pages={441},
  year={2011},
  publisher={NIH Public Access}
}
